# Supplementary material for: Insights into the global freshwater virome
Source: Front Microbiol. 2022 Sep 28;13:953500. doi: 10.3389/fmicb.2022.953500 (PMC9554406; doi:10.3389/fmicb.2022.953500)
Supplement: SUPPLEMENTARY TABLE S1 — Downloaded viral metagenomes. [file Table_1.csv]

submission	submission_comment	submission_center	submission_lab	submission_date	sradb_updated	study_alias	study	study_title	study_type	study_abstract	center_project_name	study_description	study_url_link	study_entrez_link	study_attribute	related_studies	primary_study	sample_alias	sample	taxon_id	common_name	anonymized_name	individual_name	description	sample_url_link	sample_entrez_link	sample_attribute	experiment_alias	experiment	experiment_title	study_name	sample_name	design_description	library_name	library_strategy	library_source	library_selection	library_layout	library_construction_protocol	adapter_spec	read_spec	platform	instrument_model	instrument_name	platform_parameters	sequence_space	base_caller	quality_scorer	number_of_levels
ERA013614	NA	UBP-CNRS	Laboratoire Microorganismes : G?nome et Environnement	NA	2017-12-21 18:12:53	Metavir	ERP000339	Viral metagenomic study of two freshwater Lakes.	Metagenomics	Viruses are known to be the most abundant biological entities in aquatic environment, where they are (i) important top-down regulation factors for microbial communities, (ii) known to interfere in major biogeochemical cycles, and (iii) thought to be an important source of genetic diversity. Yet, diversity and distribution of these viruses is still far from being understood, especially in freshwat…	Metavir	NA	NA	NA	Investigation type: metagenome	NA	NA	MET7	ERS015568	449393	freshwater metagenome	MET7	NA	20 litres were collected from Lake Bourget, at the 5m-depth. Sample was successively filtrated (25 ÃŽÂ¼m, 1,2 ÃŽÂ¼m, 0,2 ÃŽÂ¼m) and concentrated by tangential ultra-filtration. Capsid particles were then concentrated by pegylation, and treated by DNAse. Viral DNA was freed via a thermal chock, purified (kit Quiamp DNA, Quiagen), and amplified (kit GE Healthcare, Genomiphi).	NA	NA	Geographic location (latitude and longitude): 45.731944, 5.868333 || Geographic location (depth): 5: meter || Geographic location (altitude/elevation): 231: meter || Geographic location (Country): France:RhÃƒÂ´ne-Alpes:Lac du Bourget || Collection date: 2008-07-09 || pH: 8.29 || Temperature: 21.59: degree Celsius || Dissolved Oxygen: 8.69: milligrams per litre || Environment: large lake biome; la…	MET7	ERX007895	NA	Metavir	MET7	Metagenomic sequencing of Viral DNA samples extracted from the waters of Lake Bourget.	Metavir	WGS	GENOMIC	RANDOM PCR	SINGLE -	NA	NA	READ_INDEX: 0; READ_CLASS: Technical Read; READ_TYPE: Adapter; BASE_COORD: 1 || READ_INDEX: 1; READ_CLASS: Application Read; READ_TYPE: Forward; BASE_COORD: 5	LS454	454 GS FLX Titanium	NA	INSTRUMENT_MODEL: 454 GS FLX Titanium	NA	NA	NA	NA
ERA013614	NA	UBP-CNRS	Laboratoire Microorganismes : G?nome et Environnement	NA	2017-12-21 18:12:53	Metavir	ERP000339	Viral metagenomic study of two freshwater Lakes.	Metagenomics	Viruses are known to be the most abundant biological entities in aquatic environment, where they are (i) important top-down regulation factors for microbial communities, (ii) known to interfere in major biogeochemical cycles, and (iii) thought to be an important source of genetic diversity. Yet, diversity and distribution of these viruses is still far from being understood, especially in freshwat…	Metavir	NA	NA	NA	Investigation type: metagenome	NA	NA	MET6	ERS015567	449393	freshwater metagenome	MET6	NA	20 litres were collected from Lake Pavin at the 5m-depth. Sample was successively filtrated (25 ÃŽÂ¼m, 1,2 ÃŽÂ¼m, 0,2 ÃŽÂ¼m) and concentrated by tangential ultra-filtration. Capsid particles were then concentrated by pegylation, and treated by DNAse. Viral DNA was freed via a thermal chock, purified (kit Quiamp DNA, Quiagen), and amplified (kit GE Healthcare, Genomiphi).	NA	NA	geographic location (latitude and longitude): 45.495833, 2.888333 || Geographic location (depth): 5: meter || Geographic location (altitude/elevation): 1197: meter || Geographic location (Country): France:Auvergne:Lac Pavin || Collection date: 2008-06-26 || pH: 7.98 || Temperature: 13.59: degree Celsius || Dissolved Oxygen: 12.12: milligrams per litre || Environment: small lake biome;lake;pond ||…	MET6	ERX007894	NA	Metavir	MET6	Metagenomic sequencing of Viral DNA samples extracted from the waters of Lake Pavin.	Metavir	WGS	GENOMIC	RANDOM PCR	SINGLE -	NA	NA	READ_INDEX: 0; READ_CLASS: Technical Read; READ_TYPE: Adapter; BASE_COORD: 1 || READ_INDEX: 1; READ_CLASS: Application Read; READ_TYPE: Forward; BASE_COORD: 5	LS454	454 GS FLX Titanium	NA	INSTRUMENT_MODEL: 454 GS FLX Titanium	NA	NA	NA	NA
ERA474068	NA	NA	European Nucleotide Archive	NA	2017-12-21 18:12:53	ena-STUDY-CBMSO-02-09-2015-09:44:18:565-394	ERP011920	Biogeography and interactions among Bacterial, microeukaryotic and T4-like viral assemblages in lakes from both polar zones	Other	Samples were taken from freshwater bodies in the Arctic (Spitsbergen Island, Svalbard archipelago, Norway), and along the Antarctic Peninsula. Ninety liters from each water body were pre-filtered through a 30 Ã‚Âµm nylon mesh. Subsequent filtration by 0.45Ã‚Âµm tangential flow filtration (TFF) using a Centramate holder (Pall) separated the free viral community (defined as the <0.45Ã‚Âµm fraction)…	Microbial assemblages in polar lakes	Samples were taken from freshwater bodies in the Arctic (Spitsbergen Island, Svalbard archipelago, Norway), and along the Antarctic Peninsula. Ninety liters from each water body were pre-filtered through a 30 Ã‚Âµm nylon mesh. Subsequent filtration by 0.45Ã‚Âµm tangential flow filtration (TFF) using a Centramate holder (Pall) separated the free viral community (defined as the <0.45Ã‚Âµm fraction)…	NA	NA	ENA-FIRST-PUBLIC: 2017-08-31 || ENA-LAST-UPDATE: 2015-09-02	NA	NA	viral	ERS826298	1169740	NA	NA	NA	NA	NA	NA	ENA-FIRST-PUBLIC: 2017-08-31 || ENA-LAST-UPDATE: 2015-09-02	ena-EXPERIMENT-CBMSO-02-09-2015-09:44:14:510-2	ERX1075114	454 GS FLX Titanium sequencing	ena-STUDY-CBMSO-02-09-2015-09:44:18:565-394	viral	#SampleID BarcodeSequence LinkerPrimerSequence ReversePrimer Description IR1 TGGTGATC CGATTCATTAAAGCAGATCTCGATCCCCGCGGTTGATTTCCAGCATGATTTC GATATTTGNGGNGTTCAGCCNATGA IR1 IR2 TGGTGTAC CGATTCATTAAAGCAGATCTCGATCCCCGCGGTTGATTTCCAGCATGATTTC GATATTTGNGGNGTTCAGCCNATGA IR2 SvL1 TGGTTCCT CGATTCATTAAAGCAGATCTCGATCCCCGCGGTTGATTTCCAGCATGATTTC GATATTTGNGGNGTTCAGCCNATGA SvL1 SvL2 TGGTTCGA CGATTCATTAAAGCAGATCTCG…	unspecified	AMPLICON	METAGENOMIC	PCR	SINGLE -	NA	NA	NA	LS454	454 GS FLX Titanium	NA	INSTRUMENT_MODEL: 454 GS FLX Titanium	NA	NA	NA	NA
ERA474068	NA	NA	European Nucleotide Archive	NA	2017-12-21 18:12:53	ena-STUDY-CBMSO-02-09-2015-09:44:18:565-394	ERP011920	Biogeography and interactions among Bacterial, microeukaryotic and T4-like viral assemblages in lakes from both polar zones	Other	Samples were taken from freshwater bodies in the Arctic (Spitsbergen Island, Svalbard archipelago, Norway), and along the Antarctic Peninsula. Ninety liters from each water body were pre-filtered through a 30 Ã‚Âµm nylon mesh. Subsequent filtration by 0.45Ã‚Âµm tangential flow filtration (TFF) using a Centramate holder (Pall) separated the free viral community (defined as the <0.45Ã‚Âµm fraction)…	Microbial assemblages in polar lakes	Samples were taken from freshwater bodies in the Arctic (Spitsbergen Island, Svalbard archipelago, Norway), and along the Antarctic Peninsula. Ninety liters from each water body were pre-filtered through a 30 Ã‚Âµm nylon mesh. Subsequent filtration by 0.45Ã‚Âµm tangential flow filtration (TFF) using a Centramate holder (Pall) separated the free viral community (defined as the <0.45Ã‚Âµm fraction)…	NA	NA	ENA-FIRST-PUBLIC: 2017-08-31 || ENA-LAST-UPDATE: 2015-09-02	NA	NA	celular	ERS826297	1169740	NA	NA	NA	NA	NA	NA	ENA-FIRST-PUBLIC: 2017-08-31 || ENA-LAST-UPDATE: 2015-09-02	ena-EXPERIMENT-CBMSO-02-09-2015-09:44:14:509-1	ERX1075113	454 GS FLX Titanium sequencing	ena-STUDY-CBMSO-02-09-2015-09:44:18:565-394	celular	Bascteria:#SampleID BarcodeSequence LinkerPrimerSequence ReversePrimer Description domo.1 AACCAACC TTACCGCGGCTGCT AGAGTTTGATCCTGG domo_1 refugio.1 AACGAACG TTACCGCGGCTGCT AGAGTTTGATCCTGG refugio_1 green.1 AACGTTCG TTACCGCGGCTGCT AGAGTTTGATCCTGG green_1 cierva.1 AAGCTACC TTACCGCGGCTGCT AGAGTTTGATCCTGG cierva_1 pqpa.1 AAGGTACG TTACCGCGGCTGCT AGAGTTTGATCCTGG pqpa_1 ir1.1 AATTGCGC TTACCGCGGCTGCT AGAG…	unspecified	AMPLICON	METAGENOMIC	PCR	SINGLE -	NA	NA	NA	LS454	454 GS FLX Titanium	NA	INSTRUMENT_MODEL: 454 GS FLX Titanium	NA	NA	NA	NA
SRA008157	Release note: Hold until publication	CBMSO	NA	2009-02-26	2017-12-21 18:12:53	LimnopolarWaterViromes2006-07	SRP000593	Viral metagenome from an Antarctic freshwater lake	Metagenomics	Viral metagenome of an ultra-oligotrophic freshwater lake located in the inland plateau of Byers Peninsula, Livingstone Island, Antarctica. Around 24.6 Mbp have been pyro-sequenced (454-Roche) from the purified viral DNA of the water samples collected at 4 m depth in the Lake Limnopolar in November 2006 and January 2007.	freshwater metagenome	NA	Metagenomics Book: https://www.ncbi.nlm.nih.gov/books/NBK6858/ || BLAST against environmental sequences: https://www.ncbi.nlm.nih.gov/sutils/blast_table.cgi?taxid=Environmental&taxidinf=environ_info&selectall	NA	NA	NA	NA	LimnopolarWaterSummer2007	SRS002112	449393	NA	NA	NA	Viral fraction obtained by selective filtration from a water sample collected from the Antarctic Lake Limnopolar in Summer.	NA	NA	Common name: freshwater virome || Collection date: 22-Jan-2007 || Total spots: 42534: reads || Total bases: 9.4: Mb	PyrosequencingLimnopolarWaterSummer2007-2	SRX002613	454 pyrosequencing of the viral metagenome from an Antarctic lake in Summer.	NA	NA	Viral fraction (<0,45um), centrifuged through a sucrose cushion, was treated with nucleases to remove non-enveloped DNA. Extracted viral-DNA was amplified using Phi29 polymerase.	S89b	WGS	GENOMIC	unspecified	SINGLE -	NA	NA	READ_INDEX: 0; READ_CLASS: Technical Read; READ_TYPE: Adapter; BASE_COORD: 1 || READ_INDEX: 1; READ_CLASS: Application Read; READ_TYPE: Adapter; BASE_COORD: 5	LS454	454 GS FLX	NA	INSTRUMENT_MODEL: 454 GS FLX	NA	NA	NA	NA
SRA008157	Release note: Hold until publication	CBMSO	NA	2009-02-26	2017-12-21 18:12:53	LimnopolarWaterViromes2006-07	SRP000593	Viral metagenome from an Antarctic freshwater lake	Metagenomics	Viral metagenome of an ultra-oligotrophic freshwater lake located in the inland plateau of Byers Peninsula, Livingstone Island, Antarctica. Around 24.6 Mbp have been pyro-sequenced (454-Roche) from the purified viral DNA of the water samples collected at 4 m depth in the Lake Limnopolar in November 2006 and January 2007.	freshwater metagenome	NA	Metagenomics Book: https://www.ncbi.nlm.nih.gov/books/NBK6858/ || BLAST against environmental sequences: https://www.ncbi.nlm.nih.gov/sutils/blast_table.cgi?taxid=Environmental&taxidinf=environ_info&selectall	NA	NA	NA	NA	LimnopolarWaterSpring2006	SRS002111	449393	NA	NA	NA	Viral fraction obtained by selective filtration from a water sample collected from the Antarctic Lake Limnopolar in Spring 2006	NA	NA	Common name: freshwater virome || Collection date: 27-Nov-2006 || Total points: 46813: reads || Total bases: 11.2: Mb	PyrosequencingLimnopolarWaterSpring2006	SRX002611	454 pyrosequencing of the viral assemblage from an Antarctic lake in Spring	NA	NA	Viral fraction (<0,45 um), centrifuged through a sucrose cushion, was treated with nucleases to remove non-enveloped DNA. Extracted viral-DNA was amplified using Phi29 polymerase.	S12	WGS	GENOMIC	MDA	SINGLE -	NA	NA	READ_INDEX: 0; READ_CLASS: Technical Read; READ_TYPE: Adapter; BASE_COORD: 1 || READ_INDEX: 1; READ_CLASS: Application Read; READ_TYPE: Forward; BASE_COORD: 5	LS454	454 GS FLX	NA	INSTRUMENT_MODEL: 454 GS FLX	NA	NA	NA	NA
SRA008157	Release note: Hold until publication	CBMSO	NA	2009-02-26	2017-12-21 18:12:53	LimnopolarWaterViromes2006-07	SRP000593	Viral metagenome from an Antarctic freshwater lake	Metagenomics	Viral metagenome of an ultra-oligotrophic freshwater lake located in the inland plateau of Byers Peninsula, Livingstone Island, Antarctica. Around 24.6 Mbp have been pyro-sequenced (454-Roche) from the purified viral DNA of the water samples collected at 4 m depth in the Lake Limnopolar in November 2006 and January 2007.	freshwater metagenome	NA	Metagenomics Book: https://www.ncbi.nlm.nih.gov/books/NBK6858/ || BLAST against environmental sequences: https://www.ncbi.nlm.nih.gov/sutils/blast_table.cgi?taxid=Environmental&taxidinf=environ_info&selectall	NA	NA	NA	NA	LimnopolarWaterSpring2006	SRS002111	449393	NA	NA	NA	Viral fraction obtained by selective filtration from a water sample collected from the Antarctic Lake Limnopolar in Spring 2006	NA	NA	Common name: freshwater virome || Collection date: 27-Nov-2006 || Total points: 46813: reads || Total bases: 11.2: Mb	PyrosequencingLimnopolarWaterSpring2006	SRX002611	454 pyrosequencing of the viral assemblage from an Antarctic lake in Spring	NA	NA	Viral fraction (<0,45 um), centrifuged through a sucrose cushion, was treated with nucleases to remove non-enveloped DNA. Extracted viral-DNA was amplified using Phi29 polymerase.	S12	WGS	GENOMIC	MDA	SINGLE -	NA	NA	READ_INDEX: 0; READ_CLASS: Technical Read; READ_TYPE: Adapter; BASE_COORD: 1 || READ_INDEX: 1; READ_CLASS: Application Read; READ_TYPE: Forward; BASE_COORD: 5	LS454	454 GS FLX	NA	INSTRUMENT_MODEL: 454 GS FLX	NA	NA	NA	NA
SRA008157	Release note: Hold until publication	CBMSO	NA	2009-02-26	2017-12-21 18:12:53	LimnopolarWaterViromes2006-07	SRP000593	Viral metagenome from an Antarctic freshwater lake	Metagenomics	Viral metagenome of an ultra-oligotrophic freshwater lake located in the inland plateau of Byers Peninsula, Livingstone Island, Antarctica. Around 24.6 Mbp have been pyro-sequenced (454-Roche) from the purified viral DNA of the water samples collected at 4 m depth in the Lake Limnopolar in November 2006 and January 2007.	freshwater metagenome	NA	Metagenomics Book: https://www.ncbi.nlm.nih.gov/books/NBK6858/ || BLAST against environmental sequences: https://www.ncbi.nlm.nih.gov/sutils/blast_table.cgi?taxid=Environmental&taxidinf=environ_info&selectall	NA	NA	NA	NA	LimnopolarWaterSummer2007	SRS002112	449393	NA	NA	NA	Viral fraction obtained by selective filtration from a water sample collected from the Antarctic Lake Limnopolar in Summer.	NA	NA	Common name: freshwater virome || Collection date: 22-Jan-2007 || Total spots: 42534: reads || Total bases: 9.4: Mb	PyrosequencingLimnopolarWaterSummer2007-1	SRX002612	454 pyrosequencing of the viral metagenome from an Antarctic lake in Summer	NA	NA	Viral fraction (<0,45 um), centrifuged through a sucrose cushion, was treated with nucleases to remove non-enveloped DNA. Extracted viral-DNA was amplified using Phi29 polymerase.	S89a	WGS	GENOMIC	other	SINGLE -	NA	NA	READ_INDEX: 0; READ_CLASS: Technical Read; READ_TYPE: Adapter; BASE_COORD: 1 || READ_INDEX: 1; READ_CLASS: Application Read; READ_TYPE: Adapter; BASE_COORD: 5	LS454	454 GS FLX	NA	INSTRUMENT_MODEL: 454 GS FLX	NA	NA	NA	NA
SRA008157	Release note: Hold until publication	CBMSO	NA	2009-02-26	2017-12-21 18:12:53	LimnopolarWaterViromes2006-07	SRP000593	Viral metagenome from an Antarctic freshwater lake	Metagenomics	Viral metagenome of an ultra-oligotrophic freshwater lake located in the inland plateau of Byers Peninsula, Livingstone Island, Antarctica. Around 24.6 Mbp have been pyro-sequenced (454-Roche) from the purified viral DNA of the water samples collected at 4 m depth in the Lake Limnopolar in November 2006 and January 2007.	freshwater metagenome	NA	Metagenomics Book: https://www.ncbi.nlm.nih.gov/books/NBK6858/ || BLAST against environmental sequences: https://www.ncbi.nlm.nih.gov/sutils/blast_table.cgi?taxid=Environmental&taxidinf=environ_info&selectall	NA	NA	NA	NA	LimnopolarWaterSummer2007	SRS002112	449393	NA	NA	NA	Viral fraction obtained by selective filtration from a water sample collected from the Antarctic Lake Limnopolar in Summer.	NA	NA	Common name: freshwater virome || Collection date: 22-Jan-2007 || Total spots: 42534: reads || Total bases: 9.4: Mb	PyrosequencingLimnopolarWaterSummer2007-2	SRX002613	454 pyrosequencing of the viral metagenome from an Antarctic lake in Summer.	NA	NA	Viral fraction (<0,45um), centrifuged through a sucrose cushion, was treated with nucleases to remove non-enveloped DNA. Extracted viral-DNA was amplified using Phi29 polymerase.	S89b	WGS	GENOMIC	unspecified	SINGLE -	NA	NA	READ_INDEX: 0; READ_CLASS: Technical Read; READ_TYPE: Adapter; BASE_COORD: 1 || READ_INDEX: 1; READ_CLASS: Application Read; READ_TYPE: Adapter; BASE_COORD: 5	LS454	454 GS FLX	NA	INSTRUMENT_MODEL: 454 GS FLX	NA	NA	NA	NA
SRA008157	Release note: Hold until publication	CBMSO	NA	2009-02-26	2017-12-21 18:12:53	LimnopolarWaterViromes2006-07	SRP000593	Viral metagenome from an Antarctic freshwater lake	Metagenomics	Viral metagenome of an ultra-oligotrophic freshwater lake located in the inland plateau of Byers Peninsula, Livingstone Island, Antarctica. Around 24.6 Mbp have been pyro-sequenced (454-Roche) from the purified viral DNA of the water samples collected at 4 m depth in the Lake Limnopolar in November 2006 and January 2007.	freshwater metagenome	NA	Metagenomics Book: https://www.ncbi.nlm.nih.gov/books/NBK6858/ || BLAST against environmental sequences: https://www.ncbi.nlm.nih.gov/sutils/blast_table.cgi?taxid=Environmental&taxidinf=environ_info&selectall	NA	NA	NA	NA	LimnopolarWaterSpring2006	SRS002111	449393	NA	NA	NA	Viral fraction obtained by selective filtration from a water sample collected from the Antarctic Lake Limnopolar in Spring 2006	NA	NA	Common name: freshwater virome || Collection date: 27-Nov-2006 || Total points: 46813: reads || Total bases: 11.2: Mb	PyrosequencingLimnopolarWaterSpring2006	SRX002611	454 pyrosequencing of the viral assemblage from an Antarctic lake in Spring	NA	NA	Viral fraction (<0,45 um), centrifuged through a sucrose cushion, was treated with nucleases to remove non-enveloped DNA. Extracted viral-DNA was amplified using Phi29 polymerase.	S12	WGS	GENOMIC	MDA	SINGLE -	NA	NA	READ_INDEX: 0; READ_CLASS: Technical Read; READ_TYPE: Adapter; BASE_COORD: 1 || READ_INDEX: 1; READ_CLASS: Application Read; READ_TYPE: Forward; BASE_COORD: 5	LS454	454 GS FLX	NA	INSTRUMENT_MODEL: 454 GS FLX	NA	NA	NA	NA
SRA008157	Release note: Hold until publication	CBMSO	NA	2009-02-26	2017-12-21 18:12:53	LimnopolarWaterViromes2006-07	SRP000593	Viral metagenome from an Antarctic freshwater lake	Metagenomics	Viral metagenome of an ultra-oligotrophic freshwater lake located in the inland plateau of Byers Peninsula, Livingstone Island, Antarctica. Around 24.6 Mbp have been pyro-sequenced (454-Roche) from the purified viral DNA of the water samples collected at 4 m depth in the Lake Limnopolar in November 2006 and January 2007.	freshwater metagenome	NA	Metagenomics Book: https://www.ncbi.nlm.nih.gov/books/NBK6858/ || BLAST against environmental sequences: https://www.ncbi.nlm.nih.gov/sutils/blast_table.cgi?taxid=Environmental&taxidinf=environ_info&selectall	NA	NA	NA	NA	LimnopolarWaterSummer2007	SRS002112	449393	NA	NA	NA	Viral fraction obtained by selective filtration from a water sample collected from the Antarctic Lake Limnopolar in Summer.	NA	NA	Common name: freshwater virome || Collection date: 22-Jan-2007 || Total spots: 42534: reads || Total bases: 9.4: Mb	PyrosequencingLimnopolarWaterSummer2007-1	SRX002612	454 pyrosequencing of the viral metagenome from an Antarctic lake in Summer	NA	NA	Viral fraction (<0,45 um), centrifuged through a sucrose cushion, was treated with nucleases to remove non-enveloped DNA. Extracted viral-DNA was amplified using Phi29 polymerase.	S89a	WGS	GENOMIC	other	SINGLE -	NA	NA	READ_INDEX: 0; READ_CLASS: Technical Read; READ_TYPE: Adapter; BASE_COORD: 1 || READ_INDEX: 1; READ_CLASS: Application Read; READ_TYPE: Adapter; BASE_COORD: 5	LS454	454 GS FLX	NA	INSTRUMENT_MODEL: 454 GS FLX	NA	NA	NA	NA
SRA008294	NA	University of South	Marine Microbiology Lab	2009-04-08	2017-12-21 18:12:53	RW_PW metagenomes	SRP000673	Metagenomic analysis of viruses in reclaimed water	Metagenomics	Reclaimed water use is an important component of sustainable water resource management. This study characterized the viral community found in reclaimed water and compared it to viruses in potable water. Reclaimed water contained 1000-fold more virus-like particles (VLPs) than potable water, having approximately 108 VLPs per milliliter. Metagenomic analyses revealed that most of the viruses in bot…	freshwater metagenome	NA	NA	NA	NA	NA	NA	RW_Nursery_DNA	SRS002420	449393	NA	NA	NA	100L of reclaimed water sample were collected at a plant nursery in Florida. Virus particles were concentrated from 100 L to less than 1 L using tangential flow filtration (TFF). Viral concentrates were purified through CsCl gradients and nuclease treatment prior to DNA and RNA extraction for library preparation.	NA	NA	NA	454 GS FLX Nursery DNA library	SRX003362	Metagenomic libraries sequenced with a GS_FLX sequencer	NA	NA	NA	RW_Nursery_DNA	AMPLICON	GENOMIC	unspecified	SINGLE -	NA	NA	READ_INDEX: 0; READ_CLASS: Technical Read; READ_TYPE: Adapter; BASE_COORD: 1 || READ_INDEX: 1; READ_CLASS: Application Read; READ_TYPE: Forward; BASE_COORD: 5	LS454	454 GS FLX	NA	INSTRUMENT_MODEL: 454 GS FLX	NA	NA	NA	NA
SRA008294	NA	University of South	Marine Microbiology Lab	2009-04-08	2017-12-21 18:12:53	RW_PW metagenomes	SRP000673	Metagenomic analysis of viruses in reclaimed water	Metagenomics	Reclaimed water use is an important component of sustainable water resource management. This study characterized the viral community found in reclaimed water and compared it to viruses in potable water. Reclaimed water contained 1000-fold more virus-like particles (VLPs) than potable water, having approximately 108 VLPs per milliliter. Metagenomic analyses revealed that most of the viruses in bot…	freshwater metagenome	NA	NA	NA	NA	NA	NA	RW_Effluent_cDNA	SRS002419	449393	NA	NA	NA	100L of reclaimed water sample were collected at a wastewater treatment plant in Florida. Virus particles were concentrated from 100 L to less than 1 L using tangential flow filtration (TFF). Viral concentrates were purified through CsCl gradients and nuclease treatment prior to DNA and RNA extraction for library preparation.	NA	NA	NA	454 GS FLX RNA libraries	SRX003361	Metagenomic cDNA libraries sequenced with a GS_FLX sequencer	NA	NA	NA	RW_Effluent_RNA	AMPLICON	VIRAL RNA	unspecified	SINGLE -	NA	NA	READ_INDEX: 0; READ_CLASS: Technical Read; READ_TYPE: Adapter; BASE_COORD: 1 || READ_INDEX: 1; READ_CLASS: Application Read; READ_TYPE: Forward; BASE_COORD: 5	LS454	454 GS FLX	NA	INSTRUMENT_MODEL: 454 GS FLX	NA	NA	NA	NA
SRA008294	NA	University of South	Marine Microbiology Lab	2009-04-08	2017-12-21 18:12:53	RW_PW metagenomes	SRP000673	Metagenomic analysis of viruses in reclaimed water	Metagenomics	Reclaimed water use is an important component of sustainable water resource management. This study characterized the viral community found in reclaimed water and compared it to viruses in potable water. Reclaimed water contained 1000-fold more virus-like particles (VLPs) than potable water, having approximately 108 VLPs per milliliter. Metagenomic analyses revealed that most of the viruses in bot…	freshwater metagenome	NA	NA	NA	NA	NA	NA	RW_Park_DNA	SRS002422	449393	NA	NA	NA	50L of reclaimed water sample were collected at a public park in Florida. Virus particles were concentrated from 50 L to less than 1 L using tangential flow filtration (TFF). Viral concentrates were purified through CsCl gradients and nuclease treatment prior to DNA and RNA extraction for library preparation.	NA	NA	NA	454 GS 20 Park DNA library	SRX003364	Metagenomic libraries sequenced with a GS 20 sequencer	NA	NA	NA	RW_Park_DNA	AMPLICON	GENOMIC	unspecified	SINGLE -	NA	NA	READ_INDEX: 0; READ_CLASS: Technical Read; READ_TYPE: Adapter; BASE_COORD: 1 || READ_INDEX: 1; READ_CLASS: Application Read; READ_TYPE: Forward; BASE_COORD: 5	LS454	454 GS 20	NA	INSTRUMENT_MODEL: 454 GS 20	NA	NA	NA	NA
SRA008294	NA	University of South	Marine Microbiology Lab	2009-04-08	2017-12-21 18:12:53	RW_PW metagenomes	SRP000673	Metagenomic analysis of viruses in reclaimed water	Metagenomics	Reclaimed water use is an important component of sustainable water resource management. This study characterized the viral community found in reclaimed water and compared it to viruses in potable water. Reclaimed water contained 1000-fold more virus-like particles (VLPs) than potable water, having approximately 108 VLPs per milliliter. Metagenomic analyses revealed that most of the viruses in bot…	freshwater metagenome	NA	NA	NA	NA	NA	NA	Potable_DNA	SRS002423	449393	NA	NA	NA	100L of potable water were collected at a plant nursery in Florida. Virus particles were concentrated from 100 L to less than 1 L using tangential flow filtration (TFF). Viral concentrates were purified through CsCl gradients and nuclease treatment prior to DNA and RNA extraction for library preparation.	NA	NA	NA	454 GS FLX Potable DNA library	SRX003365	Metagenomic libraries sequenced with a GS_FLX sequencer	NA	NA	NA	Potable_DNA	AMPLICON	GENOMIC	unspecified	SINGLE -	NA	NA	READ_INDEX: 0; READ_CLASS: Technical Read; READ_TYPE: Adapter; BASE_COORD: 1 || READ_INDEX: 1; READ_CLASS: Application Read; READ_TYPE: Forward; BASE_COORD: 5	LS454	454 GS FLX	NA	INSTRUMENT_MODEL: 454 GS FLX	NA	NA	NA	NA
SRA008294	NA	University of South	Marine Microbiology Lab	2009-04-08	2017-12-21 18:12:53	RW_PW metagenomes	SRP000673	Metagenomic analysis of viruses in reclaimed water	Metagenomics	Reclaimed water use is an important component of sustainable water resource management. This study characterized the viral community found in reclaimed water and compared it to viruses in potable water. Reclaimed water contained 1000-fold more virus-like particles (VLPs) than potable water, having approximately 108 VLPs per milliliter. Metagenomic analyses revealed that most of the viruses in bot…	freshwater metagenome	NA	NA	NA	NA	NA	NA	RW_Effluent-DNA	SRS002414	449393	NA	NA	NA	100L of reclaimed water sample were collected at a wastewater treatment plant in Florida. Virus particles were concentrated from 100 l to less than 1 L using tangential flow filtration (TFF). Viral concentrates were purified through CsCl gradients and nuclease treatment prior to DNA extraction for library preparation.	NA	NA	NA	454 GS FLX libraries	SRX003360	Metagenomic libraries sequenced with a GS_FLX sequencer	NA	NA	NA	RW_Effluent_DNA	AMPLICON	GENOMIC	unspecified	SINGLE -	NA	NA	READ_INDEX: 0; READ_CLASS: Technical Read; READ_TYPE: Adapter; BASE_COORD: 1 || READ_INDEX: 1; READ_CLASS: Application Read; READ_TYPE: Forward; BASE_COORD: 5	LS454	454 GS FLX	NA	INSTRUMENT_MODEL: 454 GS FLX	NA	NA	NA	NA
SRA008294	NA	University of South	Marine Microbiology Lab	2009-04-08	2017-12-21 18:12:53	RW_PW metagenomes	SRP000673	Metagenomic analysis of viruses in reclaimed water	Metagenomics	Reclaimed water use is an important component of sustainable water resource management. This study characterized the viral community found in reclaimed water and compared it to viruses in potable water. Reclaimed water contained 1000-fold more virus-like particles (VLPs) than potable water, having approximately 108 VLPs per milliliter. Metagenomic analyses revealed that most of the viruses in bot…	freshwater metagenome	NA	NA	NA	NA	NA	NA	RW_Nursery_cDNA	SRS002421	449393	NA	NA	NA	100L of reclaimed water sample were collected at a plant nursery in Florida. Virus particles were concentrated from 100 L to less than 1 L using tangential flow filtration (TFF). Viral concentrates were purified through CsCl gradients and nuclease treatment prior to DNA and RNA extraction for library preparation.	NA	NA	NA	454 GS FLX Nursery RNA library	SRX003363	Metagenomic libraries sequenced with a GS_FLX sequencer	NA	NA	NA	RW_Nursery_cDNA	AMPLICON	VIRAL RNA	unspecified	SINGLE -	NA	NA	READ_INDEX: 0; READ_CLASS: Technical Read; READ_TYPE: Adapter; BASE_COORD: 1 || READ_INDEX: 1; READ_CLASS: Application Read; READ_TYPE: Forward; BASE_COORD: 5	LS454	454 GS FLX	NA	INSTRUMENT_MODEL: 454 GS FLX	NA	NA	NA	NA
SRA029973	Produced by user prodinfo on Thu Feb 17 22:00:01 EST 2011	BI	Genome Sequencing	NA	2017-12-21 18:12:53	Marine_Phage_Sequencing_Metagenomics_Viral_Freshwater_RIFCO	SRP005750	3 pooled samples from groundwater uncultured phage metagenome	Metagenomics	3 pooled samples collected from a groundwater sample in Rifle, Colorado. Viral metagenome RIFCO-DO4-1 Viral metagenome RIFCO-DO4-3 Viral metagenome RIFCO-U01-2	freshwater metagenome	NA	NA	NA	NA	NA	NA	PRJNA52329.RIFCO-D04-1	SRS173079	449393	n/a	n/a	n/a	NA	NA	NA	Sample name: RIFCO-D04-1 || collection date: 2008-08-02 || geographic location (country and/or sea,region): Rifle DOE IFRC, Rifle Colorado || isolation source: DNA:ds Viral DNA || specific host: Uncultured virus || strain: Viral Freshwater Metagenome RIFCO	173604.WR23748.454-5425.743579101020.S	SRX043801	GBMF Marine Phage Sequencing Project	NA	NA	International collaboration to sequence, assemble, and annotate approximately 200 diverse marine phage/virus genomes and to sequence approximately 50 viral metagenomes from an array of marine environments. DNA sequencing using 454 technology.	454-5425	WGS	GENOMIC	PCR	SINGLE -	NA	NA	READ_INDEX: 0; READ_LABEL: key_sequence; READ_CLASS: Technical Read; READ_TYPE: Adapter; EXPECTED_BASECALL_TABLE: || READ_INDEX: 1; READ_LABEL: barcode; READ_CLASS: Technical Read; READ_TYPE: BarCode; EXPECTED_BASECALL_TABLE: || READ_INDEX: 2; READ_LABEL: forward; READ_CLASS: Application Read; READ_TYPE: Forward; BASE_COORD: 12	LS454	454 GS FLX Titanium	NA	INSTRUMENT_MODEL: 454 GS FLX Titanium	NA	NA	NA	NA
SRA029973	Produced by user prodinfo on Thu Feb 17 22:00:01 EST 2011	BI	Genome Sequencing	NA	2017-12-21 18:12:53	Marine_Phage_Sequencing_Metagenomics_Viral_Freshwater_RIFCO	SRP005750	3 pooled samples from groundwater uncultured phage metagenome	Metagenomics	3 pooled samples collected from a groundwater sample in Rifle, Colorado. Viral metagenome RIFCO-DO4-1 Viral metagenome RIFCO-DO4-3 Viral metagenome RIFCO-U01-2	freshwater metagenome	NA	NA	NA	NA	NA	NA	PRJNA52329.RIFCO-U01-2	SRS172810	449393	n/a	n/a	n/a	NA	NA	NA	Sample name: RIFCO-U01-2 || collection date: 2008-08-02 || geographic location (country and/or sea,region): Rifle DOE IFRC, Rifle Colorado || isolation source: DNA:ds Viral DNA || specific host: Uncultured virus || strain: Viral Freshwater Metagenome RIFCO	173604.WR23747.454-5424.743579101020.S	SRX042414	GBMF Marine Phage Sequencing Project	NA	NA	International collaboration to sequence, assemble, and annotate approximately 200 diverse marine phage/virus genomes and to sequence approximately 50 viral metagenomes from an array of marine environments. DNA sequencing using 454 technology.	454-5424	WGS	GENOMIC	PCR	SINGLE -	NA	NA	READ_INDEX: 0; READ_LABEL: key_sequence; READ_CLASS: Technical Read; READ_TYPE: Adapter; EXPECTED_BASECALL_TABLE: || READ_INDEX: 1; READ_LABEL: barcode; READ_CLASS: Technical Read; READ_TYPE: BarCode; EXPECTED_BASECALL_TABLE: || READ_INDEX: 2; READ_LABEL: forward; READ_CLASS: Application Read; READ_TYPE: Forward; BASE_COORD: 14	LS454	454 GS FLX Titanium	NA	INSTRUMENT_MODEL: 454 GS FLX Titanium	NA	NA	NA	NA
SRA029973	Produced by user prodinfo on Thu Feb 17 22:00:01 EST 2011	BI	Genome Sequencing	NA	2017-12-21 18:12:53	Marine_Phage_Sequencing_Metagenomics_Viral_Freshwater_RIFCO	SRP005750	3 pooled samples from groundwater uncultured phage metagenome	Metagenomics	3 pooled samples collected from a groundwater sample in Rifle, Colorado. Viral metagenome RIFCO-DO4-1 Viral metagenome RIFCO-DO4-3 Viral metagenome RIFCO-U01-2	freshwater metagenome	NA	NA	NA	NA	NA	NA	PRJNA52329.RIFCO-D04-3	SRS173080	449393	n/a	n/a	n/a	NA	NA	NA	Sample name: RIFCO-D04-3 || collection date: 2008-08-01 || geographic location (country and/or sea,region): Rifle DOE IFRC, Rifle Colorado || isolation source: DNA:ds Viral DNA || specific host: Uncultured virus || strain: Viral Freshwater Metagenome RIFCO	173604.WR23746.454-5423.743579101020.S	SRX043800	GBMF Marine Phage Sequencing Project	NA	NA	International collaboration to sequence, assemble, and annotate approximately 200 diverse marine phage/virus genomes and to sequence approximately 50 viral metagenomes from an array of marine environments. DNA sequencing using 454 technology.	454-5423	WGS	GENOMIC	PCR	SINGLE -	NA	NA	READ_INDEX: 0; READ_LABEL: key_sequence; READ_CLASS: Technical Read; READ_TYPE: Adapter; EXPECTED_BASECALL_TABLE: || READ_INDEX: 1; READ_LABEL: barcode; READ_CLASS: Technical Read; READ_TYPE: BarCode; EXPECTED_BASECALL_TABLE: || READ_INDEX: 2; READ_LABEL: forward; READ_CLASS: Application Read; READ_TYPE: Forward; BASE_COORD: 14	LS454	454 GS FLX Titanium	NA	INSTRUMENT_MODEL: 454 GS FLX Titanium	NA	NA	NA	NA
SRA029973	Produced by user prodinfo on Thu Feb 17 22:00:01 EST 2011	BI	Genome Sequencing	NA	2017-12-21 18:12:53	Marine_Phage_Sequencing_Metagenomics_Viral_Freshwater_RIFCO	SRP005750	3 pooled samples from groundwater uncultured phage metagenome	Metagenomics	3 pooled samples collected from a groundwater sample in Rifle, Colorado. Viral metagenome RIFCO-DO4-1 Viral metagenome RIFCO-DO4-3 Viral metagenome RIFCO-U01-2	freshwater metagenome	NA	NA	NA	NA	NA	NA	PRJNA52329.RIFCO-D04-1	SRS173079	449393	n/a	n/a	n/a	NA	NA	NA	Sample name: RIFCO-D04-1 || collection date: 2008-08-02 || geographic location (country and/or sea,region): Rifle DOE IFRC, Rifle Colorado || isolation source: DNA:ds Viral DNA || specific host: Uncultured virus || strain: Viral Freshwater Metagenome RIFCO	173604.WR23748.454-5425.743571101112.S	SRX043796	GBMF Marine Phage Sequencing Project	NA	NA	International collaboration to sequence, assemble, and annotate approximately 200 diverse marine phage/virus genomes and to sequence approximately 50 viral metagenomes from an array of marine environments. DNA sequencing using 454 technology.	454-5425	WGS	GENOMIC	PCR	SINGLE -	NA	NA	READ_INDEX: 0; READ_LABEL: key_sequence; READ_CLASS: Technical Read; READ_TYPE: Adapter; EXPECTED_BASECALL_TABLE: || READ_INDEX: 1; READ_LABEL: barcode; READ_CLASS: Technical Read; READ_TYPE: BarCode; EXPECTED_BASECALL_TABLE: || READ_INDEX: 2; READ_LABEL: forward; READ_CLASS: Application Read; READ_TYPE: Forward; BASE_COORD: 12	LS454	454 GS FLX Titanium	NA	INSTRUMENT_MODEL: 454 GS FLX Titanium	NA	NA	NA	NA
SRA029973	Produced by user prodinfo on Thu Feb 17 22:00:01 EST 2011	BI	Genome Sequencing	NA	2017-12-21 18:12:53	Marine_Phage_Sequencing_Metagenomics_Viral_Freshwater_RIFCO	SRP005750	3 pooled samples from groundwater uncultured phage metagenome	Metagenomics	3 pooled samples collected from a groundwater sample in Rifle, Colorado. Viral metagenome RIFCO-DO4-1 Viral metagenome RIFCO-DO4-3 Viral metagenome RIFCO-U01-2	freshwater metagenome	NA	NA	NA	NA	NA	NA	unidentified	SRS024887	32644	NA	NA	NA	NA	NA	NA	NA	173604.743571101112.S	SRX043798	GBMF Marine Phage Sequencing Project	NA	NA	International collaboration to sequence, assemble, and annotate approximately 200 diverse marine phage/virus genomes and to sequence approximately 50 viral metagenomes from an array of marine environments. DNA sequencing using 454 technology.	454-5425	WGS	GENOMIC	PCR	SINGLE -	NA	NA	READ_INDEX: 0; READ_LABEL: key_sequence; READ_CLASS: Technical Read; READ_TYPE: Adapter; EXPECTED_BASECALL_TABLE: || READ_INDEX: 1; READ_LABEL: barcode; READ_CLASS: Technical Read; READ_TYPE: BarCode; EXPECTED_BASECALL_TABLE: || READ_INDEX: 2; READ_LABEL: forward; READ_CLASS: Application Read; READ_TYPE: Forward; RELATIVE_ORDER:	LS454	454 GS FLX Titanium	NA	INSTRUMENT_MODEL: 454 GS FLX Titanium	NA	NA	NA	NA
SRA029973	Produced by user prodinfo on Thu Feb 17 22:00:01 EST 2011	BI	Genome Sequencing	NA	2017-12-21 18:12:53	Marine_Phage_Sequencing_Metagenomics_Viral_Freshwater_RIFCO	SRP005750	3 pooled samples from groundwater uncultured phage metagenome	Metagenomics	3 pooled samples collected from a groundwater sample in Rifle, Colorado. Viral metagenome RIFCO-DO4-1 Viral metagenome RIFCO-DO4-3 Viral metagenome RIFCO-U01-2	freshwater metagenome	NA	NA	NA	NA	NA	NA	unidentified	SRS024887	32644	NA	NA	NA	NA	NA	NA	NA	173604.743579101020.S	SRX043799	GBMF Marine Phage Sequencing Project	NA	NA	International collaboration to sequence, assemble, and annotate approximately 200 diverse marine phage/virus genomes and to sequence approximately 50 viral metagenomes from an array of marine environments. DNA sequencing using 454 technology.	454-5425	WGS	GENOMIC	PCR	SINGLE -	NA	NA	READ_INDEX: 0; READ_LABEL: key_sequence; READ_CLASS: Technical Read; READ_TYPE: Adapter; EXPECTED_BASECALL_TABLE: || READ_INDEX: 1; READ_LABEL: barcode; READ_CLASS: Technical Read; READ_TYPE: BarCode; EXPECTED_BASECALL_TABLE: || READ_INDEX: 2; READ_LABEL: forward; READ_CLASS: Application Read; READ_TYPE: Forward; RELATIVE_ORDER:	LS454	454 GS FLX Titanium	NA	INSTRUMENT_MODEL: 454 GS FLX Titanium	NA	NA	NA	NA
SRA029973	Produced by user prodinfo on Thu Feb 17 22:00:01 EST 2011	BI	Genome Sequencing	NA	2017-12-21 18:12:53	Marine_Phage_Sequencing_Metagenomics_Viral_Freshwater_RIFCO	SRP005750	3 pooled samples from groundwater uncultured phage metagenome	Metagenomics	3 pooled samples collected from a groundwater sample in Rifle, Colorado. Viral metagenome RIFCO-DO4-1 Viral metagenome RIFCO-DO4-3 Viral metagenome RIFCO-U01-2	freshwater metagenome	NA	NA	NA	NA	NA	NA	PRJNA52329.RIFCO-D04-3	SRS173080	449393	n/a	n/a	n/a	NA	NA	NA	Sample name: RIFCO-D04-3 || collection date: 2008-08-01 || geographic location (country and/or sea,region): Rifle DOE IFRC, Rifle Colorado || isolation source: DNA:ds Viral DNA || specific host: Uncultured virus || strain: Viral Freshwater Metagenome RIFCO	173604.WR23746.454-5423.743571101112.S	SRX043797	GBMF Marine Phage Sequencing Project	NA	NA	International collaboration to sequence, assemble, and annotate approximately 200 diverse marine phage/virus genomes and to sequence approximately 50 viral metagenomes from an array of marine environments. DNA sequencing using 454 technology.	454-5423	WGS	GENOMIC	PCR	SINGLE -	NA	NA	READ_INDEX: 0; READ_LABEL: key_sequence; READ_CLASS: Technical Read; READ_TYPE: Adapter; EXPECTED_BASECALL_TABLE: || READ_INDEX: 1; READ_LABEL: barcode; READ_CLASS: Technical Read; READ_TYPE: BarCode; EXPECTED_BASECALL_TABLE: || READ_INDEX: 2; READ_LABEL: forward; READ_CLASS: Application Read; READ_TYPE: Forward; BASE_COORD: 14	LS454	454 GS FLX Titanium	NA	INSTRUMENT_MODEL: 454 GS FLX Titanium	NA	NA	NA	NA
SRA029973	Produced by user prodinfo on Thu Feb 17 22:00:01 EST 2011	BI	Genome Sequencing	NA	2017-12-21 18:12:53	Marine_Phage_Sequencing_Metagenomics_Viral_Freshwater_RIFCO	SRP005750	3 pooled samples from groundwater uncultured phage metagenome	Metagenomics	3 pooled samples collected from a groundwater sample in Rifle, Colorado. Viral metagenome RIFCO-DO4-1 Viral metagenome RIFCO-DO4-3 Viral metagenome RIFCO-U01-2	freshwater metagenome	NA	NA	NA	NA	NA	NA	PRJNA52329.RIFCO-U01-2	SRS172810	449393	n/a	n/a	n/a	NA	NA	NA	Sample name: RIFCO-U01-2 || collection date: 2008-08-02 || geographic location (country and/or sea,region): Rifle DOE IFRC, Rifle Colorado || isolation source: DNA:ds Viral DNA || specific host: Uncultured virus || strain: Viral Freshwater Metagenome RIFCO	173604.WR23747.454-5424.743571101112.S	SRX042415	GBMF Marine Phage Sequencing Project	NA	NA	International collaboration to sequence, assemble, and annotate approximately 200 diverse marine phage/virus genomes and to sequence approximately 50 viral metagenomes from an array of marine environments. DNA sequencing using 454 technology.	454-5424	WGS	GENOMIC	PCR	SINGLE -	NA	NA	READ_INDEX: 0; READ_LABEL: key_sequence; READ_CLASS: Technical Read; READ_TYPE: Adapter; EXPECTED_BASECALL_TABLE: || READ_INDEX: 1; READ_LABEL: barcode; READ_CLASS: Technical Read; READ_TYPE: BarCode; EXPECTED_BASECALL_TABLE: || READ_INDEX: 2; READ_LABEL: forward; READ_CLASS: Application Read; READ_TYPE: Forward; BASE_COORD: 14	LS454	454 GS FLX Titanium	NA	INSTRUMENT_MODEL: 454 GS FLX Titanium	NA	NA	NA	NA
SRA030787	Produced by user prodinfo on Wed Mar 30 09:12:49 EDT 2011	BI	Genome Sequencing	NA	2017-12-21 18:12:53	Marine_Phage_Sequencing_Metagenomics_Virome_Lake227	SRP006103	12 pooled samples from Lake Ontario uncultured phage metagenome	Metagenomics	12 pooled samples collected from surface waters of an eutrophic lake habitat (lake 227) in Experimental Lakes Area, Ontario: Lake_227_pooledsample-1 Lake_227_pooledsample-2 Lake_227_pooledsample-3 Lake_227_pooledsample-4 Lake_227_pooledsample-5 Lake_227_pooledsample-6 Lake_227_pooledsample-7 Lake_227_pooledsample-8 Lake_227_pooledsample-9 Lake_227_pooledsample-10 Lake_227_pooledsample-11 Lake_227…	freshwater metagenome	NA	NA	NA	NA	NA	NA	PRJNA52331.Lake_227_pooled sample pool	SRS182629	449393	NA	NA	NA	NA	NA	NA	Sample name: Lake_227_pooled sample pool || geographic location (country and/or sea, region): Lake 227, Experimental Lakes Area, Ontario || isolation source: DNA:ds Viral DNA || specific host: Uncultured virus || strain: Virome Lake227 Freshwater Metagenome	173605.WR22801.454-4986.738349100804.S.UNMATCHED	SRX012768	GBMF Marine Phage Sequencing Project	NA	NA	International collaboration to sequence, assemble, and annotate approximately 200 diverse marine phage/virus genomes and to sequence approximately 50 viral metagenomes from an array of marine environments. DNA sequencing using 454 technology.	454-4986	WGS	GENOMIC	PCR	SINGLE -	NA	NA	READ_INDEX: 0; READ_LABEL: key_sequence; READ_CLASS: Technical Read; READ_TYPE: Adapter; EXPECTED_BASECALL_TABLE: || READ_INDEX: 1; READ_LABEL: barcode; READ_CLASS: Technical Read; READ_TYPE: BarCode; EXPECTED_BASECALL_TABLE: || READ_INDEX: 2; READ_LABEL: forward; READ_CLASS: Application Read; READ_TYPE: Forward; BASE_COORD: 13	LS454	454 GS FLX Titanium	NA	INSTRUMENT_MODEL: 454 GS FLX Titanium	NA	NA	NA	NA
SRA030787	Produced by user prodinfo on Wed Mar 30 09:12:49 EDT 2011	BI	Genome Sequencing	NA	2017-12-21 18:12:53	Marine_Phage_Sequencing_Metagenomics_Virome_Lake227	SRP006103	12 pooled samples from Lake Ontario uncultured phage metagenome	Metagenomics	12 pooled samples collected from surface waters of an eutrophic lake habitat (lake 227) in Experimental Lakes Area, Ontario: Lake_227_pooledsample-1 Lake_227_pooledsample-2 Lake_227_pooledsample-3 Lake_227_pooledsample-4 Lake_227_pooledsample-5 Lake_227_pooledsample-6 Lake_227_pooledsample-7 Lake_227_pooledsample-8 Lake_227_pooledsample-9 Lake_227_pooledsample-10 Lake_227_pooledsample-11 Lake_227…	freshwater metagenome	NA	NA	NA	NA	NA	NA	PRJNA52331.Lake_227_pooled sample pool	SRS182629	449393	NA	NA	NA	NA	NA	NA	Sample name: Lake_227_pooled sample pool || geographic location (country and/or sea, region): Lake 227, Experimental Lakes Area, Ontario || isolation source: DNA:ds Viral DNA || specific host: Uncultured virus || strain: Virome Lake227 Freshwater Metagenome	173605.WR22801.454-4986.738349100804.Vilnius.S	SRX004744	GBMF Marine Phage Sequencing Project	NA	NA	International collaboration to sequence, assemble, and annotate approximately 200 diverse marine phage/virus genomes and to sequence approximately 50 viral metagenomes from an array of marine environments. DNA sequencing using 454 technology.	454-4986	WGS	GENOMIC	PCR	SINGLE -	NA	NA	READ_INDEX: 0; READ_LABEL: key_sequence; READ_CLASS: Technical Read; READ_TYPE: Adapter; EXPECTED_BASECALL_TABLE: || READ_INDEX: 1; READ_LABEL: barcode; READ_CLASS: Technical Read; READ_TYPE: BarCode; EXPECTED_BASECALL_TABLE: || READ_INDEX: 2; READ_LABEL: forward; READ_CLASS: Application Read; READ_TYPE: Forward; BASE_COORD: 13	LS454	454 GS FLX Titanium	NA	INSTRUMENT_MODEL: 454 GS FLX Titanium	NA	NA	NA	NA
SRA031287	Produced by user prodinfo on Sat Apr 02 22:15:37 EDT 2011	BI	Genome Sequencing	NA	2017-12-21 18:12:53	Marine_Phage_Sequencing_Metagenomics_Virome_Lake239	SRP006222	12 pooled samples from Lake Ontario uncultured phage metagenome	Metagenomics	12 pooled samples collected from surface waters of an oligotrophic lake habitat (lake 239) in Experimental Lakes Area, Ontario: Lake_239_pooledsample-24 Lake_239_pooledsample-13 Lake_239_pooledsample-17 Lake_239_pooledsample-19 Lake_239_pooledsample-15 Lake_239_pooledsample-20 Lake_239_pooledsample-21 Lake_239_pooledsample-14 Lake_239_pooledsample-16 Lake_239_pooledsample-23 Lake_239_pooledsample…	freshwater metagenome	NA	NA	NA	NA	NA	NA	PRJNA52333.Lake_239_pooled sample pool	SRS183469	449393	n/a	n/a	n/a	NA	NA	NA	Sample name: Lake_239_pooled sample pool || geographic location (country and/or sea,region): Lake 239, Experimental Lakes Area, Ontario || isolation source: DNA:ds Viral DNA || specific host: Uncultured virus || strain: Virome Lake239 Freshwater Metagenome	173606.WR22802.454-4987.738059100716.Luxembourg.S	SRX015055	GBMF Marine Phage Sequencing Project	NA	NA	International collaboration to sequence, assemble, and annotate approximately 200 diverse marine phage/virus genomes and to sequence approximately 50 viral metagenomes from an array of marine environments. DNA sequencing using 454 technology.	454-4987	WGS	GENOMIC	PCR	SINGLE -	NA	NA	READ_INDEX: 0; READ_LABEL: key_sequence; READ_CLASS: Technical Read; READ_TYPE: Adapter; EXPECTED_BASECALL_TABLE: || READ_INDEX: 1; READ_LABEL: barcode; READ_CLASS: Technical Read; READ_TYPE: BarCode; EXPECTED_BASECALL_TABLE: || READ_INDEX: 2; READ_LABEL: forward; READ_CLASS: Application Read; READ_TYPE: Forward; BASE_COORD: 13	LS454	454 GS FLX Titanium	NA	INSTRUMENT_MODEL: 454 GS FLX Titanium	NA	NA	NA	NA
SRA031287	Produced by user prodinfo on Sat Apr 02 22:15:37 EDT 2011	BI	Genome Sequencing	NA	2017-12-21 18:12:53	Marine_Phage_Sequencing_Metagenomics_Virome_Lake239	SRP006222	12 pooled samples from Lake Ontario uncultured phage metagenome	Metagenomics	12 pooled samples collected from surface waters of an oligotrophic lake habitat (lake 239) in Experimental Lakes Area, Ontario: Lake_239_pooledsample-24 Lake_239_pooledsample-13 Lake_239_pooledsample-17 Lake_239_pooledsample-19 Lake_239_pooledsample-15 Lake_239_pooledsample-20 Lake_239_pooledsample-21 Lake_239_pooledsample-14 Lake_239_pooledsample-16 Lake_239_pooledsample-23 Lake_239_pooledsample…	freshwater metagenome	NA	NA	NA	NA	NA	NA	PRJNA52333.Lake_239_pooled sample pool	SRS183469	449393	n/a	n/a	n/a	NA	NA	NA	Sample name: Lake_239_pooled sample pool || geographic location (country and/or sea,region): Lake 239, Experimental Lakes Area, Ontario || isolation source: DNA:ds Viral DNA || specific host: Uncultured virus || strain: Virome Lake239 Freshwater Metagenome	173606.WR22802.454-4987.738059100716.S.UNMATCHED	SRX014999	GBMF Marine Phage Sequencing Project	NA	NA	International collaboration to sequence, assemble, and annotate approximately 200 diverse marine phage/virus genomes and to sequence approximately 50 viral metagenomes from an array of marine environments. DNA sequencing using 454 technology.	454-4987	WGS	GENOMIC	PCR	SINGLE -	NA	NA	READ_INDEX: 0; READ_LABEL: key_sequence; READ_CLASS: Technical Read; READ_TYPE: Adapter; EXPECTED_BASECALL_TABLE: || READ_INDEX: 1; READ_LABEL: barcode; READ_CLASS: Technical Read; READ_TYPE: BarCode; EXPECTED_BASECALL_TABLE: || READ_INDEX: 2; READ_LABEL: forward; READ_CLASS: Application Read; READ_TYPE: Forward; BASE_COORD: 13	LS454	454 GS FLX Titanium	NA	INSTRUMENT_MODEL: 454 GS FLX Titanium	NA	NA	NA	NA
SRA166793	NA	Loyola University Chicago	Putonti	NA	2017-12-21 18:12:53	PRJNA248239	SRP042189	Lake Michigan Chicago Virome Metagenome	Metagenomics	This study focused on identifying the viral within Chicago nearshore waters of Lake Michigan, examining how these communities differ between locations and over time.	viral metagenome	NA	NA	NA	NA	NA	NA	Lake Michigan 57th St 5-Jun-13	SRS618642	1070528	NA	NA	NA	Keywords: GSC:MIxS;MIGS:4.0	NA	NA	isolate: lake water || collection_date: 05-Jun-2013 || depth: 0 || env_biome: freshwater || env_feature: lak || env_material: water || geo_loc_name: USA: Chicago Lake Michigan || isol_growth_condt: n/a || lat_lon: 41.79 N 87.57 W || propagation: n/a || BioSampleModel: MIGS.vi || BioSampleModel: MIGS/MIMS/MIMARKS.water	Lake Michigan 57th 05-Jun-13	SRX550904	Lake Michigan: 57th Street Beach Nearshore Waters Virome 05-Jun-13	NA	NA	NA	NA	WGS	METAGENOMIC	unspecified	PAIRED - NOMINAL_SDEV: 0.0E0;	NA	NA	READ_INDEX: 0; READ_CLASS: Application Read; READ_TYPE: Forward; BASE_COORD: 1 || READ_INDEX: 1; READ_CLASS: Application Read; READ_TYPE: Reverse; BASE_COORD: 252	ILLUMINA	Illumina MiSeq	NA	INSTRUMENT_MODEL: Illumina MiSeq	NA	NA	NA	NA
SRA167001	NA	Loyola University Chicago	Putonti	NA	2017-12-21 18:12:53	PRJNA248239	SRP042189	Lake Michigan Chicago Virome Metagenome	Metagenomics	This study focused on identifying the viral within Chicago nearshore waters of Lake Michigan, examining how these communities differ between locations and over time.	viral metagenome	NA	NA	NA	NA	NA	NA	Lake Michigan Montrose 5-Jun-13	SRS620521	1070528	NA	NA	NA	Keywords: GSC:MIxS;MIGS:4.0	NA	NA	isolate: lake water || collection_date: 05-Jun-2013 || depth: 0 || env_biome: freshwater || env_feature: lake || env_material: water || geo_loc_name: USA: Chicago Lake Michigan || isol_growth_condt: n/a || lat_lon: 41.58 N 87.38 W || propagation: n/a || BioSampleModel: MIGS.vi || BioSampleModel: MIGS/MIMS/MIMARKS.water	Lake Michigan Montrose 05-Jun-13	SRX553227	Lake Michigan: Montrose Beach Nearshore Waters Virome 05-Jun-13	NA	NA	NA	NA	WGS	METAGENOMIC	RANDOM	PAIRED - NOMINAL_SDEV: 0.0E0;	NA	NA	READ_INDEX: 0; READ_CLASS: Application Read; READ_TYPE: Forward; BASE_COORD: 1 || READ_INDEX: 1; READ_CLASS: Application Read; READ_TYPE: Reverse; BASE_COORD: 252	ILLUMINA	Illumina MiSeq	NA	INSTRUMENT_MODEL: Illumina MiSeq	NA	NA	NA	NA
SRA167591	NA	Loyola University Chicago	Putonti	NA	2017-12-21 18:12:53	PRJNA248239	SRP042189	Lake Michigan Chicago Virome Metagenome	Metagenomics	This study focused on identifying the viral within Chicago nearshore waters of Lake Michigan, examining how these communities differ between locations and over time.	viral metagenome	NA	NA	NA	NA	NA	NA	Lake Michigan Montrose 5-Jul-13	SRS622204	1070528	NA	NA	NA	Keywords: GSC:MIxS;MIGS:4.0	NA	NA	isolate: lake water || collection_date: 05-Jul-2013 || depth: 0 || env_biome: freshwater || env_feature: lake || env_material: water || geo_loc_name: USA: Chicago Lake Michigan || isol_growth_condt: n/a || lat_lon: 41.58 N 87.38 W || propagation: n/a || BioSampleModel: MIGS.vi || BioSampleModel: MIGS/MIMS/MIMARKS.water	Lake Michigan Montrose Virome 05-Jul-13	SRX554904	Montrose Beach Nearshore Waters Virome 05-Jul-13	NA	NA	NA	NA	WGS	METAGENOMIC	RANDOM	PAIRED - NOMINAL_SDEV: 0.0E0;	NA	NA	READ_INDEX: 0; READ_CLASS: Application Read; READ_TYPE: Forward; BASE_COORD: 1 || READ_INDEX: 1; READ_CLASS: Application Read; READ_TYPE: Reverse; BASE_COORD: 252	ILLUMINA	Illumina MiSeq	NA	INSTRUMENT_MODEL: Illumina MiSeq	NA	NA	NA	NA
SRA167593	NA	Loyola University Chicago	Putonti	NA	2017-12-21 18:12:53	PRJNA248239	SRP042189	Lake Michigan Chicago Virome Metagenome	Metagenomics	This study focused on identifying the viral within Chicago nearshore waters of Lake Michigan, examining how these communities differ between locations and over time.	viral metagenome	NA	NA	NA	NA	NA	NA	Lake Michigan Montrose 25-Jun-13	SRS622214	1070528	NA	NA	NA	Keywords: GSC:MIxS;MIGS:4.0	NA	NA	isolate: lake water || collection_date: 25-Jun-2013 || depth: 0 || env_biome: freshwater || env_feature: lake || env_material: water || geo_loc_name: USA: Chicago Lake Michigan || isol_growth_condt: n/a || lat_lon: 41.58 N 87.38 W || propagation: n/a || BioSampleModel: MIGS.vi || BioSampleModel: MIGS/MIMS/MIMARKS.water	Lake Michigan Montrose Virome 25-Jun-13	SRX554914	Lake Michigan: Montrose Beach Nearshore Waters Virome 25-Jun-13	NA	NA	NA	NA	WGS	METAGENOMIC	RANDOM	PAIRED - NOMINAL_SDEV: 0.0E0;	NA	NA	READ_INDEX: 0; READ_CLASS: Application Read; READ_TYPE: Forward; BASE_COORD: 1 || READ_INDEX: 1; READ_CLASS: Application Read; READ_TYPE: Reverse; BASE_COORD: 252	ILLUMINA	Illumina MiSeq	NA	INSTRUMENT_MODEL: Illumina MiSeq	NA	NA	NA	NA
SRA167596	NA	Loyola University Chicago	Putonti	NA	2017-12-21 18:12:53	PRJNA248239	SRP042189	Lake Michigan Chicago Virome Metagenome	Metagenomics	This study focused on identifying the viral within Chicago nearshore waters of Lake Michigan, examining how these communities differ between locations and over time.	viral metagenome	NA	NA	NA	NA	NA	NA	95Street140513..1V	SRS910121	1070528	NA	NA	NA	NA	NA	NA	isolation_source: freshwater || collection_date: 13-May-2014 || geo_loc_name: USA: Chicago Lake Michigan || lat_lon: 41.7189 N 87.5256 W || BioSampleModel: Metagenome or environmental	95Street140513.1V	SRX995813	Lake Michigan virome 95th St 13-May-14	NA	NA	NA	NA	WGS	METAGENOMIC	RANDOM	PAIRED - NOMINAL_SDEV: 0.0E0;	NA	NA	READ_INDEX: 0; READ_CLASS: Application Read; READ_TYPE: Forward; BASE_COORD: 1 || READ_INDEX: 1; READ_CLASS: Application Read; READ_TYPE: Reverse; BASE_COORD: 251	ILLUMINA	Illumina MiSeq	NA	INSTRUMENT_MODEL: Illumina MiSeq	NA	NA	NA	NA
SRA176880	RNA viromes of water samples collected from Lake Limnopolar (Byers Peninsula, Livingston Island, South Shetland Islands, Antarctica) in 2006, 2007 and 2010	CBMSO	NA	NA	2017-12-21 18:12:53	PRJNA256333	SRP044919	Antarctica-RNAViromeLimnopolar	Metagenomics	This project explores the community of RNA viruses in an Antarctic lake	freshwater metagenome	NA	This viromes will be publicly accessible in MG-RAST under id. numbers 4572579.3, 4572623.3 and 4572643.3: http://metagenomics.anl.gov/ || They have been also deposited in Metavir under the project name Ã¢â‚¬Å“Antarctica-RNAViromeLimnopolarÃ¢â‚¬Â (project id. 4488, 4489 and 4490 for L2006, L2007 and L2010 viromes, respectively: http://metavir-meb.univ-bpclermont.fr/	NA	NA	NA	NA	L2006-RNAVirome	SRS668074	449393	NA	NA	NA	NA	NA	NA	isolate: viral fraction || collection_date: 27-Nov-2006 || depth: 4 m || env_biome: Freshwater lake biome || env_feature: cold temperature habitat || env_material: pond water || geo_loc_name: Antarctica || isol_growth_condt: PMID 19892985 || lat_lon: 62.38 S 61.06 W || propagation: unknown || altitude: 150 m || BioSampleModel: MIMS.me || BioSampleModel: MIGS/MIMS/MIMARKS.water	L2006RNAVirome	SRX663201	RNA virome from a water sample collected from Lake Limnopolar (Byers Peninsula, Livingston Island, Antarctica) in November 2006	NA	NA	RNA viruses were purified by tangential flow filtration (0.45 um), sucrose cushion (25%) and nucleases treatment. Protected RNA genomes were extracted by Trizol followed by a treatment with DNase I RNAse free and then ramdomly amplified by Sequence Independent Single Primer Amplification.	L2006RNAVirome	WGA	GENOMIC	RANDOM PCR	SINGLE -	NA	NA	READ_INDEX: 0; READ_CLASS: Technical Read; READ_TYPE: Adapter; BASE_COORD: 1 || READ_INDEX: 1; READ_CLASS: Application Read; READ_TYPE: Forward; BASE_COORD: 5	LS454	454 GS FLX	NA	INSTRUMENT_MODEL: 454 GS FLX	NA	NA	NA	NA
SRA176880	RNA viromes of water samples collected from Lake Limnopolar (Byers Peninsula, Livingston Island, South Shetland Islands, Antarctica) in 2006, 2007 and 2010	CBMSO	NA	NA	2017-12-21 18:12:53	PRJNA256333	SRP044919	Antarctica-RNAViromeLimnopolar	Metagenomics	This project explores the community of RNA viruses in an Antarctic lake	freshwater metagenome	NA	This viromes will be publicly accessible in MG-RAST under id. numbers 4572579.3, 4572623.3 and 4572643.3: http://metagenomics.anl.gov/ || They have been also deposited in Metavir under the project name Ã¢â‚¬Å“Antarctica-RNAViromeLimnopolarÃ¢â‚¬Â (project id. 4488, 4489 and 4490 for L2006, L2007 and L2010 viromes, respectively: http://metavir-meb.univ-bpclermont.fr/	NA	NA	NA	NA	L2007-RNAVirome	SRS668081	449393	NA	NA	NA	NA	NA	NA	collection_date: 22-Jan-2007 || depth: 4 m || env_biome: Freshwater lake biome || env_feature: cold temperature habitat || env_material: pond water || geo_loc_name: Antarctica: Livingston Island, South Shetland Islands || lat_lon: 62.38 S 61.06 W || altitude: 150 m || isolate: viral fraction || isol_growth_condt: PMDI 19892985 || propagation: unknown || BioSampleModel: MIMS.me || BioSampleModel: …	L2007RNAVirome	SRX663208	RNA virome from a water sample collected from Lake Limnopolar (Byers Peninsula, Livingston Island, Antarctica) in January 2007	NA	NA	RNA viruses were purified by tangential flow filtration (0.45 um), sucrose cushion (25%) and nucleases treatment. Protected RNA genomes were extracted by Trizol followed by a treatment with DNase I RNAse free and then ramdomly amplified by Sequence Independent Single Primer Amplification.	L2007RNAVirome	WGA	GENOMIC	RANDOM PCR	SINGLE -	NA	NA	READ_INDEX: 0; READ_CLASS: Technical Read; READ_TYPE: Adapter; BASE_COORD: 1 || READ_INDEX: 1; READ_CLASS: Application Read; READ_TYPE: Forward; BASE_COORD: 5	LS454	454 GS FLX	NA	INSTRUMENT_MODEL: 454 GS FLX	NA	NA	NA	NA
SRA176880	RNA viromes of water samples collected from Lake Limnopolar (Byers Peninsula, Livingston Island, South Shetland Islands, Antarctica) in 2006, 2007 and 2010	CBMSO	NA	NA	2017-12-21 18:12:53	PRJNA256333	SRP044919	Antarctica-RNAViromeLimnopolar	Metagenomics	This project explores the community of RNA viruses in an Antarctic lake	freshwater metagenome	NA	This viromes will be publicly accessible in MG-RAST under id. numbers 4572579.3, 4572623.3 and 4572643.3: http://metagenomics.anl.gov/ || They have been also deposited in Metavir under the project name Ã¢â‚¬Å“Antarctica-RNAViromeLimnopolarÃ¢â‚¬Â (project id. 4488, 4489 and 4490 for L2006, L2007 and L2010 viromes, respectively: http://metavir-meb.univ-bpclermont.fr/	NA	NA	NA	NA	L2010-RNAVirome	SRS668082	449393	NA	NA	NA	NA	NA	NA	collection_date: 01-Feb-2010 || depth: 4 m || env_biome: Freshwater lake biome || env_feature: cold temperature habitat || env_material: pond water || geo_loc_name: Antarctica: Livingston Island, South Shetland Islands || lat_lon: 62.38 S 61.06 W || altitude: 150 m || isolate: viral fraction || isol_growth_condt: PMID 19892985 || propagation: unknown || BioSampleModel: MIMS.me || BioSampleModel: …	L2010RNAVirome	SRX663209	RNA virome from a water sample collected from Lake Limnopolar (Byers Peninsula, Livingston Island, Antarctica) in February 2010	NA	NA	RNA viruses were purified by tangential flow filtration (0.45 um), sucrose cushion (25%) and nucleases treatment. Protected RNA genomes were extracted by Trizol followed by a treatment with DNase I RNAse free and then ramdomly amplified by Sequence Independent Single Primer Amplification.	L2010RNAVirome	WGA	GENOMIC	RANDOM PCR	SINGLE -	NA	NA	READ_INDEX: 0; READ_CLASS: Technical Read; READ_TYPE: Adapter; BASE_COORD: 1 || READ_INDEX: 1; READ_CLASS: Application Read; READ_TYPE: Forward; BASE_COORD: 5	LS454	454 GS FLX	NA	INSTRUMENT_MODEL: 454 GS FLX	NA	NA	NA	NA
SRA176880	RNA viromes of water samples collected from Lake Limnopolar (Byers Peninsula, Livingston Island, South Shetland Islands, Antarctica) in 2006, 2007 and 2010	CBMSO	NA	NA	2017-12-21 18:12:53	PRJNA256333	SRP044919	Antarctica-RNAViromeLimnopolar	Metagenomics	This project explores the community of RNA viruses in an Antarctic lake	freshwater metagenome	NA	This viromes will be publicly accessible in MG-RAST under id. numbers 4572579.3, 4572623.3 and 4572643.3: http://metagenomics.anl.gov/ || They have been also deposited in Metavir under the project name Ã¢â‚¬Å“Antarctica-RNAViromeLimnopolarÃ¢â‚¬Â (project id. 4488, 4489 and 4490 for L2006, L2007 and L2010 viromes, respectively: http://metavir-meb.univ-bpclermont.fr/	NA	NA	NA	NA	L2007-RNAVirome	SRS668081	449393	NA	NA	NA	NA	NA	NA	collection_date: 22-Jan-2007 || depth: 4 m || env_biome: Freshwater lake biome || env_feature: cold temperature habitat || env_material: pond water || geo_loc_name: Antarctica: Livingston Island, South Shetland Islands || lat_lon: 62.38 S 61.06 W || altitude: 150 m || isolate: viral fraction || isol_growth_condt: PMDI 19892985 || propagation: unknown || BioSampleModel: MIMS.me || BioSampleModel: …	L2007RNAVirome	SRX663208	RNA virome from a water sample collected from Lake Limnopolar (Byers Peninsula, Livingston Island, Antarctica) in January 2007	NA	NA	RNA viruses were purified by tangential flow filtration (0.45 um), sucrose cushion (25%) and nucleases treatment. Protected RNA genomes were extracted by Trizol followed by a treatment with DNase I RNAse free and then ramdomly amplified by Sequence Independent Single Primer Amplification.	L2007RNAVirome	WGA	GENOMIC	RANDOM PCR	SINGLE -	NA	NA	READ_INDEX: 0; READ_CLASS: Technical Read; READ_TYPE: Adapter; BASE_COORD: 1 || READ_INDEX: 1; READ_CLASS: Application Read; READ_TYPE: Forward; BASE_COORD: 5	LS454	454 GS FLX	NA	INSTRUMENT_MODEL: 454 GS FLX	NA	NA	NA	NA
SRA176880	RNA viromes of water samples collected from Lake Limnopolar (Byers Peninsula, Livingston Island, South Shetland Islands, Antarctica) in 2006, 2007 and 2010	CBMSO	NA	NA	2017-12-21 18:12:53	PRJNA256333	SRP044919	Antarctica-RNAViromeLimnopolar	Metagenomics	This project explores the community of RNA viruses in an Antarctic lake	freshwater metagenome	NA	This viromes will be publicly accessible in MG-RAST under id. numbers 4572579.3, 4572623.3 and 4572643.3: http://metagenomics.anl.gov/ || They have been also deposited in Metavir under the project name Ã¢â‚¬Å“Antarctica-RNAViromeLimnopolarÃ¢â‚¬Â (project id. 4488, 4489 and 4490 for L2006, L2007 and L2010 viromes, respectively: http://metavir-meb.univ-bpclermont.fr/	NA	NA	NA	NA	L2010-RNAVirome	SRS668082	449393	NA	NA	NA	NA	NA	NA	collection_date: 01-Feb-2010 || depth: 4 m || env_biome: Freshwater lake biome || env_feature: cold temperature habitat || env_material: pond water || geo_loc_name: Antarctica: Livingston Island, South Shetland Islands || lat_lon: 62.38 S 61.06 W || altitude: 150 m || isolate: viral fraction || isol_growth_condt: PMID 19892985 || propagation: unknown || BioSampleModel: MIMS.me || BioSampleModel: …	L2010RNAVirome	SRX663209	RNA virome from a water sample collected from Lake Limnopolar (Byers Peninsula, Livingston Island, Antarctica) in February 2010	NA	NA	RNA viruses were purified by tangential flow filtration (0.45 um), sucrose cushion (25%) and nucleases treatment. Protected RNA genomes were extracted by Trizol followed by a treatment with DNase I RNAse free and then ramdomly amplified by Sequence Independent Single Primer Amplification.	L2010RNAVirome	WGA	GENOMIC	RANDOM PCR	SINGLE -	NA	NA	READ_INDEX: 0; READ_CLASS: Technical Read; READ_TYPE: Adapter; BASE_COORD: 1 || READ_INDEX: 1; READ_CLASS: Application Read; READ_TYPE: Forward; BASE_COORD: 5	LS454	454 GS FLX	NA	INSTRUMENT_MODEL: 454 GS FLX	NA	NA	NA	NA
SRA176880	RNA viromes of water samples collected from Lake Limnopolar (Byers Peninsula, Livingston Island, South Shetland Islands, Antarctica) in 2006, 2007 and 2010	CBMSO	NA	NA	2017-12-21 18:12:53	PRJNA256333	SRP044919	Antarctica-RNAViromeLimnopolar	Metagenomics	This project explores the community of RNA viruses in an Antarctic lake	freshwater metagenome	NA	This viromes will be publicly accessible in MG-RAST under id. numbers 4572579.3, 4572623.3 and 4572643.3: http://metagenomics.anl.gov/ || They have been also deposited in Metavir under the project name Ã¢â‚¬Å“Antarctica-RNAViromeLimnopolarÃ¢â‚¬Â (project id. 4488, 4489 and 4490 for L2006, L2007 and L2010 viromes, respectively: http://metavir-meb.univ-bpclermont.fr/	NA	NA	NA	NA	L2006-RNAVirome	SRS668074	449393	NA	NA	NA	NA	NA	NA	isolate: viral fraction || collection_date: 27-Nov-2006 || depth: 4 m || env_biome: Freshwater lake biome || env_feature: cold temperature habitat || env_material: pond water || geo_loc_name: Antarctica || isol_growth_condt: PMID 19892985 || lat_lon: 62.38 S 61.06 W || propagation: unknown || altitude: 150 m || BioSampleModel: MIMS.me || BioSampleModel: MIGS/MIMS/MIMARKS.water	L2006RNAVirome	SRX663201	RNA virome from a water sample collected from Lake Limnopolar (Byers Peninsula, Livingston Island, Antarctica) in November 2006	NA	NA	RNA viruses were purified by tangential flow filtration (0.45 um), sucrose cushion (25%) and nucleases treatment. Protected RNA genomes were extracted by Trizol followed by a treatment with DNase I RNAse free and then ramdomly amplified by Sequence Independent Single Primer Amplification.	L2006RNAVirome	WGA	GENOMIC	RANDOM PCR	SINGLE -	NA	NA	READ_INDEX: 0; READ_CLASS: Technical Read; READ_TYPE: Adapter; BASE_COORD: 1 || READ_INDEX: 1; READ_CLASS: Application Read; READ_TYPE: Forward; BASE_COORD: 5	LS454	454 GS FLX	NA	INSTRUMENT_MODEL: 454 GS FLX	NA	NA	NA	NA
SRA187916	NA	Michigan State University	The Water Quality, Environmental, and Molecular Mi	NA	2017-12-21 18:12:53	PRJNA262540	SRP048255	Freshwater Metagenome	Metagenomics	Metagenomic investigation of viral communities in ballast and harbor water	freshwater metagenome	NA	NA	NA	NA	NA	NA	IB_ballast water	SRS713267	449393	NA	NA	NA	Ballast water virome	NA	NA	collection_date: not applicable || depth: not applicable || env_biome: Freshwater || env_feature: Ballast water_IB || env_material: Freshwater || geo_loc_name: not applicable || lat_lon: not applicable || BioSampleModel: MIMS.me || BioSampleModel: MIGS/MIMS/MIMARKS.water	Great Lakes ballast water_IB	SRX717564	Great Lakes ballast water_IB	NA	NA	Ballast water samples were collected from five bulk carriers coming from different parts (Lakes Erie, Huron, Michigan, and Ontario) of the Great Lakes of North America but all arriving in three terminals of the Port of Duluth-Superior. The harbor water samples from the three port terminals were also collected near vicinity of the three vessels whose ballast waters were sampled.	NA	WGS	METAGENOMIC	RANDOM	PAIRED - NOMINAL_SDEV: 0.0E0;	NA	NA	READ_INDEX: 0; READ_CLASS: Application Read; READ_TYPE: Forward; BASE_COORD: 1 || READ_INDEX: 1; READ_CLASS: Application Read; READ_TYPE: Reverse; BASE_COORD: 101	ILLUMINA	Illumina HiSeq 2500	NA	INSTRUMENT_MODEL: Illumina HiSeq 2500	NA	NA	NA	NA
SRA187916	NA	Michigan State University	The Water Quality, Environmental, and Molecular Mi	NA	2017-12-21 18:12:53	PRJNA262540	SRP048255	Freshwater Metagenome	Metagenomics	Metagenomic investigation of viral communities in ballast and harbor water	freshwater metagenome	NA	NA	NA	NA	NA	NA	AB_ballast water	SRS712333	449393	NA	NA	NA	Ballast water virome	NA	NA	collection_date: not applicable || depth: not applicable || env_biome: Freshwater || env_feature: Ballast water_AB || env_material: Freshwater || geo_loc_name: not applicable || lat_lon: not applicable || BioSampleModel: MIMS.me || BioSampleModel: MIGS/MIMS/MIMARKS.water	Great Lakes ballast water_AB	SRX717341	Great Lakes ballast water_AB	NA	NA	Ballast water samples were collected from five bulk carriers coming from different parts (Lakes Erie, Huron, Michigan, and Ontario) of the Great Lakes of North America but all arriving in three terminals of the Port of Duluth-Superior. The harbor water samples from the three port terminals were also collected near vicinity of the three vessels whose ballast waters were sampled.	NA	WGS	METAGENOMIC	RANDOM	PAIRED - NOMINAL_SDEV: 0.0E0;	NA	NA	READ_INDEX: 0; READ_CLASS: Application Read; READ_TYPE: Forward; BASE_COORD: 1 || READ_INDEX: 1; READ_CLASS: Application Read; READ_TYPE: Reverse; BASE_COORD: 101	ILLUMINA	Illumina HiSeq 2500	NA	INSTRUMENT_MODEL: Illumina HiSeq 2500	NA	NA	NA	NA
SRA187916	NA	Michigan State University	The Water Quality, Environmental, and Molecular Mi	NA	2017-12-21 18:12:53	PRJNA262540	SRP048255	Freshwater Metagenome	Metagenomics	Metagenomic investigation of viral communities in ballast and harbor water	freshwater metagenome	NA	NA	NA	NA	NA	NA	PB_ballast water	SRS713283	449393	NA	NA	NA	Ballast water virome	NA	NA	collection_date: not applicable || depth: not applicable || env_biome: Freshwater || env_feature: Ballast water_PB || env_material: Freshwater || geo_loc_name: not applicable || lat_lon: not applicable || BioSampleModel: MIMS.me || BioSampleModel: MIGS/MIMS/MIMARKS.water	Great Lakes ballast water_PB	SRX717585	Great Lakes ballast water_PB	NA	NA	Ballast water samples were collected from five bulk carriers coming from different parts (Lakes Erie, Huron, Michigan, and Ontario) of the Great Lakes of North America but all arriving in three terminals of the Port of Duluth-Superior. The harbor water samples from the three port terminals were also collected near vicinity of the three vessels whose ballast waters were sampled.	NA	WGS	METAGENOMIC	RANDOM	PAIRED - NOMINAL_SDEV: 0.0E0;	NA	NA	READ_INDEX: 0; READ_CLASS: Application Read; READ_TYPE: Forward; BASE_COORD: 1 || READ_INDEX: 1; READ_CLASS: Application Read; READ_TYPE: Reverse; BASE_COORD: 101	ILLUMINA	Illumina HiSeq 2500	NA	INSTRUMENT_MODEL: Illumina HiSeq 2500	NA	NA	NA	NA
SRA187916	NA	Michigan State University	The Water Quality, Environmental, and Molecular Mi	NA	2017-12-21 18:12:53	PRJNA262540	SRP048255	Freshwater Metagenome	Metagenomics	Metagenomic investigation of viral communities in ballast and harbor water	freshwater metagenome	NA	NA	NA	NA	NA	NA	IH_harbor water	SRS713277	449393	NA	NA	NA	Harbor water virome	NA	NA	collection_date: not applicable || depth: not applicable || env_biome: Freshwater || env_feature: Harbor water_IH || env_material: Freshwater || geo_loc_name: not applicable || lat_lon: not applicable || BioSampleModel: MIMS.me || BioSampleModel: MIGS/MIMS/MIMARKS.water	Great Lakes harbor water_IH	SRX717576	Great Lakes harbor water_IH	NA	NA	Ballast water samples were collected from five bulk carriers coming from different parts (Lakes Erie, Huron, Michigan, and Ontario) of the Great Lakes of North America but all arriving in three terminals of the Port of Duluth-Superior. The harbor water samples from the three port terminals were also collected near vicinity of the three vessels whose ballast waters were sampled.	NA	WGS	METAGENOMIC	RANDOM	PAIRED - NOMINAL_SDEV: 0.0E0;	NA	NA	READ_INDEX: 0; READ_CLASS: Application Read; READ_TYPE: Forward; BASE_COORD: 1 || READ_INDEX: 1; READ_CLASS: Application Read; READ_TYPE: Reverse; BASE_COORD: 101	ILLUMINA	Illumina HiSeq 2500	NA	INSTRUMENT_MODEL: Illumina HiSeq 2500	NA	NA	NA	NA
SRA187916	NA	Michigan State University	The Water Quality, Environmental, and Molecular Mi	NA	2017-12-21 18:12:53	PRJNA262540	SRP048255	Freshwater Metagenome	Metagenomics	Metagenomic investigation of viral communities in ballast and harbor water	freshwater metagenome	NA	NA	NA	NA	NA	NA	BH_harbor water	SRS713266	449393	NA	NA	NA	Harbor water virome	NA	NA	collection_date: not applicable || depth: not applicable || env_biome: Freshwater || env_feature: Harbor water_BH || env_material: Freshwater || geo_loc_name: not applicable || lat_lon: not applicable || BioSampleModel: MIMS.me || BioSampleModel: MIGS/MIMS/MIMARKS.water	Great Lakes harbor water_BH	SRX717563	Great Lakes harbor water_BH	NA	NA	Ballast water samples were collected from five bulk carriers coming from different parts (Lakes Erie, Huron, Michigan, and Ontario) of the Great Lakes of North America but all arriving in three terminals of the Port of Duluth-Superior. The harbor water samples from the three port terminals were also collected near vicinity of the three vessels whose ballast waters were sampled.	NA	WGS	METAGENOMIC	RANDOM	PAIRED - NOMINAL_SDEV: 0.0E0;	NA	NA	READ_INDEX: 0; READ_CLASS: Application Read; READ_TYPE: Forward; BASE_COORD: 1 || READ_INDEX: 1; READ_CLASS: Application Read; READ_TYPE: Reverse; BASE_COORD: 101	ILLUMINA	Illumina HiSeq 2500	NA	INSTRUMENT_MODEL: Illumina HiSeq 2500	NA	NA	NA	NA
SRA187916	NA	Michigan State University	The Water Quality, Environmental, and Molecular Mi	NA	2017-12-21 18:12:53	PRJNA262540	SRP048255	Freshwater Metagenome	Metagenomics	Metagenomic investigation of viral communities in ballast and harbor water	freshwater metagenome	NA	NA	NA	NA	NA	NA	BB_ballast water	SRS713060	449393	NA	NA	NA	Ballast water virome	NA	NA	collection_date: not applicable || depth: not applicable || env_biome: Freshwater || env_feature: Ballast water_BB || env_material: Freshwater || geo_loc_name: not applicable || lat_lon: not applicable || BioSampleModel: MIMS.me || BioSampleModel: MIGS/MIMS/MIMARKS.water	Great Lakes ballast water_BB	SRX717357	Great Lakes ballast water_BB	NA	NA	Ballast water samples were collected from five bulk carriers coming from different parts (Lakes Erie, Huron, Michigan, and Ontario) of the Great Lakes of North America but all arriving in three terminals of the Port of Duluth-Superior. The harbor water samples from the three port terminals were also collected near vicinity of the three vessels whose ballast waters were sampled.	NA	WGS	METAGENOMIC	RANDOM	PAIRED - NOMINAL_SDEV: 0.0E0;	NA	NA	READ_INDEX: 0; READ_CLASS: Application Read; READ_TYPE: Forward; BASE_COORD: 1 || READ_INDEX: 1; READ_CLASS: Application Read; READ_TYPE: Reverse; BASE_COORD: 101	ILLUMINA	Illumina HiSeq 2500	NA	INSTRUMENT_MODEL: Illumina HiSeq 2500	NA	NA	NA	NA
SRA187916	NA	Michigan State University	The Water Quality, Environmental, and Molecular Mi	NA	2017-12-21 18:12:53	PRJNA262540	SRP048255	Freshwater Metagenome	Metagenomics	Metagenomic investigation of viral communities in ballast and harbor water	freshwater metagenome	NA	NA	NA	NA	NA	NA	MB_ballast water	SRS713279	449393	NA	NA	NA	Ballast water virome	NA	NA	collection_date: not applicable || depth: not applicable || env_biome: Freshwater || env_feature: Ballast water_MB || env_material: Freshwater || geo_loc_name: not applicable || lat_lon: not applicable || BioSampleModel: MIMS.me || BioSampleModel: MIGS/MIMS/MIMARKS.water	Great Lakes ballast water_MB	SRX717579	Great Lakes ballast water_MB	NA	NA	Ballast water samples were collected from five bulk carriers coming from different parts (Lakes Erie, Huron, Michigan, and Ontario) of the Great Lakes of North America but all arriving in three terminals of the Port of Duluth-Superior. The harbor water samples from the three port terminals were also collected near vicinity of the three vessels whose ballast waters were sampled.	NA	WGS	METAGENOMIC	RANDOM	PAIRED - NOMINAL_SDEV: 0.0E0;	NA	NA	READ_INDEX: 0; READ_CLASS: Application Read; READ_TYPE: Forward; BASE_COORD: 1 || READ_INDEX: 1; READ_CLASS: Application Read; READ_TYPE: Reverse; BASE_COORD: 101	ILLUMINA	Illumina HiSeq 2500	NA	INSTRUMENT_MODEL: Illumina HiSeq 2500	NA	NA	NA	NA
SRA187916	NA	Michigan State University	The Water Quality, Environmental, and Molecular Mi	NA	2017-12-21 18:12:53	PRJNA262540	SRP048255	Freshwater Metagenome	Metagenomics	Metagenomic investigation of viral communities in ballast and harbor water	freshwater metagenome	NA	NA	NA	NA	NA	NA	MH_harbor wate	SRS713281	449393	NA	NA	NA	Harbor water virome	NA	NA	collection_date: not applicable || depth: not applicable || env_biome: Freshwater || env_feature: Harbor water_MH || env_material: Freshwater || geo_loc_name: not applicable || lat_lon: not applicable || BioSampleModel: MIMS.me || BioSampleModel: MIGS/MIMS/MIMARKS.water	Great Lakes harbor water_MH	SRX717582	Great Lakes harbor water_MH	NA	NA	Ballast water samples were collected from five bulk carriers coming from different parts (Lakes Erie, Huron, Michigan, and Ontario) of the Great Lakes of North America but all arriving in three terminals of the Port of Duluth-Superior. The harbor water samples from the three port terminals were also collected near vicinity of the three vessels whose ballast waters were sampled.	NA	WGS	METAGENOMIC	RANDOM	PAIRED - NOMINAL_SDEV: 0.0E0;	NA	NA	READ_INDEX: 0; READ_CLASS: Application Read; READ_TYPE: Forward; BASE_COORD: 1 || READ_INDEX: 1; READ_CLASS: Application Read; READ_TYPE: Reverse; BASE_COORD: 101	ILLUMINA	Illumina HiSeq 2500	NA	INSTRUMENT_MODEL: Illumina HiSeq 2500	NA	NA	NA	NA
SRA203982	DNA and RNA viromes of water and sediment samples collected from Lake Limnopolar as well as soil and cyanobacterial mat samples from the same basin (Byers Peninsula, Livingston Island, South Shetland Islands, Antarctica)	CBMSO	NA	NA	2017-12-21 18:12:53	PRJNA268083	SRP050078	Antarctica-LakeLimnopolarWatershedViromes	Metagenomics	This project analyses geographical distribution of DNA and RNA viruses within the basin of Lake Limnopolar (Livingston Island; Antarctica).	freshwater metagenome	NA	These viromes will be publicly accessible in MG-RAST under id. numbers 4601801.3, 4601838.3, 4601843.3, 4601842.3, 4572630.3, 4601846.3,4572628.3: http://metagenomics.anl.gov/ || They have been also deposited in Metavir under project ids. 5073-5076, 4493, 5082 and 4491: http://metavir-meb.univ-bpclermont.fr/	NA	NA	NA	NA	SedSummer-DNAVirome	SRS748819	556182	NA	NA	NA	NA	NA	NA	collection_date: 15-Feb-2009 || depth: 2 cm || elev: 150 || env_biome: lake sediment || env_feature: lake || env_material: sediment || geo_loc_name: Antarctica: Livinston Island, South Shetland Island || lat_lon: 62.38 S 61.06 W || BioSampleModel: MIMS.me || BioSampleModel: MIGS/MIMS/MIMARKS.sediment	SedSummer-DNAVirome	SRX764459	DNA virome from a sediment sample collected in Lake Limnopolar (15-Feb-2009; Byers Peninsula, Livingston Island, Antarctica)	NA	NA	DNA viruses were purified by centrifugation, filtration (0.45 um), sucrose cushion (25%) ultracentrifugation and nuclease treatment. Phenol-extracted DNA was amplified using Multiple Displacement Amplification.	SedSummer-DNAVirome	WGA	GENOMIC	MDA	SINGLE -	NA	NA	READ_INDEX: 0; READ_CLASS: Technical Read; READ_TYPE: Adapter; BASE_COORD: 1 || READ_INDEX: 1; READ_CLASS: Application Read; READ_TYPE: Forward; BASE_COORD: 5	LS454	454 GS FLX Titanium	NA	INSTRUMENT_MODEL: 454 GS FLX Titanium	NA	NA	NA	NA
SRA203982	DNA and RNA viromes of water and sediment samples collected from Lake Limnopolar as well as soil and cyanobacterial mat samples from the same basin (Byers Peninsula, Livingston Island, South Shetland Islands, Antarctica)	CBMSO	NA	NA	2017-12-21 18:12:53	PRJNA268083	SRP050078	Antarctica-LakeLimnopolarWatershedViromes	Metagenomics	This project analyses geographical distribution of DNA and RNA viruses within the basin of Lake Limnopolar (Livingston Island; Antarctica).	freshwater metagenome	NA	These viromes will be publicly accessible in MG-RAST under id. numbers 4601801.3, 4601838.3, 4601843.3, 4601842.3, 4572630.3, 4601846.3,4572628.3: http://metagenomics.anl.gov/ || They have been also deposited in Metavir under project ids. 5073-5076, 4493, 5082 and 4491: http://metavir-meb.univ-bpclermont.fr/	NA	NA	NA	NA	SedSpring_DNAVirome	SRS748818	556182	NA	NA	NA	NA	NA	NA	collection_date: 05-Dec-2006 || depth: 2 cm || elev: 150 || env_biome: lake sediment || env_feature: lake || env_material: sediment || geo_loc_name: Antarctica: Livingston Island, South Shetland Island || lat_lon: 62.38 S 61.06 W || BioSampleModel: MIMS.me || BioSampleModel: MIGS/MIMS/MIMARKS.sediment	SedSpring-DNAVirome	SRX764458	DNA virome from a sediment sample collected in Lake Limnopolar (05-Dec-2006; Byers Peninsula, Livingston Island, Antarctica)	NA	NA	DNA viruses were purified by centrifugation, filtration (0.45 um), sucrose cushion (25%) ultracentrifugation and nuclease treatment. Phenol-extracted DNA was amplified using Multiple Displacement Amplification.	SedSpring-DNAVirome	WGS	GENOMIC	MDA	SINGLE -	NA	NA	READ_INDEX: 0; READ_CLASS: Technical Read; READ_TYPE: Adapter; BASE_COORD: 1 || READ_INDEX: 1; READ_CLASS: Application Read; READ_TYPE: Forward; BASE_COORD: 5	LS454	454 GS FLX	NA	INSTRUMENT_MODEL: 454 GS FLX	NA	NA	NA	NA
SRA203982	DNA and RNA viromes of water and sediment samples collected from Lake Limnopolar as well as soil and cyanobacterial mat samples from the same basin (Byers Peninsula, Livingston Island, South Shetland Islands, Antarctica)	CBMSO	NA	NA	2017-12-21 18:12:53	PRJNA268083	SRP050078	Antarctica-LakeLimnopolarWatershedViromes	Metagenomics	This project analyses geographical distribution of DNA and RNA viruses within the basin of Lake Limnopolar (Livingston Island; Antarctica).	freshwater metagenome	NA	These viromes will be publicly accessible in MG-RAST under id. numbers 4601801.3, 4601838.3, 4601843.3, 4601842.3, 4572630.3, 4601846.3,4572628.3: http://metagenomics.anl.gov/ || They have been also deposited in Metavir under project ids. 5073-5076, 4493, 5082 and 4491: http://metavir-meb.univ-bpclermont.fr/	NA	NA	NA	NA	SedSummer-DNAVirome	SRS748819	556182	NA	NA	NA	NA	NA	NA	collection_date: 15-Feb-2009 || depth: 2 cm || elev: 150 || env_biome: lake sediment || env_feature: lake || env_material: sediment || geo_loc_name: Antarctica: Livinston Island, South Shetland Island || lat_lon: 62.38 S 61.06 W || BioSampleModel: MIMS.me || BioSampleModel: MIGS/MIMS/MIMARKS.sediment	SedSummer-DNAVirome	SRX764459	DNA virome from a sediment sample collected in Lake Limnopolar (15-Feb-2009; Byers Peninsula, Livingston Island, Antarctica)	NA	NA	DNA viruses were purified by centrifugation, filtration (0.45 um), sucrose cushion (25%) ultracentrifugation and nuclease treatment. Phenol-extracted DNA was amplified using Multiple Displacement Amplification.	SedSummer-DNAVirome	WGA	GENOMIC	MDA	SINGLE -	NA	NA	READ_INDEX: 0; READ_CLASS: Technical Read; READ_TYPE: Adapter; BASE_COORD: 1 || READ_INDEX: 1; READ_CLASS: Application Read; READ_TYPE: Forward; BASE_COORD: 5	LS454	454 GS FLX Titanium	NA	INSTRUMENT_MODEL: 454 GS FLX Titanium	NA	NA	NA	NA
SRA203982	DNA and RNA viromes of water and sediment samples collected from Lake Limnopolar as well as soil and cyanobacterial mat samples from the same basin (Byers Peninsula, Livingston Island, South Shetland Islands, Antarctica)	CBMSO	NA	NA	2017-12-21 18:12:53	PRJNA268083	SRP050078	Antarctica-LakeLimnopolarWatershedViromes	Metagenomics	This project analyses geographical distribution of DNA and RNA viruses within the basin of Lake Limnopolar (Livingston Island; Antarctica).	freshwater metagenome	NA	These viromes will be publicly accessible in MG-RAST under id. numbers 4601801.3, 4601838.3, 4601843.3, 4601842.3, 4572630.3, 4601846.3,4572628.3: http://metagenomics.anl.gov/ || They have been also deposited in Metavir under project ids. 5073-5076, 4493, 5082 and 4491: http://metavir-meb.univ-bpclermont.fr/	NA	NA	NA	NA	SedSpring_DNAVirome	SRS748818	556182	NA	NA	NA	NA	NA	NA	collection_date: 05-Dec-2006 || depth: 2 cm || elev: 150 || env_biome: lake sediment || env_feature: lake || env_material: sediment || geo_loc_name: Antarctica: Livingston Island, South Shetland Island || lat_lon: 62.38 S 61.06 W || BioSampleModel: MIMS.me || BioSampleModel: MIGS/MIMS/MIMARKS.sediment	SedSpring-DNAVirome	SRX764458	DNA virome from a sediment sample collected in Lake Limnopolar (05-Dec-2006; Byers Peninsula, Livingston Island, Antarctica)	NA	NA	DNA viruses were purified by centrifugation, filtration (0.45 um), sucrose cushion (25%) ultracentrifugation and nuclease treatment. Phenol-extracted DNA was amplified using Multiple Displacement Amplification.	SedSpring-DNAVirome	WGS	GENOMIC	MDA	SINGLE -	NA	NA	READ_INDEX: 0; READ_CLASS: Technical Read; READ_TYPE: Adapter; BASE_COORD: 1 || READ_INDEX: 1; READ_CLASS: Application Read; READ_TYPE: Forward; BASE_COORD: 5	LS454	454 GS FLX	NA	INSTRUMENT_MODEL: 454 GS FLX	NA	NA	NA	NA
SRA204151	DNA viromes of water samples collected from a set of 7 water bodies located along the Antactic Peninsula, Antarctica) in the summer of 2010 and 2011	CBMSO	NA	NA	2017-12-21 18:12:53	PRJNA268174	SRP050125	Antarctica-6LakesDNAViromes	Metagenomics	This project targets the DNA virus assemblage of six freshwater lakes and ponds located along Antarctic Peninsula	freshwater metagenome	NA	They have been also deposited in Metavir under project id. 4138-4141, 4144 and 4145: http://metavir-meb.univ-bpclermont.fr/ || This viromes will be publicly accessible in MG-RAST under id. Numbers 4601966.3, 4602027.3, 4602028.3, 4602029.3, 4602030.3, 4602031.3: http://metagenomics.anl.gov/	NA	NA	NA	NA	Cierva-DNAVirome	SRS749661	449393	NA	NA	NA	NA	NA	NA	collection_date: 21-Jan-2010 || depth: 1 m || env_biome: Freshwater lake biome || env_feature: cold temperature habitat || env_material: pond water || geo_loc_name: Antarctica: Caleta Cierva (Antarctic Peninsula)) || lat_lon: 64.10 S 61.01 W || BioSampleModel: MIMS.me || BioSampleModel: MIGS/MIMS/MIMARKS.water	Cierva-DNAVirome	SRX765362	DNA virome from a water sample collected from a pond of Caleta Cierva (Antarctic Peninsula, Antarctica) in Jan 2010	NA	NA	DNA viruses were purified by tangential flow filtration (0.45 um), sucrose cushion (25%) ultracentrifugation and nuclease treatment. Phenol-extracted DNA was amplified using Multiple Displacement Amplification.	Cierva-DNAVirome	WGS	GENOMIC	MDA	SINGLE -	NA	NA	READ_INDEX: 0; READ_CLASS: Technical Read; READ_TYPE: Adapter; BASE_COORD: 1 || READ_INDEX: 1; READ_CLASS: Application Read; READ_TYPE: Forward; BASE_COORD: 5	LS454	454 GS FLX Titanium	NA	INSTRUMENT_MODEL: 454 GS FLX Titanium	NA	NA	NA	NA
SRA204151	DNA viromes of water samples collected from a set of 7 water bodies located along the Antactic Peninsula, Antarctica) in the summer of 2010 and 2011	CBMSO	NA	NA	2017-12-21 18:12:53	PRJNA268174	SRP050125	Antarctica-6LakesDNAViromes	Metagenomics	This project targets the DNA virus assemblage of six freshwater lakes and ponds located along Antarctic Peninsula	freshwater metagenome	NA	They have been also deposited in Metavir under project id. 4138-4141, 4144 and 4145: http://metavir-meb.univ-bpclermont.fr/ || This viromes will be publicly accessible in MG-RAST under id. Numbers 4601966.3, 4602027.3, 4602028.3, 4602029.3, 4602030.3, 4602031.3: http://metagenomics.anl.gov/	NA	NA	NA	NA	L2010_DNAVirome	SRS748816	449393	NA	NA	NA	NA	NA	NA	collection_date: 01-Feb-2010 || depth: 4 m || env_biome: Freshwater lake biome || env_feature: cold temperature habitat || env_material: pond water || geo_loc_name: Antarctica: Livingston Island, South Shetland Island || lat_lon: 62.38 S 61.06 W || elev: 150 m || BioSampleModel: MIMS.me || BioSampleModel: MIGS/MIMS/MIMARKS.water	L2010-DNAVirome	SRX764456	DNA virome from a water sample collected from Lake Limnopolar (Byers Peninsula, Livingston Island, Antarctica) in November 2006	NA	NA	DNA viruses were purified by tangential flow filtration (0.45 um), sucrose cushion (25%) ultracentrifugation and nuclease treatment. Phenol-extracted DNA was amplified using Multiple Displacement Amplification.	L2010-DNAVirome	WGS	GENOMIC	MDA	SINGLE -	NA	NA	READ_INDEX: 0; READ_CLASS: Technical Read; READ_TYPE: Adapter; BASE_COORD: 1 || READ_INDEX: 1; READ_CLASS: Application Read; READ_TYPE: Forward; BASE_COORD: 5	LS454	454 GS FLX Titanium	NA	INSTRUMENT_MODEL: 454 GS FLX Titanium	NA	NA	NA	NA
SRA204151	DNA viromes of water samples collected from a set of 7 water bodies located along the Antactic Peninsula, Antarctica) in the summer of 2010 and 2011	CBMSO	NA	NA	2017-12-21 18:12:53	PRJNA268174	SRP050125	Antarctica-6LakesDNAViromes	Metagenomics	This project targets the DNA virus assemblage of six freshwater lakes and ponds located along Antarctic Peninsula	freshwater metagenome	NA	They have been also deposited in Metavir under project id. 4138-4141, 4144 and 4145: http://metavir-meb.univ-bpclermont.fr/ || This viromes will be publicly accessible in MG-RAST under id. Numbers 4601966.3, 4602027.3, 4602028.3, 4602029.3, 4602030.3, 4602031.3: http://metagenomics.anl.gov/	NA	NA	NA	NA	L2010_DNAVirome	SRS748816	449393	NA	NA	NA	NA	NA	NA	collection_date: 01-Feb-2010 || depth: 4 m || env_biome: Freshwater lake biome || env_feature: cold temperature habitat || env_material: pond water || geo_loc_name: Antarctica: Livingston Island, South Shetland Island || lat_lon: 62.38 S 61.06 W || elev: 150 m || BioSampleModel: MIMS.me || BioSampleModel: MIGS/MIMS/MIMARKS.water	L2010-DNAVirome	SRX764456	DNA virome from a water sample collected from Lake Limnopolar (Byers Peninsula, Livingston Island, Antarctica) in November 2006	NA	NA	DNA viruses were purified by tangential flow filtration (0.45 um), sucrose cushion (25%) ultracentrifugation and nuclease treatment. Phenol-extracted DNA was amplified using Multiple Displacement Amplification.	L2010-DNAVirome	WGS	GENOMIC	MDA	SINGLE -	NA	NA	READ_INDEX: 0; READ_CLASS: Technical Read; READ_TYPE: Adapter; BASE_COORD: 1 || READ_INDEX: 1; READ_CLASS: Application Read; READ_TYPE: Forward; BASE_COORD: 5	LS454	454 GS FLX Titanium	NA	INSTRUMENT_MODEL: 454 GS FLX Titanium	NA	NA	NA	NA
SRA204151	DNA viromes of water samples collected from a set of 7 water bodies located along the Antactic Peninsula, Antarctica) in the summer of 2010 and 2011	CBMSO	NA	NA	2017-12-21 18:12:53	PRJNA268174	SRP050125	Antarctica-6LakesDNAViromes	Metagenomics	This project targets the DNA virus assemblage of six freshwater lakes and ponds located along Antarctic Peninsula	freshwater metagenome	NA	They have been also deposited in Metavir under project id. 4138-4141, 4144 and 4145: http://metavir-meb.univ-bpclermont.fr/ || This viromes will be publicly accessible in MG-RAST under id. Numbers 4601966.3, 4602027.3, 4602028.3, 4602029.3, 4602030.3, 4602031.3: http://metagenomics.anl.gov/	NA	NA	NA	NA	Avian-DNAVirome	SRS749664	449393	NA	NA	NA	NA	NA	NA	collection_date: 25-Jan-2010 || depth: 1 m || env_biome: Freshwater lake biome || env_feature: cold temperature habitat || env_material: pond water || geo_loc_name: Antarctica: Avian Island || lat_lon: 67.46 S 68.54 W || BioSampleModel: MIMS.me || BioSampleModel: MIGS/MIMS/MIMARKS.water	Avian-DNAVirome	SRX765365	DNA virome from a water sample collected from a pond from Avian Island Domo (Antarctic Peninsula, Antarctica) in Jan 2010	NA	NA	DNA viruses were purified by tangential flow filtration (0.45 um), sucrose cushion (25%) ultracentrifugation and nuclease treatment. Phenol-extracted DNA was amplified using Multiple Displacement Amplification.	Avian-DNAVirome	WGS	GENOMIC	MDA	SINGLE -	NA	NA	READ_INDEX: 0; READ_CLASS: Technical Read; READ_TYPE: Adapter; BASE_COORD: 1 || READ_INDEX: 1; READ_CLASS: Application Read; READ_TYPE: Forward; BASE_COORD: 5	LS454	454 GS FLX Titanium	NA	INSTRUMENT_MODEL: 454 GS FLX Titanium	NA	NA	NA	NA
SRA204151	DNA viromes of water samples collected from a set of 7 water bodies located along the Antactic Peninsula, Antarctica) in the summer of 2010 and 2011	CBMSO	NA	NA	2017-12-21 18:12:53	PRJNA268174	SRP050125	Antarctica-6LakesDNAViromes	Metagenomics	This project targets the DNA virus assemblage of six freshwater lakes and ponds located along Antarctic Peninsula	freshwater metagenome	NA	They have been also deposited in Metavir under project id. 4138-4141, 4144 and 4145: http://metavir-meb.univ-bpclermont.fr/ || This viromes will be publicly accessible in MG-RAST under id. Numbers 4601966.3, 4602027.3, 4602028.3, 4602029.3, 4602030.3, 4602031.3: http://metagenomics.anl.gov/	NA	NA	NA	NA	Cierva-DNAVirome	SRS749661	449393	NA	NA	NA	NA	NA	NA	collection_date: 21-Jan-2010 || depth: 1 m || env_biome: Freshwater lake biome || env_feature: cold temperature habitat || env_material: pond water || geo_loc_name: Antarctica: Caleta Cierva (Antarctic Peninsula)) || lat_lon: 64.10 S 61.01 W || BioSampleModel: MIMS.me || BioSampleModel: MIGS/MIMS/MIMARKS.water	Cierva-DNAVirome	SRX765362	DNA virome from a water sample collected from a pond of Caleta Cierva (Antarctic Peninsula, Antarctica) in Jan 2010	NA	NA	DNA viruses were purified by tangential flow filtration (0.45 um), sucrose cushion (25%) ultracentrifugation and nuclease treatment. Phenol-extracted DNA was amplified using Multiple Displacement Amplification.	Cierva-DNAVirome	WGS	GENOMIC	MDA	SINGLE -	NA	NA	READ_INDEX: 0; READ_CLASS: Technical Read; READ_TYPE: Adapter; BASE_COORD: 1 || READ_INDEX: 1; READ_CLASS: Application Read; READ_TYPE: Forward; BASE_COORD: 5	LS454	454 GS FLX Titanium	NA	INSTRUMENT_MODEL: 454 GS FLX Titanium	NA	NA	NA	NA
SRA204151	DNA viromes of water samples collected from a set of 7 water bodies located along the Antactic Peninsula, Antarctica) in the summer of 2010 and 2011	CBMSO	NA	NA	2017-12-21 18:12:53	PRJNA268174	SRP050125	Antarctica-6LakesDNAViromes	Metagenomics	This project targets the DNA virus assemblage of six freshwater lakes and ponds located along Antarctic Peninsula	freshwater metagenome	NA	They have been also deposited in Metavir under project id. 4138-4141, 4144 and 4145: http://metavir-meb.univ-bpclermont.fr/ || This viromes will be publicly accessible in MG-RAST under id. Numbers 4601966.3, 4602027.3, 4602028.3, 4602029.3, 4602030.3, 4602031.3: http://metagenomics.anl.gov/	NA	NA	NA	NA	Green-DNAVirome	SRS749662	449393	NA	NA	NA	NA	NA	NA	collection_date: 21-Jan-2010 || depth: 0.5 m || env_biome: Freshwater lake biome || env_feature: cold temperature habitat || env_material: pond water || geo_loc_name: Antarctica: Green Island || lat_lon: 65.19 S 64.09 W || BioSampleModel: MIMS.me || BioSampleModel: MIGS/MIMS/MIMARKS.water	Green-DNAVirome	SRX765364	DNA virome from a water sample collected from a pond from Green Island (Antarctic Peninsula; Antarctica) in Jan 2010	NA	NA	DNA viruses were purified by tangential flow filtration (0.45 um), sucrose cushion (25%) ultracentrifugation and nuclease treatment. Phenol-extracted DNA was amplified using Multiple Displacement Amplification.	Green-DNAVirome	WGS	GENOMIC	MDA	SINGLE -	NA	NA	READ_INDEX: 0; READ_CLASS: Technical Read; READ_TYPE: Adapter; BASE_COORD: 1 || READ_INDEX: 1; READ_CLASS: Application Read; READ_TYPE: Forward; BASE_COORD: 5	LS454	454 GS FLX Titanium	NA	INSTRUMENT_MODEL: 454 GS FLX Titanium	NA	NA	NA	NA
SRA204151	DNA viromes of water samples collected from a set of 7 water bodies located along the Antactic Peninsula, Antarctica) in the summer of 2010 and 2011	CBMSO	NA	NA	2017-12-21 18:12:53	PRJNA268174	SRP050125	Antarctica-6LakesDNAViromes	Metagenomics	This project targets the DNA virus assemblage of six freshwater lakes and ponds located along Antarctic Peninsula	freshwater metagenome	NA	They have been also deposited in Metavir under project id. 4138-4141, 4144 and 4145: http://metavir-meb.univ-bpclermont.fr/ || This viromes will be publicly accessible in MG-RAST under id. Numbers 4601966.3, 4602027.3, 4602028.3, 4602029.3, 4602030.3, 4602031.3: http://metagenomics.anl.gov/	NA	NA	NA	NA	Green-DNAVirome	SRS749662	449393	NA	NA	NA	NA	NA	NA	collection_date: 21-Jan-2010 || depth: 0.5 m || env_biome: Freshwater lake biome || env_feature: cold temperature habitat || env_material: pond water || geo_loc_name: Antarctica: Green Island || lat_lon: 65.19 S 64.09 W || BioSampleModel: MIMS.me || BioSampleModel: MIGS/MIMS/MIMARKS.water	Green-DNAVirome	SRX765364	DNA virome from a water sample collected from a pond from Green Island (Antarctic Peninsula; Antarctica) in Jan 2010	NA	NA	DNA viruses were purified by tangential flow filtration (0.45 um), sucrose cushion (25%) ultracentrifugation and nuclease treatment. Phenol-extracted DNA was amplified using Multiple Displacement Amplification.	Green-DNAVirome	WGS	GENOMIC	MDA	SINGLE -	NA	NA	READ_INDEX: 0; READ_CLASS: Technical Read; READ_TYPE: Adapter; BASE_COORD: 1 || READ_INDEX: 1; READ_CLASS: Application Read; READ_TYPE: Forward; BASE_COORD: 5	LS454	454 GS FLX Titanium	NA	INSTRUMENT_MODEL: 454 GS FLX Titanium	NA	NA	NA	NA
SRA204151	DNA viromes of water samples collected from a set of 7 water bodies located along the Antactic Peninsula, Antarctica) in the summer of 2010 and 2011	CBMSO	NA	NA	2017-12-21 18:12:53	PRJNA268174	SRP050125	Antarctica-6LakesDNAViromes	Metagenomics	This project targets the DNA virus assemblage of six freshwater lakes and ponds located along Antarctic Peninsula	freshwater metagenome	NA	They have been also deposited in Metavir under project id. 4138-4141, 4144 and 4145: http://metavir-meb.univ-bpclermont.fr/ || This viromes will be publicly accessible in MG-RAST under id. Numbers 4601966.3, 4602027.3, 4602028.3, 4602029.3, 4602030.3, 4602031.3: http://metagenomics.anl.gov/	NA	NA	NA	NA	Domo-DNAVirome	SRS749657	449393	NA	NA	NA	NA	NA	NA	collection_date: 03-Feb-2010 || depth: 4 m || env_biome: Freshwater lake biome || env_feature: cold temperature habitat || env_material: pond water || geo_loc_name: Antarctica: Livingston Island, South Shetland Island || lat_lon: 62.38 S 60.58 W || BioSampleModel: MIMS.me || BioSampleModel: MIGS/MIMS/MIMARKS.water	Domo_DNAVirome	SRX765360	DNA virome from a water sample collected from Lake Domo (Byers Peninsula, Livingston Island, South Shetland, Antarctica) in February 2010	NA	NA	DNA viruses were purified by tangential flow filtration (0.45 um), sucrose cushion (25%) ultracentrifugation and nuclease treatment. Phenol-extracted DNA was amplified using Multiple Displacement Amplification.	Domo-DNAVirome	WGS	METAGENOMIC	MDA	SINGLE -	NA	NA	READ_INDEX: 0; READ_CLASS: Technical Read; READ_TYPE: Adapter; BASE_COORD: 1 || READ_INDEX: 1; READ_CLASS: Application Read; READ_TYPE: Forward; BASE_COORD: 5	LS454	454 GS FLX Titanium	NA	INSTRUMENT_MODEL: 454 GS FLX Titanium	NA	NA	NA	NA
SRA204151	DNA viromes of water samples collected from a set of 7 water bodies located along the Antactic Peninsula, Antarctica) in the summer of 2010 and 2011	CBMSO	NA	NA	2017-12-21 18:12:53	PRJNA268174	SRP050125	Antarctica-6LakesDNAViromes	Metagenomics	This project targets the DNA virus assemblage of six freshwater lakes and ponds located along Antarctic Peninsula	freshwater metagenome	NA	They have been also deposited in Metavir under project id. 4138-4141, 4144 and 4145: http://metavir-meb.univ-bpclermont.fr/ || This viromes will be publicly accessible in MG-RAST under id. Numbers 4601966.3, 4602027.3, 4602028.3, 4602029.3, 4602030.3, 4602031.3: http://metagenomics.anl.gov/	NA	NA	NA	NA	Avian-DNAVirome	SRS749664	449393	NA	NA	NA	NA	NA	NA	collection_date: 25-Jan-2010 || depth: 1 m || env_biome: Freshwater lake biome || env_feature: cold temperature habitat || env_material: pond water || geo_loc_name: Antarctica: Avian Island || lat_lon: 67.46 S 68.54 W || BioSampleModel: MIMS.me || BioSampleModel: MIGS/MIMS/MIMARKS.water	Avian-DNAVirome	SRX765365	DNA virome from a water sample collected from a pond from Avian Island Domo (Antarctic Peninsula, Antarctica) in Jan 2010	NA	NA	DNA viruses were purified by tangential flow filtration (0.45 um), sucrose cushion (25%) ultracentrifugation and nuclease treatment. Phenol-extracted DNA was amplified using Multiple Displacement Amplification.	Avian-DNAVirome	WGS	GENOMIC	MDA	SINGLE -	NA	NA	READ_INDEX: 0; READ_CLASS: Technical Read; READ_TYPE: Adapter; BASE_COORD: 1 || READ_INDEX: 1; READ_CLASS: Application Read; READ_TYPE: Forward; BASE_COORD: 5	LS454	454 GS FLX Titanium	NA	INSTRUMENT_MODEL: 454 GS FLX Titanium	NA	NA	NA	NA
SRA204151	DNA viromes of water samples collected from a set of 7 water bodies located along the Antactic Peninsula, Antarctica) in the summer of 2010 and 2011	CBMSO	NA	NA	2017-12-21 18:12:53	PRJNA268174	SRP050125	Antarctica-6LakesDNAViromes	Metagenomics	This project targets the DNA virus assemblage of six freshwater lakes and ponds located along Antarctic Peninsula	freshwater metagenome	NA	They have been also deposited in Metavir under project id. 4138-4141, 4144 and 4145: http://metavir-meb.univ-bpclermont.fr/ || This viromes will be publicly accessible in MG-RAST under id. Numbers 4601966.3, 4602027.3, 4602028.3, 4602029.3, 4602030.3, 4602031.3: http://metagenomics.anl.gov/	NA	NA	NA	NA	Refugio-DNAVirome	SRS749660	449393	NA	NA	NA	NA	NA	NA	collection_date: 03-Feb-2010 || depth: 0.5 m || env_biome: Freshwater lake biome || env_feature: cold temperature habitat || env_material: pond water || geo_loc_name: Antarctica: Livingston Island, South Shetland Island || lat_lon: 62.38 S 60.58 W || BioSampleModel: MIMS.me || BioSampleModel: MIGS/MIMS/MIMARKS.water	Refugio-DNAVirome	SRX765361	DNA virome from a water sample collected from Lake Refugio (Byers Peninsula, Livingston Island, South Shetland, Antarctica) in February 2010	NA	NA	DNA viruses were purified by tangential flow filtration (0.45 um), sucrose cushion (25%) ultracentrifugation and nuclease treatment. Phenol-extracted DNA was amplified using Multiple Displacement Amplification.	Refugio-DNAVirome	WGS	GENOMIC	MDA	SINGLE -	NA	NA	READ_INDEX: 0; READ_CLASS: Technical Read; READ_TYPE: Adapter; BASE_COORD: 1 || READ_INDEX: 1; READ_CLASS: Application Read; READ_TYPE: Forward; BASE_COORD: 5	LS454	454 GS FLX Titanium	NA	INSTRUMENT_MODEL: 454 GS FLX Titanium	NA	NA	NA	NA
SRA204151	DNA viromes of water samples collected from a set of 7 water bodies located along the Antactic Peninsula, Antarctica) in the summer of 2010 and 2011	CBMSO	NA	NA	2017-12-21 18:12:53	PRJNA268174	SRP050125	Antarctica-6LakesDNAViromes	Metagenomics	This project targets the DNA virus assemblage of six freshwater lakes and ponds located along Antarctic Peninsula	freshwater metagenome	NA	They have been also deposited in Metavir under project id. 4138-4141, 4144 and 4145: http://metavir-meb.univ-bpclermont.fr/ || This viromes will be publicly accessible in MG-RAST under id. Numbers 4601966.3, 4602027.3, 4602028.3, 4602029.3, 4602030.3, 4602031.3: http://metagenomics.anl.gov/	NA	NA	NA	NA	PQPA-DNAVirome	SRS749665	449393	NA	NA	NA	NA	NA	NA	collection_date: 28-Jan-2011 || depth: 4 m || env_biome: Freshwater lake biome || env_feature: cold temperature habitat || env_material: pond water || geo_loc_name: Antarctica: Pourquoi Pas Island || lat_lon: 67.39 S 67.15 W || BioSampleModel: MIMS.me || BioSampleModel: MIGS/MIMS/MIMARKS.water	PQPA-DNAVirome	SRX765366	DNA virome from a water sample collected from a pond from Pourquoi Pas Island (Antarctic Peninsula; Antarctica) in Jan 2011	NA	NA	DNA viruses were purified by tangential flow filtration (0.45 um), sucrose cushion (25%) ultracentrifugation and nuclease treatment. Phenol-extracted DNA was amplified using Multiple Displacement Amplification.	PQPA-DNAVirom	WGA	GENOMIC	MDA	SINGLE -	NA	NA	READ_INDEX: 0; READ_CLASS: Technical Read; READ_TYPE: Adapter; BASE_COORD: 1 || READ_INDEX: 1; READ_CLASS: Application Read; READ_TYPE: Forward; BASE_COORD: 5	LS454	454 GS FLX+	NA	INSTRUMENT_MODEL: 454 GS FLX+	NA	NA	NA	NA
SRA204151	DNA viromes of water samples collected from a set of 7 water bodies located along the Antactic Peninsula, Antarctica) in the summer of 2010 and 2011	CBMSO	NA	NA	2017-12-21 18:12:53	PRJNA268174	SRP050125	Antarctica-6LakesDNAViromes	Metagenomics	This project targets the DNA virus assemblage of six freshwater lakes and ponds located along Antarctic Peninsula	freshwater metagenome	NA	They have been also deposited in Metavir under project id. 4138-4141, 4144 and 4145: http://metavir-meb.univ-bpclermont.fr/ || This viromes will be publicly accessible in MG-RAST under id. Numbers 4601966.3, 4602027.3, 4602028.3, 4602029.3, 4602030.3, 4602031.3: http://metagenomics.anl.gov/	NA	NA	NA	NA	Domo-DNAVirome	SRS749657	449393	NA	NA	NA	NA	NA	NA	collection_date: 03-Feb-2010 || depth: 4 m || env_biome: Freshwater lake biome || env_feature: cold temperature habitat || env_material: pond water || geo_loc_name: Antarctica: Livingston Island, South Shetland Island || lat_lon: 62.38 S 60.58 W || BioSampleModel: MIMS.me || BioSampleModel: MIGS/MIMS/MIMARKS.water	Domo_DNAVirome	SRX765360	DNA virome from a water sample collected from Lake Domo (Byers Peninsula, Livingston Island, South Shetland, Antarctica) in February 2010	NA	NA	DNA viruses were purified by tangential flow filtration (0.45 um), sucrose cushion (25%) ultracentrifugation and nuclease treatment. Phenol-extracted DNA was amplified using Multiple Displacement Amplification.	Domo-DNAVirome	WGS	METAGENOMIC	MDA	SINGLE -	NA	NA	READ_INDEX: 0; READ_CLASS: Technical Read; READ_TYPE: Adapter; BASE_COORD: 1 || READ_INDEX: 1; READ_CLASS: Application Read; READ_TYPE: Forward; BASE_COORD: 5	LS454	454 GS FLX Titanium	NA	INSTRUMENT_MODEL: 454 GS FLX Titanium	NA	NA	NA	NA
SRA204151	DNA viromes of water samples collected from a set of 7 water bodies located along the Antactic Peninsula, Antarctica) in the summer of 2010 and 2011	CBMSO	NA	NA	2017-12-21 18:12:53	PRJNA268174	SRP050125	Antarctica-6LakesDNAViromes	Metagenomics	This project targets the DNA virus assemblage of six freshwater lakes and ponds located along Antarctic Peninsula	freshwater metagenome	NA	They have been also deposited in Metavir under project id. 4138-4141, 4144 and 4145: http://metavir-meb.univ-bpclermont.fr/ || This viromes will be publicly accessible in MG-RAST under id. Numbers 4601966.3, 4602027.3, 4602028.3, 4602029.3, 4602030.3, 4602031.3: http://metagenomics.anl.gov/	NA	NA	NA	NA	PQPA-DNAVirome	SRS749665	449393	NA	NA	NA	NA	NA	NA	collection_date: 28-Jan-2011 || depth: 4 m || env_biome: Freshwater lake biome || env_feature: cold temperature habitat || env_material: pond water || geo_loc_name: Antarctica: Pourquoi Pas Island || lat_lon: 67.39 S 67.15 W || BioSampleModel: MIMS.me || BioSampleModel: MIGS/MIMS/MIMARKS.water	PQPA-DNAVirome	SRX765366	DNA virome from a water sample collected from a pond from Pourquoi Pas Island (Antarctic Peninsula; Antarctica) in Jan 2011	NA	NA	DNA viruses were purified by tangential flow filtration (0.45 um), sucrose cushion (25%) ultracentrifugation and nuclease treatment. Phenol-extracted DNA was amplified using Multiple Displacement Amplification.	PQPA-DNAVirom	WGA	GENOMIC	MDA	SINGLE -	NA	NA	READ_INDEX: 0; READ_CLASS: Technical Read; READ_TYPE: Adapter; BASE_COORD: 1 || READ_INDEX: 1; READ_CLASS: Application Read; READ_TYPE: Forward; BASE_COORD: 5	LS454	454 GS FLX+	NA	INSTRUMENT_MODEL: 454 GS FLX+	NA	NA	NA	NA
SRA204151	DNA viromes of water samples collected from a set of 7 water bodies located along the Antactic Peninsula, Antarctica) in the summer of 2010 and 2011	CBMSO	NA	NA	2017-12-21 18:12:53	PRJNA268174	SRP050125	Antarctica-6LakesDNAViromes	Metagenomics	This project targets the DNA virus assemblage of six freshwater lakes and ponds located along Antarctic Peninsula	freshwater metagenome	NA	They have been also deposited in Metavir under project id. 4138-4141, 4144 and 4145: http://metavir-meb.univ-bpclermont.fr/ || This viromes will be publicly accessible in MG-RAST under id. Numbers 4601966.3, 4602027.3, 4602028.3, 4602029.3, 4602030.3, 4602031.3: http://metagenomics.anl.gov/	NA	NA	NA	NA	Refugio-DNAVirome	SRS749660	449393	NA	NA	NA	NA	NA	NA	collection_date: 03-Feb-2010 || depth: 0.5 m || env_biome: Freshwater lake biome || env_feature: cold temperature habitat || env_material: pond water || geo_loc_name: Antarctica: Livingston Island, South Shetland Island || lat_lon: 62.38 S 60.58 W || BioSampleModel: MIMS.me || BioSampleModel: MIGS/MIMS/MIMARKS.water	Refugio-DNAVirome	SRX765361	DNA virome from a water sample collected from Lake Refugio (Byers Peninsula, Livingston Island, South Shetland, Antarctica) in February 2010	NA	NA	DNA viruses were purified by tangential flow filtration (0.45 um), sucrose cushion (25%) ultracentrifugation and nuclease treatment. Phenol-extracted DNA was amplified using Multiple Displacement Amplification.	Refugio-DNAVirome	WGS	GENOMIC	MDA	SINGLE -	NA	NA	READ_INDEX: 0; READ_CLASS: Technical Read; READ_TYPE: Adapter; BASE_COORD: 1 || READ_INDEX: 1; READ_CLASS: Application Read; READ_TYPE: Forward; BASE_COORD: 5	LS454	454 GS FLX Titanium	NA	INSTRUMENT_MODEL: 454 GS FLX Titanium	NA	NA	NA	NA
SRA246592	NA	Loyola University Chicago	Putonti	NA	2017-12-21 18:12:53	PRJNA248239	SRP042189	Lake Michigan Chicago Virome Metagenome	Metagenomics	This study focused on identifying the viral within Chicago nearshore waters of Lake Michigan, examining how these communities differ between locations and over time.	viral metagenome	NA	NA	NA	NA	NA	NA	95Street140610.1V	SRS874040	1070528	NA	NA	NA	NA	NA	NA	isolation_source: freshwater || collection_date: 10-Jun-2014 || geo_loc_name: USA: Chicago Lake Michigan || lat_lon: 41.7189 N 87.5256 W || BioSampleModel: Metagenome or environmental	95Street140610.1V	SRX956318	95th Street Beach Virome 10-Jun-2014	NA	NA	NA	NA	WGS	METAGENOMIC	RANDOM	PAIRED - NOMINAL_SDEV: 0.0E0;	NA	NA	READ_INDEX: 0; READ_CLASS: Application Read; READ_TYPE: Forward; BASE_COORD: 1 || READ_INDEX: 1; READ_CLASS: Application Read; READ_TYPE: Reverse; BASE_COORD: 251	ILLUMINA	Illumina MiSeq	NA	INSTRUMENT_MODEL: Illumina MiSeq	NA	NA	NA	NA
SRA246644	NA	Loyola University Chicago	Putonti	NA	2017-12-21 18:12:53	PRJNA248239	SRP042189	Lake Michigan Chicago Virome Metagenome	Metagenomics	This study focused on identifying the viral within Chicago nearshore waters of Lake Michigan, examining how these communities differ between locations and over time.	viral metagenome	NA	NA	NA	NA	NA	NA	57Street140610.1V	SRS874413	1070528	NA	NA	NA	NA	NA	NA	isolation_source: freshwater || collection_date: 10-Jun-2014 || geo_loc_name: USA: Chicago Lake Michigan || lat_lon: 41.7904 N 87.5781 W || BioSampleModel: Metagenome or environmental	57Street140610.1V	SRX956819	Lake Michigan virome 57th St 10-Jun-14	NA	NA	NA	NA	WGS	METAGENOMIC	RANDOM	PAIRED - NOMINAL_SDEV: 0.0E0;	NA	NA	READ_INDEX: 0; READ_CLASS: Application Read; READ_TYPE: Forward; BASE_COORD: 1 || READ_INDEX: 1; READ_CLASS: Application Read; READ_TYPE: Reverse; BASE_COORD: 251	ILLUMINA	Illumina MiSeq	NA	INSTRUMENT_MODEL: Illumina MiSeq	NA	NA	NA	NA
SRA246761	NA	Loyola University Chicago	Putonti	NA	2017-12-21 18:12:53	PRJNA248239	SRP042189	Lake Michigan Chicago Virome Metagenome	Metagenomics	This study focused on identifying the viral within Chicago nearshore waters of Lake Michigan, examining how these communities differ between locations and over time.	viral metagenome	NA	NA	NA	NA	NA	NA	Montrose140610.1V	SRS874586	1070528	NA	NA	NA	NA	NA	NA	isolation_source: freshwater || collection_date: 10-Jun-2014 || geo_loc_name: USA: Chicago Lake Michigan || lat_lon: 41.9668 N 87.6370 W || BioSampleModel: Metagenome or environmental	Montrose140610.1V	SRX957138	Lake Michigan virome Montrose 10-Jun-14	NA	NA	NA	NA	WGS	METAGENOMIC	RANDOM	PAIRED - NOMINAL_SDEV: 0.0E0;	NA	NA	READ_INDEX: 0; READ_CLASS: Application Read; READ_TYPE: Forward; BASE_COORD: 1 || READ_INDEX: 1; READ_CLASS: Application Read; READ_TYPE: Reverse; BASE_COORD: 251	ILLUMINA	Illumina MiSeq	NA	INSTRUMENT_MODEL: Illumina MiSeq	NA	NA	NA	NA
SRA259135	NA	Loyola University Chicago	Putonti	NA	2017-12-21 18:12:53	PRJNA248239	SRP042189	Lake Michigan Chicago Virome Metagenome	Metagenomics	This study focused on identifying the viral within Chicago nearshore waters of Lake Michigan, examining how these communities differ between locations and over time.	viral metagenome	NA	NA	NA	NA	NA	NA	Wilmette140610..1V	SRS910120	1070528	NA	NA	NA	NA	NA	NA	isolation_source: freshwater || collection_date: 10-Jun-2014 || geo_loc_name: USA: Chicago Lake Michigan || lat_lon: 42.0791 N 87.6830 W || BioSampleModel: Metagenome or environmental	Wilmette140610.1V	SRX995812	Lake Michigan virome Wilmette 10-Jun-14	NA	NA	NA	NA	WGS	METAGENOMIC	RANDOM	PAIRED - NOMINAL_SDEV: 0.0E0;	NA	NA	READ_INDEX: 0; READ_CLASS: Application Read; READ_TYPE: Forward; BASE_COORD: 1 || READ_INDEX: 1; READ_CLASS: Application Read; READ_TYPE: Reverse; BASE_COORD: 251	ILLUMINA	Illumina MiSeq	NA	INSTRUMENT_MODEL: Illumina MiSeq	NA	NA	NA	NA
SRA259138	NA	Loyola University Chicago	Putonti	NA	2017-12-21 18:12:53	PRJNA248239	SRP042189	Lake Michigan Chicago Virome Metagenome	Metagenomics	This study focused on identifying the viral within Chicago nearshore waters of Lake Michigan, examining how these communities differ between locations and over time.	viral metagenome	NA	NA	NA	NA	NA	NA	57Street140513..1V	SRS910122	1070528	NA	NA	NA	NA	NA	NA	isolation_source: freshwater || collection_date: 13-May-2014 || geo_loc_name: USA: Chicago Lake Michigan || lat_lon: 41.7904 N 87.5781 W || BioSampleModel: Metagenome or environmental	57Street140513.1V	SRX995814	Lake Michigan virome 57th St 13-May-14	NA	NA	NA	NA	WGS	METAGENOMIC	RANDOM	PAIRED - NOMINAL_SDEV: 0.0E0;	NA	NA	READ_INDEX: 0; READ_CLASS: Application Read; READ_TYPE: Forward; BASE_COORD: 1 || READ_INDEX: 1; READ_CLASS: Application Read; READ_TYPE: Reverse; BASE_COORD: 251	ILLUMINA	Illumina MiSeq	NA	INSTRUMENT_MODEL: Illumina MiSeq	NA	NA	NA	NA
SRA259139	NA	Loyola University Chicago	Putonti	NA	2017-12-21 18:12:53	PRJNA248239	SRP042189	Lake Michigan Chicago Virome Metagenome	Metagenomics	This study focused on identifying the viral within Chicago nearshore waters of Lake Michigan, examining how these communities differ between locations and over time.	viral metagenome	NA	NA	NA	NA	NA	NA	Montrose140513..1V	SRS910123	1070528	NA	NA	NA	NA	NA	NA	isolation_source: freshwater || collection_date: 13-May-2014 || geo_loc_name: USA: Chicago Lake Michigan || lat_lon: 41.9668 N 87.6370 W || BioSampleModel: Metagenome or environmental	Motrose140513.1V	SRX995815	Lake Michigan virome Montrose 13-May-14	NA	NA	NA	NA	WGS	METAGENOMIC	PCR	PAIRED - NOMINAL_SDEV: 0.0E0;	NA	NA	READ_INDEX: 0; READ_CLASS: Application Read; READ_TYPE: Forward; BASE_COORD: 1 || READ_INDEX: 1; READ_CLASS: Application Read; READ_TYPE: Reverse; BASE_COORD: 251	ILLUMINA	Illumina MiSeq	NA	INSTRUMENT_MODEL: Illumina MiSeq	NA	NA	NA	NA
SRA259140	NA	Loyola University Chicago	Putonti	NA	2017-12-21 18:12:53	PRJNA248239	SRP042189	Lake Michigan Chicago Virome Metagenome	Metagenomics	This study focused on identifying the viral within Chicago nearshore waters of Lake Michigan, examining how these communities differ between locations and over time.	viral metagenome	NA	NA	NA	NA	NA	NA	Wilmette140513..1V	SRS910124	1070528	NA	NA	NA	NA	NA	NA	isolation_source: freshwater || collection_date: 13-May-2014 || geo_loc_name: USA: Chicago Lake Michigan || lat_lon: 42.0791 N 87.6830 W || BioSampleModel: Metagenome or environmental	Wilmette140513.1V	SRX995816	Lake Michigan virome Wilmette 13-May-14	NA	NA	NA	NA	WGS	METAGENOMIC	RANDOM	PAIRED - NOMINAL_SDEV: 0.0E0;	NA	NA	READ_INDEX: 0; READ_CLASS: Application Read; READ_TYPE: Forward; BASE_COORD: 1 || READ_INDEX: 1; READ_CLASS: Application Read; READ_TYPE: Reverse; BASE_COORD: 251	ILLUMINA	Illumina MiSeq	NA	INSTRUMENT_MODEL: Illumina MiSeq	NA	NA	NA	NA
SRA259141	NA	Loyola University Chicago	Putonti	NA	2017-12-21 18:12:53	PRJNA248239	SRP042189	Lake Michigan Chicago Virome Metagenome	Metagenomics	This study focused on identifying the viral within Chicago nearshore waters of Lake Michigan, examining how these communities differ between locations and over time.	viral metagenome	NA	NA	NA	NA	NA	NA	95Street140527..1V	SRS910125	1070528	NA	NA	NA	NA	NA	NA	isolation_source: freshwater || collection_date: 27-May-2014 || geo_loc_name: USA: Chicago Lake Michigan || lat_lon: 41.7189 N 87.5256 W || BioSampleModel: Metagenome or environmental	95Street140527.1V	SRX995817	Lake Michigan virome 95th St 27-May-14	NA	NA	NA	NA	WGS	METAGENOMIC	RANDOM	PAIRED -	NA	NA	READ_INDEX: 0; READ_CLASS: Application Read; READ_TYPE: Forward; BASE_COORD: 1 || READ_INDEX: 1; READ_CLASS: Application Read; READ_TYPE: Reverse; BASE_COORD: 251	ILLUMINA	Illumina MiSeq	NA	INSTRUMENT_MODEL: Illumina MiSeq	NA	NA	NA	NA
SRA259142	NA	Loyola University Chicago	Putonti	NA	2017-12-21 18:12:53	PRJNA248239	SRP042189	Lake Michigan Chicago Virome Metagenome	Metagenomics	This study focused on identifying the viral within Chicago nearshore waters of Lake Michigan, examining how these communities differ between locations and over time.	viral metagenome	NA	NA	NA	NA	NA	NA	57Street140527.1V	SRS910126	1070528	NA	NA	NA	NA	NA	NA	isolation_source: freshwater || collection_date: 27-May-2014 || geo_loc_name: USA: Chicago Lake Michigan || lat_lon: 41.7904 N 87.5781 W || BioSampleModel: Metagenome or environmental	57Street140527.1V	SRX995818	Lake Michigan virome 57th St 27-May-14	NA	NA	NA	NA	WGS	METAGENOMIC	RANDOM	PAIRED - NOMINAL_SDEV: 0.0E0;	NA	NA	READ_INDEX: 0; READ_CLASS: Application Read; READ_TYPE: Forward; BASE_COORD: 1 || READ_INDEX: 1; READ_CLASS: Application Read; READ_TYPE: Reverse; BASE_COORD: 251	ILLUMINA	Illumina MiSeq	NA	INSTRUMENT_MODEL: Illumina MiSeq	NA	NA	NA	NA
SRA259143	NA	Loyola University Chicago	Putonti	NA	2017-12-21 18:12:53	PRJNA248239	SRP042189	Lake Michigan Chicago Virome Metagenome	Metagenomics	This study focused on identifying the viral within Chicago nearshore waters of Lake Michigan, examining how these communities differ between locations and over time.	viral metagenome	NA	NA	NA	NA	NA	NA	Montrose140527.1V	SRS910127	1070528	NA	NA	NA	NA	NA	NA	isolation_source: freshwater || collection_date: 27-May-2014 || geo_loc_name: USA: Chicago Lake Michigan || lat_lon: 41.9668 N 87.6370 W || BioSampleModel: Metagenome or environmental	Montrose140527.1V	SRX995819	Lake Michigan virome Montrose 27-May-14	NA	NA	NA	NA	WGS	METAGENOMIC	RANDOM	PAIRED - NOMINAL_SDEV: 0.0E0;	NA	NA	READ_INDEX: 0; READ_CLASS: Application Read; READ_TYPE: Forward; BASE_COORD: 1 || READ_INDEX: 1; READ_CLASS: Application Read; READ_TYPE: Reverse; BASE_COORD: 251	ILLUMINA	Illumina MiSeq	NA	INSTRUMENT_MODEL: Illumina MiSeq	NA	NA	NA	NA
SRA259144	NA	Loyola University Chicago	Putonti	NA	2017-12-21 18:12:53	PRJNA248239	SRP042189	Lake Michigan Chicago Virome Metagenome	Metagenomics	This study focused on identifying the viral within Chicago nearshore waters of Lake Michigan, examining how these communities differ between locations and over time.	viral metagenome	NA	NA	NA	NA	NA	NA	Wilmette140527.1V	SRS910128	1070528	NA	NA	NA	NA	NA	NA	isolation_source: freshwater || collection_date: 27-May-2014 || geo_loc_name: USA: Chicago Lake Michigan || lat_lon: 42.0791 N 87.6830 W || BioSampleModel: Metagenome or environmental	Wilmette140527.1V	SRX995820	Lake Michigan virome Wilmette 27-May-14	NA	NA	NA	NA	WGS	METAGENOMIC	RANDOM	PAIRED - NOMINAL_SDEV: 0.0E0;	NA	NA	READ_INDEX: 0; READ_CLASS: Application Read; READ_TYPE: Forward; BASE_COORD: 1 || READ_INDEX: 1; READ_CLASS: Application Read; READ_TYPE: Reverse; BASE_COORD: 251	ILLUMINA	Illumina MiSeq	NA	INSTRUMENT_MODEL: Illumina MiSeq	NA	NA	NA	NA
SRA259145	NA	Loyola University Chicago	Putonti	NA	2017-12-21 18:12:53	PRJNA248239	SRP042189	Lake Michigan Chicago Virome Metagenome	Metagenomics	This study focused on identifying the viral within Chicago nearshore waters of Lake Michigan, examining how these communities differ between locations and over time.	viral metagenome	NA	NA	NA	NA	NA	NA	95Street140624.1V	SRS910129	1070528	NA	NA	NA	NA	NA	NA	isolation_source: freshwater || collection_date: 24-Jun-2014 || geo_loc_name: USA: Chicago Lake Michigan || lat_lon: 41.7189 N 87.5256 W || BioSampleModel: Metagenome or environmental	95Street140624.1V	SRX995821	Lake Michigan virome 95th St 24-Jun-14	NA	NA	NA	NA	WGS	METAGENOMIC	RANDOM	PAIRED - NOMINAL_SDEV: 0.0E0;	NA	NA	READ_INDEX: 0; READ_CLASS: Application Read; READ_TYPE: Forward; BASE_COORD: 1 || READ_INDEX: 1; READ_CLASS: Application Read; READ_TYPE: Reverse; BASE_COORD: 251	ILLUMINA	Illumina MiSeq	NA	INSTRUMENT_MODEL: Illumina MiSeq	NA	NA	NA	NA
SRA259146	NA	Loyola University Chicago	Putonti	NA	2017-12-21 18:12:53	PRJNA248239	SRP042189	Lake Michigan Chicago Virome Metagenome	Metagenomics	This study focused on identifying the viral within Chicago nearshore waters of Lake Michigan, examining how these communities differ between locations and over time.	viral metagenome	NA	NA	NA	NA	NA	NA	57Street140624.1V	SRS910130	1070528	NA	NA	NA	NA	NA	NA	isolation_source: freshwater || collection_date: 24-Jun-2014 || geo_loc_name: USA: Chicago Lake Michigan || lat_lon: 41.7904 N 87.5781 W || BioSampleModel: Metagenome or environmental	57Street140624.1V	SRX995822	Lake Michigan virome 57th St 24-Jun-14	NA	NA	NA	NA	WGS	METAGENOMIC	RANDOM	PAIRED - NOMINAL_SDEV: 0.0E0;	NA	NA	READ_INDEX: 0; READ_CLASS: Application Read; READ_TYPE: Forward; BASE_COORD: 1 || READ_INDEX: 1; READ_CLASS: Application Read; READ_TYPE: Reverse; BASE_COORD: 251	ILLUMINA	Illumina MiSeq	NA	INSTRUMENT_MODEL: Illumina MiSeq	NA	NA	NA	NA
SRA259147	NA	Loyola University Chicago	Putonti	NA	2017-12-21 18:12:53	PRJNA248239	SRP042189	Lake Michigan Chicago Virome Metagenome	Metagenomics	This study focused on identifying the viral within Chicago nearshore waters of Lake Michigan, examining how these communities differ between locations and over time.	viral metagenome	NA	NA	NA	NA	NA	NA	Montrose140624.1V	SRS910131	1070528	NA	NA	NA	NA	NA	NA	isolation_source: freshwater || collection_date: 24-Jun-2014 || geo_loc_name: USA: Chicago Lake Michigan || lat_lon: 41.9668 N 87.6370 W || BioSampleModel: Metagenome or environmental	Montrose140624.1V	SRX995823	Lake Michigan virome Montrose 24-Jun-14	NA	NA	NA	NA	WGS	METAGENOMIC	RANDOM	PAIRED - NOMINAL_SDEV: 0.0E0;	NA	NA	READ_INDEX: 0; READ_CLASS: Application Read; READ_TYPE: Forward; BASE_COORD: 1 || READ_INDEX: 1; READ_CLASS: Application Read; READ_TYPE: Reverse; BASE_COORD: 251	ILLUMINA	Illumina MiSeq	NA	INSTRUMENT_MODEL: Illumina MiSeq	NA	NA	NA	NA
SRA259148	NA	Loyola University Chicago	Putonti	NA	2017-12-21 18:12:53	PRJNA248239	SRP042189	Lake Michigan Chicago Virome Metagenome	Metagenomics	This study focused on identifying the viral within Chicago nearshore waters of Lake Michigan, examining how these communities differ between locations and over time.	viral metagenome	NA	NA	NA	NA	NA	NA	Wilmette140624.1V	SRS910132	1070528	NA	NA	NA	NA	NA	NA	isolation_source: freshwater || collection_date: 24-Jun-2014 || geo_loc_name: USA: Chicago Lake Michigan || lat_lon: 42.0791 N 87.6830 W || BioSampleModel: Metagenome or environmental	Wilmette140624.1V	SRX995824	Lake Michigan virome Wilmette 24-Jun-14	NA	NA	NA	NA	WGS	METAGENOMIC	RANDOM	PAIRED - NOMINAL_SDEV: 0.0E0;	NA	NA	READ_INDEX: 0; READ_CLASS: Application Read; READ_TYPE: Forward; BASE_COORD: 1 || READ_INDEX: 1; READ_CLASS: Application Read; READ_TYPE: Reverse; BASE_COORD: 251	ILLUMINA	Illumina MiSeq	NA	INSTRUMENT_MODEL: Illumina MiSeq	NA	NA	NA	NA
SRA259149	NA	Loyola University Chicago	Putonti	NA	2017-12-21 18:12:53	PRJNA248239	SRP042189	Lake Michigan Chicago Virome Metagenome	Metagenomics	This study focused on identifying the viral within Chicago nearshore waters of Lake Michigan, examining how these communities differ between locations and over time.	viral metagenome	NA	NA	NA	NA	NA	NA	95Street140708.1V	SRS910133	1070528	NA	NA	NA	NA	NA	NA	isolation_source: freshwater || collection_date: 08-Jul-2014 || geo_loc_name: USA: Chicago Lake Michigan || lat_lon: 41.7189 N 87.5256 W || BioSampleModel: Metagenome or environmental	95Street140708.1V	SRX995825	Lake Michigan virome 95th St 08-Jul-14	NA	NA	NA	NA	WGS	METAGENOMIC	RANDOM	PAIRED - NOMINAL_SDEV: 0.0E0;	NA	NA	READ_INDEX: 0; READ_CLASS: Application Read; READ_TYPE: Forward; BASE_COORD: 1 || READ_INDEX: 1; READ_CLASS: Application Read; READ_TYPE: Reverse; BASE_COORD: 251	ILLUMINA	Illumina MiSeq	NA	INSTRUMENT_MODEL: Illumina MiSeq	NA	NA	NA	NA
SRA259150	NA	Loyola University Chicago	Putonti	NA	2017-12-21 18:12:53	PRJNA248239	SRP042189	Lake Michigan Chicago Virome Metagenome	Metagenomics	This study focused on identifying the viral within Chicago nearshore waters of Lake Michigan, examining how these communities differ between locations and over time.	viral metagenome	NA	NA	NA	NA	NA	NA	Wilmette140708.1V	SRS910134	1070528	NA	NA	NA	NA	NA	NA	isolation_source: freshwater || collection_date: 08-Jul-2014 || geo_loc_name: USA: Chicago Lake Michigan || lat_lon: 42.0791 N 87.6830 W || BioSampleModel: Metagenome or environmental	Wilmette140708.1V	SRX995826	Lake Michigan virome Wilmette 08-Jul-14	NA	NA	NA	NA	WGS	METAGENOMIC	RANDOM	PAIRED - NOMINAL_SDEV: 0.0E0;	NA	NA	READ_INDEX: 0; READ_CLASS: Application Read; READ_TYPE: Forward; BASE_COORD: 1 || READ_INDEX: 1; READ_CLASS: Application Read; READ_TYPE: Reverse; BASE_COORD: 251	ILLUMINA	Illumina MiSeq	NA	INSTRUMENT_MODEL: Illumina MiSeq	NA	NA	NA	NA
SRA259151	NA	Loyola University Chicago	Putonti	NA	2017-12-21 18:12:53	PRJNA248239	SRP042189	Lake Michigan Chicago Virome Metagenome	Metagenomics	This study focused on identifying the viral within Chicago nearshore waters of Lake Michigan, examining how these communities differ between locations and over time.	viral metagenome	NA	NA	NA	NA	NA	NA	Montrose140708.1V	SRS910135	1070528	NA	NA	NA	NA	NA	NA	isolation_source: freshwater || collection_date: 08-Jul-2014 || geo_loc_name: USA: Chicago Lake Michigan || lat_lon: 41.9668 N 87.6370 W || BioSampleModel: Metagenome or environmental	Montrose140708.1V	SRX995827	Lake Michigan virome Montrose 08-Jul-14	NA	NA	NA	NA	WGS	METAGENOMIC	RANDOM	PAIRED - NOMINAL_SDEV: 0.0E0;	NA	NA	READ_INDEX: 0; READ_CLASS: Application Read; READ_TYPE: Forward; BASE_COORD: 1 || READ_INDEX: 1; READ_CLASS: Application Read; READ_TYPE: Reverse; BASE_COORD: 251	ILLUMINA	Illumina MiSeq	NA	INSTRUMENT_MODEL: Illumina MiSeq	NA	NA	NA	NA
SRA259152	NA	Loyola University Chicago	Putonti	NA	2017-12-21 18:12:53	PRJNA248239	SRP042189	Lake Michigan Chicago Virome Metagenome	Metagenomics	This study focused on identifying the viral within Chicago nearshore waters of Lake Michigan, examining how these communities differ between locations and over time.	viral metagenome	NA	NA	NA	NA	NA	NA	57Street140708.1V	SRS910136	1070528	NA	NA	NA	NA	NA	NA	isolation_source: freshwater || collection_date: 08-Jul-2014 || geo_loc_name: USA: Chicago Lake Michigan || lat_lon: 41.7904 N 87.5781 W || BioSampleModel: Metagenome or environmental	57Street140708.1V	SRX995828	Lake Michigan virome 57th St 08-Jul-14	NA	NA	NA	NA	WGS	METATRANSCRIPTOMIC	RANDOM	PAIRED - NOMINAL_SDEV: 0.0E0;	NA	NA	READ_INDEX: 0; READ_CLASS: Application Read; READ_TYPE: Forward; BASE_COORD: 1 || READ_INDEX: 1; READ_CLASS: Application Read; READ_TYPE: Reverse; BASE_COORD: 251	ILLUMINA	Illumina MiSeq	NA	INSTRUMENT_MODEL: Illumina MiSeq	NA	NA	NA	NA
SRA259153	NA	Loyola University Chicago	Putonti	NA	2017-12-21 18:12:53	PRJNA248239	SRP042189	Lake Michigan Chicago Virome Metagenome	Metagenomics	This study focused on identifying the viral within Chicago nearshore waters of Lake Michigan, examining how these communities differ between locations and over time.	viral metagenome	NA	NA	NA	NA	NA	NA	95Street140722.1V	SRS910137	1070528	NA	NA	NA	NA	NA	NA	isolation_source: freshwater || collection_date: 22-Jul-2014 || geo_loc_name: USA: Chicago Lake Michigan || lat_lon: 41.7189 N 87.5256 W || BioSampleModel: Metagenome or environmental	95Street140722.1V	SRX995829	Lake Michigan virome 95th St 22-Jul-14	NA	NA	NA	NA	WGS	METAGENOMIC	RANDOM	PAIRED - NOMINAL_SDEV: 0.0E0;	NA	NA	READ_INDEX: 0; READ_CLASS: Application Read; READ_TYPE: Forward; BASE_COORD: 1 || READ_INDEX: 1; READ_CLASS: Application Read; READ_TYPE: Reverse; BASE_COORD: 251	ILLUMINA	Illumina MiSeq	NA	INSTRUMENT_MODEL: Illumina MiSeq	NA	NA	NA	NA
SRA259154	NA	Loyola University Chicago	Putonti	NA	2017-12-21 18:12:53	PRJNA248239	SRP042189	Lake Michigan Chicago Virome Metagenome	Metagenomics	This study focused on identifying the viral within Chicago nearshore waters of Lake Michigan, examining how these communities differ between locations and over time.	viral metagenome	NA	NA	NA	NA	NA	NA	Wilmette140722.1V	SRS910138	1070528	NA	NA	NA	NA	NA	NA	isolation_source: freshwater || collection_date: 22-Jul-2014 || geo_loc_name: USA: Chicago Lake Michigan || lat_lon: 42.0791 N 87.6830 W || BioSampleModel: Metagenome or environmental	Wilmette140722.1V	SRX995830	Lake Michigan virome Wilmette 22-Jul-14	NA	NA	NA	NA	WGS	METAGENOMIC	RANDOM	PAIRED - NOMINAL_SDEV: 0.0E0;	NA	NA	READ_INDEX: 0; READ_CLASS: Application Read; READ_TYPE: Forward; BASE_COORD: 1 || READ_INDEX: 1; READ_CLASS: Application Read; READ_TYPE: Reverse; BASE_COORD: 251	ILLUMINA	Illumina MiSeq	NA	INSTRUMENT_MODEL: Illumina MiSeq	NA	NA	NA	NA
SRA259155	NA	Loyola University Chicago	Putonti	NA	2017-12-21 18:12:53	PRJNA248239	SRP042189	Lake Michigan Chicago Virome Metagenome	Metagenomics	This study focused on identifying the viral within Chicago nearshore waters of Lake Michigan, examining how these communities differ between locations and over time.	viral metagenome	NA	NA	NA	NA	NA	NA	Montrose140722.1V	SRS910139	1070528	NA	NA	NA	NA	NA	NA	isolation_source: freshwater || collection_date: 22-Jul-2014 || geo_loc_name: USA: Chicago Lake Michigan || lat_lon: 41.9668 N 87.6370 W || BioSampleModel: Metagenome or environmental	Montrose140722.1V	SRX995831	Lake Michigan virome Montrose 22-Jul-14	NA	NA	NA	NA	WGS	METAGENOMIC	RANDOM	PAIRED - NOMINAL_SDEV: 0.0E0;	NA	NA	READ_INDEX: 0; READ_CLASS: Application Read; READ_TYPE: Forward; BASE_COORD: 1 || READ_INDEX: 1; READ_CLASS: Application Read; READ_TYPE: Reverse; BASE_COORD: 251	ILLUMINA	Illumina MiSeq	NA	INSTRUMENT_MODEL: Illumina MiSeq	NA	NA	NA	NA
SRA259156	NA	Loyola University Chicago	Putonti	NA	2017-12-21 18:12:53	PRJNA248239	SRP042189	Lake Michigan Chicago Virome Metagenome	Metagenomics	This study focused on identifying the viral within Chicago nearshore waters of Lake Michigan, examining how these communities differ between locations and over time.	viral metagenome	NA	NA	NA	NA	NA	NA	57Street140722.1V	SRS910140	1070528	NA	NA	NA	NA	NA	NA	isolation_source: freshwater || collection_date: 22-Jul-2014 || geo_loc_name: USA: Chicago Lake Michigan || lat_lon: 41.7904 N 87.5781 W || BioSampleModel: Metagenome or environmental	57Street140722.1V	SRX995832	Lake Michigan virome 57th St 22-Jul-14	NA	NA	NA	NA	WGS	METAGENOMIC	RANDOM	PAIRED - NOMINAL_SDEV: 0.0E0;	NA	NA	READ_INDEX: 0; READ_CLASS: Application Read; READ_TYPE: Forward; BASE_COORD: 1 || READ_INDEX: 1; READ_CLASS: Application Read; READ_TYPE: Reverse; BASE_COORD: 251	ILLUMINA	Illumina MiSeq	NA	INSTRUMENT_MODEL: Illumina MiSeq	NA	NA	NA	NA
SRA259157	NA	Loyola University Chicago	Putonti	NA	2017-12-21 18:12:53	PRJNA248239	SRP042189	Lake Michigan Chicago Virome Metagenome	Metagenomics	This study focused on identifying the viral within Chicago nearshore waters of Lake Michigan, examining how these communities differ between locations and over time.	viral metagenome	NA	NA	NA	NA	NA	NA	Wilmette140805.1V	SRS910141	1070528	NA	NA	NA	NA	NA	NA	isolation_source: freshwater || collection_date: 05-Aug-2014 || geo_loc_name: USA: Chicago Lake Michigan || lat_lon: 42.0791 N 87.6830 W || BioSampleModel: Metagenome or environmental	Wilmette140805.1V	SRX995833	Lake Michigan virome Wilmette 05-Aug-14	NA	NA	NA	NA	WGS	METAGENOMIC	RANDOM	PAIRED - NOMINAL_SDEV: 0.0E0;	NA	NA	READ_INDEX: 0; READ_CLASS: Application Read; READ_TYPE: Forward; BASE_COORD: 1 || READ_INDEX: 1; READ_CLASS: Application Read; READ_TYPE: Reverse; BASE_COORD: 251	ILLUMINA	Illumina MiSeq	NA	INSTRUMENT_MODEL: Illumina MiSeq	NA	NA	NA	NA
SRA259158	NA	Loyola University Chicago	Putonti	NA	2017-12-21 18:12:53	PRJNA248239	SRP042189	Lake Michigan Chicago Virome Metagenome	Metagenomics	This study focused on identifying the viral within Chicago nearshore waters of Lake Michigan, examining how these communities differ between locations and over time.	viral metagenome	NA	NA	NA	NA	NA	NA	Montrose140805.1V	SRS910143	1070528	NA	NA	NA	NA	NA	NA	isolation_source: freshwater || collection_date: 05-Aug-2014 || geo_loc_name: USA: Chicago Lake Michigan || lat_lon: 41.9668 N 87.6370 W || BioSampleModel: Metagenome or environmental	Montrose140805.1V	SRX995834	Lake Michigan virome Montrose 05-Aug-14	NA	NA	NA	NA	WGS	METAGENOMIC	RANDOM	PAIRED - NOMINAL_SDEV: 0.0E0;	NA	NA	READ_INDEX: 0; READ_CLASS: Application Read; READ_TYPE: Forward; BASE_COORD: 1 || READ_INDEX: 1; READ_CLASS: Application Read; READ_TYPE: Reverse; BASE_COORD: 251	ILLUMINA	Illumina MiSeq	NA	INSTRUMENT_MODEL: Illumina MiSeq	NA	NA	NA	NA
SRA259159	NA	Loyola University Chicago	Putonti	NA	2017-12-21 18:12:53	PRJNA248239	SRP042189	Lake Michigan Chicago Virome Metagenome	Metagenomics	This study focused on identifying the viral within Chicago nearshore waters of Lake Michigan, examining how these communities differ between locations and over time.	viral metagenome	NA	NA	NA	NA	NA	NA	57Street140805.1V	SRS910144	1070528	NA	NA	NA	NA	NA	NA	isolation_source: freshwater || collection_date: 05-Aug-2014 || geo_loc_name: USA: Chicago Lake Michigan || lat_lon: 41.7904 N 87.5781 W || BioSampleModel: Metagenome or environmental	57Street140805.1V	SRX995835	Lake Michigan virome 57th St 05-Aug-14	NA	NA	NA	NA	WGS	METAGENOMIC	RANDOM	PAIRED - NOMINAL_SDEV: 0.0E0;	NA	NA	READ_INDEX: 0; READ_CLASS: Application Read; READ_TYPE: Forward; BASE_COORD: 1 || READ_INDEX: 1; READ_CLASS: Application Read; READ_TYPE: Reverse; BASE_COORD: 251	ILLUMINA	Illumina MiSeq	NA	INSTRUMENT_MODEL: Illumina MiSeq	NA	NA	NA	NA
SRA259160	NA	Loyola University Chicago	Putonti	NA	2017-12-21 18:12:53	PRJNA248239	SRP042189	Lake Michigan Chicago Virome Metagenome	Metagenomics	This study focused on identifying the viral within Chicago nearshore waters of Lake Michigan, examining how these communities differ between locations and over time.	viral metagenome	NA	NA	NA	NA	NA	NA	95Street140805.1V	SRS910147	1070528	NA	NA	NA	NA	NA	NA	isolation_source: freshwater || collection_date: 05-Aug-2014 || geo_loc_name: USA: Chicago Lake Michigan || lat_lon: 41.7189 N 87.5256 W || BioSampleModel: Metagenome or environmental	95Street140805.1V	SRX995836	Lake Michigan virome 95th St 05-Aug-14 - 4 biological replicates	NA	NA	NA	NA	WGS	METAGENOMIC	RANDOM	PAIRED - NOMINAL_SDEV: 0.0E0;	NA	NA	READ_INDEX: 0; READ_CLASS: Application Read; READ_TYPE: Forward; BASE_COORD: 1 || READ_INDEX: 1; READ_CLASS: Application Read; READ_TYPE: Reverse; BASE_COORD: 251	ILLUMINA	Illumina MiSeq	NA	INSTRUMENT_MODEL: Illumina MiSeq	NA	NA	NA	NA
SRA259160	NA	Loyola University Chicago	Putonti	NA	2017-12-21 18:12:53	PRJNA248239	SRP042189	Lake Michigan Chicago Virome Metagenome	Metagenomics	This study focused on identifying the viral within Chicago nearshore waters of Lake Michigan, examining how these communities differ between locations and over time.	viral metagenome	NA	NA	NA	NA	NA	NA	95Street140805.1V	SRS910147	1070528	NA	NA	NA	NA	NA	NA	isolation_source: freshwater || collection_date: 05-Aug-2014 || geo_loc_name: USA: Chicago Lake Michigan || lat_lon: 41.7189 N 87.5256 W || BioSampleModel: Metagenome or environmental	95Street140805.1V	SRX995836	Lake Michigan virome 95th St 05-Aug-14 - 4 biological replicates	NA	NA	NA	NA	WGS	METAGENOMIC	RANDOM	PAIRED - NOMINAL_SDEV: 0.0E0;	NA	NA	READ_INDEX: 0; READ_CLASS: Application Read; READ_TYPE: Forward; BASE_COORD: 1 || READ_INDEX: 1; READ_CLASS: Application Read; READ_TYPE: Reverse; BASE_COORD: 251	ILLUMINA	Illumina MiSeq	NA	INSTRUMENT_MODEL: Illumina MiSeq	NA	NA	NA	NA
SRA259160	NA	Loyola University Chicago	Putonti	NA	2017-12-21 18:12:53	PRJNA248239	SRP042189	Lake Michigan Chicago Virome Metagenome	Metagenomics	This study focused on identifying the viral within Chicago nearshore waters of Lake Michigan, examining how these communities differ between locations and over time.	viral metagenome	NA	NA	NA	NA	NA	NA	95Street140805.1V	SRS910147	1070528	NA	NA	NA	NA	NA	NA	isolation_source: freshwater || collection_date: 05-Aug-2014 || geo_loc_name: USA: Chicago Lake Michigan || lat_lon: 41.7189 N 87.5256 W || BioSampleModel: Metagenome or environmental	95Street140805.1V	SRX995836	Lake Michigan virome 95th St 05-Aug-14 - 4 biological replicates	NA	NA	NA	NA	WGS	METAGENOMIC	RANDOM	PAIRED - NOMINAL_SDEV: 0.0E0;	NA	NA	READ_INDEX: 0; READ_CLASS: Application Read; READ_TYPE: Forward; BASE_COORD: 1 || READ_INDEX: 1; READ_CLASS: Application Read; READ_TYPE: Reverse; BASE_COORD: 251	ILLUMINA	Illumina MiSeq	NA	INSTRUMENT_MODEL: Illumina MiSeq	NA	NA	NA	NA
SRA259160	NA	Loyola University Chicago	Putonti	NA	2017-12-21 18:12:53	PRJNA248239	SRP042189	Lake Michigan Chicago Virome Metagenome	Metagenomics	This study focused on identifying the viral within Chicago nearshore waters of Lake Michigan, examining how these communities differ between locations and over time.	viral metagenome	NA	NA	NA	NA	NA	NA	95Street140805.1V	SRS910147	1070528	NA	NA	NA	NA	NA	NA	isolation_source: freshwater || collection_date: 05-Aug-2014 || geo_loc_name: USA: Chicago Lake Michigan || lat_lon: 41.7189 N 87.5256 W || BioSampleModel: Metagenome or environmental	95Street140805.1V	SRX995836	Lake Michigan virome 95th St 05-Aug-14 - 4 biological replicates	NA	NA	NA	NA	WGS	METAGENOMIC	RANDOM	PAIRED - NOMINAL_SDEV: 0.0E0;	NA	NA	READ_INDEX: 0; READ_CLASS: Application Read; READ_TYPE: Forward; BASE_COORD: 1 || READ_INDEX: 1; READ_CLASS: Application Read; READ_TYPE: Reverse; BASE_COORD: 251	ILLUMINA	Illumina MiSeq	NA	INSTRUMENT_MODEL: Illumina MiSeq	NA	NA	NA	NA
SRA274052	NA	McMaster University	HES Lab	NA	2017-12-21 18:12:53	PRJNA288501	SRP060006	Freshwater Viruses Metagenomic assembly	Metagenomics	To identify viruses, freshwater samples were collected from six different locations of Lake Ontario and Lake Erie	freshwater metagenome	NA	NA	NA	NA	NA	NA	Nickel Beach_ED	SRS976599	449393	NA	NA	NA	NA	NA	NA	collection_date: 09-Aug-2012 || depth: 1 m || env_biome: Freshwater || env_feature: Lake || env_material: Water || geo_loc_name: Canada:St Catharines || lat_lon: 42.87 N 79.23 W || BioSampleModel: MIMS.me || BioSampleModel: MIGS/MIMS/MIMARKS.water	mahi2016	SRX1077722	Freshwater Virus	NA	NA	NA	Nickel Beach_ED	WGS	METAGENOMIC	other	SINGLE -	NA	NA	READ_INDEX: 0; READ_CLASS: Application Read; READ_TYPE: Forward; BASE_COORD: 1	ILLUMINA	Illumina HiSeq 2000	NA	INSTRUMENT_MODEL: Illumina HiSeq 2000	NA	NA	NA	NA
SRA529189	NA	University of Chinese Academy of Sciences	College of Resources and Environment	NA	2017-12-21 18:12:53	PRJNA362697	SRP097361	WWTP_virome	Other	Sludge bulking is notorious in activated sludge processes, always coupled with dramatic changes in bacterial community compositions and functions. Despite a huge number of bacteriophages present in sludge systems, the response of viral communities to sludge bulking is unknown. In this study, the viral communities in an activated sludge plant under different sludge conditions were examined by high…	NA	NA	NA	NA	NA	NA	NA	virome_May	SRS1932275	527639	NA	NA	NA	NA	NA	NA	collection_date: 2011-05-01 || env_biome: freshwater biome || env_feature: wastewater treatment plant || env_material: sludge || geo_loc_name: China: Beijing || lat_lon: 39.90 N 116.33 E || BioSampleModel: MIMS.me || BioSampleModel: MIGS/MIMS/MIMARKS.wastewater	ASR	SRX2508154	NA	NA	NA	NA	ASR	WGS	METAGENOMIC	RANDOM	PAIRED -	NA	NA	NA	ILLUMINA	Illumina HiSeq 2000	NA	INSTRUMENT_MODEL: Illumina HiSeq 2000	NA	NA	NA	NA
SRA529189	NA	University of Chinese Academy of Sciences	College of Resources and Environment	NA	2017-12-21 18:12:53	PRJNA362697	SRP097361	WWTP_virome	Other	Sludge bulking is notorious in activated sludge processes, always coupled with dramatic changes in bacterial community compositions and functions. Despite a huge number of bacteriophages present in sludge systems, the response of viral communities to sludge bulking is unknown. In this study, the viral communities in an activated sludge plant under different sludge conditions were examined by high…	NA	NA	NA	NA	NA	NA	NA	virome_March	SRS1932276	527639	NA	NA	NA	NA	NA	NA	collection_date: 2012-03-01 || env_biome: freshwater biome || env_feature: wastewater treatment plant || env_material: sludge || geo_loc_name: China: Beijing || lat_lon: 39.90 N 116.33 E || BioSampleModel: MIMS.me || BioSampleModel: MIGS/MIMS/MIMARKS.wastewater	ASB	SRX2508155	NA	NA	NA	NA	ASB	WGS	METAGENOMIC	RANDOM	PAIRED -	NA	NA	NA	ILLUMINA	Illumina HiSeq 2000	NA	INSTRUMENT_MODEL: Illumina HiSeq 2000	NA	NA	NA	NA
SRA529189	NA	University of Chinese Academy of Sciences	College of Resources and Environment	NA	2017-12-21 18:12:53	PRJNA362697	SRP097361	WWTP_virome	Other	Sludge bulking is notorious in activated sludge processes, always coupled with dramatic changes in bacterial community compositions and functions. Despite a huge number of bacteriophages present in sludge systems, the response of viral communities to sludge bulking is unknown. In this study, the viral communities in an activated sludge plant under different sludge conditions were examined by high…	NA	NA	NA	NA	NA	NA	NA	virome_Sept	SRS1932274	527639	NA	NA	NA	NA	NA	NA	collection_date: 2011-09-01 || env_biome: freshwater biome || env_feature: wastewater treatment plant || env_material: sludge || geo_loc_name: China: Beijing || lat_lon: 39.90 N 116.33 E || BioSampleModel: MIMS.me || BioSampleModel: MIGS/MIMS/MIMARKS.wastewater	ASN	SRX2508153	NA	NA	NA	NA	ASN	WGS	METAGENOMIC	RANDOM	PAIRED -	NA	NA	NA	ILLUMINA	Illumina HiSeq 2000	NA	INSTRUMENT_MODEL: Illumina HiSeq 2000	NA	NA	NA	NA
SRA604402	NA	National University of Singapore	CEE department	NA	2017-12-21 18:12:53	PRJNA400853	SRP116639	Geospatial distribution of viral communities in tropical freshwater ecosystems	Metagenomics	This study aims to characterize the geospatial distribution of viral community in tropical freshwater ecosystems	Virus	NA	NA	NA	NA	NA	NA	Freshwater viral communities from the surface of water catchment in Singapore - WC_Site 2b, Jan 2015	SRS2483082	449393	NA	NA	NA	NA	NA	NA	host: not applicable || isolation_source: not applicable || collection_date: Jan-2015 || geo_loc_name: Singapore || lat_lon: 1.381 N 103.915 E || BioSampleModel: Metagenome or environmental	WC_Site 2b, Jan 2015	SRX3151352	Viral metagenomics sequencing of freshwater samples	NA	NA	The extracted nucleic acids were reverse transcribed and amplifed to obtain a sufficient quantity DNA and cDNA. In total, 38 libraries using Illumina TruSeq Nano DNA Library Kit were constructed.The sequencing libraries with a corresponding insert size and adapters were prepared using the Illumina TruSeq DNA prep kit version.	WC_Site 2b, Jan 2015	WGS	METAGENOMIC	RANDOM PCR	PAIRED -	NA	NA	NA	ILLUMINA	Illumina HiSeq 2500	NA	INSTRUMENT_MODEL: Illumina HiSeq 2500	NA	NA	NA	NA
SRA604402	NA	National University of Singapore	CEE department	NA	2017-12-21 18:12:53	PRJNA400853	SRP116639	Geospatial distribution of viral communities in tropical freshwater ecosystems	Metagenomics	This study aims to characterize the geospatial distribution of viral community in tropical freshwater ecosystems	Virus	NA	NA	NA	NA	NA	NA	Freshwater viral communities from the surface of water reservoir in Singapore - WB_Site 2, Jan 2015	SRS2483080	449393	NA	NA	NA	NA	NA	NA	host: not applicable || isolation_source: not applicable || collection_date: Jan-2015 || geo_loc_name: Singapore || lat_lon: 1.39 N 103.92 E || BioSampleModel: Metagenome or environmental	WB_Site 2, Jan 2015	SRX3151350	Viral metagenomics sequencing of freshwater samples	NA	NA	The extracted nucleic acids were reverse transcribed and amplifed to obtain a sufficient quantity DNA and cDNA. In total, 38 libraries using Illumina TruSeq Nano DNA Library Kit were constructed.The sequencing libraries with a corresponding insert size and adapters were prepared using the Illumina TruSeq DNA prep kit version.	WB_Site 2, Jan 2015	WGS	METAGENOMIC	RANDOM PCR	PAIRED -	NA	NA	NA	ILLUMINA	Illumina HiSeq 2500	NA	INSTRUMENT_MODEL: Illumina HiSeq 2500	NA	NA	NA	NA
SRA604402	NA	National University of Singapore	CEE department	NA	2017-12-21 18:12:53	PRJNA400853	SRP116639	Geospatial distribution of viral communities in tropical freshwater ecosystems	Metagenomics	This study aims to characterize the geospatial distribution of viral community in tropical freshwater ecosystems	Virus	NA	NA	NA	NA	NA	NA	Freshwater viral communities from the surface of water reservoir in Singapore - WB_Site 6b, Jan 2015	SRS2483059	449393	NA	NA	NA	NA	NA	NA	host: not applicable || isolation_source: not applicable || collection_date: Jan-2015 || geo_loc_name: Singapore || lat_lon: 1.34 N 103.915 E || BioSampleModel: Metagenome or environmental	WB_Site 6b, Jan 2015	SRX3151329	Viral metagenomics sequencing of freshwater samples	NA	NA	The extracted nucleic acids were reverse transcribed and amplifed to obtain a sufficient quantity DNA and cDNA. In total, 38 libraries using Illumina TruSeq Nano DNA Library Kit were constructed.The sequencing libraries with a corresponding insert size and adapters were prepared using the Illumina TruSeq DNA prep kit version.	WB_Site 6b, Jan 2015	WGS	METAGENOMIC	RANDOM PCR	PAIRED -	NA	NA	NA	ILLUMINA	Illumina HiSeq 2500	NA	INSTRUMENT_MODEL: Illumina HiSeq 2500	NA	NA	NA	NA
SRA604402	NA	National University of Singapore	CEE department	NA	2017-12-21 18:12:53	PRJNA400853	SRP116639	Geospatial distribution of viral communities in tropical freshwater ecosystems	Metagenomics	This study aims to characterize the geospatial distribution of viral community in tropical freshwater ecosystems	Virus	NA	NA	NA	NA	NA	NA	Freshwater viral communities from the surface of water catchment in Singapore - WC_Site 2a, Apr 2015	SRS2483069	449393	NA	NA	NA	NA	NA	NA	host: not applicable || isolation_source: not applicable || collection_date: Apr-2015 || geo_loc_name: Singapore || lat_lon: 1.38 N 103.911 E || BioSampleModel: Metagenome or environmental	WC_Site 2a, Apr 2015	SRX3151339	Viral metagenomics sequencing of freshwater samples	NA	NA	The extracted nucleic acids were reverse transcribed and amplifed to obtain a sufficient quantity DNA and cDNA. In total, 38 libraries using Illumina TruSeq Nano DNA Library Kit were constructed.The sequencing libraries with a corresponding insert size and adapters were prepared using the Illumina TruSeq DNA prep kit version.	WC_Site 2a, Apr 2015	WGS	METAGENOMIC	RANDOM PCR	PAIRED -	NA	NA	NA	ILLUMINA	Illumina HiSeq 2500	NA	INSTRUMENT_MODEL: Illumina HiSeq 2500	NA	NA	NA	NA
SRA604402	NA	National University of Singapore	CEE department	NA	2017-12-21 18:12:53	PRJNA400853	SRP116639	Geospatial distribution of viral communities in tropical freshwater ecosystems	Metagenomics	This study aims to characterize the geospatial distribution of viral community in tropical freshwater ecosystems	Virus	NA	NA	NA	NA	NA	NA	Freshwater viral communities from the surface of water catchment in Singapore - WC_Site 2c, Jan 2015	SRS2483083	449393	NA	NA	NA	NA	NA	NA	host: not applicable || isolation_source: not applicable || collection_date: Jan-2015 || geo_loc_name: Singapore || lat_lon: 1.38 N 103.92 E || BioSampleModel: Metagenome or environmental	WC_Site 2c, Jan 2015	SRX3151353	Viral metagenomics sequencing of freshwater samples	NA	NA	The extracted nucleic acids were reverse transcribed and amplifed to obtain a sufficient quantity DNA and cDNA. In total, 38 libraries using Illumina TruSeq Nano DNA Library Kit were constructed.The sequencing libraries with a corresponding insert size and adapters were prepared using the Illumina TruSeq DNA prep kit version.	WC_Site 2c, Jan 2015	WGS	METAGENOMIC	RANDOM PCR	PAIRED -	NA	NA	NA	ILLUMINA	Illumina HiSeq 2500	NA	INSTRUMENT_MODEL: Illumina HiSeq 2500	NA	NA	NA	NA
SRA604402	NA	National University of Singapore	CEE department	NA	2017-12-21 18:12:53	PRJNA400853	SRP116639	Geospatial distribution of viral communities in tropical freshwater ecosystems	Metagenomics	This study aims to characterize the geospatial distribution of viral community in tropical freshwater ecosystems	Virus	NA	NA	NA	NA	NA	NA	Freshwater viral communities from the surface of water reservoir in Singapore - WB_Site 3, Apr 2015	SRS2483066	449393	NA	NA	NA	NA	NA	NA	host: not applicable || isolation_source: not applicable || collection_date: Apr-2015 || geo_loc_name: Singapore || lat_lon: 1.31 N 103.721 E || BioSampleModel: Metagenome or environmental	WB_Site 3, Apr 2015	SRX3151336	Viral metagenomics sequencing of freshwater samples	NA	NA	The extracted nucleic acids were reverse transcribed and amplifed to obtain a sufficient quantity DNA and cDNA. In total, 38 libraries using Illumina TruSeq Nano DNA Library Kit were constructed.The sequencing libraries with a corresponding insert size and adapters were prepared using the Illumina TruSeq DNA prep kit version.	WB_Site 3, Apr 2015	WGS	METAGENOMIC	RANDOM PCR	PAIRED -	NA	NA	NA	ILLUMINA	Illumina HiSeq 2500	NA	INSTRUMENT_MODEL: Illumina HiSeq 2500	NA	NA	NA	NA
SRA604402	NA	National University of Singapore	CEE department	NA	2017-12-21 18:12:53	PRJNA400853	SRP116639	Geospatial distribution of viral communities in tropical freshwater ecosystems	Metagenomics	This study aims to characterize the geospatial distribution of viral community in tropical freshwater ecosystems	Virus	NA	NA	NA	NA	NA	NA	Freshwater viral communities from the surface of water reservoir in Singapore - WB_Site 6a, Jan 2015	SRS2483058	449393	NA	NA	NA	NA	NA	NA	host: not applicable || isolation_source: not applicable || collection_date: Jan-2015 || geo_loc_name: Singapore || lat_lon: 1.34 N 103.92 E || BioSampleModel: Metagenome or environmental	WB_Site 6a, Jan 2015	SRX3151328	Viral metagenomics sequencing of freshwater samples	NA	NA	The extracted nucleic acids were reverse transcribed and amplifed to obtain a sufficient quantity DNA and cDNA. In total, 38 libraries using Illumina TruSeq Nano DNA Library Kit were constructed.The sequencing libraries with a corresponding insert size and adapters were prepared using the Illumina TruSeq DNA prep kit version.	WB_Site 6a, Jan 2015	WGS	METAGENOMIC	RANDOM PCR	PAIRED -	NA	NA	NA	ILLUMINA	Illumina HiSeq 2500	NA	INSTRUMENT_MODEL: Illumina HiSeq 2500	NA	NA	NA	NA
SRA604402	NA	National University of Singapore	CEE department	NA	2017-12-21 18:12:53	PRJNA400853	SRP116639	Geospatial distribution of viral communities in tropical freshwater ecosystems	Metagenomics	This study aims to characterize the geospatial distribution of viral community in tropical freshwater ecosystems	Virus	NA	NA	NA	NA	NA	NA	Freshwater viral communities from the surface of water reservoir in Singapore - WB_Site 5c, Jan 2015	SRS2483061	449393	NA	NA	NA	NA	NA	NA	host: not applicable || isolation_source: not applicable || collection_date: Jan-2015 || geo_loc_name: Singapore || lat_lon: 1.40 N 103.81 E || BioSampleModel: Metagenome or environmental	WB_Site 5c, Jan 2015	SRX3151331	Viral metagenomics sequencing of freshwater samples	NA	NA	The extracted nucleic acids were reverse transcribed and amplifed to obtain a sufficient quantity DNA and cDNA. In total, 38 libraries using Illumina TruSeq Nano DNA Library Kit were constructed.The sequencing libraries with a corresponding insert size and adapters were prepared using the Illumina TruSeq DNA prep kit version.	WB_Site 5c, Jan 2015	WGS	METAGENOMIC	RANDOM PCR	PAIRED -	NA	NA	NA	ILLUMINA	Illumina HiSeq 2500	NA	INSTRUMENT_MODEL: Illumina HiSeq 2500	NA	NA	NA	NA
SRA604402	NA	National University of Singapore	CEE department	NA	2017-12-21 18:12:53	PRJNA400853	SRP116639	Geospatial distribution of viral communities in tropical freshwater ecosystems	Metagenomics	This study aims to characterize the geospatial distribution of viral community in tropical freshwater ecosystems	Virus	NA	NA	NA	NA	NA	NA	Freshwater viral communities from the surface of water reservoir in Singapore - WB_Site 5b, Jan 2015	SRS2483060	449393	NA	NA	NA	NA	NA	NA	host: not applicable || isolation_source: not applicable || collection_date: Jan-2015 || geo_loc_name: Singapore || lat_lon: 1.40 N 103.79 E || BioSampleModel: Metagenome or environmental	WB_Site 5b, Jan 2015	SRX3151330	Viral metagenomics sequencing of freshwater samples	NA	NA	The extracted nucleic acids were reverse transcribed and amplifed to obtain a sufficient quantity DNA and cDNA. In total, 38 libraries using Illumina TruSeq Nano DNA Library Kit were constructed.The sequencing libraries with a corresponding insert size and adapters were prepared using the Illumina TruSeq DNA prep kit version.	WB_Site 5b, Jan 2015	WGS	METAGENOMIC	RANDOM PCR	PAIRED -	NA	NA	NA	ILLUMINA	Illumina HiSeq 2500	NA	INSTRUMENT_MODEL: Illumina HiSeq 2500	NA	NA	NA	NA
SRA604402	NA	National University of Singapore	CEE department	NA	2017-12-21 18:12:53	PRJNA400853	SRP116639	Geospatial distribution of viral communities in tropical freshwater ecosystems	Metagenomics	This study aims to characterize the geospatial distribution of viral community in tropical freshwater ecosystems	Virus	NA	NA	NA	NA	NA	NA	Freshwater viral communities from the surface of water reservoir in Singapore - WB_Site 3, Jan 2015	SRS2483074	449393	NA	NA	NA	NA	NA	NA	host: not applicable || isolation_source: not applicable || collection_date: Jan-2015 || geo_loc_name: Singapore || lat_lon: 1.31 N 103.72 E || BioSampleModel: Metagenome or environmental	WB_Site 3, Jan 2015	SRX3151344	Viral metagenomics sequencing of freshwater samples	NA	NA	The extracted nucleic acids were reverse transcribed and amplifed to obtain a sufficient quantity DNA and cDNA. In total, 38 libraries using Illumina TruSeq Nano DNA Library Kit were constructed.The sequencing libraries with a corresponding insert size and adapters were prepared using the Illumina TruSeq DNA prep kit version.	WB_Site 3, Jan 2015	WGS	METAGENOMIC	RANDOM PCR	PAIRED -	NA	NA	NA	ILLUMINA	Illumina HiSeq 2500	NA	INSTRUMENT_MODEL: Illumina HiSeq 2500	NA	NA	NA	NA
SRA604402	NA	National University of Singapore	CEE department	NA	2017-12-21 18:12:53	PRJNA400853	SRP116639	Geospatial distribution of viral communities in tropical freshwater ecosystems	Metagenomics	This study aims to characterize the geospatial distribution of viral community in tropical freshwater ecosystems	Virus	NA	NA	NA	NA	NA	NA	Freshwater viral communities from the surface of water reservoir in Singapore - WB_Site 7, Jan 2015	SRS2483062	449393	NA	NA	NA	NA	NA	NA	host: not applicable || isolation_source: not applicable || collection_date: Jan-2015 || geo_loc_name: Singapore || lat_lon: 1.34 N 103.83 E || BioSampleModel: Metagenome or environmental	WB_Site 7, Jan 2015	SRX3151332	Viral metagenomics sequencing of freshwater samples	NA	NA	The extracted nucleic acids were reverse transcribed and amplifed to obtain a sufficient quantity DNA and cDNA. In total, 38 libraries using Illumina TruSeq Nano DNA Library Kit were constructed.The sequencing libraries with a corresponding insert size and adapters were prepared using the Illumina TruSeq DNA prep kit version.	WB_Site 7, Jan 2015	WGS	METAGENOMIC	RANDOM PCR	PAIRED -	NA	NA	NA	ILLUMINA	Illumina HiSeq 2500	NA	INSTRUMENT_MODEL: Illumina HiSeq 2500	NA	NA	NA	NA
SRA604402	NA	National University of Singapore	CEE department	NA	2017-12-21 18:12:53	PRJNA400853	SRP116639	Geospatial distribution of viral communities in tropical freshwater ecosystems	Metagenomics	This study aims to characterize the geospatial distribution of viral community in tropical freshwater ecosystems	Virus	NA	NA	NA	NA	NA	NA	Freshwater viral communities from the surface of water reservoir in Singapore - WB_Site 2, Apr 2015	SRS2483070	449393	NA	NA	NA	NA	NA	NA	host: not applicable || isolation_source: not applicable || collection_date: Apr-2015 || geo_loc_name: Singapore || lat_lon: 1.39 N 103.921 E || BioSampleModel: Metagenome or environmental	WB_Site 2, Apr 2015	SRX3151340	Viral metagenomics sequencing of freshwater samples	NA	NA	The extracted nucleic acids were reverse transcribed and amplifed to obtain a sufficient quantity DNA and cDNA. In total, 38 libraries using Illumina TruSeq Nano DNA Library Kit were constructed.The sequencing libraries with a corresponding insert size and adapters were prepared using the Illumina TruSeq DNA prep kit version.	WB_Site 2, Apr 2015	WGS	METAGENOMIC	RANDOM PCR	PAIRED -	NA	NA	NA	ILLUMINA	Illumina HiSeq 2500	NA	INSTRUMENT_MODEL: Illumina HiSeq 2500	NA	NA	NA	NA
SRA604402	NA	National University of Singapore	CEE department	NA	2017-12-21 18:12:53	PRJNA400853	SRP116639	Geospatial distribution of viral communities in tropical freshwater ecosystems	Metagenomics	This study aims to characterize the geospatial distribution of viral community in tropical freshwater ecosystems	Virus	NA	NA	NA	NA	NA	NA	Freshwater viral communities from the surface of water catchment in Singapore - WC_Site 1b, Apr 2015	SRS2483072	449393	NA	NA	NA	NA	NA	NA	host: not applicable || isolation_source: not applicable || collection_date: Apr-2015 || geo_loc_name: Singapore || lat_lon: 1.32 N 103.871 E || BioSampleModel: Metagenome or environmental	WC_Site 1b, Apr 2015	SRX3151342	Viral metagenomics sequencing of freshwater samples	NA	NA	The extracted nucleic acids were reverse transcribed and amplifed to obtain a sufficient quantity DNA and cDNA. In total, 38 libraries using Illumina TruSeq Nano DNA Library Kit were constructed.The sequencing libraries with a corresponding insert size and adapters were prepared using the Illumina TruSeq DNA prep kit version.	WC_Site 1b, Apr 2015	WGS	METAGENOMIC	RANDOM PCR	PAIRED -	NA	NA	NA	ILLUMINA	Illumina HiSeq 2500	NA	INSTRUMENT_MODEL: Illumina HiSeq 2500	NA	NA	NA	NA
SRA604402	NA	National University of Singapore	CEE department	NA	2017-12-21 18:12:53	PRJNA400853	SRP116639	Geospatial distribution of viral communities in tropical freshwater ecosystems	Metagenomics	This study aims to characterize the geospatial distribution of viral community in tropical freshwater ecosystems	Virus	NA	NA	NA	NA	NA	NA	Freshwater viral communities from the surface of water reservoir in Singapore - WB_Site 5a, Apr 2015	SRS2483086	449393	NA	NA	NA	NA	NA	NA	host: not applicable || isolation_source: not applicable || collection_date: Apr-2015 || geo_loc_name: Singapore || lat_lon: 1.40 N 103.801 E || BioSampleModel: Metagenome or environmental	WB_Site 5a, Apr 2015	SRX3151356	Viral metagenomics sequencing of freshwater samples	NA	NA	The extracted nucleic acids were reverse transcribed and amplifed to obtain a sufficient quantity DNA and cDNA. In total, 38 libraries using Illumina TruSeq Nano DNA Library Kit were constructed.The sequencing libraries with a corresponding insert size and adapters were prepared using the Illumina TruSeq DNA prep kit version.	WB_Site 5a, Apr 2015	WGS	METAGENOMIC	RANDOM PCR	PAIRED -	NA	NA	NA	ILLUMINA	Illumina HiSeq 2500	NA	INSTRUMENT_MODEL: Illumina HiSeq 2500	NA	NA	NA	NA
SRA604402	NA	National University of Singapore	CEE department	NA	2017-12-21 18:12:53	PRJNA400853	SRP116639	Geospatial distribution of viral communities in tropical freshwater ecosystems	Metagenomics	This study aims to characterize the geospatial distribution of viral community in tropical freshwater ecosystems	Virus	NA	NA	NA	NA	NA	NA	Freshwater viral communities from the surface of water reservoir in Singapore - WB_Site 4, Jan 2015	SRS2483075	449393	NA	NA	NA	NA	NA	NA	host: not applicable || isolation_source: not applicable || collection_date: Jan-2015 || geo_loc_name: Singapore || lat_lon: 1.42 N 103.72 E || BioSampleModel: Metagenome or environmental	WB_Site 4, Jan 2015	SRX3151345	Viral metagenomics sequencing of freshwater samples	NA	NA	The extracted nucleic acids were reverse transcribed and amplifed to obtain a sufficient quantity DNA and cDNA. In total, 38 libraries using Illumina TruSeq Nano DNA Library Kit were constructed.The sequencing libraries with a corresponding insert size and adapters were prepared using the Illumina TruSeq DNA prep kit version.	WB_Site 4, Jan 2015	WGS	METAGENOMIC	RANDOM PCR	PAIRED -	NA	NA	NA	ILLUMINA	Illumina HiSeq 2500	NA	INSTRUMENT_MODEL: Illumina HiSeq 2500	NA	NA	NA	NA
SRA604402	NA	National University of Singapore	CEE department	NA	2017-12-21 18:12:53	PRJNA400853	SRP116639	Geospatial distribution of viral communities in tropical freshwater ecosystems	Metagenomics	This study aims to characterize the geospatial distribution of viral community in tropical freshwater ecosystems	Virus	NA	NA	NA	NA	NA	NA	Freshwater viral communities from the surface of water catchment in Singapore - WC_Site 4a, Apr 2015	SRS2483064	449393	NA	NA	NA	NA	NA	NA	host: not applicable || isolation_source: not applicable || collection_date: Apr-2015 || geo_loc_name: Singapore || lat_lon: 1.41 N 103.721 E || BioSampleModel: Metagenome or environmental	WC_Site 4a, Apr 2015	SRX3151334	Viral metagenomics sequencing of freshwater samples	NA	NA	The extracted nucleic acids were reverse transcribed and amplifed to obtain a sufficient quantity DNA and cDNA. In total, 38 libraries using Illumina TruSeq Nano DNA Library Kit were constructed.The sequencing libraries with a corresponding insert size and adapters were prepared using the Illumina TruSeq DNA prep kit version.	WC_Site 4a, Apr 2015	WGS	METAGENOMIC	RANDOM PCR	PAIRED -	NA	NA	NA	ILLUMINA	Illumina HiSeq 2500	NA	INSTRUMENT_MODEL: Illumina HiSeq 2500	NA	NA	NA	NA
SRA604402	NA	National University of Singapore	CEE department	NA	2017-12-21 18:12:53	PRJNA400853	SRP116639	Geospatial distribution of viral communities in tropical freshwater ecosystems	Metagenomics	This study aims to characterize the geospatial distribution of viral community in tropical freshwater ecosystems	Virus	NA	NA	NA	NA	NA	NA	Freshwater viral communities from the surface of water reservoir in Singapore - WB_Site 5a, Jan 2015	SRS2483055	449393	NA	NA	NA	NA	NA	NA	host: not applicable || isolation_source: not applicable || collection_date: Jan-2015 || geo_loc_name: Singapore || lat_lon: 1.40 N 103.80 E || BioSampleModel: Metagenome or environmental	WB_Site 5a, Jan 2015	SRX3151325	Viral metagenomics sequencing of freshwater samples	NA	NA	The extracted nucleic acids were reverse transcribed and amplifed to obtain a sufficient quantity DNA and cDNA. In total, 38 libraries using Illumina TruSeq Nano DNA Library Kit were constructed.The sequencing libraries with a corresponding insert size and adapters were prepared using the Illumina TruSeq DNA prep kit version.	WB_Site 5a, Jan 2015	WGS	METAGENOMIC	RANDOM PCR	PAIRED -	NA	NA	NA	ILLUMINA	Illumina HiSeq 2500	NA	INSTRUMENT_MODEL: Illumina HiSeq 2500	NA	NA	NA	NA
SRA604402	NA	National University of Singapore	CEE department	NA	2017-12-21 18:12:53	PRJNA400853	SRP116639	Geospatial distribution of viral communities in tropical freshwater ecosystems	Metagenomics	This study aims to characterize the geospatial distribution of viral community in tropical freshwater ecosystems	Virus	NA	NA	NA	NA	NA	NA	Freshwater viral communities from the surface of water catchment in Singapore - WC_Site 4c, Jan 2015	SRS2483054	449393	NA	NA	NA	NA	NA	NA	host: not applicable || isolation_source: not applicable || collection_date: Jan-2015 || geo_loc_name: Singapore || lat_lon: 1.39 N 103.91 E || BioSampleModel: Metagenome or environmental	WC_Site 4c, Jan 2015	SRX3151324	Viral metagenomics sequencing of freshwater samples	NA	NA	The extracted nucleic acids were reverse transcribed and amplifed to obtain a sufficient quantity DNA and cDNA. In total, 38 libraries using Illumina TruSeq Nano DNA Library Kit were constructed.The sequencing libraries with a corresponding insert size and adapters were prepared using the Illumina TruSeq DNA prep kit version.	WC_Site 4c, Jan 2015	WGS	METAGENOMIC	RANDOM PCR	PAIRED -	NA	NA	NA	ILLUMINA	Illumina HiSeq 2500	NA	INSTRUMENT_MODEL: Illumina HiSeq 2500	NA	NA	NA	NA
SRA604402	NA	National University of Singapore	CEE department	NA	2017-12-21 18:12:53	PRJNA400853	SRP116639	Geospatial distribution of viral communities in tropical freshwater ecosystems	Metagenomics	This study aims to characterize the geospatial distribution of viral community in tropical freshwater ecosystems	Virus	NA	NA	NA	NA	NA	NA	Freshwater viral communities from the surface of water catchment in Singapore - WC_Site 2c, Apr 2015	SRS2483067	449393	NA	NA	NA	NA	NA	NA	host: not applicable || isolation_source: not applicable || collection_date: Apr-2015 || geo_loc_name: Singapore || lat_lon: 1.38 N 103.921 E || BioSampleModel: Metagenome or environmental	WC_Site 2c, Apr 2015	SRX3151337	Viral metagenomics sequencing of freshwater samples	NA	NA	The extracted nucleic acids were reverse transcribed and amplifed to obtain a sufficient quantity DNA and cDNA. In total, 38 libraries using Illumina TruSeq Nano DNA Library Kit were constructed.The sequencing libraries with a corresponding insert size and adapters were prepared using the Illumina TruSeq DNA prep kit version.	WC_Site 2c, Apr 2015	WGS	METAGENOMIC	RANDOM PCR	PAIRED -	NA	NA	NA	ILLUMINA	Illumina HiSeq 2500	NA	INSTRUMENT_MODEL: Illumina HiSeq 2500	NA	NA	NA	NA
SRA604402	NA	National University of Singapore	CEE department	NA	2017-12-21 18:12:53	PRJNA400853	SRP116639	Geospatial distribution of viral communities in tropical freshwater ecosystems	Metagenomics	This study aims to characterize the geospatial distribution of viral community in tropical freshwater ecosystems	Virus	NA	NA	NA	NA	NA	NA	Freshwater viral communities from the surface of water catchment in Singapore - WC_Site 4a, Jan 2015	SRS2483056	449393	NA	NA	NA	NA	NA	NA	host: not applicable || isolation_source: not applicable || collection_date: Jan-2015 || geo_loc_name: Singapore || lat_lon: 1.41 N 103.72 E || BioSampleModel: Metagenome or environmental	WC_Site 4a, Jan 2015	SRX3151326	Viral metagenomics sequencing of freshwater samples	NA	NA	The extracted nucleic acids were reverse transcribed and amplifed to obtain a sufficient quantity DNA and cDNA. In total, 38 libraries using Illumina TruSeq Nano DNA Library Kit were constructed.The sequencing libraries with a corresponding insert size and adapters were prepared using the Illumina TruSeq DNA prep kit version.	WC_Site 4a, Jan 2015	WGS	METAGENOMIC	RANDOM PCR	PAIRED -	NA	NA	NA	ILLUMINA	Illumina HiSeq 2500	NA	INSTRUMENT_MODEL: Illumina HiSeq 2500	NA	NA	NA	NA
SRA604402	NA	National University of Singapore	CEE department	NA	2017-12-21 18:12:53	PRJNA400853	SRP116639	Geospatial distribution of viral communities in tropical freshwater ecosystems	Metagenomics	This study aims to characterize the geospatial distribution of viral community in tropical freshwater ecosystems	Virus	NA	NA	NA	NA	NA	NA	Freshwater viral communities from the surface of water catchment in Singapore - WC_Site 1a, Jan 2015	SRS2483077	449393	NA	NA	NA	NA	NA	NA	host: not applicable || isolation_source: not applicable || collection_date: Jan-2015 || geo_loc_name: Singapore || lat_lon: 1.29 N 103.84 E || BioSampleModel: Metagenome or environmental	WC_Site 1a, Jan 2015	SRX3151347	Viral metagenomics sequencing of freshwater samples	NA	NA	The extracted nucleic acids were reverse transcribed and amplifed to obtain a sufficient quantity DNA and cDNA. In total, 38 libraries using Illumina TruSeq Nano DNA Library Kit were constructed.The sequencing libraries with a corresponding insert size and adapters were prepared using the Illumina TruSeq DNA prep kit version.	WC_Site 1a, Jan 2015	WGS	METAGENOMIC	RANDOM PCR	PAIRED -	NA	NA	NA	ILLUMINA	Illumina HiSeq 2500	NA	INSTRUMENT_MODEL: Illumina HiSeq 2500	NA	NA	NA	NA
SRA604402	NA	National University of Singapore	CEE department	NA	2017-12-21 18:12:53	PRJNA400853	SRP116639	Geospatial distribution of viral communities in tropical freshwater ecosystems	Metagenomics	This study aims to characterize the geospatial distribution of viral community in tropical freshwater ecosystems	Virus	NA	NA	NA	NA	NA	NA	Freshwater viral communities from the surface of water catchment in Singapore - WC_Site 2b, Apr 2015	SRS2483068	449393	NA	NA	NA	NA	NA	NA	host: not applicable || isolation_source: not applicable || collection_date: Apr-2015 || geo_loc_name: Singapore || lat_lon: 1.381 N 103.916 E || BioSampleModel: Metagenome or environmental	WC_Site 2b, Apr 2015	SRX3151338	Viral metagenomics sequencing of freshwater samples	NA	NA	The extracted nucleic acids were reverse transcribed and amplifed to obtain a sufficient quantity DNA and cDNA. In total, 38 libraries using Illumina TruSeq Nano DNA Library Kit were constructed.The sequencing libraries with a corresponding insert size and adapters were prepared using the Illumina TruSeq DNA prep kit version.	WC_Site 2b, Apr 2015	WGS	METAGENOMIC	RANDOM PCR	PAIRED -	NA	NA	NA	ILLUMINA	Illumina HiSeq 2500	NA	INSTRUMENT_MODEL: Illumina HiSeq 2500	NA	NA	NA	NA
SRA604402	NA	National University of Singapore	CEE department	NA	2017-12-21 18:12:53	PRJNA400853	SRP116639	Geospatial distribution of viral communities in tropical freshwater ecosystems	Metagenomics	This study aims to characterize the geospatial distribution of viral community in tropical freshwater ecosystems	Virus	NA	NA	NA	NA	NA	NA	Freshwater viral communities from the surface of water catchment in Singapore - WC_Site 2a, Jan 2015	SRS2483081	449393	NA	NA	NA	NA	NA	NA	host: not applicable || isolation_source: not applicable || collection_date: Jan-2015 || geo_loc_name: Singapore || lat_lon: 1.38 N 103.91 E || BioSampleModel: Metagenome or environmental	WC_Site 2a, Jan 2015	SRX3151351	Viral metagenomics sequencing of freshwater samples	NA	NA	The extracted nucleic acids were reverse transcribed and amplifed to obtain a sufficient quantity DNA and cDNA. In total, 38 libraries using Illumina TruSeq Nano DNA Library Kit were constructed.The sequencing libraries with a corresponding insert size and adapters were prepared using the Illumina TruSeq DNA prep kit version.	WC_Site 2a, Jan 2015	WGS	METAGENOMIC	RANDOM PCR	PAIRED -	NA	NA	NA	ILLUMINA	Illumina HiSeq 2500	NA	INSTRUMENT_MODEL: Illumina HiSeq 2500	NA	NA	NA	NA
SRA604402	NA	National University of Singapore	CEE department	NA	2017-12-21 18:12:53	PRJNA400853	SRP116639	Geospatial distribution of viral communities in tropical freshwater ecosystems	Metagenomics	This study aims to characterize the geospatial distribution of viral community in tropical freshwater ecosystems	Virus	NA	NA	NA	NA	NA	NA	Freshwater viral communities from the surface of water reservoir in Singapore - WB_Site 1, Apr 2015	SRS2483063	449393	NA	NA	NA	NA	NA	NA	host: not applicable || isolation_source: not applicable || collection_date: Apr-2015 || geo_loc_name: Singapore || lat_lon: 1.29 N 103.861 E || BioSampleModel: Metagenome or environmental	WB_Site 1, Apr 2015	SRX3151333	Viral metagenomics sequencing of freshwater samples	NA	NA	The extracted nucleic acids were reverse transcribed and amplifed to obtain a sufficient quantity DNA and cDNA. In total, 38 libraries using Illumina TruSeq Nano DNA Library Kit were constructed.The sequencing libraries with a corresponding insert size and adapters were prepared using the Illumina TruSeq DNA prep kit version.	WB_Site 1, Apr 2015	WGS	METAGENOMIC	RANDOM PCR	PAIRED -	NA	NA	NA	ILLUMINA	Illumina HiSeq 2500	NA	INSTRUMENT_MODEL: Illumina HiSeq 2500	NA	NA	NA	NA
SRA604402	NA	National University of Singapore	CEE department	NA	2017-12-21 18:12:53	PRJNA400853	SRP116639	Geospatial distribution of viral communities in tropical freshwater ecosystems	Metagenomics	This study aims to characterize the geospatial distribution of viral community in tropical freshwater ecosystems	Virus	NA	NA	NA	NA	NA	NA	Freshwater viral communities from the surface of water catchment in Singapore - WC_Site 4c, Apr 2015	SRS2483085	449393	NA	NA	NA	NA	NA	NA	host: not applicable || isolation_source: not applicable || collection_date: Apr-2015 || geo_loc_name: Singapore || lat_lon: 1.39 N 103.911 E || BioSampleModel: Metagenome or environmental	WC_Site 4c, Apr 2015	SRX3151355	Viral metagenomics sequencing of freshwater samples	NA	NA	The extracted nucleic acids were reverse transcribed and amplifed to obtain a sufficient quantity DNA and cDNA. In total, 38 libraries using Illumina TruSeq Nano DNA Library Kit were constructed.The sequencing libraries with a corresponding insert size and adapters were prepared using the Illumina TruSeq DNA prep kit version.	WC_Site 4c, Apr 2015	WGS	METAGENOMIC	RANDOM PCR	PAIRED -	NA	NA	NA	ILLUMINA	Illumina HiSeq 2500	NA	INSTRUMENT_MODEL: Illumina HiSeq 2500	NA	NA	NA	NA
SRA604402	NA	National University of Singapore	CEE department	NA	2017-12-21 18:12:53	PRJNA400853	SRP116639	Geospatial distribution of viral communities in tropical freshwater ecosystems	Metagenomics	This study aims to characterize the geospatial distribution of viral community in tropical freshwater ecosystems	Virus	NA	NA	NA	NA	NA	NA	Freshwater viral communities from the surface of water catchment in Singapore - WC_Site 1c, Jan 2015	SRS2483079	449393	NA	NA	NA	NA	NA	NA	host: not applicable || isolation_source: not applicable || collection_date: Jan-2015 || geo_loc_name: Singapore || lat_lon: 1.30 N 103.89 E || BioSampleModel: Metagenome or environmental	WC_Site 1c, Jan 2015	SRX3151349	Viral metagenomics sequencing of freshwater samples	NA	NA	The extracted nucleic acids were reverse transcribed and amplifed to obtain a sufficient quantity DNA and cDNA. In total, 38 libraries using Illumina TruSeq Nano DNA Library Kit were constructed.The sequencing libraries with a corresponding insert size and adapters were prepared using the Illumina TruSeq DNA prep kit version.	WC_Site 1c, Jan 2015	WGS	METAGENOMIC	RANDOM PCR	PAIRED -	NA	NA	NA	ILLUMINA	Illumina HiSeq 2500	NA	INSTRUMENT_MODEL: Illumina HiSeq 2500	NA	NA	NA	NA
SRA604402	NA	National University of Singapore	CEE department	NA	2017-12-21 18:12:53	PRJNA400853	SRP116639	Geospatial distribution of viral communities in tropical freshwater ecosystems	Metagenomics	This study aims to characterize the geospatial distribution of viral community in tropical freshwater ecosystems	Virus	NA	NA	NA	NA	NA	NA	Freshwater viral communities from the surface of water catchment in Singapore - WC_Site 1c, Apr 2015	SRS2483071	449393	NA	NA	NA	NA	NA	NA	host: not applicable || isolation_source: not applicable || collection_date: Apr-2015 || geo_loc_name: Singapore || lat_lon: 1.30 N 103.891 E || BioSampleModel: Metagenome or environmental	WC_Site 1c, Apr 2015	SRX3151341	Viral metagenomics sequencing of freshwater samples	NA	NA	The extracted nucleic acids were reverse transcribed and amplifed to obtain a sufficient quantity DNA and cDNA. In total, 38 libraries using Illumina TruSeq Nano DNA Library Kit were constructed.The sequencing libraries with a corresponding insert size and adapters were prepared using the Illumina TruSeq DNA prep kit version.	WC_Site 1c, Apr 2015	WGS	METAGENOMIC	RANDOM PCR	PAIRED -	NA	NA	NA	ILLUMINA	Illumina HiSeq 2500	NA	INSTRUMENT_MODEL: Illumina HiSeq 2500	NA	NA	NA	NA
SRA604402	NA	National University of Singapore	CEE department	NA	2017-12-21 18:12:53	PRJNA400853	SRP116639	Geospatial distribution of viral communities in tropical freshwater ecosystems	Metagenomics	This study aims to characterize the geospatial distribution of viral community in tropical freshwater ecosystems	Virus	NA	NA	NA	NA	NA	NA	Freshwater viral communities from the surface of water reservoir in Singapore - WB_Site 1, Jan 2015	SRS2483076	449393	NA	NA	NA	NA	NA	NA	host: not applicable || isolation_source: not applicable || collection_date: Jan-2015 || geo_loc_name: Singapore || lat_lon: 1.29 N 103.86 E || BioSampleModel: Metagenome or environmental	WB_Site 1, Jan 2015	SRX3151346	Viral metagenomics sequencing of freshwater samples	NA	NA	The extracted nucleic acids were reverse transcribed and amplifed to obtain a sufficient quantity DNA and cDNA. In total, 38 libraries using Illumina TruSeq Nano DNA Library Kit were constructed.The sequencing libraries with a corresponding insert size and adapters were prepared using the Illumina TruSeq DNA prep kit version.	WB_Site 1, Jan 2015	WGS	METAGENOMIC	RANDOM PCR	PAIRED -	NA	NA	NA	ILLUMINA	Illumina HiSeq 2500	NA	INSTRUMENT_MODEL: Illumina HiSeq 2500	NA	NA	NA	NA
SRA604402	NA	National University of Singapore	CEE department	NA	2017-12-21 18:12:53	PRJNA400853	SRP116639	Geospatial distribution of viral communities in tropical freshwater ecosystems	Metagenomics	This study aims to characterize the geospatial distribution of viral community in tropical freshwater ecosystems	Virus	NA	NA	NA	NA	NA	NA	Freshwater viral communities from the surface of water reservoir in Singapore - WB_Site 5c, Apr 2015	SRS2483088	449393	NA	NA	NA	NA	NA	NA	host: not applicable || isolation_source: not applicable || collection_date: Apr-2015 || geo_loc_name: Singapore || lat_lon: 1.40 N 103.811 E || BioSampleModel: Metagenome or environmental	WB_Site 5c, Apr 2015	SRX3151358	Viral metagenomics sequencing of freshwater samples	NA	NA	The extracted nucleic acids were reverse transcribed and amplifed to obtain a sufficient quantity DNA and cDNA. In total, 38 libraries using Illumina TruSeq Nano DNA Library Kit were constructed.The sequencing libraries with a corresponding insert size and adapters were prepared using the Illumina TruSeq DNA prep kit version.	WB_Site 5c, Apr 2015	WGS	METAGENOMIC	RANDOM PCR	PAIRED -	NA	NA	NA	ILLUMINA	Illumina HiSeq 2500	NA	INSTRUMENT_MODEL: Illumina HiSeq 2500	NA	NA	NA	NA
SRA604402	NA	National University of Singapore	CEE department	NA	2017-12-21 18:12:53	PRJNA400853	SRP116639	Geospatial distribution of viral communities in tropical freshwater ecosystems	Metagenomics	This study aims to characterize the geospatial distribution of viral community in tropical freshwater ecosystems	Virus	NA	NA	NA	NA	NA	NA	Freshwater viral communities from the surface of water catchment in Singapore - WC_Site 1a, Apr 2015	SRS2483073	449393	NA	NA	NA	NA	NA	NA	host: not applicable || isolation_source: not applicable || collection_date: Apr-2015 || geo_loc_name: Singapore || lat_lon: 1.29 N 103.841 E || BioSampleModel: Metagenome or environmental	WC_Site 1a, Apr 2015	SRX3151343	Viral metagenomics sequencing of freshwater samples	NA	NA	The extracted nucleic acids were reverse transcribed and amplifed to obtain a sufficient quantity DNA and cDNA. In total, 38 libraries using Illumina TruSeq Nano DNA Library Kit were constructed.The sequencing libraries with a corresponding insert size and adapters were prepared using the Illumina TruSeq DNA prep kit version.	WC_Site 1a, Apr 2015	WGS	METAGENOMIC	RANDOM PCR	PAIRED -	NA	NA	NA	ILLUMINA	Illumina HiSeq 2500	NA	INSTRUMENT_MODEL: Illumina HiSeq 2500	NA	NA	NA	NA
SRA604402	NA	National University of Singapore	CEE department	NA	2017-12-21 18:12:53	PRJNA400853	SRP116639	Geospatial distribution of viral communities in tropical freshwater ecosystems	Metagenomics	This study aims to characterize the geospatial distribution of viral community in tropical freshwater ecosystems	Virus	NA	NA	NA	NA	NA	NA	Freshwater viral communities from the surface of water catchment in Singapore - WC_Site 4b, Apr 2015	SRS2483084	449393	NA	NA	NA	NA	NA	NA	host: not applicable || isolation_source: not applicable || collection_date: Apr-2015 || geo_loc_name: Singapore || lat_lon: 1.41 N 103.731 E || BioSampleModel: Metagenome or environmental	WC_Site 4b, Apr 2015	SRX3151354	Viral metagenomics sequencing of freshwater samples	NA	NA	The extracted nucleic acids were reverse transcribed and amplifed to obtain a sufficient quantity DNA and cDNA. In total, 38 libraries using Illumina TruSeq Nano DNA Library Kit were constructed.The sequencing libraries with a corresponding insert size and adapters were prepared using the Illumina TruSeq DNA prep kit version.	WC_Site 4b, Apr 2015	WGS	METAGENOMIC	RANDOM PCR	PAIRED -	NA	NA	NA	ILLUMINA	Illumina HiSeq 2500	NA	INSTRUMENT_MODEL: Illumina HiSeq 2500	NA	NA	NA	NA
SRA604402	NA	National University of Singapore	CEE department	NA	2017-12-21 18:12:53	PRJNA400853	SRP116639	Geospatial distribution of viral communities in tropical freshwater ecosystems	Metagenomics	This study aims to characterize the geospatial distribution of viral community in tropical freshwater ecosystems	Virus	NA	NA	NA	NA	NA	NA	Freshwater viral communities from the surface of water catchment in Singapore - WC_Site 4b, Jan 2015	SRS2483057	449393	NA	NA	NA	NA	NA	NA	host: not applicable || isolation_source: not applicable || collection_date: Jan-2015 || geo_loc_name: Singapore || lat_lon: 1.41 N 103.73 E || BioSampleModel: Metagenome or environmental	WC_Site 4b, Jan 2015	SRX3151327	Viral metagenomics sequencing of freshwater samples	NA	NA	The extracted nucleic acids were reverse transcribed and amplifed to obtain a sufficient quantity DNA and cDNA. In total, 38 libraries using Illumina TruSeq Nano DNA Library Kit were constructed.The sequencing libraries with a corresponding insert size and adapters were prepared using the Illumina TruSeq DNA prep kit version.	WC_Site 4b, Jan 2015	WGS	METAGENOMIC	RANDOM PCR	PAIRED -	NA	NA	NA	ILLUMINA	Illumina HiSeq 2500	NA	INSTRUMENT_MODEL: Illumina HiSeq 2500	NA	NA	NA	NA
SRA604402	NA	National University of Singapore	CEE department	NA	2017-12-21 18:12:53	PRJNA400853	SRP116639	Geospatial distribution of viral communities in tropical freshwater ecosystems	Metagenomics	This study aims to characterize the geospatial distribution of viral community in tropical freshwater ecosystems	Virus	NA	NA	NA	NA	NA	NA	Freshwater viral communities from the surface of water catchment in Singapore - WC_Site 1b, Jan 2015	SRS2483078	449393	NA	NA	NA	NA	NA	NA	host: not applicable || isolation_source: not applicable || collection_date: Jan-2015 || geo_loc_name: Singapore || lat_lon: 1.32 N 103.87 E || BioSampleModel: Metagenome or environmental	WC_Site 1b, Jan 2015	SRX3151348	Viral metagenomics sequencing of freshwater samples	NA	NA	The extracted nucleic acids were reverse transcribed and amplifed to obtain a sufficient quantity DNA and cDNA. In total, 38 libraries using Illumina TruSeq Nano DNA Library Kit were constructed.The sequencing libraries with a corresponding insert size and adapters were prepared using the Illumina TruSeq DNA prep kit version.	WC_Site 1b, Jan 2015	WGS	METAGENOMIC	RANDOM PCR	PAIRED -	NA	NA	NA	ILLUMINA	Illumina HiSeq 2500	NA	INSTRUMENT_MODEL: Illumina HiSeq 2500	NA	NA	NA	NA
SRA604402	NA	National University of Singapore	CEE department	NA	2017-12-21 18:12:53	PRJNA400853	SRP116639	Geospatial distribution of viral communities in tropical freshwater ecosystems	Metagenomics	This study aims to characterize the geospatial distribution of viral community in tropical freshwater ecosystems	Virus	NA	NA	NA	NA	NA	NA	Freshwater viral communities from the surface of water reservoir in Singapore - WB_Site 4, Apr 2015	SRS2483065	449393	NA	NA	NA	NA	NA	NA	host: not applicable || isolation_source: not applicable || collection_date: Apr-2015 || geo_loc_name: Singapore || lat_lon: 1.42 N 103.721 E || BioSampleModel: Metagenome or environmental	WB_Site 4, Apr 2015	SRX3151335	Viral metagenomics sequencing of freshwater samples	NA	NA	The extracted nucleic acids were reverse transcribed and amplifed to obtain a sufficient quantity DNA and cDNA. In total, 38 libraries using Illumina TruSeq Nano DNA Library Kit were constructed.The sequencing libraries with a corresponding insert size and adapters were prepared using the Illumina TruSeq DNA prep kit version.	WB_Site 4, Apr 2015	WGS	METAGENOMIC	RANDOM PCR	PAIRED -	NA	NA	NA	ILLUMINA	Illumina HiSeq 2500	NA	INSTRUMENT_MODEL: Illumina HiSeq 2500	NA	NA	NA	NA
SRA604402	NA	National University of Singapore	CEE department	NA	2017-12-21 18:12:53	PRJNA400853	SRP116639	Geospatial distribution of viral communities in tropical freshwater ecosystems	Metagenomics	This study aims to characterize the geospatial distribution of viral community in tropical freshwater ecosystems	Virus	NA	NA	NA	NA	NA	NA	Freshwater viral communities from the surface of water reservoir in Singapore - WB_Site 7, Apr 2015	SRS2483091	449393	NA	NA	NA	NA	NA	NA	host: not applicable || isolation_source: not applicable || collection_date: Apr-2015 || geo_loc_name: Singapore || lat_lon: 1.34 N 103.831 E || BioSampleModel: Metagenome or environmental	WB_Site 7, Apr 2015	SRX3151361	Viral metagenomics sequencing of freshwater samples	NA	NA	The extracted nucleic acids were reverse transcribed and amplifed to obtain a sufficient quantity DNA and cDNA. In total, 38 libraries using Illumina TruSeq Nano DNA Library Kit were constructed.The sequencing libraries with a corresponding insert size and adapters were prepared using the Illumina TruSeq DNA prep kit version.	WB_Site 7, Apr 2015	WGS	METAGENOMIC	RANDOM PCR	PAIRED -	NA	NA	NA	ILLUMINA	Illumina HiSeq 2500	NA	INSTRUMENT_MODEL: Illumina HiSeq 2500	NA	NA	NA	NA
SRA604402	NA	National University of Singapore	CEE department	NA	2017-12-21 18:12:53	PRJNA400853	SRP116639	Geospatial distribution of viral communities in tropical freshwater ecosystems	Metagenomics	This study aims to characterize the geospatial distribution of viral community in tropical freshwater ecosystems	Virus	NA	NA	NA	NA	NA	NA	Freshwater viral communities from the surface of water reservoir in Singapore - WB_Site 6b, Apr 2015	SRS2483090	449393	NA	NA	NA	NA	NA	NA	host: not applicable || isolation_source: not applicable || collection_date: Apr-2015 || geo_loc_name: Singapore || lat_lon: 1.34 N 103.914 E || BioSampleModel: Metagenome or environmental	WB_Site 6b, Apr 2015	SRX3151360	Viral metagenomics sequencing of freshwater samples	NA	NA	The extracted nucleic acids were reverse transcribed and amplifed to obtain a sufficient quantity DNA and cDNA. In total, 38 libraries using Illumina TruSeq Nano DNA Library Kit were constructed.The sequencing libraries with a corresponding insert size and adapters were prepared using the Illumina TruSeq DNA prep kit version.	WB_Site 6b, Apr 2015	WGS	METAGENOMIC	RANDOM PCR	PAIRED -	NA	NA	NA	ILLUMINA	Illumina HiSeq 2500	NA	INSTRUMENT_MODEL: Illumina HiSeq 2500	NA	NA	NA	NA
SRA604402	NA	National University of Singapore	CEE department	NA	2017-12-21 18:12:53	PRJNA400853	SRP116639	Geospatial distribution of viral communities in tropical freshwater ecosystems	Metagenomics	This study aims to characterize the geospatial distribution of viral community in tropical freshwater ecosystems	Virus	NA	NA	NA	NA	NA	NA	Freshwater viral communities from the surface of water reservoir in Singapore - WB_Site 6a, Apr 2015	SRS2483089	449393	NA	NA	NA	NA	NA	NA	host: not applicable || isolation_source: not applicable || collection_date: Apr-2015 || geo_loc_name: Singapore || lat_lon: 1.34 N 103.921 E || BioSampleModel: Metagenome or environmental	WB_Site 6a, Apr 2015	SRX3151359	Viral metagenomics sequencing of freshwater samples	NA	NA	The extracted nucleic acids were reverse transcribed and amplifed to obtain a sufficient quantity DNA and cDNA. In total, 38 libraries using Illumina TruSeq Nano DNA Library Kit were constructed.The sequencing libraries with a corresponding insert size and adapters were prepared using the Illumina TruSeq DNA prep kit version.	WB_Site 6a, Apr 2015	WGS	METAGENOMIC	RANDOM PCR	PAIRED -	NA	NA	NA	ILLUMINA	Illumina HiSeq 2500	NA	INSTRUMENT_MODEL: Illumina HiSeq 2500	NA	NA	NA	NA
SRA604402	NA	National University of Singapore	CEE department	NA	2017-12-21 18:12:53	PRJNA400853	SRP116639	Geospatial distribution of viral communities in tropical freshwater ecosystems	Metagenomics	This study aims to characterize the geospatial distribution of viral community in tropical freshwater ecosystems	Virus	NA	NA	NA	NA	NA	NA	Freshwater viral communities from the surface of water reservoir in Singapore - WB_Site 5b, Apr 2015	SRS2483087	449393	NA	NA	NA	NA	NA	NA	host: not applicable || isolation_source: not applicable || collection_date: Apr-2015 || geo_loc_name: Singapore || lat_lon: 1.40 N 103.791 E || BioSampleModel: Metagenome or environmental	WB_Site 5b, Apr 2015	SRX3151357	Viral metagenomics sequencing of freshwater samples	NA	NA	The extracted nucleic acids were reverse transcribed and amplifed to obtain a sufficient quantity DNA and cDNA. In total, 38 libraries using Illumina TruSeq Nano DNA Library Kit were constructed.The sequencing libraries with a corresponding insert size and adapters were prepared using the Illumina TruSeq DNA prep kit version.	WB_Site 5b, Apr 2015	WGS	METAGENOMIC	RANDOM PCR	PAIRED -	NA	NA	NA	ILLUMINA	Illumina HiSeq 2500	NA	INSTRUMENT_MODEL: Illumina HiSeq 2500	NA	NA	NA	NA
ERA282737	NA	Centro Biologia Molecular Severo Ochoa (CBMSO)	European Nucleotide Archive	NA	2017-12-21 18:12:53	ena-STUDY-CBMSO-27-01-2014-15:26:32:260-161	ERP004659	Artic fresh water viromes	Metagenomics	Recent metagenomic studies have shown that our knowledge about viruses in nature is very scarce. We aimed to augment such knowledge by analyzing newly sequenced polar freshwater viral metagenomes (both arctic and antarctic..)Previously unexplored arctic viromes were dominated by ssDNA viruses with no known relatives in the databases. Arctic and antarctic viromes were shown to differ at the fine g…	NA	Recent metagenomic studies have shown that our knowledge about viruses in nature is very scarce. We aimed to augment such knowledge by analyzing newly sequenced polar freshwater viral metagenomes (both arctic and antarctic..)Previously unexplored arctic viromes were dominated by ssDNA viruses with no known relatives in the databases. Arctic and antarctic viromes were shown to differ at the fine g…	NA	NA	NA	NA	NA	1	ERS396648	1070528	NA	NA	NA	NA	NA	NA	investigation type: metagenome || project name: Artic fresh water viromes || sequencing method: illumina and Roche 454 || collection date: 2009/2011 || environmental package: water || geographic location (latitude): 78.9: DD || geographic location (longitude): 18.016667: DD || geographic location (country and/or sea,region): Norway || environment (biome): ENVO_00000892 || environment (feature): E…	ena-EXPERIMENT-CBMSO-27-01-2014-15:26:29:153-1	ERX381120	Illumina HiSeq 2000 paired end sequencing	ena-STUDY-CBMSO-27-01-2014-15:26:32:260-161	NA	NA	unspecified	WGA	METAGENOMIC	RANDOM PCR	PAIRED - NOMINAL_LENGTH: 300;	NA	NA	READ_INDEX: 0; READ_LABEL: F1; READ_CLASS: Application Read; READ_TYPE: Forward; BASE_COORD: 1 || READ_INDEX: 1; READ_LABEL: R2; READ_CLASS: Application Read; READ_TYPE: Reverse; RELATIVE_ORDER:	ILLUMINA	Illumina HiSeq 2000	NA	INSTRUMENT_MODEL: Illumina HiSeq 2000	NA	NA	NA	NA
ERA282737	NA	Centro Biologia Molecular Severo Ochoa (CBMSO)	European Nucleotide Archive	NA	2017-12-21 18:12:53	ena-STUDY-CBMSO-27-01-2014-15:26:32:260-161	ERP004659	Artic fresh water viromes	Metagenomics	Recent metagenomic studies have shown that our knowledge about viruses in nature is very scarce. We aimed to augment such knowledge by analyzing newly sequenced polar freshwater viral metagenomes (both arctic and antarctic..)Previously unexplored arctic viromes were dominated by ssDNA viruses with no known relatives in the databases. Arctic and antarctic viromes were shown to differ at the fine g…	NA	Recent metagenomic studies have shown that our knowledge about viruses in nature is very scarce. We aimed to augment such knowledge by analyzing newly sequenced polar freshwater viral metagenomes (both arctic and antarctic..)Previously unexplored arctic viromes were dominated by ssDNA viruses with no known relatives in the databases. Arctic and antarctic viromes were shown to differ at the fine g…	NA	NA	NA	NA	NA	1	ERS396648	1070528	NA	NA	NA	NA	NA	NA	investigation type: metagenome || project name: Artic fresh water viromes || sequencing method: illumina and Roche 454 || collection date: 2009/2011 || environmental package: water || geographic location (latitude): 78.9: DD || geographic location (longitude): 18.016667: DD || geographic location (country and/or sea,region): Norway || environment (biome): ENVO_00000892 || environment (feature): E…	ena-EXPERIMENT-CBMSO-27-01-2014-15:26:29:153-2	ERX381121	Illumina HiSeq 2000 paired end sequencing	ena-STUDY-CBMSO-27-01-2014-15:26:32:260-161	NA	NA	unspecified	WGA	METAGENOMIC	RANDOM PCR	PAIRED - NOMINAL_LENGTH: 300;	NA	NA	READ_INDEX: 0; READ_LABEL: F1; READ_CLASS: Application Read; READ_TYPE: Forward; BASE_COORD: 1 || READ_INDEX: 1; READ_LABEL: R2; READ_CLASS: Application Read; READ_TYPE: Reverse; RELATIVE_ORDER:	ILLUMINA	Illumina HiSeq 2000	NA	INSTRUMENT_MODEL: Illumina HiSeq 2000	NA	NA	NA	NA
ERA282737	NA	Centro Biologia Molecular Severo Ochoa (CBMSO)	European Nucleotide Archive	NA	2017-12-21 18:12:53	ena-STUDY-CBMSO-27-01-2014-15:26:32:260-161	ERP004659	Artic fresh water viromes	Metagenomics	Recent metagenomic studies have shown that our knowledge about viruses in nature is very scarce. We aimed to augment such knowledge by analyzing newly sequenced polar freshwater viral metagenomes (both arctic and antarctic..)Previously unexplored arctic viromes were dominated by ssDNA viruses with no known relatives in the databases. Arctic and antarctic viromes were shown to differ at the fine g…	NA	Recent metagenomic studies have shown that our knowledge about viruses in nature is very scarce. We aimed to augment such knowledge by analyzing newly sequenced polar freshwater viral metagenomes (both arctic and antarctic..)Previously unexplored arctic viromes were dominated by ssDNA viruses with no known relatives in the databases. Arctic and antarctic viromes were shown to differ at the fine g…	NA	NA	NA	NA	NA	1	ERS396648	1070528	NA	NA	NA	NA	NA	NA	investigation type: metagenome || project name: Artic fresh water viromes || sequencing method: illumina and Roche 454 || collection date: 2009/2011 || environmental package: water || geographic location (latitude): 78.9: DD || geographic location (longitude): 18.016667: DD || geographic location (country and/or sea,region): Norway || environment (biome): ENVO_00000892 || environment (feature): E…	ena-EXPERIMENT-CBMSO-27-01-2014-15:26:29:153-3	ERX381122	Illumina HiSeq 2000 paired end sequencing	ena-STUDY-CBMSO-27-01-2014-15:26:32:260-161	NA	NA	unspecified	WGA	METAGENOMIC	RANDOM PCR	PAIRED - NOMINAL_LENGTH: 300;	NA	NA	READ_INDEX: 0; READ_LABEL: F1; READ_CLASS: Application Read; READ_TYPE: Forward; BASE_COORD: 1 || READ_INDEX: 1; READ_LABEL: R2; READ_CLASS: Application Read; READ_TYPE: Reverse; RELATIVE_ORDER:	ILLUMINA	Illumina HiSeq 2000	NA	INSTRUMENT_MODEL: Illumina HiSeq 2000	NA	NA	NA	NA
ERA282737	NA	Centro Biologia Molecular Severo Ochoa (CBMSO)	European Nucleotide Archive	NA	2017-12-21 18:12:53	ena-STUDY-CBMSO-27-01-2014-15:26:32:260-161	ERP004659	Artic fresh water viromes	Metagenomics	Recent metagenomic studies have shown that our knowledge about viruses in nature is very scarce. We aimed to augment such knowledge by analyzing newly sequenced polar freshwater viral metagenomes (both arctic and antarctic..)Previously unexplored arctic viromes were dominated by ssDNA viruses with no known relatives in the databases. Arctic and antarctic viromes were shown to differ at the fine g…	NA	Recent metagenomic studies have shown that our knowledge about viruses in nature is very scarce. We aimed to augment such knowledge by analyzing newly sequenced polar freshwater viral metagenomes (both arctic and antarctic..)Previously unexplored arctic viromes were dominated by ssDNA viruses with no known relatives in the databases. Arctic and antarctic viromes were shown to differ at the fine g…	NA	NA	NA	NA	NA	1	ERS396648	1070528	NA	NA	NA	NA	NA	NA	investigation type: metagenome || project name: Artic fresh water viromes || sequencing method: illumina and Roche 454 || collection date: 2009/2011 || environmental package: water || geographic location (latitude): 78.9: DD || geographic location (longitude): 18.016667: DD || geographic location (country and/or sea,region): Norway || environment (biome): ENVO_00000892 || environment (feature): E…	ena-EXPERIMENT-CBMSO-27-01-2014-15:26:29:153-4	ERX381123	Illumina HiSeq 2000 paired end sequencing	ena-STUDY-CBMSO-27-01-2014-15:26:32:260-161	NA	NA	unspecified	WGA	METAGENOMIC	RANDOM PCR	PAIRED - NOMINAL_LENGTH: 300;	NA	NA	READ_INDEX: 0; READ_LABEL: F1; READ_CLASS: Application Read; READ_TYPE: Forward; BASE_COORD: 1 || READ_INDEX: 1; READ_LABEL: R2; READ_CLASS: Application Read; READ_TYPE: Reverse; RELATIVE_ORDER:	ILLUMINA	Illumina HiSeq 2000	NA	INSTRUMENT_MODEL: Illumina HiSeq 2000	NA	NA	NA	NA
ERA282737	NA	Centro Biologia Molecular Severo Ochoa (CBMSO)	European Nucleotide Archive	NA	2017-12-21 18:12:53	ena-STUDY-CBMSO-27-01-2014-15:26:32:260-161	ERP004659	Artic fresh water viromes	Metagenomics	Recent metagenomic studies have shown that our knowledge about viruses in nature is very scarce. We aimed to augment such knowledge by analyzing newly sequenced polar freshwater viral metagenomes (both arctic and antarctic..)Previously unexplored arctic viromes were dominated by ssDNA viruses with no known relatives in the databases. Arctic and antarctic viromes were shown to differ at the fine g…	NA	Recent metagenomic studies have shown that our knowledge about viruses in nature is very scarce. We aimed to augment such knowledge by analyzing newly sequenced polar freshwater viral metagenomes (both arctic and antarctic..)Previously unexplored arctic viromes were dominated by ssDNA viruses with no known relatives in the databases. Arctic and antarctic viromes were shown to differ at the fine g…	NA	NA	NA	NA	NA	1	ERS396648	1070528	NA	NA	NA	NA	NA	NA	investigation type: metagenome || project name: Artic fresh water viromes || sequencing method: illumina and Roche 454 || collection date: 2009/2011 || environmental package: water || geographic location (latitude): 78.9: DD || geographic location (longitude): 18.016667: DD || geographic location (country and/or sea,region): Norway || environment (biome): ENVO_00000892 || environment (feature): E…	ena-EXPERIMENT-CBMSO-27-01-2014-15:26:29:153-5	ERX381124	Illumina HiSeq 2000 paired end sequencing	ena-STUDY-CBMSO-27-01-2014-15:26:32:260-161	NA	NA	unspecified	WGA	METAGENOMIC	RANDOM PCR	PAIRED - NOMINAL_LENGTH: 300;	NA	NA	READ_INDEX: 0; READ_LABEL: F1; READ_CLASS: Application Read; READ_TYPE: Forward; BASE_COORD: 1 || READ_INDEX: 1; READ_LABEL: R2; READ_CLASS: Application Read; READ_TYPE: Reverse; RELATIVE_ORDER:	ILLUMINA	Illumina HiSeq 2000	NA	INSTRUMENT_MODEL: Illumina HiSeq 2000	NA	NA	NA	NA
ERA282737	NA	Centro Biologia Molecular Severo Ochoa (CBMSO)	European Nucleotide Archive	NA	2017-12-21 18:12:53	ena-STUDY-CBMSO-27-01-2014-15:26:32:260-161	ERP004659	Artic fresh water viromes	Metagenomics	Recent metagenomic studies have shown that our knowledge about viruses in nature is very scarce. We aimed to augment such knowledge by analyzing newly sequenced polar freshwater viral metagenomes (both arctic and antarctic..)Previously unexplored arctic viromes were dominated by ssDNA viruses with no known relatives in the databases. Arctic and antarctic viromes were shown to differ at the fine g…	NA	Recent metagenomic studies have shown that our knowledge about viruses in nature is very scarce. We aimed to augment such knowledge by analyzing newly sequenced polar freshwater viral metagenomes (both arctic and antarctic..)Previously unexplored arctic viromes were dominated by ssDNA viruses with no known relatives in the databases. Arctic and antarctic viromes were shown to differ at the fine g…	NA	NA	NA	NA	NA	1	ERS396648	1070528	NA	NA	NA	NA	NA	NA	investigation type: metagenome || project name: Artic fresh water viromes || sequencing method: illumina and Roche 454 || collection date: 2009/2011 || environmental package: water || geographic location (latitude): 78.9: DD || geographic location (longitude): 18.016667: DD || geographic location (country and/or sea,region): Norway || environment (biome): ENVO_00000892 || environment (feature): E…	ena-EXPERIMENT-CBMSO-27-01-2014-15:26:29:154-6	ERX381125	Illumina HiSeq 2000 paired end sequencing	ena-STUDY-CBMSO-27-01-2014-15:26:32:260-161	NA	NA	unspecified	WGA	METAGENOMIC	RANDOM PCR	PAIRED - NOMINAL_LENGTH: 300;	NA	NA	READ_INDEX: 0; READ_LABEL: F1; READ_CLASS: Application Read; READ_TYPE: Forward; BASE_COORD: 1 || READ_INDEX: 1; READ_LABEL: R2; READ_CLASS: Application Read; READ_TYPE: Reverse; RELATIVE_ORDER:	ILLUMINA	Illumina HiSeq 2000	NA	INSTRUMENT_MODEL: Illumina HiSeq 2000	NA	NA	NA	NA
ERA282737	NA	Centro Biologia Molecular Severo Ochoa (CBMSO)	European Nucleotide Archive	NA	2017-12-21 18:12:53	ena-STUDY-CBMSO-27-01-2014-15:26:32:260-161	ERP004659	Artic fresh water viromes	Metagenomics	Recent metagenomic studies have shown that our knowledge about viruses in nature is very scarce. We aimed to augment such knowledge by analyzing newly sequenced polar freshwater viral metagenomes (both arctic and antarctic..)Previously unexplored arctic viromes were dominated by ssDNA viruses with no known relatives in the databases. Arctic and antarctic viromes were shown to differ at the fine g…	NA	Recent metagenomic studies have shown that our knowledge about viruses in nature is very scarce. We aimed to augment such knowledge by analyzing newly sequenced polar freshwater viral metagenomes (both arctic and antarctic..)Previously unexplored arctic viromes were dominated by ssDNA viruses with no known relatives in the databases. Arctic and antarctic viromes were shown to differ at the fine g…	NA	NA	NA	NA	NA	1	ERS396648	1070528	NA	NA	NA	NA	NA	NA	investigation type: metagenome || project name: Artic fresh water viromes || sequencing method: illumina and Roche 454 || collection date: 2009/2011 || environmental package: water || geographic location (latitude): 78.9: DD || geographic location (longitude): 18.016667: DD || geographic location (country and/or sea,region): Norway || environment (biome): ENVO_00000892 || environment (feature): E…	ena-EXPERIMENT-CBMSO-27-01-2014-15:26:29:154-7	ERX381126	Illumina HiSeq 2000 paired end sequencing	ena-STUDY-CBMSO-27-01-2014-15:26:32:260-161	NA	NA	unspecified	WGA	METAGENOMIC	RANDOM PCR	PAIRED - NOMINAL_LENGTH: 300;	NA	NA	READ_INDEX: 0; READ_LABEL: F1; READ_CLASS: Application Read; READ_TYPE: Forward; BASE_COORD: 1 || READ_INDEX: 1; READ_LABEL: R2; READ_CLASS: Application Read; READ_TYPE: Reverse; RELATIVE_ORDER:	ILLUMINA	Illumina HiSeq 2000	NA	INSTRUMENT_MODEL: Illumina HiSeq 2000	NA	NA	NA	NA
ERA285411	NA	NA	European Nucleotide Archive	NA	2017-12-21 18:12:53	ena-STUDY-CBMSO-11-02-2014-15:26:20:335-11	ERP004762	Artic fresh water viromes	Metagenomics	Recent metagenomic studies have shown that our knowledge about viruses in nature is very scarce. We aimed to augment such knowledge by analyzing newly sequenced polar freshwater viral metagenomes (both arctic and antarctic..)Previously unexplored arctic viromes were dominated by ssDNA viruses with no known relatives in the databases. Arctic and antarctic viromes were shown to differ at the fine g…	NA	Recent metagenomic studies have shown that our knowledge about viruses in nature is very scarce. We aimed to augment such knowledge by analyzing newly sequenced polar freshwater viral metagenomes (both arctic and antarctic..)Previously unexplored arctic viromes were dominated by ssDNA viruses with no known relatives in the databases. Arctic and antarctic viromes were shown to differ at the fine g…	NA	NA	NA	NA	NA	2	ERS401803	1070528	NA	NA	NA	NA	NA	NA	investigation type: metagenome || project name: Artic fresh water viromes || sequencing method: pyrosequencing || collection date: 2009/2011 || environmental package: water || geographic location (latitude): 78.9: DD || geographic location (longitude): 18.016667: DD || geographic location (country and/or sea,region): Norway || environment (biome): ENVO_00000892 || environment (feature): ENVO_0000…	ena-EXPERIMENT-CBMSO-11-02-2014-15:26:13:755-1	ERX396845	454 GS FLX+ sequencing	ena-STUDY-CBMSO-11-02-2014-15:26:20:335-11	NA	NA	unspecified	WGS	METAGENOMIC	RANDOM	SINGLE -	NA	NA	READ_INDEX: 0; READ_LABEL: A1; READ_CLASS: Technical Read; READ_TYPE: Adapter; EXPECTED_BASECALL_TABLE: || READ_INDEX: 1; READ_LABEL: F2; READ_CLASS: Application Read; READ_TYPE: Forward; BASE_COORD: 6	LS454	454 GS FLX+	NA	INSTRUMENT_MODEL: 454 GS FLX+	NA	NA	NA	NA
SRA000420	FTP submission processed manually by belaia	SDSU	Center for Universal Microbial Sequencing	2008-03-07	2017-12-21 18:12:53	TpondKentSTVir1105	SRP000139	Viral community isolated from Kent SeaTech tilapia pond	Metagenomics	Viral community was isolated in November 2005 from the tilapia pond at Kent SeaTech (Salton Sea, CA) (33.537594, -116.097751). Sequencing was done at 454 Life Sciences. 454 sequence data is available from the Short Read Archive (SRA): <a href="ftp://ftp.ncbi.nih.gov/pub/TraceDB/ShortRead/SRA000420 ">SRA000420</a>. Metagenomics SEED ID: 4440439.3 Nature paper ID: 49 The WGS project can be found us…	freshwater metagenome	NA	Metagenomics Book: https://www.ncbi.nlm.nih.gov/books/NBK6858/ || BLAST against environmental sequences: https://www.ncbi.nlm.nih.gov/sutils/blast_table.cgi?taxid=Environmental&taxidinf=environ_info&selectall	NA	parent_bioproject: PRJNA28909	NA	NA	28361	SRS000367	449393	NA	NA	NA	viral fraction from tilapia pond at Kent SeaTech (Salton Sea, CA)	NA	NA	collection_date: Nov-2005 || lat_lon: 33.537594 N 116.097748 W || clone-lib: TpondKentSTVir1105 || isolation-source: viral fraction from tilapia pond at Kent SeaTech (Salton Sea, CA)	TpondKentSTVir1105_experiment	SRX000211	454 sequencing of freshwater metagenome fragment library	NA	NA	none provided	TpondKentSTVir1105	OTHER	OTHER	RANDOM	SINGLE -	NA	NA	READ_INDEX: 0; READ_CLASS: Technical Read; READ_TYPE: Adapter; BASE_COORD: 1 || READ_INDEX: 1; READ_CLASS: Application Read; READ_TYPE: Forward; BASE_COORD: 5	LS454	454 GS 20	NA	INSTRUMENT_MODEL: 454 GS 20	NA	NA	NA	NA
SRA000444	FTP submission processed manually by belaia	SDSU	Center for Universal Microbial Sequencing	2008-03-07	2017-12-21 18:12:53	TilPondKentSTVir050406	SRP000163	Viral community isolated from Kent SeaTech tilapia pond	Metagenomics	Viral community isolated May 4, 2006, from the tilapia pond at Kent SeaTech (Salton Sea, CA) (33.537594, -116.097751). Sequencing was done at 454 Life Sciences. 454 sequence data is available from the Short Read Archive (SRA): <a href="ftp://ftp.ncbi.nih.gov/pub/TraceDB/ShortRead/SRA000444 ">SRA000444</a>. Metagenomics SEED ID: 4440412.3 Nature paper ID: 47 The WGS project can be found using the …	freshwater metagenome	NA	Metagenomics Book: https://www.ncbi.nlm.nih.gov/books/NBK6858/ || BLAST against environmental sequences: https://www.ncbi.nlm.nih.gov/sutils/blast_table.cgi?taxid=Environmental&taxidinf=environ_info&selectall	NA	parent_bioproject: PRJNA28909	NA	NA	28409	SRS000391	449393	NA	NA	NA	viral fraction from tilapia pond at Kent SeaTech (Salton Sea, CA)	NA	NA	collection_date: 04-May-2006 || lat_lon: 33.537594 N 116.097748 W || clone-lib: TilPondKentSTVir050406 || isolation-source: viral fraction from tilapia pond at Kent SeaTech (Salton Sea, CA)	TilPondKentSTVir050406_experiment	SRX000235	454 sequencing of freshwater metagenome fragment library	TilPondKentSTVir050406	NA	none provided	TilPondKentSTVir050406	OTHER	OTHER	RANDOM	SINGLE -	NA	NA	READ_INDEX: 0; READ_CLASS: Technical Read; READ_TYPE: Adapter; BASE_COORD: 1 || READ_INDEX: 1; READ_CLASS: Application Read; READ_TYPE: Forward; BASE_COORD: 5	LS454	454 GS 20	NA	INSTRUMENT_MODEL: 454 GS 20	NA	NA	NA	NA
SRA000445	FTP submission processed manually by belaia	SDSU	Center for Universal Microbial Sequencing	2008-03-07	2017-12-21 18:12:53	PrePondKentSTVir050406	SRP000164	Viral community isolated from Kent SeaTech prebead pond	Metagenomics	Viral community was isolated May 4, 2006, from the prebead pond at Kent SeaTech (Salton Sea, CA) (33.537594, -116.097751). Sequencing was done at 454 Life Sciences. 454 sequence data is available from the Short Read Archive (SRA): <a href="ftp://ftp.ncbi.nih.gov/pub/TraceDB/ShortRead/SRA000445 ">SRA000445</a>. Metagenomics SEED ID: 4440414.3 Nature paper ID: 48 The WGS project can be found using …	freshwater metagenome	NA	Metagenomics Book: https://www.ncbi.nlm.nih.gov/books/NBK6858/ || BLAST against environmental sequences: https://www.ncbi.nlm.nih.gov/sutils/blast_table.cgi?taxid=Environmental&taxidinf=environ_info&selectall	NA	parent_bioproject: PRJNA28909	NA	NA	28411	SRS000392	449393	NA	NA	NA	viral fraction from prebead pond at Kent SeaTech (Salton Sea, CA)	NA	NA	collection_date: 04-May-2006 || lat_lon: 33.537594 N 116.097748 W || clone-lib: PrePondKentSTVir050406 || isolation-source: viral fraction from prebead pond at Kent SeaTech (Salton Sea, CA)	PrePondKentSTVir050406_experiment	SRX000236	454 sequencing of freshwater metagenome fragment library	PrePondKentSTVir050406	NA	none provided	PrePondKentSTVir050406	OTHER	OTHER	RANDOM	SINGLE -	NA	NA	READ_INDEX: 0; READ_CLASS: Technical Read; READ_TYPE: Adapter; BASE_COORD: 1 || READ_INDEX: 1; READ_CLASS: Application Read; READ_TYPE: Forward; BASE_COORD: 5	LS454	454 GS 20	NA	INSTRUMENT_MODEL: 454 GS 20	NA	NA	NA	NA
SRA048150	NA	Biodiversity Research Center, Academia Sinica	Tang's Lab	2011-11-21	2017-12-21 18:12:53	Freshwater metagenomics in Feitsui Reservoir, Taiwan	SRP009395	Subtropical freshwater microbial and viral metagenome	Metagenomics	The scope and purpose of this project is to investigate impacts on the microbial and viral community by large climate activity (subtropical storm). Moreover, we want to test the following hypothesis: strong light intensity is one of the main factors that causes cyanobacterial bloom after typhoon that removes the limitation of phosphate in the subtropical freshwater system.	freshwater metagenome	NA	NA	NA	NA	NA	NA	V1	SRS271216	10239	NA	NA	NA	Viral metagenome at 5m depth	NA	NA	NA	Freshwater viral metagenome V1	SRX106142	Viral metagenome, July 2007	NA	NA	NA	V1	WGS	METAGENOMIC	RANDOM	SINGLE -	NA	NA	READ_INDEX: 0; READ_CLASS: Technical Read; READ_TYPE: Adapter; BASE_COORD: 1 || READ_INDEX: 1; READ_CLASS: Application Read; READ_TYPE: Forward; BASE_COORD: 5	LS454	454 GS FLX	NA	INSTRUMENT_MODEL: 454 GS FLX	NA	NA	NA	NA
SRA048150	NA	Biodiversity Research Center, Academia Sinica	Tang's Lab	2011-11-21	2017-12-21 18:12:53	Freshwater metagenomics in Feitsui Reservoir, Taiwan	SRP009395	Subtropical freshwater microbial and viral metagenome	Metagenomics	The scope and purpose of this project is to investigate impacts on the microbial and viral community by large climate activity (subtropical storm). Moreover, we want to test the following hypothesis: strong light intensity is one of the main factors that causes cyanobacterial bloom after typhoon that removes the limitation of phosphate in the subtropical freshwater system.	freshwater metagenome	NA	NA	NA	NA	NA	NA	V2	SRS271217	10239	NA	NA	NA	Viral metagenome at 5m depth	NA	NA	NA	Freshwater viral metagenome V2	SRX106143	Viral metagenome, August 2007	NA	NA	NA	V2	WGS	METAGENOMIC	RANDOM	SINGLE -	NA	NA	READ_INDEX: 0; READ_CLASS: Technical Read; READ_TYPE: Adapter; BASE_COORD: 1 || READ_INDEX: 1; READ_CLASS: Application Read; READ_TYPE: Forward; BASE_COORD: 5	LS454	454 GS FLX	NA	INSTRUMENT_MODEL: 454 GS FLX	NA	NA	NA	NA
SRA048150	NA	Biodiversity Research Center, Academia Sinica	Tang's Lab	2011-11-21	2017-12-21 18:12:53	Freshwater metagenomics in Feitsui Reservoir, Taiwan	SRP009395	Subtropical freshwater microbial and viral metagenome	Metagenomics	The scope and purpose of this project is to investigate impacts on the microbial and viral community by large climate activity (subtropical storm). Moreover, we want to test the following hypothesis: strong light intensity is one of the main factors that causes cyanobacterial bloom after typhoon that removes the limitation of phosphate in the subtropical freshwater system.	freshwater metagenome	NA	NA	NA	NA	NA	NA	V3	SRS385571	10239	Viruses	NA	NA	Viral metagenome at 5m depth	NA	NA	NA	Freshwater viral metagenome V3	SRX216712	Viral metagenome, January 2008	NA	NA	NA	NA	WGS	METAGENOMIC	RANDOM	SINGLE -	NA	NA	READ_INDEX: 0; READ_CLASS: Technical Read; READ_TYPE: Adapter; BASE_COORD: 1 || READ_INDEX: 1; READ_CLASS: Application Read; READ_TYPE: Forward; BASE_COORD: 5	LS454	454 GS FLX	NA	INSTRUMENT_MODEL: 454 GS FLX	NA	NA	NA	NA
SRA048150	NA	Biodiversity Research Center, Academia Sinica	Tang's Lab	2011-11-21	2017-12-21 18:12:53	Freshwater metagenomics in Feitsui Reservoir, Taiwan	SRP009395	Subtropical freshwater microbial and viral metagenome	Metagenomics	The scope and purpose of this project is to investigate impacts on the microbial and viral community by large climate activity (subtropical storm). Moreover, we want to test the following hypothesis: strong light intensity is one of the main factors that causes cyanobacterial bloom after typhoon that removes the limitation of phosphate in the subtropical freshwater system.	freshwater metagenome	NA	NA	NA	NA	NA	NA	V4	SRS385572	10239	Viruses	NA	NA	Viral metagenome at 5m depth	NA	NA	NA	Freshwater viral metagenome V4	SRX216713	Viral metagenome, July 2008	NA	NA	NA	NA	WGS	METAGENOMIC	RANDOM	SINGLE -	NA	NA	READ_INDEX: 0; READ_CLASS: Technical Read; READ_TYPE: Adapter; BASE_COORD: 1 || READ_INDEX: 1; READ_CLASS: Application Read; READ_TYPE: Forward; BASE_COORD: 5	LS454	454 GS FLX	NA	INSTRUMENT_MODEL: 454 GS FLX	NA	NA	NA	NA
SRA048150	NA	Biodiversity Research Center, Academia Sinica	Tang's Lab	2011-11-21	2017-12-21 18:12:53	Freshwater metagenomics in Feitsui Reservoir, Taiwan	SRP009395	Subtropical freshwater microbial and viral metagenome	Metagenomics	The scope and purpose of this project is to investigate impacts on the microbial and viral community by large climate activity (subtropical storm). Moreover, we want to test the following hypothesis: strong light intensity is one of the main factors that causes cyanobacterial bloom after typhoon that removes the limitation of phosphate in the subtropical freshwater system.	freshwater metagenome	NA	NA	NA	NA	NA	NA	V5	SRS385573	10239	Viruses	NA	NA	Viral metagenome at 5m depth	NA	NA	NA	Freshwater viral metagenome V5	SRX216714	Viral metagenome, August 2008	NA	NA	NA	NA	WGS	METAGENOMIC	RANDOM	SINGLE -	NA	NA	READ_INDEX: 0; READ_CLASS: Technical Read; READ_TYPE: Adapter; BASE_COORD: 1 || READ_INDEX: 1; READ_CLASS: Application Read; READ_TYPE: Forward; BASE_COORD: 5	LS454	454 GS FLX	NA	INSTRUMENT_MODEL: 454 GS FLX	NA	NA	NA	NA
SRA048150	NA	Biodiversity Research Center, Academia Sinica	Tang's Lab	2011-11-21	2017-12-21 18:12:53	Freshwater metagenomics in Feitsui Reservoir, Taiwan	SRP009395	Subtropical freshwater microbial and viral metagenome	Metagenomics	The scope and purpose of this project is to investigate impacts on the microbial and viral community by large climate activity (subtropical storm). Moreover, we want to test the following hypothesis: strong light intensity is one of the main factors that causes cyanobacterial bloom after typhoon that removes the limitation of phosphate in the subtropical freshwater system.	freshwater metagenome	NA	NA	NA	NA	NA	NA	V6	SRS385574	10239	Viruses	NA	NA	Viral metagenome at 5m depth	NA	NA	NA	Freshwater viral metagenome V6	SRX216715	Viral metagenome, January 2009	NA	NA	NA	NA	WGS	METAGENOMIC	RANDOM	SINGLE -	NA	NA	READ_INDEX: 0; READ_CLASS: Technical Read; READ_TYPE: Adapter; BASE_COORD: 1 || READ_INDEX: 1; READ_CLASS: Application Read; READ_TYPE: Forward; BASE_COORD: 5	LS454	454 GS FLX	NA	INSTRUMENT_MODEL: 454 GS FLX	NA	NA	NA	NA
SRA274315	NA	BC Centre for Disease Control	Gardy Lab	NA	2017-12-21 18:12:53	PRJNA287840	SRP059841	watershed biome Raw sequence reads	Metagenomics	Water quality is currently assessed primarily at the tap using culture-based indicators of microbial pollution, such as coliform bacteria and E. coli. This paradigm is restrictive because it relies on century-old technologies and does not consider the broader impact of microbial pollution on the larger ecosystem. Furthermore, this approach enables only reactive responses focused on human health r…	freshwater metagenome	NA	Watershed Discovery Project Homepage: http://www.watersheddiscovery.ca/	NA	NA	NA	NA	ADS_013	SRS971074	449393	NA	NA	NA	NA	NA	NA	sample_number: 013 || collection_date: 2012-04-23 || sample_source: agricultural downstream || env_biome: watershed biome || env_feature: agricultural || env_material: fresh water || geo_loc_name: Canada: Southwestern British Columbia || lat_lon: 49 N 123 W || depth: n.a || BioSampleModel: MIMS.me || BioSampleModel: MIGS/MIMS/MIMARKS.water	VDNA_shotgun-013	SRX1084175	Shotgun viral metagenomics of enriched fraction of watershed: Sample ADS_013	NA	NA	NA	VDNA_shotgun-013	WGS	METAGENOMIC	RANDOM PCR	PAIRED -	NA	NA	READ_INDEX: 0; READ_CLASS: Application Read; READ_TYPE: Forward; BASE_COORD: 1 || READ_INDEX: 1; READ_CLASS: Application Read; READ_TYPE: Reverse; BASE_COORD: 101	ILLUMINA	Illumina HiSeq 2500	NA	INSTRUMENT_MODEL: Illumina HiSeq 2500	NA	NA	NA	NA
SRA274315	NA	BC Centre for Disease Control	Gardy Lab	NA	2017-12-21 18:12:53	PRJNA287840	SRP059841	watershed biome Raw sequence reads	Metagenomics	Water quality is currently assessed primarily at the tap using culture-based indicators of microbial pollution, such as coliform bacteria and E. coli. This paradigm is restrictive because it relies on century-old technologies and does not consider the broader impact of microbial pollution on the larger ecosystem. Furthermore, this approach enables only reactive responses focused on human health r…	freshwater metagenome	NA	Watershed Discovery Project Homepage: http://www.watersheddiscovery.ca/	NA	NA	NA	NA	ADS_013	SRS971074	449393	NA	NA	NA	NA	NA	NA	sample_number: 013 || collection_date: 2012-04-23 || sample_source: agricultural downstream || env_biome: watershed biome || env_feature: agricultural || env_material: fresh water || geo_loc_name: Canada: Southwestern British Columbia || lat_lon: 49 N 123 W || depth: n.a || BioSampleModel: MIMS.me || BioSampleModel: MIGS/MIMS/MIMARKS.water	VcDNA_shotgun-013	SRX1084279	Shotgun viral cDNA metagenomics of enriched fraction of watershed: Sample ADS_013	NA	NA	NA	VcDNA_shotgun-013	WGS	VIRAL RNA	RT-PCR	PAIRED -	NA	NA	READ_INDEX: 0; READ_CLASS: Application Read; READ_TYPE: Forward; BASE_COORD: 1 || READ_INDEX: 1; READ_CLASS: Application Read; READ_TYPE: Reverse; BASE_COORD: 101	ILLUMINA	Illumina HiSeq 2500	NA	INSTRUMENT_MODEL: Illumina HiSeq 2500	NA	NA	NA	NA
SRA274315	NA	BC Centre for Disease Control	Gardy Lab	NA	2017-12-21 18:12:53	PRJNA287840	SRP059841	watershed biome Raw sequence reads	Metagenomics	Water quality is currently assessed primarily at the tap using culture-based indicators of microbial pollution, such as coliform bacteria and E. coli. This paradigm is restrictive because it relies on century-old technologies and does not consider the broader impact of microbial pollution on the larger ecosystem. Furthermore, this approach enables only reactive responses focused on human health r…	freshwater metagenome	NA	Watershed Discovery Project Homepage: http://www.watersheddiscovery.ca/	NA	NA	NA	NA	ADS_017	SRS971267	449393	NA	NA	NA	NA	NA	NA	sample_number: 017 || collection_date: 2012-05-07 || sample_source: agricultural downstream || env_biome: watershed biome || env_feature: agricultural || env_material: fresh water || geo_loc_name: Canada: Southwestern British Columbia || lat_lon: 49 N 123 W || depth: n.a || BioSampleModel: MIMS.me || BioSampleModel: MIGS/MIMS/MIMARKS.water	VDNA_shotgun-017	SRX1084179	Shotgun viral metagenomics of enriched fraction of watershed: Sample ADS_017	NA	NA	NA	VDNA_shotgun-017	WGS	METAGENOMIC	RANDOM PCR	PAIRED -	NA	NA	READ_INDEX: 0; READ_CLASS: Application Read; READ_TYPE: Forward; BASE_COORD: 1 || READ_INDEX: 1; READ_CLASS: Application Read; READ_TYPE: Reverse; BASE_COORD: 101	ILLUMINA	Illumina HiSeq 2500	NA	INSTRUMENT_MODEL: Illumina HiSeq 2500	NA	NA	NA	NA
SRA274315	NA	BC Centre for Disease Control	Gardy Lab	NA	2017-12-21 18:12:53	PRJNA287840	SRP059841	watershed biome Raw sequence reads	Metagenomics	Water quality is currently assessed primarily at the tap using culture-based indicators of microbial pollution, such as coliform bacteria and E. coli. This paradigm is restrictive because it relies on century-old technologies and does not consider the broader impact of microbial pollution on the larger ecosystem. Furthermore, this approach enables only reactive responses focused on human health r…	freshwater metagenome	NA	Watershed Discovery Project Homepage: http://www.watersheddiscovery.ca/	NA	NA	NA	NA	ADS_017	SRS971267	449393	NA	NA	NA	NA	NA	NA	sample_number: 017 || collection_date: 2012-05-07 || sample_source: agricultural downstream || env_biome: watershed biome || env_feature: agricultural || env_material: fresh water || geo_loc_name: Canada: Southwestern British Columbia || lat_lon: 49 N 123 W || depth: n.a || BioSampleModel: MIMS.me || BioSampleModel: MIGS/MIMS/MIMARKS.water	VcDNA_shotgun-017	SRX1084283	Shotgun viral cDNA metagenomics of enriched fraction of watershed: Sample ADS_017	NA	NA	NA	VcDNA_shotgun-017	WGS	VIRAL RNA	RT-PCR	PAIRED -	NA	NA	READ_INDEX: 0; READ_CLASS: Application Read; READ_TYPE: Forward; BASE_COORD: 1 || READ_INDEX: 1; READ_CLASS: Application Read; READ_TYPE: Reverse; BASE_COORD: 101	ILLUMINA	Illumina HiSeq 2500	NA	INSTRUMENT_MODEL: Illumina HiSeq 2500	NA	NA	NA	NA
SRA274315	NA	BC Centre for Disease Control	Gardy Lab	NA	2017-12-21 18:12:53	PRJNA287840	SRP059841	watershed biome Raw sequence reads	Metagenomics	Water quality is currently assessed primarily at the tap using culture-based indicators of microbial pollution, such as coliform bacteria and E. coli. This paradigm is restrictive because it relies on century-old technologies and does not consider the broader impact of microbial pollution on the larger ecosystem. Furthermore, this approach enables only reactive responses focused on human health r…	freshwater metagenome	NA	Watershed Discovery Project Homepage: http://www.watersheddiscovery.ca/	NA	NA	NA	NA	ADS_025	SRS971266	449393	NA	NA	NA	NA	NA	NA	sample_number: 025 || collection_date: 2012-06-04 || sample_source: agricultural downstream || env_biome: watershed biome || env_feature: agricultural || env_material: fresh water || geo_loc_name: Canada: Southwestern British Columbia || lat_lon: 49 N 123 W || depth: n.a || BioSampleModel: MIMS.me || BioSampleModel: MIGS/MIMS/MIMARKS.water	VDNA_shotgun-025	SRX1084187	Shotgun viral metagenomics of enriched fraction of watershed: Sample ADS_025	NA	NA	NA	VDNA_shotgun-025	WGS	METAGENOMIC	RANDOM PCR	PAIRED -	NA	NA	READ_INDEX: 0; READ_CLASS: Application Read; READ_TYPE: Forward; BASE_COORD: 1 || READ_INDEX: 1; READ_CLASS: Application Read; READ_TYPE: Reverse; BASE_COORD: 101	ILLUMINA	Illumina HiSeq 2500	NA	INSTRUMENT_MODEL: Illumina HiSeq 2500	NA	NA	NA	NA
SRA274315	NA	BC Centre for Disease Control	Gardy Lab	NA	2017-12-21 18:12:53	PRJNA287840	SRP059841	watershed biome Raw sequence reads	Metagenomics	Water quality is currently assessed primarily at the tap using culture-based indicators of microbial pollution, such as coliform bacteria and E. coli. This paradigm is restrictive because it relies on century-old technologies and does not consider the broader impact of microbial pollution on the larger ecosystem. Furthermore, this approach enables only reactive responses focused on human health r…	freshwater metagenome	NA	Watershed Discovery Project Homepage: http://www.watersheddiscovery.ca/	NA	NA	NA	NA	ADS_025	SRS971266	449393	NA	NA	NA	NA	NA	NA	sample_number: 025 || collection_date: 2012-06-04 || sample_source: agricultural downstream || env_biome: watershed biome || env_feature: agricultural || env_material: fresh water || geo_loc_name: Canada: Southwestern British Columbia || lat_lon: 49 N 123 W || depth: n.a || BioSampleModel: MIMS.me || BioSampleModel: MIGS/MIMS/MIMARKS.water	VcDNA_shotgun-025	SRX1084291	Shotgun viral cDNA metagenomics of enriched fraction of watershed: Sample ADS_025	NA	NA	NA	VcDNA_shotgun-025	WGS	VIRAL RNA	RT-PCR	PAIRED -	NA	NA	READ_INDEX: 0; READ_CLASS: Application Read; READ_TYPE: Forward; BASE_COORD: 1 || READ_INDEX: 1; READ_CLASS: Application Read; READ_TYPE: Reverse; BASE_COORD: 101	ILLUMINA	Illumina HiSeq 2500	NA	INSTRUMENT_MODEL: Illumina HiSeq 2500	NA	NA	NA	NA
SRA274315	NA	BC Centre for Disease Control	Gardy Lab	NA	2017-12-21 18:12:53	PRJNA287840	SRP059841	watershed biome Raw sequence reads	Metagenomics	Water quality is currently assessed primarily at the tap using culture-based indicators of microbial pollution, such as coliform bacteria and E. coli. This paradigm is restrictive because it relies on century-old technologies and does not consider the broader impact of microbial pollution on the larger ecosystem. Furthermore, this approach enables only reactive responses focused on human health r…	freshwater metagenome	NA	Watershed Discovery Project Homepage: http://www.watersheddiscovery.ca/	NA	NA	NA	NA	ADS_033	SRS971073	449393	NA	NA	NA	NA	NA	NA	sample_number: 033 || collection_date: 2012-07-09 || sample_source: agricultural downstream || env_biome: watershed biome || env_feature: agricultural || env_material: fresh water || geo_loc_name: Canada: Southwestern British Columbia || lat_lon: 49 N 123 W || depth: n.a || BioSampleModel: MIMS.me || BioSampleModel: MIGS/MIMS/MIMARKS.water	VDNA_shotgun-033	SRX1084195	Shotgun viral metagenomics of enriched fraction of watershed: Sample ADS_033	NA	NA	NA	VDNA_shotgun-033	WGS	METAGENOMIC	RANDOM PCR	PAIRED -	NA	NA	READ_INDEX: 0; READ_CLASS: Application Read; READ_TYPE: Forward; BASE_COORD: 1 || READ_INDEX: 1; READ_CLASS: Application Read; READ_TYPE: Reverse; BASE_COORD: 101	ILLUMINA	Illumina HiSeq 2500	NA	INSTRUMENT_MODEL: Illumina HiSeq 2500	NA	NA	NA	NA
SRA274315	NA	BC Centre for Disease Control	Gardy Lab	NA	2017-12-21 18:12:53	PRJNA287840	SRP059841	watershed biome Raw sequence reads	Metagenomics	Water quality is currently assessed primarily at the tap using culture-based indicators of microbial pollution, such as coliform bacteria and E. coli. This paradigm is restrictive because it relies on century-old technologies and does not consider the broader impact of microbial pollution on the larger ecosystem. Furthermore, this approach enables only reactive responses focused on human health r…	freshwater metagenome	NA	Watershed Discovery Project Homepage: http://www.watersheddiscovery.ca/	NA	NA	NA	NA	ADS_033	SRS971073	449393	NA	NA	NA	NA	NA	NA	sample_number: 033 || collection_date: 2012-07-09 || sample_source: agricultural downstream || env_biome: watershed biome || env_feature: agricultural || env_material: fresh water || geo_loc_name: Canada: Southwestern British Columbia || lat_lon: 49 N 123 W || depth: n.a || BioSampleModel: MIMS.me || BioSampleModel: MIGS/MIMS/MIMARKS.water	VcDNA_shotgun-033	SRX1084299	Shotgun viral cDNA metagenomics of enriched fraction of watershed: Sample ADS_033	NA	NA	NA	VcDNA_shotgun-033	WGS	VIRAL RNA	RT-PCR	PAIRED -	NA	NA	READ_INDEX: 0; READ_CLASS: Application Read; READ_TYPE: Forward; BASE_COORD: 1 || READ_INDEX: 1; READ_CLASS: Application Read; READ_TYPE: Reverse; BASE_COORD: 101	ILLUMINA	Illumina HiSeq 2500	NA	INSTRUMENT_MODEL: Illumina HiSeq 2500	NA	NA	NA	NA
SRA274315	NA	BC Centre for Disease Control	Gardy Lab	NA	2017-12-21 18:12:53	PRJNA287840	SRP059841	watershed biome Raw sequence reads	Metagenomics	Water quality is currently assessed primarily at the tap using culture-based indicators of microbial pollution, such as coliform bacteria and E. coli. This paradigm is restrictive because it relies on century-old technologies and does not consider the broader impact of microbial pollution on the larger ecosystem. Furthermore, this approach enables only reactive responses focused on human health r…	freshwater metagenome	NA	Watershed Discovery Project Homepage: http://www.watersheddiscovery.ca/	NA	NA	NA	NA	ADS_041	SRS971265	449393	NA	NA	NA	NA	NA	NA	sample_number: 041 || collection_date: 2012-08-20 || sample_source: agricultural downstream || env_biome: watershed biome || env_feature: agricultural || env_material: fresh water || geo_loc_name: Canada: Southwestern British Columbia || lat_lon: 49 N 123 W || depth: n.a || BioSampleModel: MIMS.me || BioSampleModel: MIGS/MIMS/MIMARKS.water	VDNA_shotgun-041	SRX1084203	Shotgun viral metagenomics of enriched fraction of watershed: Sample ADS_041	NA	NA	NA	VDNA_shotgun-041	WGS	METAGENOMIC	RANDOM PCR	PAIRED -	NA	NA	READ_INDEX: 0; READ_CLASS: Application Read; READ_TYPE: Forward; BASE_COORD: 1 || READ_INDEX: 1; READ_CLASS: Application Read; READ_TYPE: Reverse; BASE_COORD: 101	ILLUMINA	Illumina HiSeq 2500	NA	INSTRUMENT_MODEL: Illumina HiSeq 2500	NA	NA	NA	NA
SRA274315	NA	BC Centre for Disease Control	Gardy Lab	NA	2017-12-21 18:12:53	PRJNA287840	SRP059841	watershed biome Raw sequence reads	Metagenomics	Water quality is currently assessed primarily at the tap using culture-based indicators of microbial pollution, such as coliform bacteria and E. coli. This paradigm is restrictive because it relies on century-old technologies and does not consider the broader impact of microbial pollution on the larger ecosystem. Furthermore, this approach enables only reactive responses focused on human health r…	freshwater metagenome	NA	Watershed Discovery Project Homepage: http://www.watersheddiscovery.ca/	NA	NA	NA	NA	ADS_041	SRS971265	449393	NA	NA	NA	NA	NA	NA	sample_number: 041 || collection_date: 2012-08-20 || sample_source: agricultural downstream || env_biome: watershed biome || env_feature: agricultural || env_material: fresh water || geo_loc_name: Canada: Southwestern British Columbia || lat_lon: 49 N 123 W || depth: n.a || BioSampleModel: MIMS.me || BioSampleModel: MIGS/MIMS/MIMARKS.water	VcDNA_shotgun-041	SRX1084307	Shotgun viral cDNA metagenomics of enriched fraction of watershed: Sample ADS_041	NA	NA	NA	VcDNA_shotgun-041	WGS	VIRAL RNA	RT-PCR	PAIRED -	NA	NA	READ_INDEX: 0; READ_CLASS: Application Read; READ_TYPE: Forward; BASE_COORD: 1 || READ_INDEX: 1; READ_CLASS: Application Read; READ_TYPE: Reverse; BASE_COORD: 101	ILLUMINA	Illumina HiSeq 2500	NA	INSTRUMENT_MODEL: Illumina HiSeq 2500	NA	NA	NA	NA
SRA274315	NA	BC Centre for Disease Control	Gardy Lab	NA	2017-12-21 18:12:53	PRJNA287840	SRP059841	watershed biome Raw sequence reads	Metagenomics	Water quality is currently assessed primarily at the tap using culture-based indicators of microbial pollution, such as coliform bacteria and E. coli. This paradigm is restrictive because it relies on century-old technologies and does not consider the broader impact of microbial pollution on the larger ecosystem. Furthermore, this approach enables only reactive responses focused on human health r…	freshwater metagenome	NA	Watershed Discovery Project Homepage: http://www.watersheddiscovery.ca/	NA	NA	NA	NA	ADS_049	SRS971072	449393	NA	NA	NA	NA	NA	NA	sample_number: 049 || collection_date: 2012-09-10 || sample_source: agricultural downstream || env_biome: watershed biome || env_feature: agricultural || env_material: fresh water || geo_loc_name: Canada: Southwestern British Columbia || lat_lon: 49 N 123 W || depth: n.a || BioSampleModel: MIMS.me || BioSampleModel: MIGS/MIMS/MIMARKS.water	VDNA_shotgun-049	SRX1084211	Shotgun viral metagenomics of enriched fraction of watershed: Sample ADS_049	NA	NA	NA	VDNA_shotgun-049	WGS	METAGENOMIC	RANDOM PCR	PAIRED -	NA	NA	READ_INDEX: 0; READ_CLASS: Application Read; READ_TYPE: Forward; BASE_COORD: 1 || READ_INDEX: 1; READ_CLASS: Application Read; READ_TYPE: Reverse; BASE_COORD: 101	ILLUMINA	Illumina HiSeq 2500	NA	INSTRUMENT_MODEL: Illumina HiSeq 2500	NA	NA	NA	NA
SRA274315	NA	BC Centre for Disease Control	Gardy Lab	NA	2017-12-21 18:12:53	PRJNA287840	SRP059841	watershed biome Raw sequence reads	Metagenomics	Water quality is currently assessed primarily at the tap using culture-based indicators of microbial pollution, such as coliform bacteria and E. coli. This paradigm is restrictive because it relies on century-old technologies and does not consider the broader impact of microbial pollution on the larger ecosystem. Furthermore, this approach enables only reactive responses focused on human health r…	freshwater metagenome	NA	Watershed Discovery Project Homepage: http://www.watersheddiscovery.ca/	NA	NA	NA	NA	ADS_049	SRS971072	449393	NA	NA	NA	NA	NA	NA	sample_number: 049 || collection_date: 2012-09-10 || sample_source: agricultural downstream || env_biome: watershed biome || env_feature: agricultural || env_material: fresh water || geo_loc_name: Canada: Southwestern British Columbia || lat_lon: 49 N 123 W || depth: n.a || BioSampleModel: MIMS.me || BioSampleModel: MIGS/MIMS/MIMARKS.water	VcDNA_shotgun-049	SRX1084315	Shotgun viral cDNA metagenomics of enriched fraction of watershed: Sample ADS_049	NA	NA	NA	VcDNA_shotgun-049	WGS	VIRAL RNA	RT-PCR	PAIRED -	NA	NA	READ_INDEX: 0; READ_CLASS: Application Read; READ_TYPE: Forward; BASE_COORD: 1 || READ_INDEX: 1; READ_CLASS: Application Read; READ_TYPE: Reverse; BASE_COORD: 101	ILLUMINA	Illumina HiSeq 2500	NA	INSTRUMENT_MODEL: Illumina HiSeq 2500	NA	NA	NA	NA
SRA274315	NA	BC Centre for Disease Control	Gardy Lab	NA	2017-12-21 18:12:53	PRJNA287840	SRP059841	watershed biome Raw sequence reads	Metagenomics	Water quality is currently assessed primarily at the tap using culture-based indicators of microbial pollution, such as coliform bacteria and E. coli. This paradigm is restrictive because it relies on century-old technologies and does not consider the broader impact of microbial pollution on the larger ecosystem. Furthermore, this approach enables only reactive responses focused on human health r…	freshwater metagenome	NA	Watershed Discovery Project Homepage: http://www.watersheddiscovery.ca/	NA	NA	NA	NA	ADS_057	SRS971071	449393	NA	NA	NA	NA	NA	NA	sample_number: 057 || collection_date: 2012-10-01 || sample_source: agricultural downstream || env_biome: watershed biome || env_feature: agricultural || env_material: fresh water || geo_loc_name: Canada: Southwestern British Columbia || lat_lon: 49 N 123 W || depth: n.a || BioSampleModel: MIMS.me || BioSampleModel: MIGS/MIMS/MIMARKS.water	VDNA_shotgun-057	SRX1084219	Shotgun viral metagenomics of enriched fraction of watershed: Sample ADS_057	NA	NA	NA	VDNA_shotgun-057	WGS	METAGENOMIC	RANDOM PCR	PAIRED -	NA	NA	READ_INDEX: 0; READ_CLASS: Application Read; READ_TYPE: Forward; BASE_COORD: 1 || READ_INDEX: 1; READ_CLASS: Application Read; READ_TYPE: Reverse; BASE_COORD: 101	ILLUMINA	Illumina HiSeq 2500	NA	INSTRUMENT_MODEL: Illumina HiSeq 2500	NA	NA	NA	NA
SRA274315	NA	BC Centre for Disease Control	Gardy Lab	NA	2017-12-21 18:12:53	PRJNA287840	SRP059841	watershed biome Raw sequence reads	Metagenomics	Water quality is currently assessed primarily at the tap using culture-based indicators of microbial pollution, such as coliform bacteria and E. coli. This paradigm is restrictive because it relies on century-old technologies and does not consider the broader impact of microbial pollution on the larger ecosystem. Furthermore, this approach enables only reactive responses focused on human health r…	freshwater metagenome	NA	Watershed Discovery Project Homepage: http://www.watersheddiscovery.ca/	NA	NA	NA	NA	ADS_057	SRS971071	449393	NA	NA	NA	NA	NA	NA	sample_number: 057 || collection_date: 2012-10-01 || sample_source: agricultural downstream || env_biome: watershed biome || env_feature: agricultural || env_material: fresh water || geo_loc_name: Canada: Southwestern British Columbia || lat_lon: 49 N 123 W || depth: n.a || BioSampleModel: MIMS.me || BioSampleModel: MIGS/MIMS/MIMARKS.water	VcDNA_shotgun-057	SRX1084323	Shotgun viral cDNA metagenomics of enriched fraction of watershed: Sample ADS_057	NA	NA	NA	VcDNA_shotgun-057	WGS	VIRAL RNA	RT-PCR	PAIRED -	NA	NA	READ_INDEX: 0; READ_CLASS: Application Read; READ_TYPE: Forward; BASE_COORD: 1 || READ_INDEX: 1; READ_CLASS: Application Read; READ_TYPE: Reverse; BASE_COORD: 102	ILLUMINA	Illumina HiSeq 2500	NA	INSTRUMENT_MODEL: Illumina HiSeq 2500	NA	NA	NA	NA
SRA274315	NA	BC Centre for Disease Control	Gardy Lab	NA	2017-12-21 18:12:53	PRJNA287840	SRP059841	watershed biome Raw sequence reads	Metagenomics	Water quality is currently assessed primarily at the tap using culture-based indicators of microbial pollution, such as coliform bacteria and E. coli. This paradigm is restrictive because it relies on century-old technologies and does not consider the broader impact of microbial pollution on the larger ecosystem. Furthermore, this approach enables only reactive responses focused on human health r…	freshwater metagenome	NA	Watershed Discovery Project Homepage: http://www.watersheddiscovery.ca/	NA	NA	NA	NA	ADS_065	SRS971070	449393	NA	NA	NA	NA	NA	NA	sample_number: 065 || collection_date: 2012-11-05 || sample_source: agricultural downstream || env_biome: watershed biome || env_feature: agricultural || env_material: fresh water || geo_loc_name: Canada: Southwestern British Columbia || lat_lon: 49 N 123 W || depth: n.a || BioSampleModel: MIMS.me || BioSampleModel: MIGS/MIMS/MIMARKS.water	VDNA_shotgun-065	SRX1084227	Shotgun viral metagenomics of enriched fraction of watershed: Sample ADS_065	NA	NA	NA	VDNA_shotgun-065	WGS	METAGENOMIC	RANDOM PCR	PAIRED -	NA	NA	READ_INDEX: 0; READ_CLASS: Application Read; READ_TYPE: Forward; BASE_COORD: 1 || READ_INDEX: 1; READ_CLASS: Application Read; READ_TYPE: Reverse; BASE_COORD: 101	ILLUMINA	Illumina HiSeq 2500	NA	INSTRUMENT_MODEL: Illumina HiSeq 2500	NA	NA	NA	NA
SRA274315	NA	BC Centre for Disease Control	Gardy Lab	NA	2017-12-21 18:12:53	PRJNA287840	SRP059841	watershed biome Raw sequence reads	Metagenomics	Water quality is currently assessed primarily at the tap using culture-based indicators of microbial pollution, such as coliform bacteria and E. coli. This paradigm is restrictive because it relies on century-old technologies and does not consider the broader impact of microbial pollution on the larger ecosystem. Furthermore, this approach enables only reactive responses focused on human health r…	freshwater metagenome	NA	Watershed Discovery Project Homepage: http://www.watersheddiscovery.ca/	NA	NA	NA	NA	ADS_065	SRS971070	449393	NA	NA	NA	NA	NA	NA	sample_number: 065 || collection_date: 2012-11-05 || sample_source: agricultural downstream || env_biome: watershed biome || env_feature: agricultural || env_material: fresh water || geo_loc_name: Canada: Southwestern British Columbia || lat_lon: 49 N 123 W || depth: n.a || BioSampleModel: MIMS.me || BioSampleModel: MIGS/MIMS/MIMARKS.water	VcDNA_shotgun-065	SRX1084331	Shotgun viral cDNA metagenomics of enriched fraction of watershed: Sample ADS_065	NA	NA	NA	VcDNA_shotgun-065	WGS	VIRAL RNA	RT-PCR	PAIRED -	NA	NA	READ_INDEX: 0; READ_CLASS: Application Read; READ_TYPE: Forward; BASE_COORD: 1 || READ_INDEX: 1; READ_CLASS: Application Read; READ_TYPE: Reverse; BASE_COORD: 102	ILLUMINA	Illumina HiSeq 2500	NA	INSTRUMENT_MODEL: Illumina HiSeq 2500	NA	NA	NA	NA
SRA274315	NA	BC Centre for Disease Control	Gardy Lab	NA	2017-12-21 18:12:53	PRJNA287840	SRP059841	watershed biome Raw sequence reads	Metagenomics	Water quality is currently assessed primarily at the tap using culture-based indicators of microbial pollution, such as coliform bacteria and E. coli. This paradigm is restrictive because it relies on century-old technologies and does not consider the broader impact of microbial pollution on the larger ecosystem. Furthermore, this approach enables only reactive responses focused on human health r…	freshwater metagenome	NA	Watershed Discovery Project Homepage: http://www.watersheddiscovery.ca/	NA	NA	NA	NA	ADS_073	SRS971069	449393	NA	NA	NA	NA	NA	NA	sample_number: 073 || collection_date: 2012-12-03 || sample_source: agricultural downstream || env_biome: watershed biome || env_feature: agricultural || env_material: fresh water || geo_loc_name: Canada: Southwestern British Columbia || lat_lon: 49 N 123 W || depth: n.a || BioSampleModel: MIMS.me || BioSampleModel: MIGS/MIMS/MIMARKS.water	VDNA_shotgun-073	SRX1084235	Shotgun viral metagenomics of enriched fraction of watershed: Sample ADS_073	NA	NA	NA	VDNA_shotgun-073	WGS	METAGENOMIC	RANDOM PCR	PAIRED -	NA	NA	READ_INDEX: 0; READ_CLASS: Application Read; READ_TYPE: Forward; BASE_COORD: 1 || READ_INDEX: 1; READ_CLASS: Application Read; READ_TYPE: Reverse; BASE_COORD: 101	ILLUMINA	Illumina HiSeq 2500	NA	INSTRUMENT_MODEL: Illumina HiSeq 2500	NA	NA	NA	NA
SRA274315	NA	BC Centre for Disease Control	Gardy Lab	NA	2017-12-21 18:12:53	PRJNA287840	SRP059841	watershed biome Raw sequence reads	Metagenomics	Water quality is currently assessed primarily at the tap using culture-based indicators of microbial pollution, such as coliform bacteria and E. coli. This paradigm is restrictive because it relies on century-old technologies and does not consider the broader impact of microbial pollution on the larger ecosystem. Furthermore, this approach enables only reactive responses focused on human health r…	freshwater metagenome	NA	Watershed Discovery Project Homepage: http://www.watersheddiscovery.ca/	NA	NA	NA	NA	ADS_073	SRS971069	449393	NA	NA	NA	NA	NA	NA	sample_number: 073 || collection_date: 2012-12-03 || sample_source: agricultural downstream || env_biome: watershed biome || env_feature: agricultural || env_material: fresh water || geo_loc_name: Canada: Southwestern British Columbia || lat_lon: 49 N 123 W || depth: n.a || BioSampleModel: MIMS.me || BioSampleModel: MIGS/MIMS/MIMARKS.water	VcDNA_shotgun-073	SRX1084339	Shotgun viral cDNA metagenomics of enriched fraction of watershed: Sample ADS_073	NA	NA	NA	VcDNA_shotgun-073	WGS	VIRAL RNA	RT-PCR	PAIRED -	NA	NA	READ_INDEX: 0; READ_CLASS: Application Read; READ_TYPE: Forward; BASE_COORD: 1 || READ_INDEX: 1; READ_CLASS: Application Read; READ_TYPE: Reverse; BASE_COORD: 102	ILLUMINA	Illumina HiSeq 2500	NA	INSTRUMENT_MODEL: Illumina HiSeq 2500	NA	NA	NA	NA
SRA274315	NA	BC Centre for Disease Control	Gardy Lab	NA	2017-12-21 18:12:53	PRJNA287840	SRP059841	watershed biome Raw sequence reads	Metagenomics	Water quality is currently assessed primarily at the tap using culture-based indicators of microbial pollution, such as coliform bacteria and E. coli. This paradigm is restrictive because it relies on century-old technologies and does not consider the broader impact of microbial pollution on the larger ecosystem. Furthermore, this approach enables only reactive responses focused on human health r…	freshwater metagenome	NA	Watershed Discovery Project Homepage: http://www.watersheddiscovery.ca/	NA	NA	NA	NA	ADS_081	SRS971068	449393	NA	NA	NA	NA	NA	NA	sample_number: 081 || collection_date: 2013-01-07 || sample_source: agricultural downstream || env_biome: watershed biome || env_feature: agricultural || env_material: fresh water || geo_loc_name: Canada: Southwestern British Columbia || lat_lon: 49 N 123 W || depth: n.a || BioSampleModel: MIMS.me || BioSampleModel: MIGS/MIMS/MIMARKS.water	VDNA_shotgun-081	SRX1084243	Shotgun viral metagenomics of enriched fraction of watershed: Sample ADS_081	NA	NA	NA	VDNA_shotgun-081	WGS	METAGENOMIC	RANDOM PCR	PAIRED -	NA	NA	READ_INDEX: 0; READ_CLASS: Application Read; READ_TYPE: Forward; BASE_COORD: 1 || READ_INDEX: 1; READ_CLASS: Application Read; READ_TYPE: Reverse; BASE_COORD: 101	ILLUMINA	Illumina HiSeq 2500	NA	INSTRUMENT_MODEL: Illumina HiSeq 2500	NA	NA	NA	NA
SRA274315	NA	BC Centre for Disease Control	Gardy Lab	NA	2017-12-21 18:12:53	PRJNA287840	SRP059841	watershed biome Raw sequence reads	Metagenomics	Water quality is currently assessed primarily at the tap using culture-based indicators of microbial pollution, such as coliform bacteria and E. coli. This paradigm is restrictive because it relies on century-old technologies and does not consider the broader impact of microbial pollution on the larger ecosystem. Furthermore, this approach enables only reactive responses focused on human health r…	freshwater metagenome	NA	Watershed Discovery Project Homepage: http://www.watersheddiscovery.ca/	NA	NA	NA	NA	ADS_081	SRS971068	449393	NA	NA	NA	NA	NA	NA	sample_number: 081 || collection_date: 2013-01-07 || sample_source: agricultural downstream || env_biome: watershed biome || env_feature: agricultural || env_material: fresh water || geo_loc_name: Canada: Southwestern British Columbia || lat_lon: 49 N 123 W || depth: n.a || BioSampleModel: MIMS.me || BioSampleModel: MIGS/MIMS/MIMARKS.water	VcDNA_shotgun-081	SRX1084347	Shotgun viral cDNA metagenomics of enriched fraction of watershed: Sample ADS_081	NA	NA	NA	VcDNA_shotgun-081	WGS	VIRAL RNA	RT-PCR	PAIRED -	NA	NA	READ_INDEX: 0; READ_CLASS: Application Read; READ_TYPE: Forward; BASE_COORD: 1 || READ_INDEX: 1; READ_CLASS: Application Read; READ_TYPE: Reverse; BASE_COORD: 102	ILLUMINA	Illumina HiSeq 2500	NA	INSTRUMENT_MODEL: Illumina HiSeq 2500	NA	NA	NA	NA
SRA274315	NA	BC Centre for Disease Control	Gardy Lab	NA	2017-12-21 18:12:53	PRJNA287840	SRP059841	watershed biome Raw sequence reads	Metagenomics	Water quality is currently assessed primarily at the tap using culture-based indicators of microbial pollution, such as coliform bacteria and E. coli. This paradigm is restrictive because it relies on century-old technologies and does not consider the broader impact of microbial pollution on the larger ecosystem. Furthermore, this approach enables only reactive responses focused on human health r…	freshwater metagenome	NA	Watershed Discovery Project Homepage: http://www.watersheddiscovery.ca/	NA	NA	NA	NA	ADS_089	SRS971067	449393	NA	NA	NA	NA	NA	NA	sample_number: 089 || collection_date: 2013-02-04 || sample_source: agricultural downstream || env_biome: watershed biome || env_feature: agricultural || env_material: fresh water || geo_loc_name: Canada: Southwestern British Columbia || lat_lon: 49 N 123 W || depth: n.a || BioSampleModel: MIMS.me || BioSampleModel: MIGS/MIMS/MIMARKS.water	VDNA_shotgun-089	SRX1084251	Shotgun viral metagenomics of enriched fraction of watershed: Sample ADS_089	NA	NA	NA	VDNA_shotgun-089	WGS	METAGENOMIC	RANDOM PCR	PAIRED -	NA	NA	READ_INDEX: 0; READ_CLASS: Application Read; READ_TYPE: Forward; BASE_COORD: 1 || READ_INDEX: 1; READ_CLASS: Application Read; READ_TYPE: Reverse; BASE_COORD: 101	ILLUMINA	Illumina HiSeq 2500	NA	INSTRUMENT_MODEL: Illumina HiSeq 2500	NA	NA	NA	NA
SRA274315	NA	BC Centre for Disease Control	Gardy Lab	NA	2017-12-21 18:12:53	PRJNA287840	SRP059841	watershed biome Raw sequence reads	Metagenomics	Water quality is currently assessed primarily at the tap using culture-based indicators of microbial pollution, such as coliform bacteria and E. coli. This paradigm is restrictive because it relies on century-old technologies and does not consider the broader impact of microbial pollution on the larger ecosystem. Furthermore, this approach enables only reactive responses focused on human health r…	freshwater metagenome	NA	Watershed Discovery Project Homepage: http://www.watersheddiscovery.ca/	NA	NA	NA	NA	ADS_089	SRS971067	449393	NA	NA	NA	NA	NA	NA	sample_number: 089 || collection_date: 2013-02-04 || sample_source: agricultural downstream || env_biome: watershed biome || env_feature: agricultural || env_material: fresh water || geo_loc_name: Canada: Southwestern British Columbia || lat_lon: 49 N 123 W || depth: n.a || BioSampleModel: MIMS.me || BioSampleModel: MIGS/MIMS/MIMARKS.water	VcDNA_shotgun-089	SRX1084355	Shotgun viral cDNA metagenomics of enriched fraction of watershed: Sample ADS_089	NA	NA	NA	VcDNA_shotgun-089	WGS	VIRAL RNA	RT-PCR	PAIRED -	NA	NA	READ_INDEX: 0; READ_CLASS: Application Read; READ_TYPE: Forward; BASE_COORD: 1 || READ_INDEX: 1; READ_CLASS: Application Read; READ_TYPE: Reverse; BASE_COORD: 102	ILLUMINA	Illumina HiSeq 2500	NA	INSTRUMENT_MODEL: Illumina HiSeq 2500	NA	NA	NA	NA
SRA274315	NA	BC Centre for Disease Control	Gardy Lab	NA	2017-12-21 18:12:53	PRJNA287840	SRP059841	watershed biome Raw sequence reads	Metagenomics	Water quality is currently assessed primarily at the tap using culture-based indicators of microbial pollution, such as coliform bacteria and E. coli. This paradigm is restrictive because it relies on century-old technologies and does not consider the broader impact of microbial pollution on the larger ecosystem. Furthermore, this approach enables only reactive responses focused on human health r…	freshwater metagenome	NA	Watershed Discovery Project Homepage: http://www.watersheddiscovery.ca/	NA	NA	NA	NA	ADS_098	SRS971066	449393	NA	NA	NA	NA	NA	NA	sample_number: 098 || collection_date: 2013-03-04 || sample_source: agricultural downstream || env_biome: watershed biome || env_feature: agricultural || env_material: fresh water || geo_loc_name: Canada: Southwestern British Columbia || lat_lon: 49 N 123 W || depth: n.a || BioSampleModel: MIMS.me || BioSampleModel: MIGS/MIMS/MIMARKS.water	VDNA_shotgun-098	SRX1084260	Shotgun viral metagenomics of enriched fraction of watershed: Sample ADS_098	NA	NA	NA	VDNA_shotgun-098	WGS	METAGENOMIC	RANDOM PCR	PAIRED -	NA	NA	READ_INDEX: 0; READ_CLASS: Application Read; READ_TYPE: Forward; BASE_COORD: 1 || READ_INDEX: 1; READ_CLASS: Application Read; READ_TYPE: Reverse; BASE_COORD: 101	ILLUMINA	Illumina HiSeq 2500	NA	INSTRUMENT_MODEL: Illumina HiSeq 2500	NA	NA	NA	NA
SRA274315	NA	BC Centre for Disease Control	Gardy Lab	NA	2017-12-21 18:12:53	PRJNA287840	SRP059841	watershed biome Raw sequence reads	Metagenomics	Water quality is currently assessed primarily at the tap using culture-based indicators of microbial pollution, such as coliform bacteria and E. coli. This paradigm is restrictive because it relies on century-old technologies and does not consider the broader impact of microbial pollution on the larger ecosystem. Furthermore, this approach enables only reactive responses focused on human health r…	freshwater metagenome	NA	Watershed Discovery Project Homepage: http://www.watersheddiscovery.ca/	NA	NA	NA	NA	ADS_098	SRS971066	449393	NA	NA	NA	NA	NA	NA	sample_number: 098 || collection_date: 2013-03-04 || sample_source: agricultural downstream || env_biome: watershed biome || env_feature: agricultural || env_material: fresh water || geo_loc_name: Canada: Southwestern British Columbia || lat_lon: 49 N 123 W || depth: n.a || BioSampleModel: MIMS.me || BioSampleModel: MIGS/MIMS/MIMARKS.water	VcDNA_shotgun-098	SRX1084364	Shotgun viral cDNA metagenomics of enriched fraction of watershed: Sample ADS_098	NA	NA	NA	VcDNA_shotgun-098	WGS	VIRAL RNA	RT-PCR	PAIRED -	NA	NA	READ_INDEX: 0; READ_CLASS: Application Read; READ_TYPE: Forward; BASE_COORD: 1 || READ_INDEX: 1; READ_CLASS: Application Read; READ_TYPE: Reverse; BASE_COORD: 102	ILLUMINA	Illumina HiSeq 2500	NA	INSTRUMENT_MODEL: Illumina HiSeq 2500	NA	NA	NA	NA
SRA274315	NA	BC Centre for Disease Control	Gardy Lab	NA	2017-12-21 18:12:53	PRJNA287840	SRP059841	watershed biome Raw sequence reads	Metagenomics	Water quality is currently assessed primarily at the tap using culture-based indicators of microbial pollution, such as coliform bacteria and E. coli. This paradigm is restrictive because it relies on century-old technologies and does not consider the broader impact of microbial pollution on the larger ecosystem. Furthermore, this approach enables only reactive responses focused on human health r…	freshwater metagenome	NA	Watershed Discovery Project Homepage: http://www.watersheddiscovery.ca/	NA	NA	NA	NA	ADS_106	SRS971065	449393	NA	NA	NA	NA	NA	NA	sample_number: 106 || collection_date: 2013-04-08 || sample_source: agricultural downstream || env_biome: watershed biome || env_feature: agricultural || env_material: fresh water || geo_loc_name: Canada: Southwestern British Columbia || lat_lon: 49 N 123 W || depth: n.a || BioSampleModel: MIMS.me || BioSampleModel: MIGS/MIMS/MIMARKS.water	VDNA_shotgun-106	SRX1084268	Shotgun viral metagenomics of enriched fraction of watershed: Sample ADS_106	NA	NA	NA	VDNA_shotgun-106	WGS	METAGENOMIC	RANDOM PCR	PAIRED -	NA	NA	READ_INDEX: 0; READ_CLASS: Application Read; READ_TYPE: Forward; BASE_COORD: 1 || READ_INDEX: 1; READ_CLASS: Application Read; READ_TYPE: Reverse; BASE_COORD: 101	ILLUMINA	Illumina HiSeq 2500	NA	INSTRUMENT_MODEL: Illumina HiSeq 2500	NA	NA	NA	NA
SRA274315	NA	BC Centre for Disease Control	Gardy Lab	NA	2017-12-21 18:12:53	PRJNA287840	SRP059841	watershed biome Raw sequence reads	Metagenomics	Water quality is currently assessed primarily at the tap using culture-based indicators of microbial pollution, such as coliform bacteria and E. coli. This paradigm is restrictive because it relies on century-old technologies and does not consider the broader impact of microbial pollution on the larger ecosystem. Furthermore, this approach enables only reactive responses focused on human health r…	freshwater metagenome	NA	Watershed Discovery Project Homepage: http://www.watersheddiscovery.ca/	NA	NA	NA	NA	ADS_106	SRS971065	449393	NA	NA	NA	NA	NA	NA	sample_number: 106 || collection_date: 2013-04-08 || sample_source: agricultural downstream || env_biome: watershed biome || env_feature: agricultural || env_material: fresh water || geo_loc_name: Canada: Southwestern British Columbia || lat_lon: 49 N 123 W || depth: n.a || BioSampleModel: MIMS.me || BioSampleModel: MIGS/MIMS/MIMARKS.water	VcDNA_shotgun-106	SRX1084372	Shotgun viral cDNA metagenomics of enriched fraction of watershed: Sample ADS_106	NA	NA	NA	VcDNA_shotgun-106	WGS	VIRAL RNA	RT-PCR	PAIRED -	NA	NA	READ_INDEX: 0; READ_CLASS: Application Read; READ_TYPE: Forward; BASE_COORD: 1 || READ_INDEX: 1; READ_CLASS: Application Read; READ_TYPE: Reverse; BASE_COORD: 102	ILLUMINA	Illumina HiSeq 2500	NA	INSTRUMENT_MODEL: Illumina HiSeq 2500	NA	NA	NA	NA
SRA274315	NA	BC Centre for Disease Control	Gardy Lab	NA	2017-12-21 18:12:53	PRJNA287840	SRP059841	watershed biome Raw sequence reads	Metagenomics	Water quality is currently assessed primarily at the tap using culture-based indicators of microbial pollution, such as coliform bacteria and E. coli. This paradigm is restrictive because it relies on century-old technologies and does not consider the broader impact of microbial pollution on the larger ecosystem. Furthermore, this approach enables only reactive responses focused on human health r…	freshwater metagenome	NA	Watershed Discovery Project Homepage: http://www.watersheddiscovery.ca/	NA	NA	NA	NA	APL_012	SRS971064	449393	NA	NA	NA	NA	NA	NA	sample_number: 012 || collection_date: 2012-04-23 || sample_source: agricultural polluted || env_biome: watershed biome || env_feature: agricultural || env_material: fresh water || geo_loc_name: Canada: Southwestern British Columbia || lat_lon: 49 N 123 W || depth: n.a || BioSampleModel: MIMS.me || BioSampleModel: MIGS/MIMS/MIMARKS.water	VDNA_shotgun-012	SRX1084174	Shotgun viral metagenomics of enriched fraction of watershed: Sample APL_012	NA	NA	NA	VDNA_shotgun-012	WGS	METAGENOMIC	RANDOM PCR	PAIRED -	NA	NA	READ_INDEX: 0; READ_CLASS: Application Read; READ_TYPE: Forward; BASE_COORD: 1 || READ_INDEX: 1; READ_CLASS: Application Read; READ_TYPE: Reverse; BASE_COORD: 101	ILLUMINA	Illumina HiSeq 2500	NA	INSTRUMENT_MODEL: Illumina HiSeq 2500	NA	NA	NA	NA
SRA274315	NA	BC Centre for Disease Control	Gardy Lab	NA	2017-12-21 18:12:53	PRJNA287840	SRP059841	watershed biome Raw sequence reads	Metagenomics	Water quality is currently assessed primarily at the tap using culture-based indicators of microbial pollution, such as coliform bacteria and E. coli. This paradigm is restrictive because it relies on century-old technologies and does not consider the broader impact of microbial pollution on the larger ecosystem. Furthermore, this approach enables only reactive responses focused on human health r…	freshwater metagenome	NA	Watershed Discovery Project Homepage: http://www.watersheddiscovery.ca/	NA	NA	NA	NA	APL_012	SRS971064	449393	NA	NA	NA	NA	NA	NA	sample_number: 012 || collection_date: 2012-04-23 || sample_source: agricultural polluted || env_biome: watershed biome || env_feature: agricultural || env_material: fresh water || geo_loc_name: Canada: Southwestern British Columbia || lat_lon: 49 N 123 W || depth: n.a || BioSampleModel: MIMS.me || BioSampleModel: MIGS/MIMS/MIMARKS.water	VcDNA_shotgun-012	SRX1084278	Shotgun viral cDNA metagenomics of enriched fraction of watershed: Sample APL_012	NA	NA	NA	VcDNA_shotgun-012	WGS	VIRAL RNA	RT-PCR	PAIRED -	NA	NA	READ_INDEX: 0; READ_CLASS: Application Read; READ_TYPE: Forward; BASE_COORD: 1 || READ_INDEX: 1; READ_CLASS: Application Read; READ_TYPE: Reverse; BASE_COORD: 101	ILLUMINA	Illumina HiSeq 2500	NA	INSTRUMENT_MODEL: Illumina HiSeq 2500	NA	NA	NA	NA
SRA274315	NA	BC Centre for Disease Control	Gardy Lab	NA	2017-12-21 18:12:53	PRJNA287840	SRP059841	watershed biome Raw sequence reads	Metagenomics	Water quality is currently assessed primarily at the tap using culture-based indicators of microbial pollution, such as coliform bacteria and E. coli. This paradigm is restrictive because it relies on century-old technologies and does not consider the broader impact of microbial pollution on the larger ecosystem. Furthermore, this approach enables only reactive responses focused on human health r…	freshwater metagenome	NA	Watershed Discovery Project Homepage: http://www.watersheddiscovery.ca/	NA	NA	NA	NA	APL_016	SRS971063	449393	NA	NA	NA	NA	NA	NA	sample_number: 016 || collection_date: 2012-05-07 || sample_source: agricultural polluted || env_biome: watershed biome || env_feature: agricultural || env_material: fresh water || geo_loc_name: Canada: Southwestern British Columbia || lat_lon: 49 N 123 W || depth: n.a || BioSampleModel: MIMS.me || BioSampleModel: MIGS/MIMS/MIMARKS.water	VDNA_shotgun-016	SRX1084178	Shotgun viral metagenomics of enriched fraction of watershed: Sample APL_016	NA	NA	NA	VDNA_shotgun-016	WGS	METAGENOMIC	RANDOM PCR	PAIRED -	NA	NA	READ_INDEX: 0; READ_CLASS: Application Read; READ_TYPE: Forward; BASE_COORD: 1 || READ_INDEX: 1; READ_CLASS: Application Read; READ_TYPE: Reverse; BASE_COORD: 101	ILLUMINA	Illumina HiSeq 2500	NA	INSTRUMENT_MODEL: Illumina HiSeq 2500	NA	NA	NA	NA
SRA274315	NA	BC Centre for Disease Control	Gardy Lab	NA	2017-12-21 18:12:53	PRJNA287840	SRP059841	watershed biome Raw sequence reads	Metagenomics	Water quality is currently assessed primarily at the tap using culture-based indicators of microbial pollution, such as coliform bacteria and E. coli. This paradigm is restrictive because it relies on century-old technologies and does not consider the broader impact of microbial pollution on the larger ecosystem. Furthermore, this approach enables only reactive responses focused on human health r…	freshwater metagenome	NA	Watershed Discovery Project Homepage: http://www.watersheddiscovery.ca/	NA	NA	NA	NA	APL_016	SRS971063	449393	NA	NA	NA	NA	NA	NA	sample_number: 016 || collection_date: 2012-05-07 || sample_source: agricultural polluted || env_biome: watershed biome || env_feature: agricultural || env_material: fresh water || geo_loc_name: Canada: Southwestern British Columbia || lat_lon: 49 N 123 W || depth: n.a || BioSampleModel: MIMS.me || BioSampleModel: MIGS/MIMS/MIMARKS.water	VcDNA_shotgun-016	SRX1084282	Shotgun viral cDNA metagenomics of enriched fraction of watershed: Sample APL_016	NA	NA	NA	VcDNA_shotgun-016	WGS	VIRAL RNA	RT-PCR	PAIRED -	NA	NA	READ_INDEX: 0; READ_CLASS: Application Read; READ_TYPE: Forward; BASE_COORD: 1 || READ_INDEX: 1; READ_CLASS: Application Read; READ_TYPE: Reverse; BASE_COORD: 101	ILLUMINA	Illumina HiSeq 2500	NA	INSTRUMENT_MODEL: Illumina HiSeq 2500	NA	NA	NA	NA
SRA274315	NA	BC Centre for Disease Control	Gardy Lab	NA	2017-12-21 18:12:53	PRJNA287840	SRP059841	watershed biome Raw sequence reads	Metagenomics	Water quality is currently assessed primarily at the tap using culture-based indicators of microbial pollution, such as coliform bacteria and E. coli. This paradigm is restrictive because it relies on century-old technologies and does not consider the broader impact of microbial pollution on the larger ecosystem. Furthermore, this approach enables only reactive responses focused on human health r…	freshwater metagenome	NA	Watershed Discovery Project Homepage: http://www.watersheddiscovery.ca/	NA	NA	NA	NA	APL_024	SRS971062	449393	NA	NA	NA	NA	NA	NA	sample_number: 024 || collection_date: 2012-06-04 || sample_source: agricultural polluted || env_biome: watershed biome || env_feature: agricultural || env_material: fresh water || geo_loc_name: Canada: Southwestern British Columbia || lat_lon: 49 N 123 W || depth: n.a || BioSampleModel: MIMS.me || BioSampleModel: MIGS/MIMS/MIMARKS.water	VDNA_shotgun-024	SRX1084186	Shotgun viral metagenomics of enriched fraction of watershed: Sample APL_024	NA	NA	NA	VDNA_shotgun-024	WGS	METAGENOMIC	RANDOM PCR	PAIRED -	NA	NA	READ_INDEX: 0; READ_CLASS: Application Read; READ_TYPE: Forward; BASE_COORD: 1 || READ_INDEX: 1; READ_CLASS: Application Read; READ_TYPE: Reverse; BASE_COORD: 101	ILLUMINA	Illumina HiSeq 2500	NA	INSTRUMENT_MODEL: Illumina HiSeq 2500	NA	NA	NA	NA
SRA274315	NA	BC Centre for Disease Control	Gardy Lab	NA	2017-12-21 18:12:53	PRJNA287840	SRP059841	watershed biome Raw sequence reads	Metagenomics	Water quality is currently assessed primarily at the tap using culture-based indicators of microbial pollution, such as coliform bacteria and E. coli. This paradigm is restrictive because it relies on century-old technologies and does not consider the broader impact of microbial pollution on the larger ecosystem. Furthermore, this approach enables only reactive responses focused on human health r…	freshwater metagenome	NA	Watershed Discovery Project Homepage: http://www.watersheddiscovery.ca/	NA	NA	NA	NA	APL_024	SRS971062	449393	NA	NA	NA	NA	NA	NA	sample_number: 024 || collection_date: 2012-06-04 || sample_source: agricultural polluted || env_biome: watershed biome || env_feature: agricultural || env_material: fresh water || geo_loc_name: Canada: Southwestern British Columbia || lat_lon: 49 N 123 W || depth: n.a || BioSampleModel: MIMS.me || BioSampleModel: MIGS/MIMS/MIMARKS.water	VcDNA_shotgun-024	SRX1084290	Shotgun viral cDNA metagenomics of enriched fraction of watershed: Sample APL_024	NA	NA	NA	VcDNA_shotgun-024	WGS	VIRAL RNA	RT-PCR	PAIRED -	NA	NA	READ_INDEX: 0; READ_CLASS: Application Read; READ_TYPE: Forward; BASE_COORD: 1 || READ_INDEX: 1; READ_CLASS: Application Read; READ_TYPE: Reverse; BASE_COORD: 101	ILLUMINA	Illumina HiSeq 2500	NA	INSTRUMENT_MODEL: Illumina HiSeq 2500	NA	NA	NA	NA
SRA274315	NA	BC Centre for Disease Control	Gardy Lab	NA	2017-12-21 18:12:53	PRJNA287840	SRP059841	watershed biome Raw sequence reads	Metagenomics	Water quality is currently assessed primarily at the tap using culture-based indicators of microbial pollution, such as coliform bacteria and E. coli. This paradigm is restrictive because it relies on century-old technologies and does not consider the broader impact of microbial pollution on the larger ecosystem. Furthermore, this approach enables only reactive responses focused on human health r…	freshwater metagenome	NA	Watershed Discovery Project Homepage: http://www.watersheddiscovery.ca/	NA	NA	NA	NA	APL_032	SRS971061	449393	NA	NA	NA	NA	NA	NA	sample_number: 032 || collection_date: 2012-07-09 || sample_source: agricultural polluted || env_biome: watershed biome || env_feature: agricultural || env_material: fresh water || geo_loc_name: Canada: Southwestern British Columbia || lat_lon: 49 N 123 W || depth: n.a || BioSampleModel: MIMS.me || BioSampleModel: MIGS/MIMS/MIMARKS.water	VDNA_shotgun-032	SRX1084194	Shotgun viral metagenomics of enriched fraction of watershed: Sample APL_032	NA	NA	NA	VDNA_shotgun-032	WGS	METAGENOMIC	RANDOM PCR	PAIRED -	NA	NA	READ_INDEX: 0; READ_CLASS: Application Read; READ_TYPE: Forward; BASE_COORD: 1 || READ_INDEX: 1; READ_CLASS: Application Read; READ_TYPE: Reverse; BASE_COORD: 101	ILLUMINA	Illumina HiSeq 2500	NA	INSTRUMENT_MODEL: Illumina HiSeq 2500	NA	NA	NA	NA
SRA274315	NA	BC Centre for Disease Control	Gardy Lab	NA	2017-12-21 18:12:53	PRJNA287840	SRP059841	watershed biome Raw sequence reads	Metagenomics	Water quality is currently assessed primarily at the tap using culture-based indicators of microbial pollution, such as coliform bacteria and E. coli. This paradigm is restrictive because it relies on century-old technologies and does not consider the broader impact of microbial pollution on the larger ecosystem. Furthermore, this approach enables only reactive responses focused on human health r…	freshwater metagenome	NA	Watershed Discovery Project Homepage: http://www.watersheddiscovery.ca/	NA	NA	NA	NA	APL_032	SRS971061	449393	NA	NA	NA	NA	NA	NA	sample_number: 032 || collection_date: 2012-07-09 || sample_source: agricultural polluted || env_biome: watershed biome || env_feature: agricultural || env_material: fresh water || geo_loc_name: Canada: Southwestern British Columbia || lat_lon: 49 N 123 W || depth: n.a || BioSampleModel: MIMS.me || BioSampleModel: MIGS/MIMS/MIMARKS.water	VcDNA_shotgun-032	SRX1084298	Shotgun viral cDNA metagenomics of enriched fraction of watershed: Sample APL_032	NA	NA	NA	VcDNA_shotgun-032	WGS	VIRAL RNA	RT-PCR	PAIRED -	NA	NA	READ_INDEX: 0; READ_CLASS: Application Read; READ_TYPE: Forward; BASE_COORD: 1 || READ_INDEX: 1; READ_CLASS: Application Read; READ_TYPE: Reverse; BASE_COORD: 101	ILLUMINA	Illumina HiSeq 2500	NA	INSTRUMENT_MODEL: Illumina HiSeq 2500	NA	NA	NA	NA
SRA274315	NA	BC Centre for Disease Control	Gardy Lab	NA	2017-12-21 18:12:53	PRJNA287840	SRP059841	watershed biome Raw sequence reads	Metagenomics	Water quality is currently assessed primarily at the tap using culture-based indicators of microbial pollution, such as coliform bacteria and E. coli. This paradigm is restrictive because it relies on century-old technologies and does not consider the broader impact of microbial pollution on the larger ecosystem. Furthermore, this approach enables only reactive responses focused on human health r…	freshwater metagenome	NA	Watershed Discovery Project Homepage: http://www.watersheddiscovery.ca/	NA	NA	NA	NA	APL_040	SRS971060	449393	NA	NA	NA	NA	NA	NA	sample_number: 040 || collection_date: 2012-08-13 || sample_source: agricultural polluted || env_biome: watershed biome || env_feature: agricultural || env_material: fresh water || geo_loc_name: Canada: Southwestern British Columbia || lat_lon: 49 N 123 W || depth: n.a || BioSampleModel: MIMS.me || BioSampleModel: MIGS/MIMS/MIMARKS.water	VDNA_shotgun-040	SRX1084202	Shotgun viral metagenomics of enriched fraction of watershed: Sample APL_040	NA	NA	NA	VDNA_shotgun-040	WGS	METAGENOMIC	RANDOM PCR	PAIRED -	NA	NA	READ_INDEX: 0; READ_CLASS: Application Read; READ_TYPE: Forward; BASE_COORD: 1 || READ_INDEX: 1; READ_CLASS: Application Read; READ_TYPE: Reverse; BASE_COORD: 101	ILLUMINA	Illumina HiSeq 2500	NA	INSTRUMENT_MODEL: Illumina HiSeq 2500	NA	NA	NA	NA
SRA274315	NA	BC Centre for Disease Control	Gardy Lab	NA	2017-12-21 18:12:53	PRJNA287840	SRP059841	watershed biome Raw sequence reads	Metagenomics	Water quality is currently assessed primarily at the tap using culture-based indicators of microbial pollution, such as coliform bacteria and E. coli. This paradigm is restrictive because it relies on century-old technologies and does not consider the broader impact of microbial pollution on the larger ecosystem. Furthermore, this approach enables only reactive responses focused on human health r…	freshwater metagenome	NA	Watershed Discovery Project Homepage: http://www.watersheddiscovery.ca/	NA	NA	NA	NA	APL_040	SRS971060	449393	NA	NA	NA	NA	NA	NA	sample_number: 040 || collection_date: 2012-08-13 || sample_source: agricultural polluted || env_biome: watershed biome || env_feature: agricultural || env_material: fresh water || geo_loc_name: Canada: Southwestern British Columbia || lat_lon: 49 N 123 W || depth: n.a || BioSampleModel: MIMS.me || BioSampleModel: MIGS/MIMS/MIMARKS.water	VcDNA_shotgun-040	SRX1084306	Shotgun viral cDNA metagenomics of enriched fraction of watershed: Sample APL_040	NA	NA	NA	VcDNA_shotgun-040	WGS	VIRAL RNA	RT-PCR	PAIRED -	NA	NA	READ_INDEX: 0; READ_CLASS: Application Read; READ_TYPE: Forward; BASE_COORD: 1 || READ_INDEX: 1; READ_CLASS: Application Read; READ_TYPE: Reverse; BASE_COORD: 101	ILLUMINA	Illumina HiSeq 2500	NA	INSTRUMENT_MODEL: Illumina HiSeq 2500	NA	NA	NA	NA
SRA274315	NA	BC Centre for Disease Control	Gardy Lab	NA	2017-12-21 18:12:53	PRJNA287840	SRP059841	watershed biome Raw sequence reads	Metagenomics	Water quality is currently assessed primarily at the tap using culture-based indicators of microbial pollution, such as coliform bacteria and E. coli. This paradigm is restrictive because it relies on century-old technologies and does not consider the broader impact of microbial pollution on the larger ecosystem. Furthermore, this approach enables only reactive responses focused on human health r…	freshwater metagenome	NA	Watershed Discovery Project Homepage: http://www.watersheddiscovery.ca/	NA	NA	NA	NA	APL_048	SRS971059	449393	NA	NA	NA	NA	NA	NA	sample_number: 048 || collection_date: 2012-09-10 || sample_source: agricultural polluted || env_biome: watershed biome || env_feature: agricultural || env_material: fresh water || geo_loc_name: Canada: Southwestern British Columbia || lat_lon: 49 N 123 W || depth: n.a || BioSampleModel: MIMS.me || BioSampleModel: MIGS/MIMS/MIMARKS.water	VDNA_shotgun-048	SRX1084210	Shotgun viral metagenomics of enriched fraction of watershed: Sample APL_048	NA	NA	NA	VDNA_shotgun-048	WGS	METAGENOMIC	RANDOM PCR	PAIRED -	NA	NA	READ_INDEX: 0; READ_CLASS: Application Read; READ_TYPE: Forward; BASE_COORD: 1 || READ_INDEX: 1; READ_CLASS: Application Read; READ_TYPE: Reverse; BASE_COORD: 101	ILLUMINA	Illumina HiSeq 2500	NA	INSTRUMENT_MODEL: Illumina HiSeq 2500	NA	NA	NA	NA
SRA274315	NA	BC Centre for Disease Control	Gardy Lab	NA	2017-12-21 18:12:53	PRJNA287840	SRP059841	watershed biome Raw sequence reads	Metagenomics	Water quality is currently assessed primarily at the tap using culture-based indicators of microbial pollution, such as coliform bacteria and E. coli. This paradigm is restrictive because it relies on century-old technologies and does not consider the broader impact of microbial pollution on the larger ecosystem. Furthermore, this approach enables only reactive responses focused on human health r…	freshwater metagenome	NA	Watershed Discovery Project Homepage: http://www.watersheddiscovery.ca/	NA	NA	NA	NA	APL_048	SRS971059	449393	NA	NA	NA	NA	NA	NA	sample_number: 048 || collection_date: 2012-09-10 || sample_source: agricultural polluted || env_biome: watershed biome || env_feature: agricultural || env_material: fresh water || geo_loc_name: Canada: Southwestern British Columbia || lat_lon: 49 N 123 W || depth: n.a || BioSampleModel: MIMS.me || BioSampleModel: MIGS/MIMS/MIMARKS.water	VcDNA_shotgun-048	SRX1084314	Shotgun viral cDNA metagenomics of enriched fraction of watershed: Sample APL_048	NA	NA	NA	VcDNA_shotgun-048	WGS	VIRAL RNA	RT-PCR	PAIRED -	NA	NA	READ_INDEX: 0; READ_CLASS: Application Read; READ_TYPE: Forward; BASE_COORD: 1 || READ_INDEX: 1; READ_CLASS: Application Read; READ_TYPE: Reverse; BASE_COORD: 101	ILLUMINA	Illumina HiSeq 2500	NA	INSTRUMENT_MODEL: Illumina HiSeq 2500	NA	NA	NA	NA
SRA274315	NA	BC Centre for Disease Control	Gardy Lab	NA	2017-12-21 18:12:53	PRJNA287840	SRP059841	watershed biome Raw sequence reads	Metagenomics	Water quality is currently assessed primarily at the tap using culture-based indicators of microbial pollution, such as coliform bacteria and E. coli. This paradigm is restrictive because it relies on century-old technologies and does not consider the broader impact of microbial pollution on the larger ecosystem. Furthermore, this approach enables only reactive responses focused on human health r…	freshwater metagenome	NA	Watershed Discovery Project Homepage: http://www.watersheddiscovery.ca/	NA	NA	NA	NA	APL_056	SRS971058	449393	NA	NA	NA	NA	NA	NA	sample_number: 056 || collection_date: 2012-10-01 || sample_source: agricultural polluted || env_biome: watershed biome || env_feature: agricultural || env_material: fresh water || geo_loc_name: Canada: Southwestern British Columbia || lat_lon: 49 N 123 W || depth: n.a || BioSampleModel: MIMS.me || BioSampleModel: MIGS/MIMS/MIMARKS.water	VDNA_shotgun-056	SRX1084218	Shotgun viral metagenomics of enriched fraction of watershed: Sample APL_056	NA	NA	NA	VDNA_shotgun-056	WGS	METAGENOMIC	RANDOM PCR	PAIRED -	NA	NA	READ_INDEX: 0; READ_CLASS: Application Read; READ_TYPE: Forward; BASE_COORD: 1 || READ_INDEX: 1; READ_CLASS: Application Read; READ_TYPE: Reverse; BASE_COORD: 101	ILLUMINA	Illumina HiSeq 2500	NA	INSTRUMENT_MODEL: Illumina HiSeq 2500	NA	NA	NA	NA
SRA274315	NA	BC Centre for Disease Control	Gardy Lab	NA	2017-12-21 18:12:53	PRJNA287840	SRP059841	watershed biome Raw sequence reads	Metagenomics	Water quality is currently assessed primarily at the tap using culture-based indicators of microbial pollution, such as coliform bacteria and E. coli. This paradigm is restrictive because it relies on century-old technologies and does not consider the broader impact of microbial pollution on the larger ecosystem. Furthermore, this approach enables only reactive responses focused on human health r…	freshwater metagenome	NA	Watershed Discovery Project Homepage: http://www.watersheddiscovery.ca/	NA	NA	NA	NA	APL_056	SRS971058	449393	NA	NA	NA	NA	NA	NA	sample_number: 056 || collection_date: 2012-10-01 || sample_source: agricultural polluted || env_biome: watershed biome || env_feature: agricultural || env_material: fresh water || geo_loc_name: Canada: Southwestern British Columbia || lat_lon: 49 N 123 W || depth: n.a || BioSampleModel: MIMS.me || BioSampleModel: MIGS/MIMS/MIMARKS.water	VcDNA_shotgun-056	SRX1084322	Shotgun viral cDNA metagenomics of enriched fraction of watershed: Sample APL_056	NA	NA	NA	VcDNA_shotgun-056	WGS	VIRAL RNA	RT-PCR	PAIRED -	NA	NA	READ_INDEX: 0; READ_CLASS: Application Read; READ_TYPE: Forward; BASE_COORD: 1 || READ_INDEX: 1; READ_CLASS: Application Read; READ_TYPE: Reverse; BASE_COORD: 101	ILLUMINA	Illumina HiSeq 2500	NA	INSTRUMENT_MODEL: Illumina HiSeq 2500	NA	NA	NA	NA
SRA274315	NA	BC Centre for Disease Control	Gardy Lab	NA	2017-12-21 18:12:53	PRJNA287840	SRP059841	watershed biome Raw sequence reads	Metagenomics	Water quality is currently assessed primarily at the tap using culture-based indicators of microbial pollution, such as coliform bacteria and E. coli. This paradigm is restrictive because it relies on century-old technologies and does not consider the broader impact of microbial pollution on the larger ecosystem. Furthermore, this approach enables only reactive responses focused on human health r…	freshwater metagenome	NA	Watershed Discovery Project Homepage: http://www.watersheddiscovery.ca/	NA	NA	NA	NA	APL_064	SRS971057	449393	NA	NA	NA	NA	NA	NA	sample_number: 064 || collection_date: 2012-11-05 || sample_source: agricultural polluted || env_biome: watershed biome || env_feature: agricultural || env_material: fresh water || geo_loc_name: Canada: Southwestern British Columbia || lat_lon: 49 N 123 W || depth: n.a || BioSampleModel: MIMS.me || BioSampleModel: MIGS/MIMS/MIMARKS.water	VDNA_shotgun-064	SRX1084226	Shotgun viral metagenomics of enriched fraction of watershed: Sample APL_064	NA	NA	NA	VDNA_shotgun-064	WGS	METAGENOMIC	RANDOM PCR	PAIRED -	NA	NA	READ_INDEX: 0; READ_CLASS: Application Read; READ_TYPE: Forward; BASE_COORD: 1 || READ_INDEX: 1; READ_CLASS: Application Read; READ_TYPE: Reverse; BASE_COORD: 101	ILLUMINA	Illumina HiSeq 2500	NA	INSTRUMENT_MODEL: Illumina HiSeq 2500	NA	NA	NA	NA
SRA274315	NA	BC Centre for Disease Control	Gardy Lab	NA	2017-12-21 18:12:53	PRJNA287840	SRP059841	watershed biome Raw sequence reads	Metagenomics	Water quality is currently assessed primarily at the tap using culture-based indicators of microbial pollution, such as coliform bacteria and E. coli. This paradigm is restrictive because it relies on century-old technologies and does not consider the broader impact of microbial pollution on the larger ecosystem. Furthermore, this approach enables only reactive responses focused on human health r…	freshwater metagenome	NA	Watershed Discovery Project Homepage: http://www.watersheddiscovery.ca/	NA	NA	NA	NA	APL_064	SRS971057	449393	NA	NA	NA	NA	NA	NA	sample_number: 064 || collection_date: 2012-11-05 || sample_source: agricultural polluted || env_biome: watershed biome || env_feature: agricultural || env_material: fresh water || geo_loc_name: Canada: Southwestern British Columbia || lat_lon: 49 N 123 W || depth: n.a || BioSampleModel: MIMS.me || BioSampleModel: MIGS/MIMS/MIMARKS.water	VcDNA_shotgun-064	SRX1084330	Shotgun viral cDNA metagenomics of enriched fraction of watershed: Sample APL_064	NA	NA	NA	VcDNA_shotgun-064	WGS	VIRAL RNA	RT-PCR	PAIRED -	NA	NA	READ_INDEX: 0; READ_CLASS: Application Read; READ_TYPE: Forward; BASE_COORD: 1 || READ_INDEX: 1; READ_CLASS: Application Read; READ_TYPE: Reverse; BASE_COORD: 102	ILLUMINA	Illumina HiSeq 2500	NA	INSTRUMENT_MODEL: Illumina HiSeq 2500	NA	NA	NA	NA
SRA274315	NA	BC Centre for Disease Control	Gardy Lab	NA	2017-12-21 18:12:53	PRJNA287840	SRP059841	watershed biome Raw sequence reads	Metagenomics	Water quality is currently assessed primarily at the tap using culture-based indicators of microbial pollution, such as coliform bacteria and E. coli. This paradigm is restrictive because it relies on century-old technologies and does not consider the broader impact of microbial pollution on the larger ecosystem. Furthermore, this approach enables only reactive responses focused on human health r…	freshwater metagenome	NA	Watershed Discovery Project Homepage: http://www.watersheddiscovery.ca/	NA	NA	NA	NA	APL_072	SRS971056	449393	NA	NA	NA	NA	NA	NA	sample_number: 072 || collection_date: 2012-12-03 || sample_source: agricultural polluted || env_biome: watershed biome || env_feature: agricultural || env_material: fresh water || geo_loc_name: Canada: Southwestern British Columbia || lat_lon: 49 N 123 W || depth: n.a || BioSampleModel: MIMS.me || BioSampleModel: MIGS/MIMS/MIMARKS.water	VDNA_shotgun-072	SRX1084234	Shotgun viral metagenomics of enriched fraction of watershed: Sample APL_072	NA	NA	NA	VDNA_shotgun-072	WGS	METAGENOMIC	RANDOM PCR	PAIRED -	NA	NA	READ_INDEX: 0; READ_CLASS: Application Read; READ_TYPE: Forward; BASE_COORD: 1 || READ_INDEX: 1; READ_CLASS: Application Read; READ_TYPE: Reverse; BASE_COORD: 101	ILLUMINA	Illumina HiSeq 2500	NA	INSTRUMENT_MODEL: Illumina HiSeq 2500	NA	NA	NA	NA
SRA274315	NA	BC Centre for Disease Control	Gardy Lab	NA	2017-12-21 18:12:53	PRJNA287840	SRP059841	watershed biome Raw sequence reads	Metagenomics	Water quality is currently assessed primarily at the tap using culture-based indicators of microbial pollution, such as coliform bacteria and E. coli. This paradigm is restrictive because it relies on century-old technologies and does not consider the broader impact of microbial pollution on the larger ecosystem. Furthermore, this approach enables only reactive responses focused on human health r…	freshwater metagenome	NA	Watershed Discovery Project Homepage: http://www.watersheddiscovery.ca/	NA	NA	NA	NA	APL_072	SRS971056	449393	NA	NA	NA	NA	NA	NA	sample_number: 072 || collection_date: 2012-12-03 || sample_source: agricultural polluted || env_biome: watershed biome || env_feature: agricultural || env_material: fresh water || geo_loc_name: Canada: Southwestern British Columbia || lat_lon: 49 N 123 W || depth: n.a || BioSampleModel: MIMS.me || BioSampleModel: MIGS/MIMS/MIMARKS.water	VcDNA_shotgun-072	SRX1084338	Shotgun viral cDNA metagenomics of enriched fraction of watershed: Sample APL_072	NA	NA	NA	VcDNA_shotgun-072	WGS	VIRAL RNA	RT-PCR	PAIRED -	NA	NA	READ_INDEX: 0; READ_CLASS: Application Read; READ_TYPE: Forward; BASE_COORD: 1 || READ_INDEX: 1; READ_CLASS: Application Read; READ_TYPE: Reverse; BASE_COORD: 102	ILLUMINA	Illumina HiSeq 2500	NA	INSTRUMENT_MODEL: Illumina HiSeq 2500	NA	NA	NA	NA
SRA274315	NA	BC Centre for Disease Control	Gardy Lab	NA	2017-12-21 18:12:53	PRJNA287840	SRP059841	watershed biome Raw sequence reads	Metagenomics	Water quality is currently assessed primarily at the tap using culture-based indicators of microbial pollution, such as coliform bacteria and E. coli. This paradigm is restrictive because it relies on century-old technologies and does not consider the broader impact of microbial pollution on the larger ecosystem. Furthermore, this approach enables only reactive responses focused on human health r…	freshwater metagenome	NA	Watershed Discovery Project Homepage: http://www.watersheddiscovery.ca/	NA	NA	NA	NA	APL_080	SRS971264	449393	NA	NA	NA	NA	NA	NA	sample_number: 080 || collection_date: 2013-01-07 || sample_source: agricultural polluted || env_biome: watershed biome || env_feature: agricultural || env_material: fresh water || geo_loc_name: Canada: Southwestern British Columbia || lat_lon: 49 N 123 W || depth: n.a || BioSampleModel: MIMS.me || BioSampleModel: MIGS/MIMS/MIMARKS.water	VDNA_shotgun-080	SRX1084242	Shotgun viral metagenomics of enriched fraction of watershed: Sample APL_080	NA	NA	NA	VDNA_shotgun-080	WGS	METAGENOMIC	RANDOM PCR	PAIRED -	NA	NA	READ_INDEX: 0; READ_CLASS: Application Read; READ_TYPE: Forward; BASE_COORD: 1 || READ_INDEX: 1; READ_CLASS: Application Read; READ_TYPE: Reverse; BASE_COORD: 101	ILLUMINA	Illumina HiSeq 2500	NA	INSTRUMENT_MODEL: Illumina HiSeq 2500	NA	NA	NA	NA
SRA274315	NA	BC Centre for Disease Control	Gardy Lab	NA	2017-12-21 18:12:53	PRJNA287840	SRP059841	watershed biome Raw sequence reads	Metagenomics	Water quality is currently assessed primarily at the tap using culture-based indicators of microbial pollution, such as coliform bacteria and E. coli. This paradigm is restrictive because it relies on century-old technologies and does not consider the broader impact of microbial pollution on the larger ecosystem. Furthermore, this approach enables only reactive responses focused on human health r…	freshwater metagenome	NA	Watershed Discovery Project Homepage: http://www.watersheddiscovery.ca/	NA	NA	NA	NA	APL_080	SRS971264	449393	NA	NA	NA	NA	NA	NA	sample_number: 080 || collection_date: 2013-01-07 || sample_source: agricultural polluted || env_biome: watershed biome || env_feature: agricultural || env_material: fresh water || geo_loc_name: Canada: Southwestern British Columbia || lat_lon: 49 N 123 W || depth: n.a || BioSampleModel: MIMS.me || BioSampleModel: MIGS/MIMS/MIMARKS.water	VcDNA_shotgun-080	SRX1084346	Shotgun viral cDNA metagenomics of enriched fraction of watershed: Sample APL_080	NA	NA	NA	VcDNA_shotgun-080	WGS	VIRAL RNA	RT-PCR	PAIRED -	NA	NA	READ_INDEX: 0; READ_CLASS: Application Read; READ_TYPE: Forward; BASE_COORD: 1 || READ_INDEX: 1; READ_CLASS: Application Read; READ_TYPE: Reverse; BASE_COORD: 102	ILLUMINA	Illumina HiSeq 2500	NA	INSTRUMENT_MODEL: Illumina HiSeq 2500	NA	NA	NA	NA
SRA274315	NA	BC Centre for Disease Control	Gardy Lab	NA	2017-12-21 18:12:53	PRJNA287840	SRP059841	watershed biome Raw sequence reads	Metagenomics	Water quality is currently assessed primarily at the tap using culture-based indicators of microbial pollution, such as coliform bacteria and E. coli. This paradigm is restrictive because it relies on century-old technologies and does not consider the broader impact of microbial pollution on the larger ecosystem. Furthermore, this approach enables only reactive responses focused on human health r…	freshwater metagenome	NA	Watershed Discovery Project Homepage: http://www.watersheddiscovery.ca/	NA	NA	NA	NA	APL_088	SRS971055	449393	NA	NA	NA	NA	NA	NA	sample_number: 088 || collection_date: 2013-02-04 || sample_source: agricultural polluted || env_biome: watershed biome || env_feature: agricultural || env_material: fresh water || geo_loc_name: Canada: Southwestern British Columbia || lat_lon: 49 N 123 W || depth: n.a || BioSampleModel: MIMS.me || BioSampleModel: MIGS/MIMS/MIMARKS.water	VDNA_shotgun-088	SRX1084250	Shotgun viral metagenomics of enriched fraction of watershed: Sample APL_088	NA	NA	NA	VDNA_shotgun-088	WGS	METAGENOMIC	RANDOM PCR	PAIRED -	NA	NA	READ_INDEX: 0; READ_CLASS: Application Read; READ_TYPE: Forward; BASE_COORD: 1 || READ_INDEX: 1; READ_CLASS: Application Read; READ_TYPE: Reverse; BASE_COORD: 101	ILLUMINA	Illumina HiSeq 2500	NA	INSTRUMENT_MODEL: Illumina HiSeq 2500	NA	NA	NA	NA
SRA274315	NA	BC Centre for Disease Control	Gardy Lab	NA	2017-12-21 18:12:53	PRJNA287840	SRP059841	watershed biome Raw sequence reads	Metagenomics	Water quality is currently assessed primarily at the tap using culture-based indicators of microbial pollution, such as coliform bacteria and E. coli. This paradigm is restrictive because it relies on century-old technologies and does not consider the broader impact of microbial pollution on the larger ecosystem. Furthermore, this approach enables only reactive responses focused on human health r…	freshwater metagenome	NA	Watershed Discovery Project Homepage: http://www.watersheddiscovery.ca/	NA	NA	NA	NA	APL_088	SRS971055	449393	NA	NA	NA	NA	NA	NA	sample_number: 088 || collection_date: 2013-02-04 || sample_source: agricultural polluted || env_biome: watershed biome || env_feature: agricultural || env_material: fresh water || geo_loc_name: Canada: Southwestern British Columbia || lat_lon: 49 N 123 W || depth: n.a || BioSampleModel: MIMS.me || BioSampleModel: MIGS/MIMS/MIMARKS.water	VcDNA_shotgun-088	SRX1084354	Shotgun viral cDNA metagenomics of enriched fraction of watershed: Sample APL_088	NA	NA	NA	VcDNA_shotgun-088	WGS	VIRAL RNA	RT-PCR	PAIRED -	NA	NA	READ_INDEX: 0; READ_CLASS: Application Read; READ_TYPE: Forward; BASE_COORD: 1 || READ_INDEX: 1; READ_CLASS: Application Read; READ_TYPE: Reverse; BASE_COORD: 102	ILLUMINA	Illumina HiSeq 2500	NA	INSTRUMENT_MODEL: Illumina HiSeq 2500	NA	NA	NA	NA
SRA274315	NA	BC Centre for Disease Control	Gardy Lab	NA	2017-12-21 18:12:53	PRJNA287840	SRP059841	watershed biome Raw sequence reads	Metagenomics	Water quality is currently assessed primarily at the tap using culture-based indicators of microbial pollution, such as coliform bacteria and E. coli. This paradigm is restrictive because it relies on century-old technologies and does not consider the broader impact of microbial pollution on the larger ecosystem. Furthermore, this approach enables only reactive responses focused on human health r…	freshwater metagenome	NA	Watershed Discovery Project Homepage: http://www.watersheddiscovery.ca/	NA	NA	NA	NA	APL_097	SRS971053	449393	NA	NA	NA	NA	NA	NA	sample_number: 097 || collection_date: 2013-03-04 || sample_source: agricultural polluted || env_biome: watershed biome || env_feature: agricultural || env_material: fresh water || geo_loc_name: Canada: Southwestern British Columbia || lat_lon: 49 N 123 W || depth: n.a || BioSampleModel: MIMS.me || BioSampleModel: MIGS/MIMS/MIMARKS.water	VDNA_shotgun-097	SRX1084259	Shotgun viral metagenomics of enriched fraction of watershed: Sample APL_097	NA	NA	NA	VDNA_shotgun-097	WGS	METAGENOMIC	RANDOM PCR	PAIRED -	NA	NA	READ_INDEX: 0; READ_CLASS: Application Read; READ_TYPE: Forward; BASE_COORD: 1 || READ_INDEX: 1; READ_CLASS: Application Read; READ_TYPE: Reverse; BASE_COORD: 101	ILLUMINA	Illumina HiSeq 2500	NA	INSTRUMENT_MODEL: Illumina HiSeq 2500	NA	NA	NA	NA
SRA274315	NA	BC Centre for Disease Control	Gardy Lab	NA	2017-12-21 18:12:53	PRJNA287840	SRP059841	watershed biome Raw sequence reads	Metagenomics	Water quality is currently assessed primarily at the tap using culture-based indicators of microbial pollution, such as coliform bacteria and E. coli. This paradigm is restrictive because it relies on century-old technologies and does not consider the broader impact of microbial pollution on the larger ecosystem. Furthermore, this approach enables only reactive responses focused on human health r…	freshwater metagenome	NA	Watershed Discovery Project Homepage: http://www.watersheddiscovery.ca/	NA	NA	NA	NA	APL_097	SRS971053	449393	NA	NA	NA	NA	NA	NA	sample_number: 097 || collection_date: 2013-03-04 || sample_source: agricultural polluted || env_biome: watershed biome || env_feature: agricultural || env_material: fresh water || geo_loc_name: Canada: Southwestern British Columbia || lat_lon: 49 N 123 W || depth: n.a || BioSampleModel: MIMS.me || BioSampleModel: MIGS/MIMS/MIMARKS.water	VcDNA_shotgun-097	SRX1084363	Shotgun viral cDNA metagenomics of enriched fraction of watershed: Sample APL_097	NA	NA	NA	VcDNA_shotgun-097	WGS	VIRAL RNA	RT-PCR	PAIRED -	NA	NA	READ_INDEX: 0; READ_CLASS: Application Read; READ_TYPE: Forward; BASE_COORD: 1 || READ_INDEX: 1; READ_CLASS: Application Read; READ_TYPE: Reverse; BASE_COORD: 102	ILLUMINA	Illumina HiSeq 2500	NA	INSTRUMENT_MODEL: Illumina HiSeq 2500	NA	NA	NA	NA
SRA274315	NA	BC Centre for Disease Control	Gardy Lab	NA	2017-12-21 18:12:53	PRJNA287840	SRP059841	watershed biome Raw sequence reads	Metagenomics	Water quality is currently assessed primarily at the tap using culture-based indicators of microbial pollution, such as coliform bacteria and E. coli. This paradigm is restrictive because it relies on century-old technologies and does not consider the broader impact of microbial pollution on the larger ecosystem. Furthermore, this approach enables only reactive responses focused on human health r…	freshwater metagenome	NA	Watershed Discovery Project Homepage: http://www.watersheddiscovery.ca/	NA	NA	NA	NA	APL_105	SRS971054	449393	NA	NA	NA	NA	NA	NA	sample_number: 105 || collection_date: 2013-04-08 || sample_source: agricultural polluted || env_biome: watershed biome || env_feature: agricultural || env_material: fresh water || geo_loc_name: Canada: Southwestern British Columbia || lat_lon: 49 N 123 W || depth: n.a || BioSampleModel: MIMS.me || BioSampleModel: MIGS/MIMS/MIMARKS.water	VDNA_shotgun-105	SRX1084267	Shotgun viral metagenomics of enriched fraction of watershed: Sample APL_105	NA	NA	NA	VDNA_shotgun-105	WGS	METAGENOMIC	RANDOM PCR	PAIRED -	NA	NA	READ_INDEX: 0; READ_CLASS: Application Read; READ_TYPE: Forward; BASE_COORD: 1 || READ_INDEX: 1; READ_CLASS: Application Read; READ_TYPE: Reverse; BASE_COORD: 101	ILLUMINA	Illumina HiSeq 2500	NA	INSTRUMENT_MODEL: Illumina HiSeq 2500	NA	NA	NA	NA
SRA274315	NA	BC Centre for Disease Control	Gardy Lab	NA	2017-12-21 18:12:53	PRJNA287840	SRP059841	watershed biome Raw sequence reads	Metagenomics	Water quality is currently assessed primarily at the tap using culture-based indicators of microbial pollution, such as coliform bacteria and E. coli. This paradigm is restrictive because it relies on century-old technologies and does not consider the broader impact of microbial pollution on the larger ecosystem. Furthermore, this approach enables only reactive responses focused on human health r…	freshwater metagenome	NA	Watershed Discovery Project Homepage: http://www.watersheddiscovery.ca/	NA	NA	NA	NA	APL_105	SRS971054	449393	NA	NA	NA	NA	NA	NA	sample_number: 105 || collection_date: 2013-04-08 || sample_source: agricultural polluted || env_biome: watershed biome || env_feature: agricultural || env_material: fresh water || geo_loc_name: Canada: Southwestern British Columbia || lat_lon: 49 N 123 W || depth: n.a || BioSampleModel: MIMS.me || BioSampleModel: MIGS/MIMS/MIMARKS.water	VcDNA_shotgun-105	SRX1084371	Shotgun viral cDNA metagenomics of enriched fraction of watershed: Sample APL_105	NA	NA	NA	VcDNA_shotgun-105	WGS	VIRAL RNA	RT-PCR	PAIRED -	NA	NA	READ_INDEX: 0; READ_CLASS: Application Read; READ_TYPE: Forward; BASE_COORD: 1 || READ_INDEX: 1; READ_CLASS: Application Read; READ_TYPE: Reverse; BASE_COORD: 102	ILLUMINA	Illumina HiSeq 2500	NA	INSTRUMENT_MODEL: Illumina HiSeq 2500	NA	NA	NA	NA
SRA274315	NA	BC Centre for Disease Control	Gardy Lab	NA	2017-12-21 18:12:53	PRJNA287840	SRP059841	watershed biome Raw sequence reads	Metagenomics	Water quality is currently assessed primarily at the tap using culture-based indicators of microbial pollution, such as coliform bacteria and E. coli. This paradigm is restrictive because it relies on century-old technologies and does not consider the broader impact of microbial pollution on the larger ecosystem. Furthermore, this approach enables only reactive responses focused on human health r…	freshwater metagenome	NA	Watershed Discovery Project Homepage: http://www.watersheddiscovery.ca/	NA	NA	NA	NA	AUP_011	SRS971052	449393	NA	NA	NA	NA	NA	NA	sample_number: 011 || collection_date: 2012-04-23 || sample_source: agricultural upstream || env_biome: watershed biome || env_feature: agricultural || env_material: fresh water || geo_loc_name: Canada: Southwestern British Columbia || lat_lon: 49 N 123 W || depth: n.a || BioSampleModel: MIMS.me || BioSampleModel: MIGS/MIMS/MIMARKS.water	VDNA_shotgun-011	SRX1084173	Shotgun viral metagenomics of enriched fraction of watershed: Sample AUP_011	NA	NA	NA	VDNA_shotgun-011	WGS	METAGENOMIC	RANDOM PCR	PAIRED -	NA	NA	READ_INDEX: 0; READ_CLASS: Application Read; READ_TYPE: Forward; BASE_COORD: 1 || READ_INDEX: 1; READ_CLASS: Application Read; READ_TYPE: Reverse; BASE_COORD: 101	ILLUMINA	Illumina HiSeq 2500	NA	INSTRUMENT_MODEL: Illumina HiSeq 2500	NA	NA	NA	NA
SRA274315	NA	BC Centre for Disease Control	Gardy Lab	NA	2017-12-21 18:12:53	PRJNA287840	SRP059841	watershed biome Raw sequence reads	Metagenomics	Water quality is currently assessed primarily at the tap using culture-based indicators of microbial pollution, such as coliform bacteria and E. coli. This paradigm is restrictive because it relies on century-old technologies and does not consider the broader impact of microbial pollution on the larger ecosystem. Furthermore, this approach enables only reactive responses focused on human health r…	freshwater metagenome	NA	Watershed Discovery Project Homepage: http://www.watersheddiscovery.ca/	NA	NA	NA	NA	AUP_011	SRS971052	449393	NA	NA	NA	NA	NA	NA	sample_number: 011 || collection_date: 2012-04-23 || sample_source: agricultural upstream || env_biome: watershed biome || env_feature: agricultural || env_material: fresh water || geo_loc_name: Canada: Southwestern British Columbia || lat_lon: 49 N 123 W || depth: n.a || BioSampleModel: MIMS.me || BioSampleModel: MIGS/MIMS/MIMARKS.water	VcDNA_shotgun-011	SRX1084277	Shotgun viral cDNA metagenomics of enriched fraction of watershed: Sample AUP_011	NA	NA	NA	VcDNA_shotgun-011	WGS	VIRAL RNA	RT-PCR	PAIRED -	NA	NA	READ_INDEX: 0; READ_CLASS: Application Read; READ_TYPE: Forward; BASE_COORD: 1 || READ_INDEX: 1; READ_CLASS: Application Read; READ_TYPE: Reverse; BASE_COORD: 101	ILLUMINA	Illumina HiSeq 2500	NA	INSTRUMENT_MODEL: Illumina HiSeq 2500	NA	NA	NA	NA
SRA274315	NA	BC Centre for Disease Control	Gardy Lab	NA	2017-12-21 18:12:53	PRJNA287840	SRP059841	watershed biome Raw sequence reads	Metagenomics	Water quality is currently assessed primarily at the tap using culture-based indicators of microbial pollution, such as coliform bacteria and E. coli. This paradigm is restrictive because it relies on century-old technologies and does not consider the broader impact of microbial pollution on the larger ecosystem. Furthermore, this approach enables only reactive responses focused on human health r…	freshwater metagenome	NA	Watershed Discovery Project Homepage: http://www.watersheddiscovery.ca/	NA	NA	NA	NA	AUP_015	SRS971051	449393	NA	NA	NA	NA	NA	NA	sample_number: 015 || collection_date: 2012-05-07 || sample_source: agricultural upstream || env_biome: watershed biome || env_feature: agricultural || env_material: fresh water || geo_loc_name: Canada: Southwestern British Columbia || lat_lon: 49 N 123 W || depth: n.a || BioSampleModel: MIMS.me || BioSampleModel: MIGS/MIMS/MIMARKS.water	VDNA_shotgun-015	SRX1084177	Shotgun viral metagenomics of enriched fraction of watershed: Sample AUP_015	NA	NA	NA	VDNA_shotgun-015	WGS	METAGENOMIC	RANDOM PCR	PAIRED -	NA	NA	READ_INDEX: 0; READ_CLASS: Application Read; READ_TYPE: Forward; BASE_COORD: 1 || READ_INDEX: 1; READ_CLASS: Application Read; READ_TYPE: Reverse; BASE_COORD: 101	ILLUMINA	Illumina HiSeq 2500	NA	INSTRUMENT_MODEL: Illumina HiSeq 2500	NA	NA	NA	NA
SRA274315	NA	BC Centre for Disease Control	Gardy Lab	NA	2017-12-21 18:12:53	PRJNA287840	SRP059841	watershed biome Raw sequence reads	Metagenomics	Water quality is currently assessed primarily at the tap using culture-based indicators of microbial pollution, such as coliform bacteria and E. coli. This paradigm is restrictive because it relies on century-old technologies and does not consider the broader impact of microbial pollution on the larger ecosystem. Furthermore, this approach enables only reactive responses focused on human health r…	freshwater metagenome	NA	Watershed Discovery Project Homepage: http://www.watersheddiscovery.ca/	NA	NA	NA	NA	AUP_015	SRS971051	449393	NA	NA	NA	NA	NA	NA	sample_number: 015 || collection_date: 2012-05-07 || sample_source: agricultural upstream || env_biome: watershed biome || env_feature: agricultural || env_material: fresh water || geo_loc_name: Canada: Southwestern British Columbia || lat_lon: 49 N 123 W || depth: n.a || BioSampleModel: MIMS.me || BioSampleModel: MIGS/MIMS/MIMARKS.water	VcDNA_shotgun-015	SRX1084281	Shotgun viral cDNA metagenomics of enriched fraction of watershed: Sample AUP_015	NA	NA	NA	VcDNA_shotgun-015	WGS	VIRAL RNA	RT-PCR	PAIRED -	NA	NA	READ_INDEX: 0; READ_CLASS: Application Read; READ_TYPE: Forward; BASE_COORD: 1 || READ_INDEX: 1; READ_CLASS: Application Read; READ_TYPE: Reverse; BASE_COORD: 101	ILLUMINA	Illumina HiSeq 2500	NA	INSTRUMENT_MODEL: Illumina HiSeq 2500	NA	NA	NA	NA
SRA274315	NA	BC Centre for Disease Control	Gardy Lab	NA	2017-12-21 18:12:53	PRJNA287840	SRP059841	watershed biome Raw sequence reads	Metagenomics	Water quality is currently assessed primarily at the tap using culture-based indicators of microbial pollution, such as coliform bacteria and E. coli. This paradigm is restrictive because it relies on century-old technologies and does not consider the broader impact of microbial pollution on the larger ecosystem. Furthermore, this approach enables only reactive responses focused on human health r…	freshwater metagenome	NA	Watershed Discovery Project Homepage: http://www.watersheddiscovery.ca/	NA	NA	NA	NA	AUP_023	SRS971050	449393	NA	NA	NA	NA	NA	NA	sample_number: 023 || collection_date: 2012-06-04 || sample_source: agricultural upstream || env_biome: watershed biome || env_feature: agricultural || env_material: fresh water || geo_loc_name: Canada: Southwestern British Columbia || lat_lon: 49 N 123 W || depth: n.a || BioSampleModel: MIMS.me || BioSampleModel: MIGS/MIMS/MIMARKS.water	VDNA_shotgun-023	SRX1084185	Shotgun viral metagenomics of enriched fraction of watershed: Sample AUP_023	NA	NA	NA	VDNA_shotgun-023	WGS	METAGENOMIC	RANDOM PCR	PAIRED -	NA	NA	READ_INDEX: 0; READ_CLASS: Application Read; READ_TYPE: Forward; BASE_COORD: 1 || READ_INDEX: 1; READ_CLASS: Application Read; READ_TYPE: Reverse; BASE_COORD: 101	ILLUMINA	Illumina HiSeq 2500	NA	INSTRUMENT_MODEL: Illumina HiSeq 2500	NA	NA	NA	NA
SRA274315	NA	BC Centre for Disease Control	Gardy Lab	NA	2017-12-21 18:12:53	PRJNA287840	SRP059841	watershed biome Raw sequence reads	Metagenomics	Water quality is currently assessed primarily at the tap using culture-based indicators of microbial pollution, such as coliform bacteria and E. coli. This paradigm is restrictive because it relies on century-old technologies and does not consider the broader impact of microbial pollution on the larger ecosystem. Furthermore, this approach enables only reactive responses focused on human health r…	freshwater metagenome	NA	Watershed Discovery Project Homepage: http://www.watersheddiscovery.ca/	NA	NA	NA	NA	AUP_023	SRS971050	449393	NA	NA	NA	NA	NA	NA	sample_number: 023 || collection_date: 2012-06-04 || sample_source: agricultural upstream || env_biome: watershed biome || env_feature: agricultural || env_material: fresh water || geo_loc_name: Canada: Southwestern British Columbia || lat_lon: 49 N 123 W || depth: n.a || BioSampleModel: MIMS.me || BioSampleModel: MIGS/MIMS/MIMARKS.water	VcDNA_shotgun-023	SRX1084289	Shotgun viral cDNA metagenomics of enriched fraction of watershed: Sample AUP_023	NA	NA	NA	VcDNA_shotgun-023	WGS	VIRAL RNA	RT-PCR	PAIRED -	NA	NA	READ_INDEX: 0; READ_CLASS: Application Read; READ_TYPE: Forward; BASE_COORD: 1 || READ_INDEX: 1; READ_CLASS: Application Read; READ_TYPE: Reverse; BASE_COORD: 101	ILLUMINA	Illumina HiSeq 2500	NA	INSTRUMENT_MODEL: Illumina HiSeq 2500	NA	NA	NA	NA
SRA274315	NA	BC Centre for Disease Control	Gardy Lab	NA	2017-12-21 18:12:53	PRJNA287840	SRP059841	watershed biome Raw sequence reads	Metagenomics	Water quality is currently assessed primarily at the tap using culture-based indicators of microbial pollution, such as coliform bacteria and E. coli. This paradigm is restrictive because it relies on century-old technologies and does not consider the broader impact of microbial pollution on the larger ecosystem. Furthermore, this approach enables only reactive responses focused on human health r…	freshwater metagenome	NA	Watershed Discovery Project Homepage: http://www.watersheddiscovery.ca/	NA	NA	NA	NA	AUP_031	SRS971049	449393	NA	NA	NA	NA	NA	NA	sample_number: 031 || collection_date: 2012-07-09 || sample_source: agricultural upstream || env_biome: watershed biome || env_feature: agricultural || env_material: fresh water || geo_loc_name: Canada: Southwestern British Columbia || lat_lon: 49 N 123 W || depth: n.a || BioSampleModel: MIMS.me || BioSampleModel: MIGS/MIMS/MIMARKS.water	VDNA_shotgun-031	SRX1084193	Shotgun viral metagenomics of enriched fraction of watershed: Sample AUP_031	NA	NA	NA	VDNA_shotgun-031	WGS	METAGENOMIC	RANDOM PCR	PAIRED -	NA	NA	READ_INDEX: 0; READ_CLASS: Application Read; READ_TYPE: Forward; BASE_COORD: 1 || READ_INDEX: 1; READ_CLASS: Application Read; READ_TYPE: Reverse; BASE_COORD: 101	ILLUMINA	Illumina HiSeq 2500	NA	INSTRUMENT_MODEL: Illumina HiSeq 2500	NA	NA	NA	NA
SRA274315	NA	BC Centre for Disease Control	Gardy Lab	NA	2017-12-21 18:12:53	PRJNA287840	SRP059841	watershed biome Raw sequence reads	Metagenomics	Water quality is currently assessed primarily at the tap using culture-based indicators of microbial pollution, such as coliform bacteria and E. coli. This paradigm is restrictive because it relies on century-old technologies and does not consider the broader impact of microbial pollution on the larger ecosystem. Furthermore, this approach enables only reactive responses focused on human health r…	freshwater metagenome	NA	Watershed Discovery Project Homepage: http://www.watersheddiscovery.ca/	NA	NA	NA	NA	AUP_031	SRS971049	449393	NA	NA	NA	NA	NA	NA	sample_number: 031 || collection_date: 2012-07-09 || sample_source: agricultural upstream || env_biome: watershed biome || env_feature: agricultural || env_material: fresh water || geo_loc_name: Canada: Southwestern British Columbia || lat_lon: 49 N 123 W || depth: n.a || BioSampleModel: MIMS.me || BioSampleModel: MIGS/MIMS/MIMARKS.water	VcDNA_shotgun-031	SRX1084297	Shotgun viral cDNA metagenomics of enriched fraction of watershed: Sample AUP_031	NA	NA	NA	VcDNA_shotgun-031	WGS	VIRAL RNA	RT-PCR	PAIRED -	NA	NA	READ_INDEX: 0; READ_CLASS: Application Read; READ_TYPE: Forward; BASE_COORD: 1 || READ_INDEX: 1; READ_CLASS: Application Read; READ_TYPE: Reverse; BASE_COORD: 101	ILLUMINA	Illumina HiSeq 2500	NA	INSTRUMENT_MODEL: Illumina HiSeq 2500	NA	NA	NA	NA
SRA274315	NA	BC Centre for Disease Control	Gardy Lab	NA	2017-12-21 18:12:53	PRJNA287840	SRP059841	watershed biome Raw sequence reads	Metagenomics	Water quality is currently assessed primarily at the tap using culture-based indicators of microbial pollution, such as coliform bacteria and E. coli. This paradigm is restrictive because it relies on century-old technologies and does not consider the broader impact of microbial pollution on the larger ecosystem. Furthermore, this approach enables only reactive responses focused on human health r…	freshwater metagenome	NA	Watershed Discovery Project Homepage: http://www.watersheddiscovery.ca/	NA	NA	NA	NA	AUP_039	SRS971048	449393	NA	NA	NA	NA	NA	NA	sample_number: 039 || collection_date: 2012-08-13 || sample_source: agricultural upstream || env_biome: watershed biome || env_feature: agricultural || env_material: fresh water || geo_loc_name: Canada: Southwestern British Columbia || lat_lon: 49 N 123 W || depth: n.a || BioSampleModel: MIMS.me || BioSampleModel: MIGS/MIMS/MIMARKS.water	VDNA_shotgun-039	SRX1084201	Shotgun viral metagenomics of enriched fraction of watershed: Sample AUP_039	NA	NA	NA	VDNA_shotgun-039	WGS	METAGENOMIC	RANDOM PCR	PAIRED -	NA	NA	READ_INDEX: 0; READ_CLASS: Application Read; READ_TYPE: Forward; BASE_COORD: 1 || READ_INDEX: 1; READ_CLASS: Application Read; READ_TYPE: Reverse; BASE_COORD: 101	ILLUMINA	Illumina HiSeq 2500	NA	INSTRUMENT_MODEL: Illumina HiSeq 2500	NA	NA	NA	NA
SRA274315	NA	BC Centre for Disease Control	Gardy Lab	NA	2017-12-21 18:12:53	PRJNA287840	SRP059841	watershed biome Raw sequence reads	Metagenomics	Water quality is currently assessed primarily at the tap using culture-based indicators of microbial pollution, such as coliform bacteria and E. coli. This paradigm is restrictive because it relies on century-old technologies and does not consider the broader impact of microbial pollution on the larger ecosystem. Furthermore, this approach enables only reactive responses focused on human health r…	freshwater metagenome	NA	Watershed Discovery Project Homepage: http://www.watersheddiscovery.ca/	NA	NA	NA	NA	AUP_039	SRS971048	449393	NA	NA	NA	NA	NA	NA	sample_number: 039 || collection_date: 2012-08-13 || sample_source: agricultural upstream || env_biome: watershed biome || env_feature: agricultural || env_material: fresh water || geo_loc_name: Canada: Southwestern British Columbia || lat_lon: 49 N 123 W || depth: n.a || BioSampleModel: MIMS.me || BioSampleModel: MIGS/MIMS/MIMARKS.water	VcDNA_shotgun-039	SRX1084305	Shotgun viral cDNA metagenomics of enriched fraction of watershed: Sample AUP_039	NA	NA	NA	VcDNA_shotgun-039	WGS	VIRAL RNA	RT-PCR	PAIRED -	NA	NA	READ_INDEX: 0; READ_CLASS: Application Read; READ_TYPE: Forward; BASE_COORD: 1 || READ_INDEX: 1; READ_CLASS: Application Read; READ_TYPE: Reverse; BASE_COORD: 101	ILLUMINA	Illumina HiSeq 2500	NA	INSTRUMENT_MODEL: Illumina HiSeq 2500	NA	NA	NA	NA
SRA274315	NA	BC Centre for Disease Control	Gardy Lab	NA	2017-12-21 18:12:53	PRJNA287840	SRP059841	watershed biome Raw sequence reads	Metagenomics	Water quality is currently assessed primarily at the tap using culture-based indicators of microbial pollution, such as coliform bacteria and E. coli. This paradigm is restrictive because it relies on century-old technologies and does not consider the broader impact of microbial pollution on the larger ecosystem. Furthermore, this approach enables only reactive responses focused on human health r…	freshwater metagenome	NA	Watershed Discovery Project Homepage: http://www.watersheddiscovery.ca/	NA	NA	NA	NA	AUP_047	SRS971047	449393	NA	NA	NA	NA	NA	NA	sample_number: 047 || collection_date: 2012-09-10 || sample_source: agricultural upstream || env_biome: watershed biome || env_feature: agricultural || env_material: fresh water || geo_loc_name: Canada: Southwestern British Columbia || lat_lon: 49 N 123 W || depth: n.a || BioSampleModel: MIMS.me || BioSampleModel: MIGS/MIMS/MIMARKS.water	VDNA_shotgun-047	SRX1084209	Shotgun viral metagenomics of enriched fraction of watershed: Sample AUP_047	NA	NA	NA	VDNA_shotgun-047	WGS	METAGENOMIC	RANDOM PCR	PAIRED -	NA	NA	READ_INDEX: 0; READ_CLASS: Application Read; READ_TYPE: Forward; BASE_COORD: 1 || READ_INDEX: 1; READ_CLASS: Application Read; READ_TYPE: Reverse; BASE_COORD: 101	ILLUMINA	Illumina HiSeq 2500	NA	INSTRUMENT_MODEL: Illumina HiSeq 2500	NA	NA	NA	NA
SRA274315	NA	BC Centre for Disease Control	Gardy Lab	NA	2017-12-21 18:12:53	PRJNA287840	SRP059841	watershed biome Raw sequence reads	Metagenomics	Water quality is currently assessed primarily at the tap using culture-based indicators of microbial pollution, such as coliform bacteria and E. coli. This paradigm is restrictive because it relies on century-old technologies and does not consider the broader impact of microbial pollution on the larger ecosystem. Furthermore, this approach enables only reactive responses focused on human health r…	freshwater metagenome	NA	Watershed Discovery Project Homepage: http://www.watersheddiscovery.ca/	NA	NA	NA	NA	AUP_047	SRS971047	449393	NA	NA	NA	NA	NA	NA	sample_number: 047 || collection_date: 2012-09-10 || sample_source: agricultural upstream || env_biome: watershed biome || env_feature: agricultural || env_material: fresh water || geo_loc_name: Canada: Southwestern British Columbia || lat_lon: 49 N 123 W || depth: n.a || BioSampleModel: MIMS.me || BioSampleModel: MIGS/MIMS/MIMARKS.water	VcDNA_shotgun-047	SRX1084313	Shotgun viral cDNA metagenomics of enriched fraction of watershed: Sample AUP_047	NA	NA	NA	VcDNA_shotgun-047	WGS	VIRAL RNA	RT-PCR	PAIRED -	NA	NA	READ_INDEX: 0; READ_CLASS: Application Read; READ_TYPE: Forward; BASE_COORD: 1 || READ_INDEX: 1; READ_CLASS: Application Read; READ_TYPE: Reverse; BASE_COORD: 101	ILLUMINA	Illumina HiSeq 2500	NA	INSTRUMENT_MODEL: Illumina HiSeq 2500	NA	NA	NA	NA
SRA274315	NA	BC Centre for Disease Control	Gardy Lab	NA	2017-12-21 18:12:53	PRJNA287840	SRP059841	watershed biome Raw sequence reads	Metagenomics	Water quality is currently assessed primarily at the tap using culture-based indicators of microbial pollution, such as coliform bacteria and E. coli. This paradigm is restrictive because it relies on century-old technologies and does not consider the broader impact of microbial pollution on the larger ecosystem. Furthermore, this approach enables only reactive responses focused on human health r…	freshwater metagenome	NA	Watershed Discovery Project Homepage: http://www.watersheddiscovery.ca/	NA	NA	NA	NA	AUP_055	SRS971046	449393	NA	NA	NA	NA	NA	NA	sample_number: 055 || collection_date: 2012-10-01 || sample_source: agricultural upstream || env_biome: watershed biome || env_feature: agricultural || env_material: fresh water || geo_loc_name: Canada: Southwestern British Columbia || lat_lon: 49 N 123 W || depth: n.a || BioSampleModel: MIMS.me || BioSampleModel: MIGS/MIMS/MIMARKS.water	VDNA_shotgun-055	SRX1084217	Shotgun viral metagenomics of enriched fraction of watershed: Sample AUP_055	NA	NA	NA	VDNA_shotgun-055	WGS	METAGENOMIC	RANDOM PCR	PAIRED -	NA	NA	READ_INDEX: 0; READ_CLASS: Application Read; READ_TYPE: Forward; BASE_COORD: 1 || READ_INDEX: 1; READ_CLASS: Application Read; READ_TYPE: Reverse; BASE_COORD: 101	ILLUMINA	Illumina HiSeq 2500	NA	INSTRUMENT_MODEL: Illumina HiSeq 2500	NA	NA	NA	NA
SRA274315	NA	BC Centre for Disease Control	Gardy Lab	NA	2017-12-21 18:12:53	PRJNA287840	SRP059841	watershed biome Raw sequence reads	Metagenomics	Water quality is currently assessed primarily at the tap using culture-based indicators of microbial pollution, such as coliform bacteria and E. coli. This paradigm is restrictive because it relies on century-old technologies and does not consider the broader impact of microbial pollution on the larger ecosystem. Furthermore, this approach enables only reactive responses focused on human health r…	freshwater metagenome	NA	Watershed Discovery Project Homepage: http://www.watersheddiscovery.ca/	NA	NA	NA	NA	AUP_055	SRS971046	449393	NA	NA	NA	NA	NA	NA	sample_number: 055 || collection_date: 2012-10-01 || sample_source: agricultural upstream || env_biome: watershed biome || env_feature: agricultural || env_material: fresh water || geo_loc_name: Canada: Southwestern British Columbia || lat_lon: 49 N 123 W || depth: n.a || BioSampleModel: MIMS.me || BioSampleModel: MIGS/MIMS/MIMARKS.water	VcDNA_shotgun-055	SRX1084321	Shotgun viral cDNA metagenomics of enriched fraction of watershed: Sample AUP_055	NA	NA	NA	VcDNA_shotgun-055	WGS	VIRAL RNA	RT-PCR	PAIRED -	NA	NA	READ_INDEX: 0; READ_CLASS: Application Read; READ_TYPE: Forward; BASE_COORD: 1 || READ_INDEX: 1; READ_CLASS: Application Read; READ_TYPE: Reverse; BASE_COORD: 101	ILLUMINA	Illumina HiSeq 2500	NA	INSTRUMENT_MODEL: Illumina HiSeq 2500	NA	NA	NA	NA
SRA274315	NA	BC Centre for Disease Control	Gardy Lab	NA	2017-12-21 18:12:53	PRJNA287840	SRP059841	watershed biome Raw sequence reads	Metagenomics	Water quality is currently assessed primarily at the tap using culture-based indicators of microbial pollution, such as coliform bacteria and E. coli. This paradigm is restrictive because it relies on century-old technologies and does not consider the broader impact of microbial pollution on the larger ecosystem. Furthermore, this approach enables only reactive responses focused on human health r…	freshwater metagenome	NA	Watershed Discovery Project Homepage: http://www.watersheddiscovery.ca/	NA	NA	NA	NA	AUP_063	SRS971045	449393	NA	NA	NA	NA	NA	NA	sample_number: 063 || collection_date: 2012-11-05 || sample_source: agricultural upstream || env_biome: watershed biome || env_feature: agricultural || env_material: fresh water || geo_loc_name: Canada: Southwestern British Columbia || lat_lon: 49 N 123 W || depth: n.a || BioSampleModel: MIMS.me || BioSampleModel: MIGS/MIMS/MIMARKS.water	VDNA_shotgun-063	SRX1084225	Shotgun viral metagenomics of enriched fraction of watershed: Sample AUP_063	NA	NA	NA	VDNA_shotgun-063	WGS	METAGENOMIC	RANDOM PCR	PAIRED -	NA	NA	READ_INDEX: 0; READ_CLASS: Application Read; READ_TYPE: Forward; BASE_COORD: 1 || READ_INDEX: 1; READ_CLASS: Application Read; READ_TYPE: Reverse; BASE_COORD: 101	ILLUMINA	Illumina HiSeq 2500	NA	INSTRUMENT_MODEL: Illumina HiSeq 2500	NA	NA	NA	NA
SRA274315	NA	BC Centre for Disease Control	Gardy Lab	NA	2017-12-21 18:12:53	PRJNA287840	SRP059841	watershed biome Raw sequence reads	Metagenomics	Water quality is currently assessed primarily at the tap using culture-based indicators of microbial pollution, such as coliform bacteria and E. coli. This paradigm is restrictive because it relies on century-old technologies and does not consider the broader impact of microbial pollution on the larger ecosystem. Furthermore, this approach enables only reactive responses focused on human health r…	freshwater metagenome	NA	Watershed Discovery Project Homepage: http://www.watersheddiscovery.ca/	NA	NA	NA	NA	AUP_063	SRS971045	449393	NA	NA	NA	NA	NA	NA	sample_number: 063 || collection_date: 2012-11-05 || sample_source: agricultural upstream || env_biome: watershed biome || env_feature: agricultural || env_material: fresh water || geo_loc_name: Canada: Southwestern British Columbia || lat_lon: 49 N 123 W || depth: n.a || BioSampleModel: MIMS.me || BioSampleModel: MIGS/MIMS/MIMARKS.water	VcDNA_shotgun-063	SRX1084329	Shotgun viral cDNA metagenomics of enriched fraction of watershed: Sample AUP_063	NA	NA	NA	VcDNA_shotgun-063	WGS	VIRAL RNA	RT-PCR	PAIRED -	NA	NA	READ_INDEX: 0; READ_CLASS: Application Read; READ_TYPE: Forward; BASE_COORD: 1 || READ_INDEX: 1; READ_CLASS: Application Read; READ_TYPE: Reverse; BASE_COORD: 102	ILLUMINA	Illumina HiSeq 2500	NA	INSTRUMENT_MODEL: Illumina HiSeq 2500	NA	NA	NA	NA
SRA274315	NA	BC Centre for Disease Control	Gardy Lab	NA	2017-12-21 18:12:53	PRJNA287840	SRP059841	watershed biome Raw sequence reads	Metagenomics	Water quality is currently assessed primarily at the tap using culture-based indicators of microbial pollution, such as coliform bacteria and E. coli. This paradigm is restrictive because it relies on century-old technologies and does not consider the broader impact of microbial pollution on the larger ecosystem. Furthermore, this approach enables only reactive responses focused on human health r…	freshwater metagenome	NA	Watershed Discovery Project Homepage: http://www.watersheddiscovery.ca/	NA	NA	NA	NA	AUP_071	SRS971044	449393	NA	NA	NA	NA	NA	NA	sample_number: 071 || collection_date: 2012-12-03 || sample_source: agricultural upstream || env_biome: watershed biome || env_feature: agricultural || env_material: fresh water || geo_loc_name: Canada: Southwestern British Columbia || lat_lon: 49 N 123 W || depth: n.a || BioSampleModel: MIMS.me || BioSampleModel: MIGS/MIMS/MIMARKS.water	VDNA_shotgun-071	SRX1084233	Shotgun viral metagenomics of enriched fraction of watershed: Sample AUP_071	NA	NA	NA	VDNA_shotgun-071	WGS	METAGENOMIC	RANDOM PCR	PAIRED -	NA	NA	READ_INDEX: 0; READ_CLASS: Application Read; READ_TYPE: Forward; BASE_COORD: 1 || READ_INDEX: 1; READ_CLASS: Application Read; READ_TYPE: Reverse; BASE_COORD: 101	ILLUMINA	Illumina HiSeq 2500	NA	INSTRUMENT_MODEL: Illumina HiSeq 2500	NA	NA	NA	NA
SRA274315	NA	BC Centre for Disease Control	Gardy Lab	NA	2017-12-21 18:12:53	PRJNA287840	SRP059841	watershed biome Raw sequence reads	Metagenomics	Water quality is currently assessed primarily at the tap using culture-based indicators of microbial pollution, such as coliform bacteria and E. coli. This paradigm is restrictive because it relies on century-old technologies and does not consider the broader impact of microbial pollution on the larger ecosystem. Furthermore, this approach enables only reactive responses focused on human health r…	freshwater metagenome	NA	Watershed Discovery Project Homepage: http://www.watersheddiscovery.ca/	NA	NA	NA	NA	AUP_071	SRS971044	449393	NA	NA	NA	NA	NA	NA	sample_number: 071 || collection_date: 2012-12-03 || sample_source: agricultural upstream || env_biome: watershed biome || env_feature: agricultural || env_material: fresh water || geo_loc_name: Canada: Southwestern British Columbia || lat_lon: 49 N 123 W || depth: n.a || BioSampleModel: MIMS.me || BioSampleModel: MIGS/MIMS/MIMARKS.water	VcDNA_shotgun-071	SRX1084337	Shotgun viral cDNA metagenomics of enriched fraction of watershed: Sample AUP_071	NA	NA	NA	VcDNA_shotgun-071	WGS	VIRAL RNA	RT-PCR	PAIRED -	NA	NA	READ_INDEX: 0; READ_CLASS: Application Read; READ_TYPE: Forward; BASE_COORD: 1 || READ_INDEX: 1; READ_CLASS: Application Read; READ_TYPE: Reverse; BASE_COORD: 102	ILLUMINA	Illumina HiSeq 2500	NA	INSTRUMENT_MODEL: Illumina HiSeq 2500	NA	NA	NA	NA
SRA274315	NA	BC Centre for Disease Control	Gardy Lab	NA	2017-12-21 18:12:53	PRJNA287840	SRP059841	watershed biome Raw sequence reads	Metagenomics	Water quality is currently assessed primarily at the tap using culture-based indicators of microbial pollution, such as coliform bacteria and E. coli. This paradigm is restrictive because it relies on century-old technologies and does not consider the broader impact of microbial pollution on the larger ecosystem. Furthermore, this approach enables only reactive responses focused on human health r…	freshwater metagenome	NA	Watershed Discovery Project Homepage: http://www.watersheddiscovery.ca/	NA	NA	NA	NA	AUP_079	SRS971262	449393	NA	NA	NA	NA	NA	NA	sample_number: 079 || collection_date: 2013-01-07 || sample_source: agricultural upstream || env_biome: watershed biome || env_feature: agricultural || env_material: fresh water || geo_loc_name: Canada: Southwestern British Columbia || lat_lon: 49 N 123 W || depth: n.a || BioSampleModel: MIMS.me || BioSampleModel: MIGS/MIMS/MIMARKS.water	VDNA_shotgun-079	SRX1084241	Shotgun viral metagenomics of enriched fraction of watershed: Sample AUP_079	NA	NA	NA	VDNA_shotgun-079	WGS	METAGENOMIC	RANDOM PCR	PAIRED -	NA	NA	READ_INDEX: 0; READ_CLASS: Application Read; READ_TYPE: Forward; BASE_COORD: 1 || READ_INDEX: 1; READ_CLASS: Application Read; READ_TYPE: Reverse; BASE_COORD: 101	ILLUMINA	Illumina HiSeq 2500	NA	INSTRUMENT_MODEL: Illumina HiSeq 2500	NA	NA	NA	NA
SRA274315	NA	BC Centre for Disease Control	Gardy Lab	NA	2017-12-21 18:12:53	PRJNA287840	SRP059841	watershed biome Raw sequence reads	Metagenomics	Water quality is currently assessed primarily at the tap using culture-based indicators of microbial pollution, such as coliform bacteria and E. coli. This paradigm is restrictive because it relies on century-old technologies and does not consider the broader impact of microbial pollution on the larger ecosystem. Furthermore, this approach enables only reactive responses focused on human health r…	freshwater metagenome	NA	Watershed Discovery Project Homepage: http://www.watersheddiscovery.ca/	NA	NA	NA	NA	AUP_079	SRS971262	449393	NA	NA	NA	NA	NA	NA	sample_number: 079 || collection_date: 2013-01-07 || sample_source: agricultural upstream || env_biome: watershed biome || env_feature: agricultural || env_material: fresh water || geo_loc_name: Canada: Southwestern British Columbia || lat_lon: 49 N 123 W || depth: n.a || BioSampleModel: MIMS.me || BioSampleModel: MIGS/MIMS/MIMARKS.water	VcDNA_shotgun-079	SRX1084345	Shotgun viral cDNA metagenomics of enriched fraction of watershed: Sample AUP_079	NA	NA	NA	VcDNA_shotgun-079	WGS	VIRAL RNA	RT-PCR	PAIRED -	NA	NA	READ_INDEX: 0; READ_CLASS: Application Read; READ_TYPE: Forward; BASE_COORD: 1 || READ_INDEX: 1; READ_CLASS: Application Read; READ_TYPE: Reverse; BASE_COORD: 102	ILLUMINA	Illumina HiSeq 2500	NA	INSTRUMENT_MODEL: Illumina HiSeq 2500	NA	NA	NA	NA
SRA274315	NA	BC Centre for Disease Control	Gardy Lab	NA	2017-12-21 18:12:53	PRJNA287840	SRP059841	watershed biome Raw sequence reads	Metagenomics	Water quality is currently assessed primarily at the tap using culture-based indicators of microbial pollution, such as coliform bacteria and E. coli. This paradigm is restrictive because it relies on century-old technologies and does not consider the broader impact of microbial pollution on the larger ecosystem. Furthermore, this approach enables only reactive responses focused on human health r…	freshwater metagenome	NA	Watershed Discovery Project Homepage: http://www.watersheddiscovery.ca/	NA	NA	NA	NA	AUP_087	SRS971263	449393	NA	NA	NA	NA	NA	NA	sample_number: 087 || collection_date: 2013-02-04 || sample_source: agricultural upstream || env_biome: watershed biome || env_feature: agricultural || env_material: fresh water || geo_loc_name: Canada: Southwestern British Columbia || lat_lon: 49 N 123 W || depth: n.a || BioSampleModel: MIMS.me || BioSampleModel: MIGS/MIMS/MIMARKS.water	VDNA_shotgun-087	SRX1084249	Shotgun viral metagenomics of enriched fraction of watershed: Sample AUP_087	NA	NA	NA	VDNA_shotgun-087	WGS	METAGENOMIC	RANDOM PCR	PAIRED -	NA	NA	READ_INDEX: 0; READ_CLASS: Application Read; READ_TYPE: Forward; BASE_COORD: 1 || READ_INDEX: 1; READ_CLASS: Application Read; READ_TYPE: Reverse; BASE_COORD: 101	ILLUMINA	Illumina HiSeq 2500	NA	INSTRUMENT_MODEL: Illumina HiSeq 2500	NA	NA	NA	NA
SRA274315	NA	BC Centre for Disease Control	Gardy Lab	NA	2017-12-21 18:12:53	PRJNA287840	SRP059841	watershed biome Raw sequence reads	Metagenomics	Water quality is currently assessed primarily at the tap using culture-based indicators of microbial pollution, such as coliform bacteria and E. coli. This paradigm is restrictive because it relies on century-old technologies and does not consider the broader impact of microbial pollution on the larger ecosystem. Furthermore, this approach enables only reactive responses focused on human health r…	freshwater metagenome	NA	Watershed Discovery Project Homepage: http://www.watersheddiscovery.ca/	NA	NA	NA	NA	AUP_087	SRS971263	449393	NA	NA	NA	NA	NA	NA	sample_number: 087 || collection_date: 2013-02-04 || sample_source: agricultural upstream || env_biome: watershed biome || env_feature: agricultural || env_material: fresh water || geo_loc_name: Canada: Southwestern British Columbia || lat_lon: 49 N 123 W || depth: n.a || BioSampleModel: MIMS.me || BioSampleModel: MIGS/MIMS/MIMARKS.water	VcDNA_shotgun-087	SRX1084353	Shotgun viral cDNA metagenomics of enriched fraction of watershed: Sample AUP_087	NA	NA	NA	VcDNA_shotgun-087	WGS	VIRAL RNA	RT-PCR	PAIRED -	NA	NA	READ_INDEX: 0; READ_CLASS: Application Read; READ_TYPE: Forward; BASE_COORD: 1 || READ_INDEX: 1; READ_CLASS: Application Read; READ_TYPE: Reverse; BASE_COORD: 102	ILLUMINA	Illumina HiSeq 2500	NA	INSTRUMENT_MODEL: Illumina HiSeq 2500	NA	NA	NA	NA
SRA274315	NA	BC Centre for Disease Control	Gardy Lab	NA	2017-12-21 18:12:53	PRJNA287840	SRP059841	watershed biome Raw sequence reads	Metagenomics	Water quality is currently assessed primarily at the tap using culture-based indicators of microbial pollution, such as coliform bacteria and E. coli. This paradigm is restrictive because it relies on century-old technologies and does not consider the broader impact of microbial pollution on the larger ecosystem. Furthermore, this approach enables only reactive responses focused on human health r…	freshwater metagenome	NA	Watershed Discovery Project Homepage: http://www.watersheddiscovery.ca/	NA	NA	NA	NA	AUP_096	SRS971043	449393	NA	NA	NA	NA	NA	NA	sample_number: 096 || collection_date: 2013-03-04 || sample_source: agricultural upstream || env_biome: watershed biome || env_feature: agricultural || env_material: fresh water || geo_loc_name: Canada: Southwestern British Columbia || lat_lon: 49 N 123 W || depth: n.a || BioSampleModel: MIMS.me || BioSampleModel: MIGS/MIMS/MIMARKS.water	VDNA_shotgun-096	SRX1084258	Shotgun viral metagenomics of enriched fraction of watershed: Sample AUP_096	NA	NA	NA	VDNA_shotgun-096	WGS	METAGENOMIC	RANDOM PCR	PAIRED -	NA	NA	READ_INDEX: 0; READ_CLASS: Application Read; READ_TYPE: Forward; BASE_COORD: 1 || READ_INDEX: 1; READ_CLASS: Application Read; READ_TYPE: Reverse; BASE_COORD: 101	ILLUMINA	Illumina HiSeq 2500	NA	INSTRUMENT_MODEL: Illumina HiSeq 2500	NA	NA	NA	NA
SRA274315	NA	BC Centre for Disease Control	Gardy Lab	NA	2017-12-21 18:12:53	PRJNA287840	SRP059841	watershed biome Raw sequence reads	Metagenomics	Water quality is currently assessed primarily at the tap using culture-based indicators of microbial pollution, such as coliform bacteria and E. coli. This paradigm is restrictive because it relies on century-old technologies and does not consider the broader impact of microbial pollution on the larger ecosystem. Furthermore, this approach enables only reactive responses focused on human health r…	freshwater metagenome	NA	Watershed Discovery Project Homepage: http://www.watersheddiscovery.ca/	NA	NA	NA	NA	AUP_096	SRS971043	449393	NA	NA	NA	NA	NA	NA	sample_number: 096 || collection_date: 2013-03-04 || sample_source: agricultural upstream || env_biome: watershed biome || env_feature: agricultural || env_material: fresh water || geo_loc_name: Canada: Southwestern British Columbia || lat_lon: 49 N 123 W || depth: n.a || BioSampleModel: MIMS.me || BioSampleModel: MIGS/MIMS/MIMARKS.water	VcDNA_shotgun-096	SRX1084362	Shotgun viral cDNA metagenomics of enriched fraction of watershed: Sample AUP_096	NA	NA	NA	VcDNA_shotgun-096	WGS	VIRAL RNA	RT-PCR	PAIRED -	NA	NA	READ_INDEX: 0; READ_CLASS: Application Read; READ_TYPE: Forward; BASE_COORD: 1 || READ_INDEX: 1; READ_CLASS: Application Read; READ_TYPE: Reverse; BASE_COORD: 102	ILLUMINA	Illumina HiSeq 2500	NA	INSTRUMENT_MODEL: Illumina HiSeq 2500	NA	NA	NA	NA
SRA274315	NA	BC Centre for Disease Control	Gardy Lab	NA	2017-12-21 18:12:53	PRJNA287840	SRP059841	watershed biome Raw sequence reads	Metagenomics	Water quality is currently assessed primarily at the tap using culture-based indicators of microbial pollution, such as coliform bacteria and E. coli. This paradigm is restrictive because it relies on century-old technologies and does not consider the broader impact of microbial pollution on the larger ecosystem. Furthermore, this approach enables only reactive responses focused on human health r…	freshwater metagenome	NA	Watershed Discovery Project Homepage: http://www.watersheddiscovery.ca/	NA	NA	NA	NA	AUP_104	SRS971042	449393	NA	NA	NA	NA	NA	NA	sample_number: 104 || collection_date: 2013-04-08 || sample_source: agricultural upstream || env_biome: watershed biome || env_feature: agricultural || env_material: fresh water || geo_loc_name: Canada: Southwestern British Columbia || lat_lon: 49 N 123 W || depth: n.a || BioSampleModel: MIMS.me || BioSampleModel: MIGS/MIMS/MIMARKS.water	VDNA_shotgun-104	SRX1084266	Shotgun viral metagenomics of enriched fraction of watershed: Sample AUP_104	NA	NA	NA	VDNA_shotgun-104	WGS	METAGENOMIC	RANDOM PCR	PAIRED -	NA	NA	READ_INDEX: 0; READ_CLASS: Application Read; READ_TYPE: Forward; BASE_COORD: 1 || READ_INDEX: 1; READ_CLASS: Application Read; READ_TYPE: Reverse; BASE_COORD: 101	ILLUMINA	Illumina HiSeq 2500	NA	INSTRUMENT_MODEL: Illumina HiSeq 2500	NA	NA	NA	NA
SRA274315	NA	BC Centre for Disease Control	Gardy Lab	NA	2017-12-21 18:12:53	PRJNA287840	SRP059841	watershed biome Raw sequence reads	Metagenomics	Water quality is currently assessed primarily at the tap using culture-based indicators of microbial pollution, such as coliform bacteria and E. coli. This paradigm is restrictive because it relies on century-old technologies and does not consider the broader impact of microbial pollution on the larger ecosystem. Furthermore, this approach enables only reactive responses focused on human health r…	freshwater metagenome	NA	Watershed Discovery Project Homepage: http://www.watersheddiscovery.ca/	NA	NA	NA	NA	AUP_104	SRS971042	449393	NA	NA	NA	NA	NA	NA	sample_number: 104 || collection_date: 2013-04-08 || sample_source: agricultural upstream || env_biome: watershed biome || env_feature: agricultural || env_material: fresh water || geo_loc_name: Canada: Southwestern British Columbia || lat_lon: 49 N 123 W || depth: n.a || BioSampleModel: MIMS.me || BioSampleModel: MIGS/MIMS/MIMARKS.water	VcDNA_shotgun-104	SRX1084370	Shotgun viral cDNA metagenomics of enriched fraction of watershed: Sample AUP_104	NA	NA	NA	VcDNA_shotgun-104	WGS	VIRAL RNA	RT-PCR	PAIRED -	NA	NA	READ_INDEX: 0; READ_CLASS: Application Read; READ_TYPE: Forward; BASE_COORD: 1 || READ_INDEX: 1; READ_CLASS: Application Read; READ_TYPE: Reverse; BASE_COORD: 102	ILLUMINA	Illumina HiSeq 2500	NA	INSTRUMENT_MODEL: Illumina HiSeq 2500	NA	NA	NA	NA
SRA274315	NA	BC Centre for Disease Control	Gardy Lab	NA	2017-12-21 18:12:53	PRJNA287840	SRP059841	watershed biome Raw sequence reads	Metagenomics	Water quality is currently assessed primarily at the tap using culture-based indicators of microbial pollution, such as coliform bacteria and E. coli. This paradigm is restrictive because it relies on century-old technologies and does not consider the broader impact of microbial pollution on the larger ecosystem. Furthermore, this approach enables only reactive responses focused on human health r…	freshwater metagenome	NA	Watershed Discovery Project Homepage: http://www.watersheddiscovery.ca/	NA	NA	NA	NA	NEG_014	SRS971037	449393	NA	NA	NA	NA	NA	NA	sample_number: 014 || collection_date: NA || sample_source: negative control || env_biome: laboratory biome || env_feature: laboratory || env_material: milli-q water || geo_loc_name: Canada: Southwestern British Columbia || lat_lon: 49 N 123 W || depth: n.a || BioSampleModel: MIMS.me || BioSampleModel: MIGS/MIMS/MIMARKS.water	VDNA_shotgun-014	SRX1084176	Shotgun viral metagenomics of enriched fraction of watershed: Sample NEG_014	NA	NA	NA	VDNA_shotgun-014	WGS	METAGENOMIC	RANDOM PCR	PAIRED -	NA	NA	READ_INDEX: 0; READ_CLASS: Application Read; READ_TYPE: Forward; BASE_COORD: 1 || READ_INDEX: 1; READ_CLASS: Application Read; READ_TYPE: Reverse; BASE_COORD: 101	ILLUMINA	Illumina HiSeq 2500	NA	INSTRUMENT_MODEL: Illumina HiSeq 2500	NA	NA	NA	NA
SRA274315	NA	BC Centre for Disease Control	Gardy Lab	NA	2017-12-21 18:12:53	PRJNA287840	SRP059841	watershed biome Raw sequence reads	Metagenomics	Water quality is currently assessed primarily at the tap using culture-based indicators of microbial pollution, such as coliform bacteria and E. coli. This paradigm is restrictive because it relies on century-old technologies and does not consider the broader impact of microbial pollution on the larger ecosystem. Furthermore, this approach enables only reactive responses focused on human health r…	freshwater metagenome	NA	Watershed Discovery Project Homepage: http://www.watersheddiscovery.ca/	NA	NA	NA	NA	NEG_014	SRS971037	449393	NA	NA	NA	NA	NA	NA	sample_number: 014 || collection_date: NA || sample_source: negative control || env_biome: laboratory biome || env_feature: laboratory || env_material: milli-q water || geo_loc_name: Canada: Southwestern British Columbia || lat_lon: 49 N 123 W || depth: n.a || BioSampleModel: MIMS.me || BioSampleModel: MIGS/MIMS/MIMARKS.water	VcDNA_shotgun-014	SRX1084280	Shotgun viral cDNA metagenomics of enriched fraction of watershed: Sample NEG_014	NA	NA	NA	VcDNA_shotgun-014	WGS	VIRAL RNA	RT-PCR	PAIRED -	NA	NA	READ_INDEX: 0; READ_CLASS: Application Read; READ_TYPE: Forward; BASE_COORD: 1 || READ_INDEX: 1; READ_CLASS: Application Read; READ_TYPE: Reverse; BASE_COORD: 101	ILLUMINA	Illumina HiSeq 2500	NA	INSTRUMENT_MODEL: Illumina HiSeq 2500	NA	NA	NA	NA
SRA274315	NA	BC Centre for Disease Control	Gardy Lab	NA	2017-12-21 18:12:53	PRJNA287840	SRP059841	watershed biome Raw sequence reads	Metagenomics	Water quality is currently assessed primarily at the tap using culture-based indicators of microbial pollution, such as coliform bacteria and E. coli. This paradigm is restrictive because it relies on century-old technologies and does not consider the broader impact of microbial pollution on the larger ecosystem. Furthermore, this approach enables only reactive responses focused on human health r…	freshwater metagenome	NA	Watershed Discovery Project Homepage: http://www.watersheddiscovery.ca/	NA	NA	NA	NA	NEG_022	SRS971036	449393	NA	NA	NA	NA	NA	NA	sample_number: 022 || collection_date: 2012-05-28 || sample_source: negative control || env_biome: laboratory biome || env_feature: laboratory || env_material: milli-q water || geo_loc_name: Canada: Southwestern British Columbia || lat_lon: 49 N 123 W || depth: n.a || BioSampleModel: MIMS.me || BioSampleModel: MIGS/MIMS/MIMARKS.water	VDNA_shotgun-022	SRX1084184	Shotgun viral metagenomics of enriched fraction of watershed: Sample NEG_022	NA	NA	NA	VDNA_shotgun-022	WGS	METAGENOMIC	RANDOM PCR	PAIRED -	NA	NA	READ_INDEX: 0; READ_CLASS: Application Read; READ_TYPE: Forward; BASE_COORD: 1 || READ_INDEX: 1; READ_CLASS: Application Read; READ_TYPE: Reverse; BASE_COORD: 101	ILLUMINA	Illumina HiSeq 2500	NA	INSTRUMENT_MODEL: Illumina HiSeq 2500	NA	NA	NA	NA
SRA274315	NA	BC Centre for Disease Control	Gardy Lab	NA	2017-12-21 18:12:53	PRJNA287840	SRP059841	watershed biome Raw sequence reads	Metagenomics	Water quality is currently assessed primarily at the tap using culture-based indicators of microbial pollution, such as coliform bacteria and E. coli. This paradigm is restrictive because it relies on century-old technologies and does not consider the broader impact of microbial pollution on the larger ecosystem. Furthermore, this approach enables only reactive responses focused on human health r…	freshwater metagenome	NA	Watershed Discovery Project Homepage: http://www.watersheddiscovery.ca/	NA	NA	NA	NA	NEG_022	SRS971036	449393	NA	NA	NA	NA	NA	NA	sample_number: 022 || collection_date: 2012-05-28 || sample_source: negative control || env_biome: laboratory biome || env_feature: laboratory || env_material: milli-q water || geo_loc_name: Canada: Southwestern British Columbia || lat_lon: 49 N 123 W || depth: n.a || BioSampleModel: MIMS.me || BioSampleModel: MIGS/MIMS/MIMARKS.water	VcDNA_shotgun-022	SRX1084288	Shotgun viral cDNA metagenomics of enriched fraction of watershed: Sample NEG_022	NA	NA	NA	VcDNA_shotgun-022	WGS	VIRAL RNA	RT-PCR	PAIRED -	NA	NA	READ_INDEX: 0; READ_CLASS: Application Read; READ_TYPE: Forward; BASE_COORD: 1 || READ_INDEX: 1; READ_CLASS: Application Read; READ_TYPE: Reverse; BASE_COORD: 101	ILLUMINA	Illumina HiSeq 2500	NA	INSTRUMENT_MODEL: Illumina HiSeq 2500	NA	NA	NA	NA
SRA274315	NA	BC Centre for Disease Control	Gardy Lab	NA	2017-12-21 18:12:53	PRJNA287840	SRP059841	watershed biome Raw sequence reads	Metagenomics	Water quality is currently assessed primarily at the tap using culture-based indicators of microbial pollution, such as coliform bacteria and E. coli. This paradigm is restrictive because it relies on century-old technologies and does not consider the broader impact of microbial pollution on the larger ecosystem. Furthermore, this approach enables only reactive responses focused on human health r…	freshwater metagenome	NA	Watershed Discovery Project Homepage: http://www.watersheddiscovery.ca/	NA	NA	NA	NA	NEG_030	SRS971035	449393	NA	NA	NA	NA	NA	NA	sample_number: 030 || collection_date: 2012-06-18 || sample_source: negative control || env_biome: laboratory biome || env_feature: laboratory || env_material: milli-q water || geo_loc_name: Canada: Southwestern British Columbia || lat_lon: 49 N 123 W || depth: n.a || BioSampleModel: MIMS.me || BioSampleModel: MIGS/MIMS/MIMARKS.water	VDNA_shotgun-030	SRX1084192	Shotgun viral metagenomics of enriched fraction of watershed: Sample NEG_030	NA	NA	NA	VDNA_shotgun-030	WGS	METAGENOMIC	RANDOM PCR	PAIRED -	NA	NA	READ_INDEX: 0; READ_CLASS: Application Read; READ_TYPE: Forward; BASE_COORD: 1 || READ_INDEX: 1; READ_CLASS: Application Read; READ_TYPE: Reverse; BASE_COORD: 101	ILLUMINA	Illumina HiSeq 2500	NA	INSTRUMENT_MODEL: Illumina HiSeq 2500	NA	NA	NA	NA
SRA274315	NA	BC Centre for Disease Control	Gardy Lab	NA	2017-12-21 18:12:53	PRJNA287840	SRP059841	watershed biome Raw sequence reads	Metagenomics	Water quality is currently assessed primarily at the tap using culture-based indicators of microbial pollution, such as coliform bacteria and E. coli. This paradigm is restrictive because it relies on century-old technologies and does not consider the broader impact of microbial pollution on the larger ecosystem. Furthermore, this approach enables only reactive responses focused on human health r…	freshwater metagenome	NA	Watershed Discovery Project Homepage: http://www.watersheddiscovery.ca/	NA	NA	NA	NA	NEG_030	SRS971035	449393	NA	NA	NA	NA	NA	NA	sample_number: 030 || collection_date: 2012-06-18 || sample_source: negative control || env_biome: laboratory biome || env_feature: laboratory || env_material: milli-q water || geo_loc_name: Canada: Southwestern British Columbia || lat_lon: 49 N 123 W || depth: n.a || BioSampleModel: MIMS.me || BioSampleModel: MIGS/MIMS/MIMARKS.water	VcDNA_shotgun-030	SRX1084296	Shotgun viral cDNA metagenomics of enriched fraction of watershed: Sample NEG_030	NA	NA	NA	VcDNA_shotgun-030	WGS	VIRAL RNA	RT-PCR	PAIRED -	NA	NA	READ_INDEX: 0; READ_CLASS: Application Read; READ_TYPE: Forward; BASE_COORD: 1 || READ_INDEX: 1; READ_CLASS: Application Read; READ_TYPE: Reverse; BASE_COORD: 101	ILLUMINA	Illumina HiSeq 2500	NA	INSTRUMENT_MODEL: Illumina HiSeq 2500	NA	NA	NA	NA
SRA274315	NA	BC Centre for Disease Control	Gardy Lab	NA	2017-12-21 18:12:53	PRJNA287840	SRP059841	watershed biome Raw sequence reads	Metagenomics	Water quality is currently assessed primarily at the tap using culture-based indicators of microbial pollution, such as coliform bacteria and E. coli. This paradigm is restrictive because it relies on century-old technologies and does not consider the broader impact of microbial pollution on the larger ecosystem. Furthermore, this approach enables only reactive responses focused on human health r…	freshwater metagenome	NA	Watershed Discovery Project Homepage: http://www.watersheddiscovery.ca/	NA	NA	NA	NA	NEG_038	SRS971034	449393	NA	NA	NA	NA	NA	NA	sample_number: 038 || collection_date: 2012-07-25 || sample_source: negative control || env_biome: laboratory biome || env_feature: laboratory || env_material: milli-q water || geo_loc_name: Canada: Southwestern British Columbia || lat_lon: 49 N 123 W || depth: n.a || BioSampleModel: MIMS.me || BioSampleModel: MIGS/MIMS/MIMARKS.water	VDNA_shotgun-038	SRX1084200	Shotgun viral metagenomics of enriched fraction of watershed: Sample NEG_038	NA	NA	NA	VDNA_shotgun-038	WGS	METAGENOMIC	RANDOM PCR	PAIRED -	NA	NA	READ_INDEX: 0; READ_CLASS: Application Read; READ_TYPE: Forward; BASE_COORD: 1 || READ_INDEX: 1; READ_CLASS: Application Read; READ_TYPE: Reverse; BASE_COORD: 101	ILLUMINA	Illumina HiSeq 2500	NA	INSTRUMENT_MODEL: Illumina HiSeq 2500	NA	NA	NA	NA
SRA274315	NA	BC Centre for Disease Control	Gardy Lab	NA	2017-12-21 18:12:53	PRJNA287840	SRP059841	watershed biome Raw sequence reads	Metagenomics	Water quality is currently assessed primarily at the tap using culture-based indicators of microbial pollution, such as coliform bacteria and E. coli. This paradigm is restrictive because it relies on century-old technologies and does not consider the broader impact of microbial pollution on the larger ecosystem. Furthermore, this approach enables only reactive responses focused on human health r…	freshwater metagenome	NA	Watershed Discovery Project Homepage: http://www.watersheddiscovery.ca/	NA	NA	NA	NA	NEG_038	SRS971034	449393	NA	NA	NA	NA	NA	NA	sample_number: 038 || collection_date: 2012-07-25 || sample_source: negative control || env_biome: laboratory biome || env_feature: laboratory || env_material: milli-q water || geo_loc_name: Canada: Southwestern British Columbia || lat_lon: 49 N 123 W || depth: n.a || BioSampleModel: MIMS.me || BioSampleModel: MIGS/MIMS/MIMARKS.water	VcDNA_shotgun-038	SRX1084304	Shotgun viral cDNA metagenomics of enriched fraction of watershed: Sample NEG_038	NA	NA	NA	VcDNA_shotgun-038	WGS	VIRAL RNA	RT-PCR	PAIRED -	NA	NA	READ_INDEX: 0; READ_CLASS: Application Read; READ_TYPE: Forward; BASE_COORD: 1 || READ_INDEX: 1; READ_CLASS: Application Read; READ_TYPE: Reverse; BASE_COORD: 101	ILLUMINA	Illumina HiSeq 2500	NA	INSTRUMENT_MODEL: Illumina HiSeq 2500	NA	NA	NA	NA
SRA274315	NA	BC Centre for Disease Control	Gardy Lab	NA	2017-12-21 18:12:53	PRJNA287840	SRP059841	watershed biome Raw sequence reads	Metagenomics	Water quality is currently assessed primarily at the tap using culture-based indicators of microbial pollution, such as coliform bacteria and E. coli. This paradigm is restrictive because it relies on century-old technologies and does not consider the broader impact of microbial pollution on the larger ecosystem. Furthermore, this approach enables only reactive responses focused on human health r…	freshwater metagenome	NA	Watershed Discovery Project Homepage: http://www.watersheddiscovery.ca/	NA	NA	NA	NA	NEG_046	SRS971033	449393	NA	NA	NA	NA	NA	NA	sample_number: 046 || collection_date: 2012-08-29 || sample_source: negative control || env_biome: laboratory biome || env_feature: laboratory || env_material: milli-q water || geo_loc_name: Canada: Southwestern British Columbia || lat_lon: 49 N 123 W || depth: n.a || BioSampleModel: MIMS.me || BioSampleModel: MIGS/MIMS/MIMARKS.water	VDNA_shotgun-046	SRX1084208	Shotgun viral metagenomics of enriched fraction of watershed: Sample NEG_046	NA	NA	NA	VDNA_shotgun-046	WGS	METAGENOMIC	RANDOM PCR	PAIRED -	NA	NA	READ_INDEX: 0; READ_CLASS: Application Read; READ_TYPE: Forward; BASE_COORD: 1 || READ_INDEX: 1; READ_CLASS: Application Read; READ_TYPE: Reverse; BASE_COORD: 101	ILLUMINA	Illumina HiSeq 2500	NA	INSTRUMENT_MODEL: Illumina HiSeq 2500	NA	NA	NA	NA
SRA274315	NA	BC Centre for Disease Control	Gardy Lab	NA	2017-12-21 18:12:53	PRJNA287840	SRP059841	watershed biome Raw sequence reads	Metagenomics	Water quality is currently assessed primarily at the tap using culture-based indicators of microbial pollution, such as coliform bacteria and E. coli. This paradigm is restrictive because it relies on century-old technologies and does not consider the broader impact of microbial pollution on the larger ecosystem. Furthermore, this approach enables only reactive responses focused on human health r…	freshwater metagenome	NA	Watershed Discovery Project Homepage: http://www.watersheddiscovery.ca/	NA	NA	NA	NA	NEG_046	SRS971033	449393	NA	NA	NA	NA	NA	NA	sample_number: 046 || collection_date: 2012-08-29 || sample_source: negative control || env_biome: laboratory biome || env_feature: laboratory || env_material: milli-q water || geo_loc_name: Canada: Southwestern British Columbia || lat_lon: 49 N 123 W || depth: n.a || BioSampleModel: MIMS.me || BioSampleModel: MIGS/MIMS/MIMARKS.water	VcDNA_shotgun-046	SRX1084312	Shotgun viral cDNA metagenomics of enriched fraction of watershed: Sample NEG_046	NA	NA	NA	VcDNA_shotgun-046	WGS	VIRAL RNA	RT-PCR	PAIRED -	NA	NA	READ_INDEX: 0; READ_CLASS: Application Read; READ_TYPE: Forward; BASE_COORD: 1 || READ_INDEX: 1; READ_CLASS: Application Read; READ_TYPE: Reverse; BASE_COORD: 101	ILLUMINA	Illumina HiSeq 2500	NA	INSTRUMENT_MODEL: Illumina HiSeq 2500	NA	NA	NA	NA
SRA274315	NA	BC Centre for Disease Control	Gardy Lab	NA	2017-12-21 18:12:53	PRJNA287840	SRP059841	watershed biome Raw sequence reads	Metagenomics	Water quality is currently assessed primarily at the tap using culture-based indicators of microbial pollution, such as coliform bacteria and E. coli. This paradigm is restrictive because it relies on century-old technologies and does not consider the broader impact of microbial pollution on the larger ecosystem. Furthermore, this approach enables only reactive responses focused on human health r…	freshwater metagenome	NA	Watershed Discovery Project Homepage: http://www.watersheddiscovery.ca/	NA	NA	NA	NA	NEG_054	SRS971032	449393	NA	NA	NA	NA	NA	NA	sample_number: 054 || collection_date: 2012-09-24 || sample_source: negative control || env_biome: laboratory biome || env_feature: laboratory || env_material: milli-q water || geo_loc_name: Canada: Southwestern British Columbia || lat_lon: 49 N 123 W || depth: n.a || BioSampleModel: MIMS.me || BioSampleModel: MIGS/MIMS/MIMARKS.water	VDNA_shotgun-054	SRX1084216	Shotgun viral metagenomics of enriched fraction of watershed: Sample NEG_054	NA	NA	NA	VDNA_shotgun-054	WGS	METAGENOMIC	RANDOM PCR	PAIRED -	NA	NA	READ_INDEX: 0; READ_CLASS: Application Read; READ_TYPE: Forward; BASE_COORD: 1 || READ_INDEX: 1; READ_CLASS: Application Read; READ_TYPE: Reverse; BASE_COORD: 101	ILLUMINA	Illumina HiSeq 2500	NA	INSTRUMENT_MODEL: Illumina HiSeq 2500	NA	NA	NA	NA
SRA274315	NA	BC Centre for Disease Control	Gardy Lab	NA	2017-12-21 18:12:53	PRJNA287840	SRP059841	watershed biome Raw sequence reads	Metagenomics	Water quality is currently assessed primarily at the tap using culture-based indicators of microbial pollution, such as coliform bacteria and E. coli. This paradigm is restrictive because it relies on century-old technologies and does not consider the broader impact of microbial pollution on the larger ecosystem. Furthermore, this approach enables only reactive responses focused on human health r…	freshwater metagenome	NA	Watershed Discovery Project Homepage: http://www.watersheddiscovery.ca/	NA	NA	NA	NA	NEG_054	SRS971032	449393	NA	NA	NA	NA	NA	NA	sample_number: 054 || collection_date: 2012-09-24 || sample_source: negative control || env_biome: laboratory biome || env_feature: laboratory || env_material: milli-q water || geo_loc_name: Canada: Southwestern British Columbia || lat_lon: 49 N 123 W || depth: n.a || BioSampleModel: MIMS.me || BioSampleModel: MIGS/MIMS/MIMARKS.water	VcDNA_shotgun-054	SRX1084320	Shotgun viral cDNA metagenomics of enriched fraction of watershed: Sample NEG_054	NA	NA	NA	VcDNA_shotgun-054	WGS	VIRAL RNA	RT-PCR	PAIRED -	NA	NA	READ_INDEX: 0; READ_CLASS: Application Read; READ_TYPE: Forward; BASE_COORD: 1 || READ_INDEX: 1; READ_CLASS: Application Read; READ_TYPE: Reverse; BASE_COORD: 101	ILLUMINA	Illumina HiSeq 2500	NA	INSTRUMENT_MODEL: Illumina HiSeq 2500	NA	NA	NA	NA
SRA274315	NA	BC Centre for Disease Control	Gardy Lab	NA	2017-12-21 18:12:53	PRJNA287840	SRP059841	watershed biome Raw sequence reads	Metagenomics	Water quality is currently assessed primarily at the tap using culture-based indicators of microbial pollution, such as coliform bacteria and E. coli. This paradigm is restrictive because it relies on century-old technologies and does not consider the broader impact of microbial pollution on the larger ecosystem. Furthermore, this approach enables only reactive responses focused on human health r…	freshwater metagenome	NA	Watershed Discovery Project Homepage: http://www.watersheddiscovery.ca/	NA	NA	NA	NA	NEG_062	SRS971030	449393	NA	NA	NA	NA	NA	NA	sample_number: 062 || collection_date: 2012-10-22 || sample_source: negative control || env_biome: laboratory biome || env_feature: laboratory || env_material: milli-q water || geo_loc_name: Canada: Southwestern British Columbia || lat_lon: 49 N 123 W || depth: n.a || BioSampleModel: MIMS.me || BioSampleModel: MIGS/MIMS/MIMARKS.water	VDNA_shotgun-062	SRX1084224	Shotgun viral metagenomics of enriched fraction of watershed: Sample NEG_062	NA	NA	NA	VDNA_shotgun-062	WGS	METAGENOMIC	RANDOM PCR	PAIRED -	NA	NA	READ_INDEX: 0; READ_CLASS: Application Read; READ_TYPE: Forward; BASE_COORD: 1 || READ_INDEX: 1; READ_CLASS: Application Read; READ_TYPE: Reverse; BASE_COORD: 101	ILLUMINA	Illumina HiSeq 2500	NA	INSTRUMENT_MODEL: Illumina HiSeq 2500	NA	NA	NA	NA
SRA274315	NA	BC Centre for Disease Control	Gardy Lab	NA	2017-12-21 18:12:53	PRJNA287840	SRP059841	watershed biome Raw sequence reads	Metagenomics	Water quality is currently assessed primarily at the tap using culture-based indicators of microbial pollution, such as coliform bacteria and E. coli. This paradigm is restrictive because it relies on century-old technologies and does not consider the broader impact of microbial pollution on the larger ecosystem. Furthermore, this approach enables only reactive responses focused on human health r…	freshwater metagenome	NA	Watershed Discovery Project Homepage: http://www.watersheddiscovery.ca/	NA	NA	NA	NA	NEG_062	SRS971030	449393	NA	NA	NA	NA	NA	NA	sample_number: 062 || collection_date: 2012-10-22 || sample_source: negative control || env_biome: laboratory biome || env_feature: laboratory || env_material: milli-q water || geo_loc_name: Canada: Southwestern British Columbia || lat_lon: 49 N 123 W || depth: n.a || BioSampleModel: MIMS.me || BioSampleModel: MIGS/MIMS/MIMARKS.water	VcDNA_shotgun-062	SRX1084328	Shotgun viral cDNA metagenomics of enriched fraction of watershed: Sample NEG_062	NA	NA	NA	VcDNA_shotgun-062	WGS	VIRAL RNA	RT-PCR	PAIRED -	NA	NA	READ_INDEX: 0; READ_CLASS: Application Read; READ_TYPE: Forward; BASE_COORD: 1 || READ_INDEX: 1; READ_CLASS: Application Read; READ_TYPE: Reverse; BASE_COORD: 102	ILLUMINA	Illumina HiSeq 2500	NA	INSTRUMENT_MODEL: Illumina HiSeq 2500	NA	NA	NA	NA
SRA274315	NA	BC Centre for Disease Control	Gardy Lab	NA	2017-12-21 18:12:53	PRJNA287840	SRP059841	watershed biome Raw sequence reads	Metagenomics	Water quality is currently assessed primarily at the tap using culture-based indicators of microbial pollution, such as coliform bacteria and E. coli. This paradigm is restrictive because it relies on century-old technologies and does not consider the broader impact of microbial pollution on the larger ecosystem. Furthermore, this approach enables only reactive responses focused on human health r…	freshwater metagenome	NA	Watershed Discovery Project Homepage: http://www.watersheddiscovery.ca/	NA	NA	NA	NA	NEG_070	SRS971029	449393	NA	NA	NA	NA	NA	NA	sample_number: 070 || collection_date: 2012-11-26 || sample_source: negative control || env_biome: laboratory biome || env_feature: laboratory || env_material: milli-q water || geo_loc_name: Canada: Southwestern British Columbia || lat_lon: 49 N 123 W || depth: n.a || BioSampleModel: MIMS.me || BioSampleModel: MIGS/MIMS/MIMARKS.water	VDNA_shotgun-070	SRX1084232	Shotgun viral metagenomics of enriched fraction of watershed: Sample NEG_070	NA	NA	NA	VDNA_shotgun-070	WGS	METAGENOMIC	RANDOM PCR	PAIRED -	NA	NA	READ_INDEX: 0; READ_CLASS: Application Read; READ_TYPE: Forward; BASE_COORD: 1 || READ_INDEX: 1; READ_CLASS: Application Read; READ_TYPE: Reverse; BASE_COORD: 101	ILLUMINA	Illumina HiSeq 2500	NA	INSTRUMENT_MODEL: Illumina HiSeq 2500	NA	NA	NA	NA
SRA274315	NA	BC Centre for Disease Control	Gardy Lab	NA	2017-12-21 18:12:53	PRJNA287840	SRP059841	watershed biome Raw sequence reads	Metagenomics	Water quality is currently assessed primarily at the tap using culture-based indicators of microbial pollution, such as coliform bacteria and E. coli. This paradigm is restrictive because it relies on century-old technologies and does not consider the broader impact of microbial pollution on the larger ecosystem. Furthermore, this approach enables only reactive responses focused on human health r…	freshwater metagenome	NA	Watershed Discovery Project Homepage: http://www.watersheddiscovery.ca/	NA	NA	NA	NA	NEG_070	SRS971029	449393	NA	NA	NA	NA	NA	NA	sample_number: 070 || collection_date: 2012-11-26 || sample_source: negative control || env_biome: laboratory biome || env_feature: laboratory || env_material: milli-q water || geo_loc_name: Canada: Southwestern British Columbia || lat_lon: 49 N 123 W || depth: n.a || BioSampleModel: MIMS.me || BioSampleModel: MIGS/MIMS/MIMARKS.water	VcDNA_shotgun-070	SRX1084336	Shotgun viral cDNA metagenomics of enriched fraction of watershed: Sample NEG_070	NA	NA	NA	VcDNA_shotgun-070	WGS	VIRAL RNA	RT-PCR	PAIRED -	NA	NA	READ_INDEX: 0; READ_CLASS: Application Read; READ_TYPE: Forward; BASE_COORD: 1 || READ_INDEX: 1; READ_CLASS: Application Read; READ_TYPE: Reverse; BASE_COORD: 102	ILLUMINA	Illumina HiSeq 2500	NA	INSTRUMENT_MODEL: Illumina HiSeq 2500	NA	NA	NA	NA
SRA274315	NA	BC Centre for Disease Control	Gardy Lab	NA	2017-12-21 18:12:53	PRJNA287840	SRP059841	watershed biome Raw sequence reads	Metagenomics	Water quality is currently assessed primarily at the tap using culture-based indicators of microbial pollution, such as coliform bacteria and E. coli. This paradigm is restrictive because it relies on century-old technologies and does not consider the broader impact of microbial pollution on the larger ecosystem. Furthermore, this approach enables only reactive responses focused on human health r…	freshwater metagenome	NA	Watershed Discovery Project Homepage: http://www.watersheddiscovery.ca/	NA	NA	NA	NA	NEG_078	SRS971028	449393	NA	NA	NA	NA	NA	NA	sample_number: 078 || collection_date: 2012-12-19 || sample_source: negative control || env_biome: laboratory biome || env_feature: laboratory || env_material: milli-q water || geo_loc_name: Canada: Southwestern British Columbia || lat_lon: 49 N 123 W || depth: n.a || BioSampleModel: MIMS.me || BioSampleModel: MIGS/MIMS/MIMARKS.water	VDNA_shotgun-078	SRX1084240	Shotgun viral metagenomics of enriched fraction of watershed: Sample NEG_078	NA	NA	NA	VDNA_shotgun-078	WGS	METAGENOMIC	RANDOM PCR	PAIRED -	NA	NA	READ_INDEX: 0; READ_CLASS: Application Read; READ_TYPE: Forward; BASE_COORD: 1 || READ_INDEX: 1; READ_CLASS: Application Read; READ_TYPE: Reverse; BASE_COORD: 101	ILLUMINA	Illumina HiSeq 2500	NA	INSTRUMENT_MODEL: Illumina HiSeq 2500	NA	NA	NA	NA
SRA274315	NA	BC Centre for Disease Control	Gardy Lab	NA	2017-12-21 18:12:53	PRJNA287840	SRP059841	watershed biome Raw sequence reads	Metagenomics	Water quality is currently assessed primarily at the tap using culture-based indicators of microbial pollution, such as coliform bacteria and E. coli. This paradigm is restrictive because it relies on century-old technologies and does not consider the broader impact of microbial pollution on the larger ecosystem. Furthermore, this approach enables only reactive responses focused on human health r…	freshwater metagenome	NA	Watershed Discovery Project Homepage: http://www.watersheddiscovery.ca/	NA	NA	NA	NA	NEG_078	SRS971028	449393	NA	NA	NA	NA	NA	NA	sample_number: 078 || collection_date: 2012-12-19 || sample_source: negative control || env_biome: laboratory biome || env_feature: laboratory || env_material: milli-q water || geo_loc_name: Canada: Southwestern British Columbia || lat_lon: 49 N 123 W || depth: n.a || BioSampleModel: MIMS.me || BioSampleModel: MIGS/MIMS/MIMARKS.water	VcDNA_shotgun-078	SRX1084344	Shotgun viral cDNA metagenomics of enriched fraction of watershed: Sample NEG_078	NA	NA	NA	VcDNA_shotgun-078	WGS	VIRAL RNA	RT-PCR	PAIRED -	NA	NA	READ_INDEX: 0; READ_CLASS: Application Read; READ_TYPE: Forward; BASE_COORD: 1 || READ_INDEX: 1; READ_CLASS: Application Read; READ_TYPE: Reverse; BASE_COORD: 102	ILLUMINA	Illumina HiSeq 2500	NA	INSTRUMENT_MODEL: Illumina HiSeq 2500	NA	NA	NA	NA
SRA274315	NA	BC Centre for Disease Control	Gardy Lab	NA	2017-12-21 18:12:53	PRJNA287840	SRP059841	watershed biome Raw sequence reads	Metagenomics	Water quality is currently assessed primarily at the tap using culture-based indicators of microbial pollution, such as coliform bacteria and E. coli. This paradigm is restrictive because it relies on century-old technologies and does not consider the broader impact of microbial pollution on the larger ecosystem. Furthermore, this approach enables only reactive responses focused on human health r…	freshwater metagenome	NA	Watershed Discovery Project Homepage: http://www.watersheddiscovery.ca/	NA	NA	NA	NA	NEG_086	SRS971031	449393	NA	NA	NA	NA	NA	NA	sample_number: 086 || collection_date: 2013-01-23 || sample_source: negative control || env_biome: laboratory biome || env_feature: laboratory || env_material: milli-q water || geo_loc_name: Canada: Southwestern British Columbia || lat_lon: 49 N 123 W || depth: n.a || BioSampleModel: MIMS.me || BioSampleModel: MIGS/MIMS/MIMARKS.water	VDNA_shotgun-086	SRX1084248	Shotgun viral metagenomics of enriched fraction of watershed: Sample NEG_086	NA	NA	NA	VDNA_shotgun-086	WGS	METAGENOMIC	RANDOM PCR	PAIRED -	NA	NA	READ_INDEX: 0; READ_CLASS: Application Read; READ_TYPE: Forward; BASE_COORD: 1 || READ_INDEX: 1; READ_CLASS: Application Read; READ_TYPE: Reverse; BASE_COORD: 101	ILLUMINA	Illumina HiSeq 2500	NA	INSTRUMENT_MODEL: Illumina HiSeq 2500	NA	NA	NA	NA
SRA274315	NA	BC Centre for Disease Control	Gardy Lab	NA	2017-12-21 18:12:53	PRJNA287840	SRP059841	watershed biome Raw sequence reads	Metagenomics	Water quality is currently assessed primarily at the tap using culture-based indicators of microbial pollution, such as coliform bacteria and E. coli. This paradigm is restrictive because it relies on century-old technologies and does not consider the broader impact of microbial pollution on the larger ecosystem. Furthermore, this approach enables only reactive responses focused on human health r…	freshwater metagenome	NA	Watershed Discovery Project Homepage: http://www.watersheddiscovery.ca/	NA	NA	NA	NA	NEG_086	SRS971031	449393	NA	NA	NA	NA	NA	NA	sample_number: 086 || collection_date: 2013-01-23 || sample_source: negative control || env_biome: laboratory biome || env_feature: laboratory || env_material: milli-q water || geo_loc_name: Canada: Southwestern British Columbia || lat_lon: 49 N 123 W || depth: n.a || BioSampleModel: MIMS.me || BioSampleModel: MIGS/MIMS/MIMARKS.water	VcDNA_shotgun-086	SRX1084352	Shotgun viral cDNA metagenomics of enriched fraction of watershed: Sample NEG_086	NA	NA	NA	VcDNA_shotgun-086	WGS	VIRAL RNA	RT-PCR	PAIRED -	NA	NA	READ_INDEX: 0; READ_CLASS: Application Read; READ_TYPE: Forward; BASE_COORD: 1 || READ_INDEX: 1; READ_CLASS: Application Read; READ_TYPE: Reverse; BASE_COORD: 102	ILLUMINA	Illumina HiSeq 2500	NA	INSTRUMENT_MODEL: Illumina HiSeq 2500	NA	NA	NA	NA
SRA274315	NA	BC Centre for Disease Control	Gardy Lab	NA	2017-12-21 18:12:53	PRJNA287840	SRP059841	watershed biome Raw sequence reads	Metagenomics	Water quality is currently assessed primarily at the tap using culture-based indicators of microbial pollution, such as coliform bacteria and E. coli. This paradigm is restrictive because it relies on century-old technologies and does not consider the broader impact of microbial pollution on the larger ecosystem. Furthermore, this approach enables only reactive responses focused on human health r…	freshwater metagenome	NA	Watershed Discovery Project Homepage: http://www.watersheddiscovery.ca/	NA	NA	NA	NA	NEG_094	SRS971027	449393	NA	NA	NA	NA	NA	NA	sample_number: 094 || collection_date: 2013-02-27 || sample_source: negative control || env_biome: laboratory biome || env_feature: laboratory || env_material: milli-q water || geo_loc_name: Canada: Southwestern British Columbia || lat_lon: 49 N 123 W || depth: n.a || BioSampleModel: MIMS.me || BioSampleModel: MIGS/MIMS/MIMARKS.water	VDNA_shotgun-094	SRX1084256	Shotgun viral metagenomics of enriched fraction of watershed: Sample NEG_094	NA	NA	NA	VDNA_shotgun-094	WGS	METAGENOMIC	RANDOM PCR	PAIRED -	NA	NA	READ_INDEX: 0; READ_CLASS: Application Read; READ_TYPE: Forward; BASE_COORD: 1 || READ_INDEX: 1; READ_CLASS: Application Read; READ_TYPE: Reverse; BASE_COORD: 101	ILLUMINA	Illumina HiSeq 2500	NA	INSTRUMENT_MODEL: Illumina HiSeq 2500	NA	NA	NA	NA
SRA274315	NA	BC Centre for Disease Control	Gardy Lab	NA	2017-12-21 18:12:53	PRJNA287840	SRP059841	watershed biome Raw sequence reads	Metagenomics	Water quality is currently assessed primarily at the tap using culture-based indicators of microbial pollution, such as coliform bacteria and E. coli. This paradigm is restrictive because it relies on century-old technologies and does not consider the broader impact of microbial pollution on the larger ecosystem. Furthermore, this approach enables only reactive responses focused on human health r…	freshwater metagenome	NA	Watershed Discovery Project Homepage: http://www.watersheddiscovery.ca/	NA	NA	NA	NA	NEG_094	SRS971027	449393	NA	NA	NA	NA	NA	NA	sample_number: 094 || collection_date: 2013-02-27 || sample_source: negative control || env_biome: laboratory biome || env_feature: laboratory || env_material: milli-q water || geo_loc_name: Canada: Southwestern British Columbia || lat_lon: 49 N 123 W || depth: n.a || BioSampleModel: MIMS.me || BioSampleModel: MIGS/MIMS/MIMARKS.water	VcDNA_shotgun-094	SRX1084360	Shotgun viral cDNA metagenomics of enriched fraction of watershed: Sample NEG_094	NA	NA	NA	VcDNA_shotgun-094	WGS	VIRAL RNA	RT-PCR	PAIRED -	NA	NA	READ_INDEX: 0; READ_CLASS: Application Read; READ_TYPE: Forward; BASE_COORD: 1 || READ_INDEX: 1; READ_CLASS: Application Read; READ_TYPE: Reverse; BASE_COORD: 102	ILLUMINA	Illumina HiSeq 2500	NA	INSTRUMENT_MODEL: Illumina HiSeq 2500	NA	NA	NA	NA
SRA274315	NA	BC Centre for Disease Control	Gardy Lab	NA	2017-12-21 18:12:53	PRJNA287840	SRP059841	watershed biome Raw sequence reads	Metagenomics	Water quality is currently assessed primarily at the tap using culture-based indicators of microbial pollution, such as coliform bacteria and E. coli. This paradigm is restrictive because it relies on century-old technologies and does not consider the broader impact of microbial pollution on the larger ecosystem. Furthermore, this approach enables only reactive responses focused on human health r…	freshwater metagenome	NA	Watershed Discovery Project Homepage: http://www.watersheddiscovery.ca/	NA	NA	NA	NA	NEG_103	SRS971261	449393	NA	NA	NA	NA	NA	NA	sample_number: 103 || collection_date: 2013-03-27 || sample_source: negative control || env_biome: laboratory biome || env_feature: laboratory || env_material: milli-q water || geo_loc_name: Canada: Southwestern British Columbia || lat_lon: 49 N 123 W || depth: n.a || BioSampleModel: MIMS.me || BioSampleModel: MIGS/MIMS/MIMARKS.water	VDNA_shotgun-103	SRX1084265	Shotgun viral metagenomics of enriched fraction of watershed: Sample NEG_103	NA	NA	NA	VDNA_shotgun-103	WGS	METAGENOMIC	RANDOM PCR	PAIRED -	NA	NA	READ_INDEX: 0; READ_CLASS: Application Read; READ_TYPE: Forward; BASE_COORD: 1 || READ_INDEX: 1; READ_CLASS: Application Read; READ_TYPE: Reverse; BASE_COORD: 101	ILLUMINA	Illumina HiSeq 2500	NA	INSTRUMENT_MODEL: Illumina HiSeq 2500	NA	NA	NA	NA
SRA274315	NA	BC Centre for Disease Control	Gardy Lab	NA	2017-12-21 18:12:53	PRJNA287840	SRP059841	watershed biome Raw sequence reads	Metagenomics	Water quality is currently assessed primarily at the tap using culture-based indicators of microbial pollution, such as coliform bacteria and E. coli. This paradigm is restrictive because it relies on century-old technologies and does not consider the broader impact of microbial pollution on the larger ecosystem. Furthermore, this approach enables only reactive responses focused on human health r…	freshwater metagenome	NA	Watershed Discovery Project Homepage: http://www.watersheddiscovery.ca/	NA	NA	NA	NA	NEG_103	SRS971261	449393	NA	NA	NA	NA	NA	NA	sample_number: 103 || collection_date: 2013-03-27 || sample_source: negative control || env_biome: laboratory biome || env_feature: laboratory || env_material: milli-q water || geo_loc_name: Canada: Southwestern British Columbia || lat_lon: 49 N 123 W || depth: n.a || BioSampleModel: MIMS.me || BioSampleModel: MIGS/MIMS/MIMARKS.water	VcDNA_shotgun-103	SRX1084369	Shotgun viral cDNA metagenomics of enriched fraction of watershed: Sample NEG_103	NA	NA	NA	VcDNA_shotgun-103	WGS	VIRAL RNA	RT-PCR	PAIRED -	NA	NA	READ_INDEX: 0; READ_CLASS: Application Read; READ_TYPE: Forward; BASE_COORD: 1 || READ_INDEX: 1; READ_CLASS: Application Read; READ_TYPE: Reverse; BASE_COORD: 102	ILLUMINA	Illumina HiSeq 2500	NA	INSTRUMENT_MODEL: Illumina HiSeq 2500	NA	NA	NA	NA
SRA274315	NA	BC Centre for Disease Control	Gardy Lab	NA	2017-12-21 18:12:53	PRJNA287840	SRP059841	watershed biome Raw sequence reads	Metagenomics	Water quality is currently assessed primarily at the tap using culture-based indicators of microbial pollution, such as coliform bacteria and E. coli. This paradigm is restrictive because it relies on century-old technologies and does not consider the broader impact of microbial pollution on the larger ecosystem. Furthermore, this approach enables only reactive responses focused on human health r…	freshwater metagenome	NA	Watershed Discovery Project Homepage: http://www.watersheddiscovery.ca/	NA	NA	NA	NA	NEG_111	SRS971026	449393	NA	NA	NA	NA	NA	NA	sample_number: 111 || collection_date: 2013-04-24 || sample_source: negative control || env_biome: laboratory biome || env_feature: laboratory || env_material: milli-q water || geo_loc_name: Canada: Southwestern British Columbia || lat_lon: 49 N 123 W || depth: n.a || BioSampleModel: MIMS.me || BioSampleModel: MIGS/MIMS/MIMARKS.water	VDNA_shotgun-111	SRX1084273	Shotgun viral metagenomics of enriched fraction of watershed: Sample NEG_111	NA	NA	NA	VDNA_shotgun-111	WGS	METAGENOMIC	RANDOM PCR	PAIRED -	NA	NA	READ_INDEX: 0; READ_CLASS: Application Read; READ_TYPE: Forward; BASE_COORD: 1 || READ_INDEX: 1; READ_CLASS: Application Read; READ_TYPE: Reverse; BASE_COORD: 101	ILLUMINA	Illumina HiSeq 2500	NA	INSTRUMENT_MODEL: Illumina HiSeq 2500	NA	NA	NA	NA
SRA274315	NA	BC Centre for Disease Control	Gardy Lab	NA	2017-12-21 18:12:53	PRJNA287840	SRP059841	watershed biome Raw sequence reads	Metagenomics	Water quality is currently assessed primarily at the tap using culture-based indicators of microbial pollution, such as coliform bacteria and E. coli. This paradigm is restrictive because it relies on century-old technologies and does not consider the broader impact of microbial pollution on the larger ecosystem. Furthermore, this approach enables only reactive responses focused on human health r…	freshwater metagenome	NA	Watershed Discovery Project Homepage: http://www.watersheddiscovery.ca/	NA	NA	NA	NA	NEG_111	SRS971026	449393	NA	NA	NA	NA	NA	NA	sample_number: 111 || collection_date: 2013-04-24 || sample_source: negative control || env_biome: laboratory biome || env_feature: laboratory || env_material: milli-q water || geo_loc_name: Canada: Southwestern British Columbia || lat_lon: 49 N 123 W || depth: n.a || BioSampleModel: MIMS.me || BioSampleModel: MIGS/MIMS/MIMARKS.water	VcDNA_shotgun-111	SRX1084377	Shotgun viral cDNA metagenomics of enriched fraction of watershed: Sample NEG_111	NA	NA	NA	VcDNA_shotgun-111	WGS	VIRAL RNA	RT-PCR	PAIRED -	NA	NA	READ_INDEX: 0; READ_CLASS: Application Read; READ_TYPE: Forward; BASE_COORD: 1 || READ_INDEX: 1; READ_CLASS: Application Read; READ_TYPE: Reverse; BASE_COORD: 102	ILLUMINA	Illumina HiSeq 2500	NA	INSTRUMENT_MODEL: Illumina HiSeq 2500	NA	NA	NA	NA
SRA274315	NA	BC Centre for Disease Control	Gardy Lab	NA	2017-12-21 18:12:53	PRJNA287840	SRP059841	watershed biome Raw sequence reads	Metagenomics	Water quality is currently assessed primarily at the tap using culture-based indicators of microbial pollution, such as coliform bacteria and E. coli. This paradigm is restrictive because it relies on century-old technologies and does not consider the broader impact of microbial pollution on the larger ecosystem. Furthermore, this approach enables only reactive responses focused on human health r…	freshwater metagenome	NA	Watershed Discovery Project Homepage: http://www.watersheddiscovery.ca/	NA	NA	NA	NA	PDS_009	SRS971025	449393	NA	NA	NA	NA	NA	NA	sample_number: 009 || collection_date: 2012-04-16 || sample_source: protected downstream || env_biome: watershed biome || env_feature: protected || env_material: fresh water || geo_loc_name: Canada: Southwestern British Columbia || lat_lon: 49 N 123 W || depth: n.a || BioSampleModel: MIMS.me || BioSampleModel: MIGS/MIMS/MIMARKS.water	VDNA_shotgun-009	SRX1084171	Shotgun viral metagenomics of enriched fraction of watershed: Sample PDS_009	NA	NA	NA	VDNA_shotgun-009	WGS	METAGENOMIC	RANDOM PCR	PAIRED -	NA	NA	READ_INDEX: 0; READ_CLASS: Application Read; READ_TYPE: Forward; BASE_COORD: 1 || READ_INDEX: 1; READ_CLASS: Application Read; READ_TYPE: Reverse; BASE_COORD: 101	ILLUMINA	Illumina HiSeq 2500	NA	INSTRUMENT_MODEL: Illumina HiSeq 2500	NA	NA	NA	NA
SRA274315	NA	BC Centre for Disease Control	Gardy Lab	NA	2017-12-21 18:12:53	PRJNA287840	SRP059841	watershed biome Raw sequence reads	Metagenomics	Water quality is currently assessed primarily at the tap using culture-based indicators of microbial pollution, such as coliform bacteria and E. coli. This paradigm is restrictive because it relies on century-old technologies and does not consider the broader impact of microbial pollution on the larger ecosystem. Furthermore, this approach enables only reactive responses focused on human health r…	freshwater metagenome	NA	Watershed Discovery Project Homepage: http://www.watersheddiscovery.ca/	NA	NA	NA	NA	PDS_009	SRS971025	449393	NA	NA	NA	NA	NA	NA	sample_number: 009 || collection_date: 2012-04-16 || sample_source: protected downstream || env_biome: watershed biome || env_feature: protected || env_material: fresh water || geo_loc_name: Canada: Southwestern British Columbia || lat_lon: 49 N 123 W || depth: n.a || BioSampleModel: MIMS.me || BioSampleModel: MIGS/MIMS/MIMARKS.water	VcDNA_shotgun-009	SRX1084275	Shotgun viral cDNA metagenomics of enriched fraction of watershed: Sample PDS_009	NA	NA	NA	VcDNA_shotgun-009	WGS	VIRAL RNA	RT-PCR	PAIRED -	NA	NA	READ_INDEX: 0; READ_CLASS: Application Read; READ_TYPE: Forward; BASE_COORD: 1 || READ_INDEX: 1; READ_CLASS: Application Read; READ_TYPE: Reverse; BASE_COORD: 101	ILLUMINA	Illumina HiSeq 2500	NA	INSTRUMENT_MODEL: Illumina HiSeq 2500	NA	NA	NA	NA
SRA274315	NA	BC Centre for Disease Control	Gardy Lab	NA	2017-12-21 18:12:53	PRJNA287840	SRP059841	watershed biome Raw sequence reads	Metagenomics	Water quality is currently assessed primarily at the tap using culture-based indicators of microbial pollution, such as coliform bacteria and E. coli. This paradigm is restrictive because it relies on century-old technologies and does not consider the broader impact of microbial pollution on the larger ecosystem. Furthermore, this approach enables only reactive responses focused on human health r…	freshwater metagenome	NA	Watershed Discovery Project Homepage: http://www.watersheddiscovery.ca/	NA	NA	NA	NA	PDS_019	SRS971024	449393	NA	NA	NA	NA	NA	NA	sample_number: 019 || collection_date: 2012-05-14 || sample_source: protected downstream || env_biome: watershed biome || env_feature: protected || env_material: fresh water || geo_loc_name: Canada: Southwestern British Columbia || lat_lon: 49 N 123 W || depth: n.a || BioSampleModel: MIMS.me || BioSampleModel: MIGS/MIMS/MIMARKS.water	VDNA_shotgun-019	SRX1084181	Shotgun viral metagenomics of enriched fraction of watershed: Sample PDS_019	NA	NA	NA	VDNA_shotgun-019	WGS	METAGENOMIC	RANDOM PCR	PAIRED -	NA	NA	READ_INDEX: 0; READ_CLASS: Application Read; READ_TYPE: Forward; BASE_COORD: 1 || READ_INDEX: 1; READ_CLASS: Application Read; READ_TYPE: Reverse; BASE_COORD: 101	ILLUMINA	Illumina HiSeq 2500	NA	INSTRUMENT_MODEL: Illumina HiSeq 2500	NA	NA	NA	NA
SRA274315	NA	BC Centre for Disease Control	Gardy Lab	NA	2017-12-21 18:12:53	PRJNA287840	SRP059841	watershed biome Raw sequence reads	Metagenomics	Water quality is currently assessed primarily at the tap using culture-based indicators of microbial pollution, such as coliform bacteria and E. coli. This paradigm is restrictive because it relies on century-old technologies and does not consider the broader impact of microbial pollution on the larger ecosystem. Furthermore, this approach enables only reactive responses focused on human health r…	freshwater metagenome	NA	Watershed Discovery Project Homepage: http://www.watersheddiscovery.ca/	NA	NA	NA	NA	PDS_019	SRS971024	449393	NA	NA	NA	NA	NA	NA	sample_number: 019 || collection_date: 2012-05-14 || sample_source: protected downstream || env_biome: watershed biome || env_feature: protected || env_material: fresh water || geo_loc_name: Canada: Southwestern British Columbia || lat_lon: 49 N 123 W || depth: n.a || BioSampleModel: MIMS.me || BioSampleModel: MIGS/MIMS/MIMARKS.water	VcDNA_shotgun-019	SRX1084285	Shotgun viral cDNA metagenomics of enriched fraction of watershed: Sample PDS_019	NA	NA	NA	VcDNA_shotgun-019	WGS	VIRAL RNA	RT-PCR	PAIRED -	NA	NA	READ_INDEX: 0; READ_CLASS: Application Read; READ_TYPE: Forward; BASE_COORD: 1 || READ_INDEX: 1; READ_CLASS: Application Read; READ_TYPE: Reverse; BASE_COORD: 101	ILLUMINA	Illumina HiSeq 2500	NA	INSTRUMENT_MODEL: Illumina HiSeq 2500	NA	NA	NA	NA
SRA274315	NA	BC Centre for Disease Control	Gardy Lab	NA	2017-12-21 18:12:53	PRJNA287840	SRP059841	watershed biome Raw sequence reads	Metagenomics	Water quality is currently assessed primarily at the tap using culture-based indicators of microbial pollution, such as coliform bacteria and E. coli. This paradigm is restrictive because it relies on century-old technologies and does not consider the broader impact of microbial pollution on the larger ecosystem. Furthermore, this approach enables only reactive responses focused on human health r…	freshwater metagenome	NA	Watershed Discovery Project Homepage: http://www.watersheddiscovery.ca/	NA	NA	NA	NA	PDS_027	SRS971260	449393	NA	NA	NA	NA	NA	NA	sample_number: 027 || collection_date: 2012-06-11 || sample_source: Protected downstream || env_biome: watershed biome || env_feature: protected || env_material: fresh water || geo_loc_name: Canada: Southwestern British Columbia || lat_lon: 49 N 123 W || depth: n.a || BioSampleModel: MIMS.me || BioSampleModel: MIGS/MIMS/MIMARKS.water	VDNA_shotgun-027	SRX1084189	Shotgun viral metagenomics of enriched fraction of watershed: Sample PDS_027	NA	NA	NA	VDNA_shotgun-027	WGS	METAGENOMIC	RANDOM PCR	PAIRED -	NA	NA	READ_INDEX: 0; READ_CLASS: Application Read; READ_TYPE: Forward; BASE_COORD: 1 || READ_INDEX: 1; READ_CLASS: Application Read; READ_TYPE: Reverse; BASE_COORD: 101	ILLUMINA	Illumina HiSeq 2500	NA	INSTRUMENT_MODEL: Illumina HiSeq 2500	NA	NA	NA	NA
SRA274315	NA	BC Centre for Disease Control	Gardy Lab	NA	2017-12-21 18:12:53	PRJNA287840	SRP059841	watershed biome Raw sequence reads	Metagenomics	Water quality is currently assessed primarily at the tap using culture-based indicators of microbial pollution, such as coliform bacteria and E. coli. This paradigm is restrictive because it relies on century-old technologies and does not consider the broader impact of microbial pollution on the larger ecosystem. Furthermore, this approach enables only reactive responses focused on human health r…	freshwater metagenome	NA	Watershed Discovery Project Homepage: http://www.watersheddiscovery.ca/	NA	NA	NA	NA	PDS_027	SRS971260	449393	NA	NA	NA	NA	NA	NA	sample_number: 027 || collection_date: 2012-06-11 || sample_source: Protected downstream || env_biome: watershed biome || env_feature: protected || env_material: fresh water || geo_loc_name: Canada: Southwestern British Columbia || lat_lon: 49 N 123 W || depth: n.a || BioSampleModel: MIMS.me || BioSampleModel: MIGS/MIMS/MIMARKS.water	VcDNA_shotgun-027	SRX1084293	Shotgun viral cDNA metagenomics of enriched fraction of watershed: Sample PDS_027	NA	NA	NA	VcDNA_shotgun-027	WGS	VIRAL RNA	RT-PCR	PAIRED -	NA	NA	READ_INDEX: 0; READ_CLASS: Application Read; READ_TYPE: Forward; BASE_COORD: 1 || READ_INDEX: 1; READ_CLASS: Application Read; READ_TYPE: Reverse; BASE_COORD: 101	ILLUMINA	Illumina HiSeq 2500	NA	INSTRUMENT_MODEL: Illumina HiSeq 2500	NA	NA	NA	NA
SRA274315	NA	BC Centre for Disease Control	Gardy Lab	NA	2017-12-21 18:12:53	PRJNA287840	SRP059841	watershed biome Raw sequence reads	Metagenomics	Water quality is currently assessed primarily at the tap using culture-based indicators of microbial pollution, such as coliform bacteria and E. coli. This paradigm is restrictive because it relies on century-old technologies and does not consider the broader impact of microbial pollution on the larger ecosystem. Furthermore, this approach enables only reactive responses focused on human health r…	freshwater metagenome	NA	Watershed Discovery Project Homepage: http://www.watersheddiscovery.ca/	NA	NA	NA	NA	PDS_037	SRS971259	449393	NA	NA	NA	NA	NA	NA	sample_number: 037 || collection_date: 2012-07-23 || sample_source: Protected downstream || env_biome: watershed biome || env_feature: protected || env_material: fresh water || geo_loc_name: Canada: Southwestern British Columbia || lat_lon: 49 N 123 W || depth: n.a || BioSampleModel: MIMS.me || BioSampleModel: MIGS/MIMS/MIMARKS.water	VDNA_shotgun-037	SRX1084199	Shotgun viral metagenomics of enriched fraction of watershed: Sample PDS_037	NA	NA	NA	VDNA_shotgun-037	WGS	METAGENOMIC	RANDOM PCR	PAIRED -	NA	NA	READ_INDEX: 0; READ_CLASS: Application Read; READ_TYPE: Forward; BASE_COORD: 1 || READ_INDEX: 1; READ_CLASS: Application Read; READ_TYPE: Reverse; BASE_COORD: 101	ILLUMINA	Illumina HiSeq 2500	NA	INSTRUMENT_MODEL: Illumina HiSeq 2500	NA	NA	NA	NA
SRA274315	NA	BC Centre for Disease Control	Gardy Lab	NA	2017-12-21 18:12:53	PRJNA287840	SRP059841	watershed biome Raw sequence reads	Metagenomics	Water quality is currently assessed primarily at the tap using culture-based indicators of microbial pollution, such as coliform bacteria and E. coli. This paradigm is restrictive because it relies on century-old technologies and does not consider the broader impact of microbial pollution on the larger ecosystem. Furthermore, this approach enables only reactive responses focused on human health r…	freshwater metagenome	NA	Watershed Discovery Project Homepage: http://www.watersheddiscovery.ca/	NA	NA	NA	NA	PDS_037	SRS971259	449393	NA	NA	NA	NA	NA	NA	sample_number: 037 || collection_date: 2012-07-23 || sample_source: Protected downstream || env_biome: watershed biome || env_feature: protected || env_material: fresh water || geo_loc_name: Canada: Southwestern British Columbia || lat_lon: 49 N 123 W || depth: n.a || BioSampleModel: MIMS.me || BioSampleModel: MIGS/MIMS/MIMARKS.water	VcDNA_shotgun-037	SRX1084303	Shotgun viral cDNA metagenomics of enriched fraction of watershed: Sample PDS_037	NA	NA	NA	VcDNA_shotgun-037	WGS	VIRAL RNA	RT-PCR	PAIRED -	NA	NA	READ_INDEX: 0; READ_CLASS: Application Read; READ_TYPE: Forward; BASE_COORD: 1 || READ_INDEX: 1; READ_CLASS: Application Read; READ_TYPE: Reverse; BASE_COORD: 101	ILLUMINA	Illumina HiSeq 2500	NA	INSTRUMENT_MODEL: Illumina HiSeq 2500	NA	NA	NA	NA
SRA274315	NA	BC Centre for Disease Control	Gardy Lab	NA	2017-12-21 18:12:53	PRJNA287840	SRP059841	watershed biome Raw sequence reads	Metagenomics	Water quality is currently assessed primarily at the tap using culture-based indicators of microbial pollution, such as coliform bacteria and E. coli. This paradigm is restrictive because it relies on century-old technologies and does not consider the broader impact of microbial pollution on the larger ecosystem. Furthermore, this approach enables only reactive responses focused on human health r…	freshwater metagenome	NA	Watershed Discovery Project Homepage: http://www.watersheddiscovery.ca/	NA	NA	NA	NA	PDS_043	SRS971023	449393	NA	NA	NA	NA	NA	NA	sample_number: 043 || collection_date: 2012-08-20 || sample_source: Protected downstream || env_biome: watershed biome || env_feature: protected || env_material: fresh water || geo_loc_name: Canada: Southwestern British Columbia || lat_lon: 49 N 123 W || depth: n.a || BioSampleModel: MIMS.me || BioSampleModel: MIGS/MIMS/MIMARKS.water	VDNA_shotgun-043	SRX1084205	Shotgun viral metagenomics of enriched fraction of watershed: Sample PDS_043	NA	NA	NA	VDNA_shotgun-043	WGS	METAGENOMIC	RANDOM PCR	PAIRED -	NA	NA	READ_INDEX: 0; READ_CLASS: Application Read; READ_TYPE: Forward; BASE_COORD: 1 || READ_INDEX: 1; READ_CLASS: Application Read; READ_TYPE: Reverse; BASE_COORD: 101	ILLUMINA	Illumina HiSeq 2500	NA	INSTRUMENT_MODEL: Illumina HiSeq 2500	NA	NA	NA	NA
SRA274315	NA	BC Centre for Disease Control	Gardy Lab	NA	2017-12-21 18:12:53	PRJNA287840	SRP059841	watershed biome Raw sequence reads	Metagenomics	Water quality is currently assessed primarily at the tap using culture-based indicators of microbial pollution, such as coliform bacteria and E. coli. This paradigm is restrictive because it relies on century-old technologies and does not consider the broader impact of microbial pollution on the larger ecosystem. Furthermore, this approach enables only reactive responses focused on human health r…	freshwater metagenome	NA	Watershed Discovery Project Homepage: http://www.watersheddiscovery.ca/	NA	NA	NA	NA	PDS_043	SRS971023	449393	NA	NA	NA	NA	NA	NA	sample_number: 043 || collection_date: 2012-08-20 || sample_source: Protected downstream || env_biome: watershed biome || env_feature: protected || env_material: fresh water || geo_loc_name: Canada: Southwestern British Columbia || lat_lon: 49 N 123 W || depth: n.a || BioSampleModel: MIMS.me || BioSampleModel: MIGS/MIMS/MIMARKS.water	VcDNA_shotgun-043	SRX1084309	Shotgun viral cDNA metagenomics of enriched fraction of watershed: Sample PDS_043	NA	NA	NA	VcDNA_shotgun-043	WGS	VIRAL RNA	RT-PCR	PAIRED -	NA	NA	READ_INDEX: 0; READ_CLASS: Application Read; READ_TYPE: Forward; BASE_COORD: 1 || READ_INDEX: 1; READ_CLASS: Application Read; READ_TYPE: Reverse; BASE_COORD: 101	ILLUMINA	Illumina HiSeq 2500	NA	INSTRUMENT_MODEL: Illumina HiSeq 2500	NA	NA	NA	NA
SRA274315	NA	BC Centre for Disease Control	Gardy Lab	NA	2017-12-21 18:12:53	PRJNA287840	SRP059841	watershed biome Raw sequence reads	Metagenomics	Water quality is currently assessed primarily at the tap using culture-based indicators of microbial pollution, such as coliform bacteria and E. coli. This paradigm is restrictive because it relies on century-old technologies and does not consider the broader impact of microbial pollution on the larger ecosystem. Furthermore, this approach enables only reactive responses focused on human health r…	freshwater metagenome	NA	Watershed Discovery Project Homepage: http://www.watersheddiscovery.ca/	NA	NA	NA	NA	PDS_051	SRS971022	449393	NA	NA	NA	NA	NA	NA	sample_number: 051 || collection_date: 2012-09-17 || sample_source: Protected downstream || env_biome: watershed biome || env_feature: protected || env_material: fresh water || geo_loc_name: Canada: Southwestern British Columbia || lat_lon: 49 N 123 W || depth: n.a || BioSampleModel: MIMS.me || BioSampleModel: MIGS/MIMS/MIMARKS.water	VDNA_shotgun-051	SRX1084213	Shotgun viral metagenomics of enriched fraction of watershed: Sample PDS_051	NA	NA	NA	VDNA_shotgun-051	WGS	METAGENOMIC	RANDOM PCR	PAIRED -	NA	NA	READ_INDEX: 0; READ_CLASS: Application Read; READ_TYPE: Forward; BASE_COORD: 1 || READ_INDEX: 1; READ_CLASS: Application Read; READ_TYPE: Reverse; BASE_COORD: 101	ILLUMINA	Illumina HiSeq 2500	NA	INSTRUMENT_MODEL: Illumina HiSeq 2500	NA	NA	NA	NA
SRA274315	NA	BC Centre for Disease Control	Gardy Lab	NA	2017-12-21 18:12:53	PRJNA287840	SRP059841	watershed biome Raw sequence reads	Metagenomics	Water quality is currently assessed primarily at the tap using culture-based indicators of microbial pollution, such as coliform bacteria and E. coli. This paradigm is restrictive because it relies on century-old technologies and does not consider the broader impact of microbial pollution on the larger ecosystem. Furthermore, this approach enables only reactive responses focused on human health r…	freshwater metagenome	NA	Watershed Discovery Project Homepage: http://www.watersheddiscovery.ca/	NA	NA	NA	NA	PDS_051	SRS971022	449393	NA	NA	NA	NA	NA	NA	sample_number: 051 || collection_date: 2012-09-17 || sample_source: Protected downstream || env_biome: watershed biome || env_feature: protected || env_material: fresh water || geo_loc_name: Canada: Southwestern British Columbia || lat_lon: 49 N 123 W || depth: n.a || BioSampleModel: MIMS.me || BioSampleModel: MIGS/MIMS/MIMARKS.water	VcDNA_shotgun-051	SRX1084317	Shotgun viral cDNA metagenomics of enriched fraction of watershed: Sample PDS_051	NA	NA	NA	VcDNA_shotgun-051	WGS	VIRAL RNA	RT-PCR	PAIRED -	NA	NA	READ_INDEX: 0; READ_CLASS: Application Read; READ_TYPE: Forward; BASE_COORD: 1 || READ_INDEX: 1; READ_CLASS: Application Read; READ_TYPE: Reverse; BASE_COORD: 101	ILLUMINA	Illumina HiSeq 2500	NA	INSTRUMENT_MODEL: Illumina HiSeq 2500	NA	NA	NA	NA
SRA274315	NA	BC Centre for Disease Control	Gardy Lab	NA	2017-12-21 18:12:53	PRJNA287840	SRP059841	watershed biome Raw sequence reads	Metagenomics	Water quality is currently assessed primarily at the tap using culture-based indicators of microbial pollution, such as coliform bacteria and E. coli. This paradigm is restrictive because it relies on century-old technologies and does not consider the broader impact of microbial pollution on the larger ecosystem. Furthermore, this approach enables only reactive responses focused on human health r…	freshwater metagenome	NA	Watershed Discovery Project Homepage: http://www.watersheddiscovery.ca/	NA	NA	NA	NA	PDS_059	SRS971021	449393	NA	NA	NA	NA	NA	NA	sample_number: 059 || collection_date: 2012-10-16 || sample_source: Protected downstream || env_biome: watershed biome || env_feature: protected || env_material: fresh water || geo_loc_name: Canada: Southwestern British Columbia || lat_lon: 49 N 123 W || depth: n.a || BioSampleModel: MIMS.me || BioSampleModel: MIGS/MIMS/MIMARKS.water	VDNA_shotgun-059	SRX1084221	Shotgun viral metagenomics of enriched fraction of watershed: Sample PDS_059	NA	NA	NA	VDNA_shotgun-059	WGS	METAGENOMIC	RANDOM PCR	PAIRED -	NA	NA	READ_INDEX: 0; READ_CLASS: Application Read; READ_TYPE: Forward; BASE_COORD: 1 || READ_INDEX: 1; READ_CLASS: Application Read; READ_TYPE: Reverse; BASE_COORD: 101	ILLUMINA	Illumina HiSeq 2500	NA	INSTRUMENT_MODEL: Illumina HiSeq 2500	NA	NA	NA	NA
SRA274315	NA	BC Centre for Disease Control	Gardy Lab	NA	2017-12-21 18:12:53	PRJNA287840	SRP059841	watershed biome Raw sequence reads	Metagenomics	Water quality is currently assessed primarily at the tap using culture-based indicators of microbial pollution, such as coliform bacteria and E. coli. This paradigm is restrictive because it relies on century-old technologies and does not consider the broader impact of microbial pollution on the larger ecosystem. Furthermore, this approach enables only reactive responses focused on human health r…	freshwater metagenome	NA	Watershed Discovery Project Homepage: http://www.watersheddiscovery.ca/	NA	NA	NA	NA	PDS_059	SRS971021	449393	NA	NA	NA	NA	NA	NA	sample_number: 059 || collection_date: 2012-10-16 || sample_source: Protected downstream || env_biome: watershed biome || env_feature: protected || env_material: fresh water || geo_loc_name: Canada: Southwestern British Columbia || lat_lon: 49 N 123 W || depth: n.a || BioSampleModel: MIMS.me || BioSampleModel: MIGS/MIMS/MIMARKS.water	VcDNA_shotgun-059	SRX1084325	Shotgun viral cDNA metagenomics of enriched fraction of watershed: Sample PDS_059	NA	NA	NA	VcDNA_shotgun-059	WGS	VIRAL RNA	RT-PCR	PAIRED -	NA	NA	READ_INDEX: 0; READ_CLASS: Application Read; READ_TYPE: Forward; BASE_COORD: 1 || READ_INDEX: 1; READ_CLASS: Application Read; READ_TYPE: Reverse; BASE_COORD: 102	ILLUMINA	Illumina HiSeq 2500	NA	INSTRUMENT_MODEL: Illumina HiSeq 2500	NA	NA	NA	NA
SRA274315	NA	BC Centre for Disease Control	Gardy Lab	NA	2017-12-21 18:12:53	PRJNA287840	SRP059841	watershed biome Raw sequence reads	Metagenomics	Water quality is currently assessed primarily at the tap using culture-based indicators of microbial pollution, such as coliform bacteria and E. coli. This paradigm is restrictive because it relies on century-old technologies and does not consider the broader impact of microbial pollution on the larger ecosystem. Furthermore, this approach enables only reactive responses focused on human health r…	freshwater metagenome	NA	Watershed Discovery Project Homepage: http://www.watersheddiscovery.ca/	NA	NA	NA	NA	PDS_067	SRS971020	449393	NA	NA	NA	NA	NA	NA	sample_number: 067 || collection_date: 2012-11-20 || sample_source: Protected downstream || env_biome: watershed biome || env_feature: protected || env_material: fresh water || geo_loc_name: Canada: Southwestern British Columbia || lat_lon: 49 N 123 W || depth: n.a || BioSampleModel: MIMS.me || BioSampleModel: MIGS/MIMS/MIMARKS.water	VDNA_shotgun-067	SRX1084229	Shotgun viral metagenomics of enriched fraction of watershed: Sample PDS_067	NA	NA	NA	VDNA_shotgun-067	WGS	METAGENOMIC	RANDOM PCR	PAIRED -	NA	NA	READ_INDEX: 0; READ_CLASS: Application Read; READ_TYPE: Forward; BASE_COORD: 1 || READ_INDEX: 1; READ_CLASS: Application Read; READ_TYPE: Reverse; BASE_COORD: 101	ILLUMINA	Illumina HiSeq 2500	NA	INSTRUMENT_MODEL: Illumina HiSeq 2500	NA	NA	NA	NA
SRA274315	NA	BC Centre for Disease Control	Gardy Lab	NA	2017-12-21 18:12:53	PRJNA287840	SRP059841	watershed biome Raw sequence reads	Metagenomics	Water quality is currently assessed primarily at the tap using culture-based indicators of microbial pollution, such as coliform bacteria and E. coli. This paradigm is restrictive because it relies on century-old technologies and does not consider the broader impact of microbial pollution on the larger ecosystem. Furthermore, this approach enables only reactive responses focused on human health r…	freshwater metagenome	NA	Watershed Discovery Project Homepage: http://www.watersheddiscovery.ca/	NA	NA	NA	NA	PDS_067	SRS971020	449393	NA	NA	NA	NA	NA	NA	sample_number: 067 || collection_date: 2012-11-20 || sample_source: Protected downstream || env_biome: watershed biome || env_feature: protected || env_material: fresh water || geo_loc_name: Canada: Southwestern British Columbia || lat_lon: 49 N 123 W || depth: n.a || BioSampleModel: MIMS.me || BioSampleModel: MIGS/MIMS/MIMARKS.water	VcDNA_shotgun-067	SRX1084333	Shotgun viral cDNA metagenomics of enriched fraction of watershed: Sample PDS_067	NA	NA	NA	VcDNA_shotgun-067	WGS	VIRAL RNA	RT-PCR	PAIRED -	NA	NA	READ_INDEX: 0; READ_CLASS: Application Read; READ_TYPE: Forward; BASE_COORD: 1 || READ_INDEX: 1; READ_CLASS: Application Read; READ_TYPE: Reverse; BASE_COORD: 102	ILLUMINA	Illumina HiSeq 2500	NA	INSTRUMENT_MODEL: Illumina HiSeq 2500	NA	NA	NA	NA
SRA274315	NA	BC Centre for Disease Control	Gardy Lab	NA	2017-12-21 18:12:53	PRJNA287840	SRP059841	watershed biome Raw sequence reads	Metagenomics	Water quality is currently assessed primarily at the tap using culture-based indicators of microbial pollution, such as coliform bacteria and E. coli. This paradigm is restrictive because it relies on century-old technologies and does not consider the broader impact of microbial pollution on the larger ecosystem. Furthermore, this approach enables only reactive responses focused on human health r…	freshwater metagenome	NA	Watershed Discovery Project Homepage: http://www.watersheddiscovery.ca/	NA	NA	NA	NA	PDS_075	SRS971019	449393	NA	NA	NA	NA	NA	NA	sample_number: 075 || collection_date: 2012-12-10 || sample_source: Protected downstream || env_biome: watershed biome || env_feature: protected || env_material: fresh water || geo_loc_name: Canada: Southwestern British Columbia || lat_lon: 49 N 123 W || depth: n.a || BioSampleModel: MIMS.me || BioSampleModel: MIGS/MIMS/MIMARKS.water	VDNA_shotgun-075	SRX1084237	Shotgun viral metagenomics of enriched fraction of watershed: Sample PDS_075	NA	NA	NA	VDNA_shotgun-075	WGS	METAGENOMIC	RANDOM PCR	PAIRED -	NA	NA	READ_INDEX: 0; READ_CLASS: Application Read; READ_TYPE: Forward; BASE_COORD: 1 || READ_INDEX: 1; READ_CLASS: Application Read; READ_TYPE: Reverse; BASE_COORD: 101	ILLUMINA	Illumina HiSeq 2500	NA	INSTRUMENT_MODEL: Illumina HiSeq 2500	NA	NA	NA	NA
SRA274315	NA	BC Centre for Disease Control	Gardy Lab	NA	2017-12-21 18:12:53	PRJNA287840	SRP059841	watershed biome Raw sequence reads	Metagenomics	Water quality is currently assessed primarily at the tap using culture-based indicators of microbial pollution, such as coliform bacteria and E. coli. This paradigm is restrictive because it relies on century-old technologies and does not consider the broader impact of microbial pollution on the larger ecosystem. Furthermore, this approach enables only reactive responses focused on human health r…	freshwater metagenome	NA	Watershed Discovery Project Homepage: http://www.watersheddiscovery.ca/	NA	NA	NA	NA	PDS_075	SRS971019	449393	NA	NA	NA	NA	NA	NA	sample_number: 075 || collection_date: 2012-12-10 || sample_source: Protected downstream || env_biome: watershed biome || env_feature: protected || env_material: fresh water || geo_loc_name: Canada: Southwestern British Columbia || lat_lon: 49 N 123 W || depth: n.a || BioSampleModel: MIMS.me || BioSampleModel: MIGS/MIMS/MIMARKS.water	VcDNA_shotgun-075	SRX1084341	Shotgun viral cDNA metagenomics of enriched fraction of watershed: Sample PDS_075	NA	NA	NA	VcDNA_shotgun-075	WGS	VIRAL RNA	RT-PCR	PAIRED -	NA	NA	READ_INDEX: 0; READ_CLASS: Application Read; READ_TYPE: Forward; BASE_COORD: 1 || READ_INDEX: 1; READ_CLASS: Application Read; READ_TYPE: Reverse; BASE_COORD: 102	ILLUMINA	Illumina HiSeq 2500	NA	INSTRUMENT_MODEL: Illumina HiSeq 2500	NA	NA	NA	NA
SRA274315	NA	BC Centre for Disease Control	Gardy Lab	NA	2017-12-21 18:12:53	PRJNA287840	SRP059841	watershed biome Raw sequence reads	Metagenomics	Water quality is currently assessed primarily at the tap using culture-based indicators of microbial pollution, such as coliform bacteria and E. coli. This paradigm is restrictive because it relies on century-old technologies and does not consider the broader impact of microbial pollution on the larger ecosystem. Furthermore, this approach enables only reactive responses focused on human health r…	freshwater metagenome	NA	Watershed Discovery Project Homepage: http://www.watersheddiscovery.ca/	NA	NA	NA	NA	PDS_083	SRS971018	449393	NA	NA	NA	NA	NA	NA	sample_number: 083 || collection_date: 2013-01-14 || sample_source: Protected downstream || env_biome: watershed biome || env_feature: protected || env_material: fresh water || geo_loc_name: Canada: Southwestern British Columbia || lat_lon: 49 N 123 W || depth: n.a || BioSampleModel: MIMS.me || BioSampleModel: MIGS/MIMS/MIMARKS.water	VDNA_shotgun-083	SRX1084245	Shotgun viral metagenomics of enriched fraction of watershed: Sample PDS_083	NA	NA	NA	VDNA_shotgun-083	WGS	METAGENOMIC	RANDOM PCR	PAIRED -	NA	NA	READ_INDEX: 0; READ_CLASS: Application Read; READ_TYPE: Forward; BASE_COORD: 1 || READ_INDEX: 1; READ_CLASS: Application Read; READ_TYPE: Reverse; BASE_COORD: 101	ILLUMINA	Illumina HiSeq 2500	NA	INSTRUMENT_MODEL: Illumina HiSeq 2500	NA	NA	NA	NA
SRA274315	NA	BC Centre for Disease Control	Gardy Lab	NA	2017-12-21 18:12:53	PRJNA287840	SRP059841	watershed biome Raw sequence reads	Metagenomics	Water quality is currently assessed primarily at the tap using culture-based indicators of microbial pollution, such as coliform bacteria and E. coli. This paradigm is restrictive because it relies on century-old technologies and does not consider the broader impact of microbial pollution on the larger ecosystem. Furthermore, this approach enables only reactive responses focused on human health r…	freshwater metagenome	NA	Watershed Discovery Project Homepage: http://www.watersheddiscovery.ca/	NA	NA	NA	NA	PDS_083	SRS971018	449393	NA	NA	NA	NA	NA	NA	sample_number: 083 || collection_date: 2013-01-14 || sample_source: Protected downstream || env_biome: watershed biome || env_feature: protected || env_material: fresh water || geo_loc_name: Canada: Southwestern British Columbia || lat_lon: 49 N 123 W || depth: n.a || BioSampleModel: MIMS.me || BioSampleModel: MIGS/MIMS/MIMARKS.water	VcDNA_shotgun-083	SRX1084349	Shotgun viral cDNA metagenomics of enriched fraction of watershed: Sample PDS_083	NA	NA	NA	VcDNA_shotgun-083	WGS	VIRAL RNA	RT-PCR	PAIRED -	NA	NA	READ_INDEX: 0; READ_CLASS: Application Read; READ_TYPE: Forward; BASE_COORD: 1 || READ_INDEX: 1; READ_CLASS: Application Read; READ_TYPE: Reverse; BASE_COORD: 102	ILLUMINA	Illumina HiSeq 2500	NA	INSTRUMENT_MODEL: Illumina HiSeq 2500	NA	NA	NA	NA
SRA274315	NA	BC Centre for Disease Control	Gardy Lab	NA	2017-12-21 18:12:53	PRJNA287840	SRP059841	watershed biome Raw sequence reads	Metagenomics	Water quality is currently assessed primarily at the tap using culture-based indicators of microbial pollution, such as coliform bacteria and E. coli. This paradigm is restrictive because it relies on century-old technologies and does not consider the broader impact of microbial pollution on the larger ecosystem. Furthermore, this approach enables only reactive responses focused on human health r…	freshwater metagenome	NA	Watershed Discovery Project Homepage: http://www.watersheddiscovery.ca/	NA	NA	NA	NA	PDS_091	SRS971017	449393	NA	NA	NA	NA	NA	NA	sample_number: 091 || collection_date: 2013-02-19 || sample_source: Protected downstream || env_biome: watershed biome || env_feature: protected || env_material: fresh water || geo_loc_name: Canada: Southwestern British Columbia || lat_lon: 49 N 123 W || depth: n.a || BioSampleModel: MIMS.me || BioSampleModel: MIGS/MIMS/MIMARKS.water	VDNA_shotgun-091	SRX1084253	Shotgun viral metagenomics of enriched fraction of watershed: Sample PDS_091	NA	NA	NA	VDNA_shotgun-091	WGS	METAGENOMIC	RANDOM PCR	PAIRED -	NA	NA	READ_INDEX: 0; READ_CLASS: Application Read; READ_TYPE: Forward; BASE_COORD: 1 || READ_INDEX: 1; READ_CLASS: Application Read; READ_TYPE: Reverse; BASE_COORD: 101	ILLUMINA	Illumina HiSeq 2500	NA	INSTRUMENT_MODEL: Illumina HiSeq 2500	NA	NA	NA	NA
[truncated: 100 more rows]
[truncated: 16 more columns]
