# Supplementary material for: Insights into the global freshwater virome
Source: Front Microbiol. 2022 Sep 28;13:953500. doi: 10.3389/fmicb.2022.953500 (PMC9554406; doi:10.3389/fmicb.2022.953500)
Supplement: SUPPLEMENTARY TABLE S3 — Raw and quality controlled read statistics. [file Table_3.xlsx]

## Sheet: Sheet1
		Raw Reads						High quality reads
SRA acession	Paired/single end	#Reads	Min length	Max length	Avg length	#Total bases	%GC	#Reads	Min length	Max length	Avg length	#Total bases	%GC
ERR414817	Paired	8314463	100	101	100.736	837565124	43.114	6371330	50	101	98.9675	630554745	43.3569
ERR414818	Paired	5705474	35	151	150.51	858733040	43.0634	4232172	50	151	149.127	631130623	43.4174
ERR414819	Paired	3978310	76	76	76	302351560	38.7411	3219822	50	76	73.8754	237865742	37.7039
ERR414820	Paired	14887648	101	101	101	1503652448	48.1239	13991052	50	101	99.1548	1387280472	48.0899
ERR414821	Paired	14197776	101	101	101	1433975376	39.69	10817518	50	101	99.0979	1071993204	41.2873
ERR414822	Paired	13302708	101	101	101	1343573508	43.4286	12824316	50	101	99.1856	1271987588	43.3894
ERR414823	Paired	10817844	101	101	101	1092602244	43.4187	9758180	50	101	99.0339	966390324	43.5265
SRR1296481	Paired	4404942	35	251	197.6	870414980	50.4532	4291772	50	251	195.252	837976959	50.4221
SRR1301999	Paired	3094314	35	251	213.796	661550626	50.8485	3058218	50	251	211.688	647388209	50.8901
SRR1302010	Paired	2247604	35	251	207.703	466834658	48.4481	2212034	50	251	205.613	454822456	48.4192
SRR1302020	Paired	3709054	35	251	207.999	771478324	52.2853	3661798	50	251	206.245	755228669	52.3588
SRR1593033	Paired	81819466	100	100	100	8181946600	47.8296	68420452	50	100	97.2917	6656744030	47.7531
SRR1593049	Paired	55195294	100	100	100	5519529400	48.4079	46844650	50	100	97.1862	4552654674	48.3405
SRR1593258	Paired	48435448	100	100	100	4843544800	50.7259	41462754	50	100	97.0609	4024410157	50.6261
SRR1593259	Paired	62910326	100	100	100	6291032600	46.5238	51996582	50	100	96.1337	4998625229	46.1735
SRR1593265	Paired	36241288	100	100	100	3624128800	48.0514	30108898	50	100	96.4714	2904646297	47.7934
SRR1593266	Paired	107604262	100	100	100	10760426200	50.4795	76465248	50	100	96.9207	7411064879	50.4812
SRR1593267	Paired	106295946	100	100	100	10629594600	49.2071	84573902	50	100	97.3548	8233677744	49.0907
SRR1593268	Paired	52520860	100	100	100	5252086000	43.644	45306214	50	100	96.9559	4392704959	43.4445
SRR1915829	Paired	3548052	251	251	251	890561052	53.4556	3402830	50	251	241.665	822344321	53.7704
SRR1915851	Paired	835346	251	251	251	209671846	56.4182	794142	51	251	243.669	193507802	56.9341
SRR1974488	Paired	2440478	251	251	251	612559978	56.5892	2307450	50	251	243.658	562227738	57.3315
SRR1974489	Paired	2577772	251	251	251	647020772	59.0293	2540326	50	251	237.714	603872204	59.4157
SRR1974490	Paired	4210500	251	251	251	1056835500	49.9244	4154452	50	251	240.04	997236263	49.8665
SRR1974491	Paired	1367686	251	251	251	343289186	47.8289	1117118	50	251	243.759	272307794	49.6155
SRR1974493	Paired	1934472	251	251	251	485552472	45.5493	1565906	50	251	243.344	381054396	46.837
SRR1974494	Paired	2348190	251	251	251	589395690	50.8098	2076970	50	251	242.585	503840978	52.211
SRR1974495	Paired	3394654	251	251	251	852058154	47.2281	2800326	50	251	241.633	676650424	48.8721
SRR1974496	Paired	2027586	251	251	251	508924086	48.794	1492680	50	251	244.25	364587351	52.4156
SRR1974497	Paired	2114760	251	251	251	530804760	51.3774	1795826	50	251	243.284	436895538	53.4186
SRR1974498	Paired	3331586	251	251	251	836228086	50.4328	3077736	50	251	242.9	747581206	51.2706
SRR1974499	Paired	2268504	251	251	251	569394504	48.0695	2123598	50	251	244.487	519191616	48.5226
SRR1974500	Paired	2463522	251	251	251	618344022	49.2943	2193442	50	251	243.144	533321580	50.5749
SRR1974501	Paired	2605294	251	251	251	653928794	47.6319	2378042	50	251	244.447	581304728	48.3865
SRR1974502	Paired	3636580	251	251	251	912781580	52.6228	3403022	50	251	240.881	819722868	53.5917
SRR1974503	Paired	2000640	251	251	251	502160640	49.5542	1925728	50	251	248.664	478859066	49.5601
SRR1974504	Paired	2236808	251	251	251	561438808	51.8115	2206222	51	251	248.204	547592882	51.7192
SRR1974505	Paired	2378052	251	251	251	596891052	46.3507	2329088	50	251	248.12	577894242	46.3238
SRR1974506	Paired	2542594	251	251	251	638191094	49.7615	2487300	50	251	248.119	617146445	49.7381
SRR1974507	Paired	2260126	251	251	251	567291626	48.7691	2220784	54	251	248.102	550980912	48.7327
SRR1974508	Paired	3055370	251	251	251	766897870	52.1929	2997522	50	251	248.23	744073694	52.1123
SRR1974509	Paired	2535440	251	251	251	636395440	47.676	2475840	51	251	247.93	613833914	47.6344
SRR1974510	Paired	3357184	251	251	251	842653184	49.4802	3316054	50	251	246.36	816941758	49.422
SRR1974511	Paired	3522068	251	251	251	884039068	48.4467	3486260	50	251	246.509	859394137	48.403
SRR1974512	Paired	3474460	251	251	251	872089460	51.5207	3437158	52	251	245.749	844678373	51.5028
SRR1974513	Paired	2830998	251	251	251	710580498	53.7982	2787430	54	251	247.963	691180205	53.817
SRR1974514	Paired	3091662	251	251	251	776007162	49.6471	3018870	51	251	247.296	746554086	49.6176
SRR1974515	Paired	3091662	251	251	251	776007162	49.6471	3018870	51	251	247.296	746554086	49.6176
SRR1974516	Paired	2478186	251	251	251	622024686	51.3015	2404670	52	251	247.912	596146408	51.3817
SRR1974517	Paired	3271344	251	251	251	821107344	59.6477	3215126	50	251	245.301	788673822	59.7924
SRR2088917	Paired	10118560	100	100	100	1011856000	42.4405	5752704	50	100	96.0417	552499322	41.147
SRR2088918	Paired	6331894	100	100	100	633189400	47.1391	3490826	50	100	95.8063	334443141	46.017
SRR2088919	Paired	3537388	100	100	100	353738800	47.7569	1419054	50	100	94.6355	134292950	46.6854
SRR2088920	Paired	5685680	100	100	100	568568000	46.9265	2804460	50	100	95.3959	267533960	46.0811
SRR2088921	Paired	2954038	100	100	100	295403800	47.7435	1348846	50	100	94.7862	127852026	47.1523
SRR2088922	Paired	25970212	100	100	100	2597021200	48.33	3921048	50	100	92.701	363485074	49.52
SRR2088923	Paired	3043652	100	100	100	304365200	47.3944	1290700	50	100	94.7808	122333584	46.8919
SRR2088924	Paired	2318466	100	100	100	231846600	46.6031	1036820	50	100	94.9882	98485628	45.1511
SRR2088925	Paired	2592792	100	100	100	259279200	46.4528	1207066	50	100	94.9314	114588433	45.5432
SRR2088926	Paired	4978830	100	100	100	497883000	47.1466	2164442	50	100	94.9946	205610317	46.3683
SRR2088927	Paired	7875196	100	100	100	787519600	45.5075	3464640	50	100	95.3036	330192589	43.0752
SRR2088928	Paired	2962584	100	100	100	296258400	47.4892	1392992	50	100	95.2883	132735863	46.2862
SRR2088929	Paired	3385018	100	100	100	338501800	47.1136	1471514	50	100	94.8776	139613726	45.6869
SRR2088930	Paired	28808482	100	100	100	2880848200	55.4849	4578746	50	100	93.4056	427680456	55.4413
SRR2088931	Paired	2837802	100	100	100	283780200	47.3091	1171658	50	100	94.8758	111161942	46.4287
SRR2088932	Paired	2370966	100	100	100	237096600	46.63	1165942	50	100	95.4751	111318375	45.6775
SRR2088933	Paired	2781596	100	100	100	278159600	47.9112	1226390	50	100	95.4935	117112328	47.2018
SRR2088934	Paired	2475740	100	100	100	247574000	47.1215	1039842	50	100	95.1206	98910384	46.0875
SRR2088935	Paired	6633080	100	100	100	663308000	43.3682	3348498	50	100	95.7913	320756908	41.4776
SRR2088936	Paired	11890252	100	100	100	1189025200	49.1047	6838932	50	100	96.096	657193967	48.3924
SRR2088937	Paired	19230226	100	100	100	1923022600	52.9823	4972442	50	100	93.6197	465518572	53.4379
SRR2088938	Paired	20783648	100	100	100	2078364800	53.998	4261668	50	100	93.6652	399169957	54.6029
SRR2088939	Paired	1632726	100	100	100	163272600	47.4804	920732	50	100	95.5712	87995461	46.8405
SRR2088940	Paired	8825398	100	100	100	882539800	46.7193	4436726	50	100	95.5789	424057405	45.8074
SRR2088941	Paired	8931148	100	100	100	893114800	48.5107	5311374	50	100	96.239	511161379	47.8606
SRR2088942	Paired	8169946	100	100	100	816994600	47.9699	5172908	50	100	96.5146	499261057	47.1412
SRR2088943	Paired	20103546	100	100	100	2010354600	50.577	7879764	50	100	95.0392	748886581	49.9699
SRR2088944	Paired	2771086	100	100	100	277108600	47.6217	1362580	50	100	94.9722	129407205	46.592
SRR2088945	Paired	11884410	100	100	100	1188441000	42.9344	5619802	50	100	95.8117	538442666	41.5915
SRR2088946	Paired	20692170	100	100	100	2069217000	56.1647	4099680	50	100	93.8152	384612242	56.6266
SRR2088947	Paired	2708524	100	100	100	270852400	48.9684	1277690	50	100	95.3949	121885095	48.334
SRR2088948	Paired	5204580	100	100	100	520458000	46.0917	2641374	50	100	95.7268	252850159	44.9931
SRR2088949	Paired	5746774	100	100	100	574677400	47.0922	3017246	50	100	95.1756	287168301	45.5721
SRR2088950	Paired	3506426	100	100	100	350642600	48.9388	1701086	50	100	95.5109	162472211	48.6334
SRR2088951	Paired	11800590	100	100	100	1180059000	42.6103	6035444	50	100	96.1007	580010185	41.2175
SRR2088952	Paired	2388134	100	100	100	238813400	50.4631	1242478	50	100	95.2847	118389195	49.6275
SRR2088953	Paired	3389490	100	100	100	338949000	47.055	1930774	50	100	95.8168	185000616	46.2035
SRR2088954	Paired	19503776	100	100	100	1950377600	48.7238	12222374	50	100	95.2754	1164490968	48.3317
SRR2088955	Paired	1538346	100	100	100	153834600	48.186	741634	50	100	95.3743	70732820	47.7264
SRR2088956	Paired	4308516	100	100	100	430851600	46.0499	2701930	50	100	95.9781	259326234	44.9502
SRR2088957	Paired	1697642	100	100	100	169764200	46.2456	892696	50	100	95.7428	85469233	45.4166
SRR2088958	Paired	2056660	100	100	100	205666000	47.6338	1058346	50	100	95.5467	101121439	47.2235
SRR2088959	Paired	7549018	100	100	100	754901800	44.672	4380390	50	100	96.6668	423438269	43.7399
SRR2088960	Paired	2725632	100	100	100	272563200	47.8915	1508322	50	100	96.0556	144882710	47.4043
SRR2088961	Paired	3049308	100	100	100	304930800	47.3421	1735956	50	100	95.7428	166205278	46.3248
SRR2088962	Paired	14134862	100	100	100	1413486200	48.4968	5888938	50	100	94.4805	556389937	47.9144
SRR2088963	Paired	2003570	100	100	100	200357000	48.5057	1133886	50	100	95.6028	108402693	47.5406
SRR2088964	Paired	1646568	100	100	100	164656800	46.6632	847550	50	100	95.5411	80975846	45.8723
SRR2088965	Paired	2361706	100	100	100	236170600	46.6615	1269458	50	100	95.9125	121756940	45.4002
SRR2088966	Paired	6183406	100	100	100	618340600	49.6549	3647072	50	100	96.1673	350728987	49.0187
SRR2088967	Paired	8474310	100	100	100	847431000	49.295	4861868	50	100	96.1778	467603827	48.954
SRR2088968	Paired	19229136	100	100	100	1922913600	50.9251	5460300	50	100	95.018	518826750	51.1701
SRR2088969	Paired	37695154	100	100	100	3769515400	44.5894	7268858	50	100	94.626	687823155	44.9794
SRR2088970	Paired	21201982	100	100	100	2120198200	49.3506	11845682	50	100	95.4939	1131190232	48.7724
SRR2088971	Paired	2096384	100	100	100	209638400	48.1379	896218	50	100	94.9217	85070580	48.0963
SRR2088972	Paired	3872382	100	100	100	387238200	48.7615	2156602	50	100	95.9237	206869275	48.1114
SRR2088973	Paired	2859844	100	100	100	285984400	47.907	1248814	50	100	95.4364	119182264	47.6172
SRR2088974	Paired	6808430	100	100	100	680843000	49.2413	3642240	50	100	96.0726	349919587	48.7989
SRR2088975	Paired	7341280	100	100	100	734128000	45.5926	4330720	50	100	96.4857	417852468	44.5113
SRR2088976	Paired	2427654	100	100	100	242765400	49.3219	1345492	50	100	95.945	129093204	48.7515
SRR2088977	Paired	3116848	100	100	100	311684800	48.1975	1674528	50	100	95.8803	160554323	47.5932
SRR2088978	Paired	8206478	100	100	100	820647800	55.3564	4708644	50	100	95.8298	451228222	54.3493
SRR2088979	Paired	2071106	100	100	100	207110600	48.1053	1069700	50	100	95.7727	102448055	47.4006
SRR2088980	Paired	2345074	100	100	100	234507400	47.77	1119124	50	100	95.6583	107053447	46.7697
SRR2088981	Paired	2583732	100	100	100	258373200	48.5593	1460934	50	100	95.6167	139689625	47.7306
SRR2088982	Paired	10683250	100	100	100	1068325000	51.4214	5713506	50	100	96.2638	550003653	50.8124
SRR2088983	Paired	10678088	100	100	100	1067808800	48.8093	1886350	50	100	94.0704	177449704	46.0428
SRR2088984	Paired	9743086	100	100	100	974308600	49.73	6067128	50	100	95.9186	581950726	49.2896
SRR2088985	Paired	8505318	100	100	100	850531800	51.009	5011292	50	100	96.4831	483505234	50.4722
SRR2088986	Paired	23410250	100	100	100	2341025000	48.2289	12719838	50	100	95.0806	1209409865	47.7764
SRR2088987	Paired	8044082	100	100	100	804408200	50.6781	4672708	50	100	96.4347	450611097	50.1553
SRR2088988	Paired	11877676	100	100	100	1187767600	47.3642	6169970	50	100	96.448	595081382	46
SRR2088989	Paired	13048250	100	100	100	1304825000	47.7146	8973300	50	100	96.9044	869552539	47.1377
SRR2088990	Paired	4356824	100	100	100	435682400	48.1308	2906116	50	100	96.4861	280399700	47.2503
SRR2088991	Paired	7674360	100	100	100	767436000	45.4817	4840532	50	100	96.7599	468369212	44.2273
SRR2088992	Paired	2546878	100	100	100	254687800	48.3912	1511508	50	100	96.0974	145252059	47.7205
SRR2088993	Paired	1572996	100	100	100	157299600	47.2286	819738	50	100	95.9841	78681839	46.3428
SRR2088994	Paired	21958290	100	100	100	2195829000	48.2889	12529408	50	100	95.4455	1195875577	47.9491
SRR2088995	Paired	1488202	100	100	100	148820200	48.1973	787520	50	100	95.8153	75456476	47.527
SRR2088996	Paired	1353778	100	100	100	135377800	46.5184	670582	50	100	95.9152	64319001	45.5773
SRR2088997	Paired	1460732	100	100	100	146073200	47.3442	836060	50	100	96.0132	80272805	46.3125
SRR2088998	Paired	5762054	100	100	100	576205400	48.4215	4051806	50	100	96.906	392644376	47.9359
SRR2088999	Paired	6104278	100	100	100	610427800	45.279	4016660	50	100	96.9965	389601917	44.514
SRR2089000	Paired	3196462	100	100	100	319646200	49.3633	2222558	50	100	96.5016	214480324	48.6354
SRR2089001	Paired	6344824	100	100	100	634482400	48.9558	4450168	50	100	96.8554	431022934	48.3572
SRR2089002	Paired	16145806	100	100	100	1614580600	53.7128	4633876	50	100	95.1785	441045260	53.8206
SRR2089003	Paired	2472602	100	100	100	247260200	48.8616	1538834	50	100	95.9749	147689390	48.4094
SRR2089004	Paired	1841394	100	100	100	184139400	48.5714	977058	50	100	95.6869	93491613	47.9205
SRR2089005	Paired	4892230	100	100	100	489223000	46.2173	3611338	50	100	96.7925	349550343	45.262
SRR2089006	Paired	4129400	100	100	100	412940000	47.0764	2913708	50	100	96.7033	281765111	46.0526
SRR2089007	Paired	4938064	100	100	100	493806400	48.3997	3394852	50	100	96.5884	327903372	47.36
SRR2089008	Paired	7592958	100	100	100	759295800	40.5952	5060570	50	100	97.214	491958037	40.2988
SRR2089009	Paired	8692342	100	100	100	869234200	47.6469	6022494	50	100	96.9102	583641336	47.0294
SRR2089010	Paired	7186756	100	100	100	718675600	46.3742	5175490	50	100	96.84	501194645	45.463
SRR2089011	Paired	10582478	100	100	100	1058247800	52.3883	5982872	50	100	95.9325	573951933	50.8062
SRR2089012	Paired	4180920	100	100	100	418092000	48.0084	2946012	50	100	96.7001	284879652	46.955
SRR2089013	Paired	5514790	100	100	100	551479000	46.3294	3920794	50	100	96.7875	379484034	45.1416
SRR2089014	Paired	5342762	100	100	100	534276200	46.3786	3722286	50	100	96.7258	360040999	45.3602
SRR2089015	Paired	5012190	100	100	100	501219000	47.9859	3640750	50	100	96.8105	352462924	47.0729
SRR2089016	Paired	5745882	100	100	100	574588200	43.6825	3859526	50	100	96.902	373995977	43.0614
SRR2089017	Paired	3218984	100	100	100	321898400	46.3989	2128368	50	100	96.7429	205904502	46.3443
SRR2089018	Paired	10150318	100	100	100	1015031800	47.8824	7141330	50	100	96.9513	692361248	47.33
SRR2089019	Paired	15376144	100	100	100	1537614400	48.9477	7089670	50	100	95.4722	676866080	48.3732
SRR2089020	Paired	3730332	100	100	100	373033200	47.8181	2500878	50	100	96.6178	241629406	46.7686
SRR2089021	Paired	7605814	100	100	100	760581400	49.3261	3796672	50	100	94.8264	360024881	49.0374
SRR2089022	Paired	9248416	100	100	100	924841600	50.1735	5648582	50	100	95.362	538659984	49.5759
SRR2089023	Paired	19962466	100	100	100	1996246600	46.8148	14023484	50	100	96.5744	1354309975	46.4291
SRR2089024	Paired	8098848	100	100	100	809884800	45.8741	5349822	50	100	96.0786	514003196	44.51
SRR2089025	Paired	17926138	100	100	100	1792613800	40.7541	10017064	50	100	96.3324	964967989	40.6875
SRR2089026	Paired	12364558	100	100	100	1236455800	50.0805	3519934	50	100	93.247	328223272	50.0721
SRR2089027	Paired	10876270	100	100	100	1087627000	49.3223	5639408	50	100	95.3981	537988902	48.9811
SRR2089028	Paired	4769206	100	100	100	476920600	48.6973	2862832	50	100	95.809	274285150	47.966
SRR2089029	Paired	5239328	100	100	100	523932800	50.6026	2867676	50	100	95.5896	274120096	50.1714
SRR2089030	Paired	5589496	100	100	100	558949600	48.8586	3313584	50	100	95.8489	317603324	48.5443
SRR2089031	Paired	1930460	100	100	100	193046000	47.0679	635086	50	100	95.037	60356643	47.7229
SRR2089032	Paired	15277878	100	100	100	1527787800	46.7084	3200582	50	100	93.2294	298388460	47.5018
SRR2089033	Paired	7589842	100	100	100	758984200	48.5683	3519534	50	100	94.8045	333667511	48.5516
SRR2089034	Paired	8743682	100	100	100	874368200	52.204	4757766	50	100	94.4201	449228976	52.0501
SRR2089035	Paired	16372106	100	100	100	1637210600	49.9316	9203522	50	100	95.4825	878774867	49.8401
SRR2089036	Paired	3838782	100	100	100	383878200	48.1729	2703808	50	100	96.0999	259835710	47.7739
SRR2089037	Paired	2530202	100	100	100	253020200	49.8936	1480966	50	100	95.7038	141734140	49.2653
SRR2089038	Paired	3433846	100	100	100	343384600	50.2959	2039830	50	100	95.9813	195785477	50.2313
SRR2089039	Paired	16061728	100	100	100	1606172800	45.1468	5243562	50	100	94.7466	496809616	46.2935
SRR2089040	Paired	14446344	100	100	100	1444634400	39.9265	2632422	50	100	93.0976	245072187	41.4966
SRR2089041	Paired	8495894	100	100	100	849589400	41.1783	2710610	50	100	93.9496	254660785	41.4814
SRR2089042	Paired	5694136	100	100	100	569413600	51.2209	1906318	50	100	92.8961	177089542	51.0409
SRR2089043	Paired	3833054	100	100	100	383305400	51.3788	2197248	50	100	95.3228	209447863	51.2527
SRR2089044	Paired	4033618	100	100	100	403361800	48.8556	2444226	50	100	95.6531	233797742	48.3997
SRR2089045	Paired	3207190	100	100	100	320719000	50.1236	1797112	50	100	95.4105	171463381	49.6371
SRR2089046	Paired	3915944	100	100	100	391594400	46.6729	1801784	50	100	95.0695	171294708	46.3635
SRR2089047	Paired	29683420	100	100	100	2968342000	40.6112	8001708	50	100	93.0776	744779790	40.6032
SRR2089048	Paired	2231434	100	100	100	223143400	51.4487	1210584	50	100	95.1647	115204843	51.3464
SRR2089049	Paired	12944792	100	100	100	1294479200	41.9929	3330284	50	100	93.2321	310489376	42.3407
SRR2089050	Paired	5576798	100	100	100	557679800	40.5049	2303630	50	100	94.2242	217057628	37.9381
SRR2089051	Paired	3330712	100	100	100	333071200	51.0812	1779816	50	100	95.4579	169897451	50.8969
SRR2089052	Paired	3061480	100	100	100	306148000	44.9332	1946978	50	100	96.1124	187128798	43.9097
SRR2089053	Paired	2772030	100	100	100	277203000	50.5941	1752628	50	100	95.8108	167920644	50.0619
SRR2089054	Paired	4522186	100	100	100	452218600	50.8629	2697038	50	100	95.5923	257815951	50.4051
SRR2089055	Paired	14795738	100	100	100	1479573800	39.703	4640776	50	100	93.8802	435676837	39.9802
SRR2089056	Paired	2933820	100	100	100	293382000	48.9761	1709432	50	100	95.8745	163890872	48.4159
SRR2089057	Paired	14259542	100	100	100	1425954200	40.6794	6681544	50	100	94.8029	633429758	40.2244
SRR2089058	Paired	3791538	100	100	100	379153800	50.8049	1630294	50	100	94.4444	153972071	50.7451
SRR2089059	Paired	8964966	100	100	100	896496600	50.8146	4515286	50	100	95.1294	429536342	50.7796
SRR2089060	Paired	3749592	100	100	100	374959200	46.5224	2412852	50	100	96.0486	231751131	45.7549
SRR2089061	Paired	3669152	100	100	100	366915200	48.0672	2111584	50	100	95.7983	202286260	47.3066
SRR2089062	Paired	16373320	100	100	100	1637332000	49.8913	8181954	50	100	95.4398	780884410	49.5523
SRR2089063	Paired	50787254	100	100	100	5078725400	40.7804	9084590	50	100	92.904	843994365	40.3113
SRR2089064	Paired	111044236	100	100	100	11104423600	46.0909	15777390	50	100	90.0136	1420179154	46.4235
SRR2089065	Paired	13575782	100	100	100	1357578200	46.1602	1217194	50	100	91.2367	111052815	43.8063
SRR2089066	Paired	7344672	100	100	100	734467200	49.5463	3465644	50	100	94.5553	327695080	49.5052
SRR2089067	Paired	6217522	100	100	100	621752200	51.5774	3411230	50	100	95.0644	324286517	51.2859
SRR2089068	Paired	2983862	100	100	100	298386200	46.5518	1856924	50	100	95.6264	177570965	45.7406
SRR2089069	Paired	2641070	101	101	101	266748070	47.5535	1433364	50	101	94.8279	135922892	46.7906
SRR2089070	Paired	3607238	101	101	101	364331038	47.2893	2027748	50	101	95.0173	192671097	46.4655
SRR2089071	Paired	1842722	101	101	101	186114922	48.9433	1037524	50	101	94.9076	98468959	48.5171
SRR2089072	Paired	773696	101	101	101	78143296	49.0006	350336	50	101	94.5963	33140505	48.79
SRR2089073	Paired	5566328	101	101	101	562199128	47.0878	2477658	50	101	94.3725	233822897	46.1121
SRR2089074	Paired	6044778	101	101	101	610522578	52.1303	3012494	50	101	94.0499	283324894	52.1773
SRR2089075	Paired	5932308	101	101	101	599163108	49.4873	2389074	50	101	93.9945	224559717	49.4967
SRR2089076	Paired	4356722	101	101	101	440028922	44.3182	2475128	50	101	95.014	235171737	43.2256
SRR2089077	Paired	10489986	101	101	101	1059488586	45.6083	3638462	50	101	94.0708	342273029	44.9299
SRR2089078	Paired	4115120	101	101	101	415627120	49.8667	2168158	50	101	94.336	204535401	49.5068
SRR2089079	Paired	6486888	101	101	101	655175688	50.3705	3590600	50	101	94.3789	338876818	50.1563
SRR2089080	Paired	5619214	101	101	101	567540614	50.0911	2887034	50	101	94.5935	273094627	49.7461
SRR2089081	Paired	19592238	101	101	101	1978816038	46.3244	6705428	50	101	93.892	629586128	46.537
SRR2089082	Paired	5775216	101	101	101	583296816	52.3311	2576610	50	101	93.126	239949455	52.6527
SRR2089083	Paired	40939136	101	101	101	4134852736	40.9609	8504208	50	101	91.3969	777258264	37.9482
SRR2089084	Paired	28090958	101	101	101	2837186758	45.8664	7133946	50	101	91.7082	654241092	45.5927
SRR2089085	Paired	5132378	101	101	101	518370178	49.6619	3168000	50	101	94.3532	298911036	49.5778
SRR2089086	Paired	4887128	101	101	101	493599928	44.1008	3214656	50	101	96.0777	308856707	42.9476
SRR2089087	Paired	17971128	101	101	101	1815083928	43.2094	2106888	50	101	90.9521	191625871	42.2656
SRR2089088	Paired	11336432	101	101	101	1144979632	48.3044	7405662	50	101	94.6003	700577611	48.0184
SRR2089089	Paired	5343678	101	101	101	539711478	43.8186	3435338	50	101	95.868	329338938	42.9841
SRR2089090	Paired	6094580	101	101	101	615552580	50.1338	3421492	50	101	94.7738	324267841	50.7785
SRR2089091	Paired	14778068	101	101	101	1492584868	42.8164	8911346	50	101	95.6953	852773542	42.0195
SRR2089092	Paired	5926690	101	101	101	598595690	51.3733	4025076	50	101	93.4523	376152624	51.2713
SRR2089093	Paired	8577666	101	101	101	866344266	46.4171	4978188	50	101	94.6779	471324500	45.5691
SRR2089094	Paired	4097656	101	101	101	413863256	47.5162	2028556	50	101	94.6489	192000640	47.0646
SRR2089095	Paired	9045136	101	101	101	913558736	48.1335	3224742	50	101	93.2939	300848749	48.5463
SRR2089096	Paired	4910416	101	101	101	495952016	49.128	1927800	50	101	94.0616	181331889	49.096
SRR2089097	Paired	24053332	101	101	101	2429386532	49.3719	5208908	50	101	93.0047	484453017	50.046
SRR2089098	Paired	553232	101	101	101	55876432	45.483	85174	50	101	96.7065	8236879	50.303
SRR2089099	Paired	7818464	101	101	101	789664864	51.2808	4438862	50	101	96.3916	427869165	51.2405
SRR2089100	Paired	4393184	101	101	101	443711584	50.8784	2327616	50	101	96.1985	223913170	50.8183
SRR2089101	Paired	5429594	101	101	101	548388994	51.265	3079254	50	101	95.897	295291252	51.0714
SRR2089102	Paired	5850820	101	101	101	590932820	49.6612	3311882	50	101	96.3537	319112208	49.3119
SRR2089103	Paired	24693526	101	101	101	2494046126	45.2779	3337144	50	101	92.7753	309604459	45.6982
SRR2089104	Paired	17894700	101	101	101	1807364700	50.5658	5761418	50	101	94.5169	544551398	50.6661
SRR2089105	Paired	7116920	101	101	101	718808920	51.8726	4707252	50	101	96.5194	454341093	51.8811
SRR2089106	Paired	14721024	101	101	101	1486823424	52.8641	9730442	50	101	95.861	932770088	52.8257
SRR2089107	Paired	9898158	101	101	101	999713958	51.4907	6361362	50	101	95.9599	610435586	51.4655
SRR2089108	Paired	12958476	101	101	101	1308806076	48.7	7173326	50	101	96.4165	691627073	48.4037
SRR2089109	Paired	3551830	101	101	101	358734830	50.5079	2926860	50	101	97.1815	284436725	50.4182
SRR2089110	Paired	4863476	101	101	101	491211076	42.5502	2609160	50	101	96.8391	252668622	42.7853
SRR2089111	Paired	4266418	101	101	101	430908218	49.2808	2983426	50	101	96.5555	288066125	49.3432
SRR2089112	Paired	8340072	101	101	101	842347272	47.2178	3562884	50	101	95.7587	341177003	48.3123
SRR2089113	Paired	3701514	101	101	101	373852914	52.0608	2955002	50	101	96.9919	286611143	52.0338
SRR2089114	Paired	9203592	101	101	101	929562792	51.2191	7672220	50	101	96.7564	742336474	51.3323
SRR2089115	Paired	9367672	101	101	101	946134872	51.1198	6048918	50	101	96.6228	584463282	51.3038
SRR2089116	Paired	2926258	101	101	101	295552058	49.8412	2376850	50	101	97.258	231167616	49.8401
SRR2089117	Paired	5838046	101	101	101	589642646	47.4181	4943438	50	101	96.9769	479399131	47.2998
SRR2089118	Paired	12262854	101	101	101	1238548254	49.107	4363724	50	101	95.2116	415476991	49.5123
SRR2089119	Paired	4239576	101	101	101	428197176	50.6243	3322420	50	101	96.8319	321716332	50.6711
SRR2089120	Paired	3007882	101	101	101	303796082	51.6733	2438664	50	101	96.4939	235316285	51.7795
SRR2089121	Paired	5020250	101	101	101	507045250	40.5761	3203622	50	101	97.3382	311834797	40.5959
SRR2089122	Paired	5310540	101	101	101	536364540	50.4103	4146048	50	101	96.6806	400842315	50.5715
SRR2089123	Paired	3765422	101	101	101	380307622	45.1417	2206294	50	101	97.0391	214096689	45.0539
SRR2089124	Paired	1966422	101	101	101	198608622	50.2504	1545108	50	101	96.724	149449014	50.21
SRR2147000	Paired	4597582	35	301	265.314	1219803357	49.3711	4551110	50	301	252.911	1151023541	49.3842
SRR5192446	Paired	61673964	100	100	100	6167396400	51.9274	58506846	50	100	96.561	5649477926	52.2469
SRR5192447	Paired	55098572	100	100	100	5509857200	55.7193	49472954	50	100	95.8634	4742646091	56.3286
SRR5192448	Paired	67330892	100	100	100	6733089200	52.3907	66829198	50	100	97.8521	6539378804	52.4617
SRR5456989	Paired	146195618	151	151	151	22075538318	40.5413	143725388	50	151	147.378	21181919328	40.5232
SRR5457036	Paired	124823744	151	151	151	18848385344	43.7348	123301518	50	151	147.96	18243708236	43.8312
SRR5457061	Paired	140498230	151	151	151	21215232730	44.0446	138119872	50	151	148.235	20474232454	44.1323
SRR5457062	Paired	120928602	151	151	151	18260218902	43.4168	119274906	50	151	148.255	17683092679	43.4902
SRR5468101	Paired	59260494	151	151	151	8948334594	41.9292	58598862	50	151	147.909	8667282990	41.926
SRR5468113	Paired	87962978	151	151	151	13282409678	42.6882	86733304	50	151	148.561	12885207735	42.6937
SRR5468114	Paired	68638468	151	151	151	10364408668	40.4597	68137794	50	151	148.225	10099722501	40.4431
SRR5468115	Paired	64131616	151	151	151	9683874016	39.9197	63659644	50	151	148.08	9426724104	39.8951
SRR5468116	Paired	62705716	151	151	151	9468563116	42.0352	62137634	50	151	147.735	9179914367	42.0279
SRR5579951	Paired	135819188	151	151	151	20508697388	43.9719	133572956	50	151	148.155	19789436236	44.054
SRR5579952	Paired	150956362	151	151	151	22794410662	39.6538	148887044	50	151	148.033	22040156168	39.7145
SRR5580653	Paired	218012190	151	151	151	32919840690	42.0356	215788676	50	151	148.323	32006502224	42.0318
SRR5580654	Paired	135273744	151	151	151	20426335344	39.9891	133447362	50	151	147.892	19735844935	39.9883
SRR5580656	Paired	131470470	151	151	151	19852040970	42.2738	129620068	50	151	148.06	19191535199	42.3601
SRR5580657	Paired	210900088	151	151	151	31845913288	42.613	208636624	50	151	147.634	30801835502	42.582
SRR5714877	Paired	66884270	151	151	151	10099524770	41.6251	66252398	50	151	147.92	9800074389	41.6178
SRR5995660	Paired	2814710	251	251	251	706492210	42.0138	2650688	50	251	229.026	607075816	41.9222
SRR5995661	Paired	2802916	251	251	251	703531916	42.2286	2690636	50	251	228.145	613854906	42.7189
SRR5995662	Paired	2746094	251	251	251	689269594	42.619	2605474	50	251	229.17	597095780	42.9535
SRR5995663	Paired	4772070	251	251	251	1197789570	44.6951	4416994	50	251	221.443	978113310	44.8228
SRR5995664	Paired	3184006	251	251	251	799185506	44.4211	2985602	50	251	223.933	668573844	44.5145
SRR5995665	Paired	2939190	251	251	251	737736690	44.1109	2705818	50	251	220.261	595984840	44.151
SRR5995666	Paired	3893434	251	251	251	977251934	43.8011	3731806	50	251	227.229	847975085	43.7198
SRR5995667	Paired	4198972	251	251	251	1053941972	41.16	4063094	50	251	224.411	911801110	40.6471
SRR5995668	Paired	4410362	251	251	251	1107000862	43.2023	4230612	50	251	233.125	986263254	43.2753
SRR5995669	Paired	4537184	251	251	251	1138833184	48.6968	4451260	50	251	225.109	1002019057	48.8254
SRR5995670	Paired	4738530	251	251	251	1189371030	41.7417	4652878	50	251	233.542	1086641500	41.8013
SRR5995671	Paired	3386440	251	251	251	849996440	42.008	3267222	50	251	233.212	761955254	41.8598
SRR5995672	Paired	4113606	251	251	251	1032515106	42.3233	3921580	50	251	231.964	909667053	42.0293
SRR5995673	Paired	4483250	251	251	251	1125295750	40.2317	4255526	50	251	231.774	986320647	40.6266
SRR5995674	Paired	4460694	251	251	251	1119634194	41.3256	4347632	50	251	231.836	1007939779	41.5569
SRR5995675	Paired	4241332	251	251	251	1064574332	42.8869	4045792	50	251	232.903	942278557	42.922
SRR5995676	Paired	3686750	251	251	251	925374250	41.7385	3527060	50	251	231.298	815802977	41.7512
SRR5995677	Paired	3731138	251	251	251	936515638	44.955	3653336	50	251	228.39	834386775	45.0955
SRR5995678	Paired	2449788	251	251	251	614896788	49.6525	2382214	50	251	208.655	497061140	50.3762
SRR5995679	Paired	2953366	251	251	251	741294866	43.6147	2603398	50	251	225.592	587304713	43.5192
SRR5995680	Paired	3175332	251	251	251	797008332	42.9301	2955804	50	251	226.804	670389577	42.8903
SRR5995681	Paired	2899906	251	251	251	727876406	42.4947	2735008	50	251	222.551	608678775	42.2747
SRR5995682	Paired	2889758	251	251	251	725329258	41.0087	2840938	50	251	228.782	649955124	40.7372
SRR5995683	Paired	2301444	251	251	251	577662444	43.8598	2210092	50	251	226.375	500309061	43.4373
SRR5995684	Paired	3177626	251	251	251	797584126	42.6907	3097858	50	251	226.155	700596598	42.5105
SRR5995685	Paired	2905436	251	251	251	729264436	45.7701	2723826	50	251	223.345	608351600	45.7361
SRR5995686	Paired	3246916	251	251	251	814975916	43.557	2964686	50	251	222.735	660338484	43.7554
SRR5995687	Paired	1709760	251	251	251	429149760	42.6971	1574450	50	251	224.102	352837168	42.7539
SRR5995688	Paired	2920892	251	251	251	733143892	43.3291	2800868	50	251	223.935	627211050	43.0798
SRR5995689	Paired	4444604	251	251	251	1115595604	42.6987	4021152	50	251	227.729	915732700	42.6567
SRR5995690	Paired	4520512	251	251	251	1134648512	42.9161	4104170	50	251	226.454	929407541	42.4291
SRR5995691	Paired	4986550	251	251	251	1251624050	41.9294	4658554	50	251	229.839	1070717546	41.932
SRR5995692	Paired	3585196	251	251	251	899884196	44.0635	3199186	50	251	230.252	736617763	45.9532
SRR5995693	Paired	4772172	251	251	251	1197815172	43.5628	4135140	50	251	229.919	950745199	45.7545
SRR5995694	Paired	4755604	251	251	251	1193656604	42.6444	4618762	50	251	232.603	1074338813	42.6221
SRR5995695	Paired	4897360	251	251	251	1229237360	41.1028	4050066	50	251	229.513	929544080	42.2002
SRR5995696	Paired	3679018	251	251	251	923433518	42.7634	3230094	50	251	226.386	731246817	42.9803
SRR5995697	Paired	4205454	251	251	251	1055568954	42.3266	3518554	50	251	227.252	799597774	41.9012
SRR2083213	single	832424	151	151	151	125696024	44.9582	741552	50	151	142.16	105419395	44.5848
ERR019477	single	684228	1	747	412.311	282114660	39.1151	605492	50	677	419.505	254007161	38.7987
ERR019478	single	597692	2	668	433.398	259038776	38.6649	580917	50	668	438.379	254662037	38.6572
ERR430570	single	228873	40	643	242.283	55452102	44.4828	144007	50	530	258.112	37169937	44.2591
ERR996077	single	166704	40	807	349.204	58213652	50.0777	83041	50	752	354.782	29461461	50.8372
ERR996078	single	292092	40	1120	298.277	87124314	47.1416	139451	50	790	361.702	50439748	47.6729
SRR001047	single	316182	34	209	101.932	32229186	46.4104	256864	50	209	102.387	26299499	46.3312
SRR001075	single	62245	37	209	101.046	6289593	46.6022	57855	50	209	101.181	5853815	46.1451
SRR001076	single	69785	39	213	103.092	7194244	40.2654	66934	50	213	103.263	6911777	40.1997
SRR013515	single	15172	38	361	245.082	3718382	39.6899	11904	50	360	244.603	2911757	39.3253
SRR013516	single	21644	37	496	250.408	5419822	39.6727	17109	50	487	250.421	4284446	39.2431
SRR013517	single	9997	36	309	208.128	2080656	40.3359	8833	50	304	204.379	1805283	40.1717
SRR013518	single	4011	39	340	207.899	833883	37.3746	3916	50	340	208.876	817959	37.4494
SRR013519	single	17079	37	332	202.693	3461797	37.2064	15922	50	332	204.284	3252612	37.2353
SRR013520	single	4323	33	354	220.639	953821	35.1739	3667	50	351	225.784	827949	35.0951
SRR013521	single	17121	35	377	243.105	4162195	35.0327	13907	50	377	244.782	3404185	35.0539
SRR014584	single	262097	34	371	245.071	64232443	50.538	249510	50	370	246.068	61396351	50.5154
SRR014585	single	247586	36	370	227.243	56262261	35.7033	152870	50	370	229.447	35075605	36.1503
SRR014586	single	283753	35	383	243.254	69024125	51.6512	264624	50	383	243.829	64522934	51.7709
SRR014587	single	295823	38	364	235.948	69798916	40.5528	199317	50	364	236.651	47168527	42.1112
SRR014588	single	202436	39	185	105.454	21347656	43.631	184585	50	185	105.718	19513885	43.3863
SRR014589	single	240259	37	357	226.352	54383037	48.1566	142464	50	355	229.308	32668101	46.6469
SRR100595	single	37299	31	573	340.007	12681935	52.879	35488	50	573	339.416	12045201	52.9953
SRR100596	single	21665	31	597	373.065	8082450	53.41	20656	50	597	372.409	7692476	53.5013
SRR107144	single	21629	33	592	364.371	7880973	52.8068	20390	50	592	365.022	7442808	52.8377
SRR107145	single	24695	31	616	365.115	9016517	52.5031	23566	50	615	363.26	8560582	52.6031
SRR107146	single	35089	40	838	366.788	12870215	52.3663	32626	50	709	353.892	11546072	53.033
SRR107147	single	55863	40	792	322.942	18040486	52.2676	52069	50	555	312.472	16270107	52.876
SRR107148	single	36070	31	581	342.233	12344335	52.1967	33954	50	581	341.423	11592671	52.289
SRR107149	single	52878	33	681	319.448	16891774	52.3298	50369	50	605	323.632	16301034	52.3276
SRR138365	single	246799	32	623	419.23	103465525	49.7907	102873	50	598	406.52	41819947	49.611
SRR1528659	single	42653	30	689	374.083	15955752	42.3533	34320	50	594	380.907	13072713	41.9237
SRR1528702	single	65525	30	575	325.428	21323655	43.9634	46077	50	570	347.465	16010153	42.4852
SRR1528703	single	95425	29	594	361.649	34510309	43.6203	78489	50	579	367.02	28807020	43.0598
SRR1528738	single	38330	3	546	354.264	13578927	42.0405	31819	50	546	368.885	11737563	41.96
SRR1528740	single	55637	5	521	310.675	17285049	42.4659	40245	50	505	329.397	13256594	42.5338
SRR1528741	single	83969	3	511	342.71	28777002	43.1989	65719	50	511	356.292	23415180	43.0881
SRR155589	single	7348	32	1041	401.106	2947326	49.6294	4299	50	520	378.925	1628997	49.3439
SRR1658890	single	47370	22	627	375.366	17781068	45.7375	42857	50	627	384.968	16498574	45.6315
SRR1658891	single	44043	50	566	375.938	16557417	45.7719	40326	50	566	380.217	15332650	45.671
SRR1658894	single	32749	39	361	228.842	7494333	38.4561	28548	50	355	230.782	6588353	38.4181
SRR1658895	single	27676	50	328	227.467	6295379	38.6699	24466	50	328	231.828	5671907	38.5628
SRR1658897	single	129874	30	807	409.82	53224990	42.1605	111640	50	615	425.593	47513183	42.164
SRR1658898	single	123080	50	615	406.038	49975138	42.2177	105089	50	615	418.897	44021481	42.2344
SRR1659085	single	49303	25	762	336.433	16587154	47.8177	40027	50	761	369.001	14770001	47.9759
SRR1659086	single	49303	25	762	336.433	16587154	47.8177	40027	50	761	369.001	14770001	47.9759
SRR1659087	single	50660	25	596	365.279	18505011	53.9849	41304	50	595	393.364	16247491	54.0272
SRR1659088	single	50660	25	596	365.279	18505011	53.9849	41304	50	595	393.364	16247491	54.0272
SRR1659089	single	38370	23	728	271.403	10413742	49.9117	24309	50	724	338.961	8239807	49.9352
SRR1659090	single	38370	23	728	271.403	10413742	49.9117	24309	50	724	338.961	8239807	49.9352
SRR1659091	single	104267	22	872	356.078	37127160	44.8713	88380	50	626	372.643	32934181	44.8518
SRR1659092	single	104267	22	872	356.078	37127160	44.8713	88380	50	626	372.643	32934181	44.8518
SRR1659093	single	87459	21	609	371.593	32499180	47.1625	68178	50	599	387.607	26426302	47.0031
SRR1659094	single	87459	21	609	371.593	32499180	47.1625	68178	50	599	387.607	26426302	47.0031
SRR1659095	single	88905	25	1077	599.601	53307565	46.8044	53862	50	800	531.198	28611377	46.7913
SRR1659096	single	88905	25	1077	599.601	53307565	46.8044	53862	50	800	531.198	28611377	46.7913
SRR167723	single	4448	32	851	360.075	1601615	50.4147	3349	50	561	340.182	1139269	49.6118
SRR171296	single	200505	32	810	421.479	84508620	49.64	102239	50	543	397.797	40670373	49.3895
SRR371573	single	116107	29	428	235.853	27384235	41.4834	95941	50	428	237.175	22754785	41.1273
SRR371574	single	96373	34	369	241.046	23230358	42.7353	83090	50	368	241.838	20094288	42.4781
SRR648311	single	76396	32	376	248.436	18979531	42.0436	65599	50	367	249.335	16356140	41.8313
SRR648312	single	68647	17	509	249.654	17137989	47.1682	60762	50	372	250.647	15229809	47.1273
SRR648313	single	62588	15	380	251.864	15763686	43.0345	55149	50	373	252.811	13942260	42.8119
SRR648314	single	60313	28	392	258.791	15608491	38.66	53671	50	371	260.122	13961017	38.5811
						614339356148						476351488959
