# Supplementary material for: Insights into the global freshwater virome
Source: Front Microbiol. 2022 Sep 28;13:953500. doi: 10.3389/fmicb.2022.953500 (PMC9554406; doi:10.3389/fmicb.2022.953500)
Supplement: SUPPLEMENTARY TABLE S4 — Contig statistics. [file Table_4.xlsx]

## Sheet: fw_contig_stats
Accession number	#Contigs	Min len	Max len	Avg len	Total bases	N50	#Contigs >= 1000 bp
ERR019477	9522	100	49459	995	9482420	1427	2612
ERR019478	21749	100	33501	789	17168967	1125	5111
ERR414817	11339	203	39840	813	9223291	960	2535
ERR414818	19262	200	31060	736	14172595	898	3472
ERR414819	6404	200	114501	927	5934241	1365	1413
ERR414820	29555	200	36716	886	26196946	1239	7156
ERR414821	18676	200	34015	911	17014741	1248	5006
ERR414822	33107	200	9561	1014	33578533	1477	10104
ERR414823	17390	200	6102	893	15535768	1241	5468
ERR430570	301	100	4372	798	240445	1076	82
ERR996077	250	102	489	267	66857	319	0
ERR996078	983	100	533	289	284222	355	0
SRR001047	3339	100	6418	303	1014586	314	97
SRR001075	110	107	3010	249	27483	240	2
SRR001076	1096	101	3334	292	320449	301	29
SRR013515	127	105	2370	805	102290	987	32
SRR013516	163	100	3112	828	135028	1129	50
SRR013517	98	133	2356	703	68976	918	20
SRR013518	51	111	1958	428	21832	458	2
SRR013519	224	100	5747	649	145532	860	30
SRR013520	38	109	1957	541	20562	712	5
SRR013521	177	101	2944	576	102042	707	22
SRR014584	6853	100	13118	538	3691234	706	713
SRR014585	597	100	4155	351	209664	487	26
SRR014586	6700	100	12020	545	3655871	713	707
SRR014587	2519	100	8232	509	1284094	685	236
SRR014588	3315	100	34460	371	1232586	420	137
SRR014589	875	100	33538	730	639092	1025	132
SRR100595	324	102	44722	1084	351334	1378	72
SRR100596	168	100	44722	1230	206733	1441	41
SRR107144	230	102	4302	819	188559	1007	61
SRR107145	157	112	51536	1866	293009	7404	53
SRR107146	238	100	44723	1312	312362	1898	71
SRR107147	434	101	44722	987	428390	1360	71
SRR107148	223	103	44721	1633	364322	3569	69
SRR107149	635	100	12363	841	534169	985	104
SRR1296481	102456	200	548296	710	72724213	740	9096
SRR1301999	251698	201	42830	557	140129303	533	19397
SRR1302010	132412	200	395103	588	77864252	565	10298
SRR1302020	231336	200	36201	586	135482037	571	18905
SRR138365	221	100	724	404	89421	457	0
SRR1528659	122	100	4986	880	107467	1289	35
SRR1528702	351	100	8041	688	241618	793	49
SRR1528703	285	101	5834	762	217246	994	66
SRR1528738	115	101	8504	918	105641	1278	33
SRR1528740	320	104	6091	686	219677	774	44
SRR1528741	221	100	8948	891	197055	1079	56
SRR155589	31	389	592	457	14174	447	0
SRR1593033	175760	200	14730	604	106114090	659	9332
SRR1593049	55764	200	16903	564	31429368	592	4779
SRR1593258	195893	200	8416	471	92308062	477	3230
SRR1593259	99269	200	41043	552	54821501	556	7721
SRR1593265	151534	200	11333	448	67814738	438	2316
SRR1593266	21989	200	15900	611	13439462	678	2530
SRR1593267	296501	200	5847	515	152637486	548	5582
SRR1593268	125148	200	46750	738	92386464	872	20377
SRR1658890	703	101	4316	875	615158	1116	248
SRR1658891	640	101	4314	916	586798	1111	243
SRR1658894	223	100	5595	845	188492	1178	55
SRR1658895	219	100	6479	816	178884	1295	55
SRR1658897	614	100	2926	803	493560	1133	195
SRR1658898	609	100	2926	792	482484	1117	187
SRR1659085	499	100	9134	931	464866	1209	153
SRR1659086	499	100	9134	931	464866	1209	153
SRR1659087	535	102	4721	791	423660	1043	141
SRR1659088	535	102	4721	791	423660	1043	141
SRR1659089	98	102	2642	688	67501	1012	27
SRR1659090	98	102	2642	688	67501	1012	27
SRR1659091	1061	101	6300	850	902019	1203	315
SRR1659092	1061	101	6300	850	902019	1203	315
SRR1659093	405	100	3019	587	237980	992	83
SRR1659094	405	100	3019	587	237980	992	83
SRR1659095	882	100	10086	998	880917	1320	313
SRR1659096	882	100	10086	998	880917	1320	313
SRR167723	66	123	670	395	26111	434	0
SRR171296	385	100	784	395	152128	445	0
SRR1915829	261490	200	65903	546	142691013	531	20231
SRR1915851	90956	200	15068	513	46630630	474	4666
SRR1974488	189254	200	65196	578	109345210	561	14973
SRR1974489	176892	200	131561	604	106883572	623	18073
SRR1974490	285108	200	295124	576	164186276	568	23098
SRR1974491	133909	200	24057	544	72904327	522	10260
SRR1974493	135128	200	38726	574	77559520	547	10377
SRR1974494	193433	200	222297	575	111170592	552	14234
SRR1974495	243797	200	41478	552	134477019	525	18158
SRR1974496	169911	200	61218	553	94045668	521	12615
SRR1974497	185672	200	38199	571	106032899	567	16060
SRR1974498	319203	200	39657	547	174498500	527	23356
SRR1974499	191570	200	43557	598	114581930	592	17976
SRR1974500	193343	200	64371	530	102459541	497	13352
SRR1974501	257384	200	32726	557	143276113	534	19176
SRR1974502	342107	200	83276	527	180372612	504	22443
SRR1974503	271511	200	58413	541	146841584	497	18938
SRR1974504	291753	200	38745	521	151975780	476	17206
SRR1974505	270813	200	65903	527	142693523	476	17322
SRR1974506	291442	200	65903	567	165240835	539	23038
SRR1974507	279936	200	204498	554	155032774	503	18876
SRR1974508	371208	200	24880	549	203780680	516	27581
SRR1974509	311817	200	33750	539	167975159	488	21583
SRR1974510	317090	200	67327	565	179147065	542	24846
SRR1974511	391241	200	84621	511	200049867	460	20812
SRR1974512	317808	200	51166	528	167918328	495	20164
SRR1974513	287929	200	86463	538	155044770	503	18311
SRR1974514	256210	200	45078	556	142478788	538	20467
SRR1974515	256199	200	45078	556	142477301	538	20480
SRR1974516	233587	200	184811	566	132259705	535	17821
SRR1974517	270322	200	66167	598	161590509	594	25283
SRR2083213	22939	200	14887	466	10690617	440	763
SRR2088917	5371	200	6663	434	2333486	407	118
SRR2088918	25217	200	1270	381	9618184	373	6
SRR2088919	1898	200	1040	272	516087	240	1
SRR2088920	3171	200	2473	316	1000758	336	5
SRR2088921	1566	200	1738	279	437080	245	4
SRR2088922	81	215	6172	462	37422	400	1
SRR2088923	1677	200	1348	292	489334	311	4
SRR2088924	1323	200	1083	298	394105	323	1
SRR2088925	2000	200	1927	288	575513	302	1
SRR2088926	2309	200	927	263	608262	238	0
SRR2088927	4406	200	5241	416	1834052	397	67
SRR2088928	1875	200	2899	319	598011	335	11
SRR2088929	1776	200	998	301	534359	326	0
SRR2088930	365	218	1150	389	142000	373	2
SRR2088931	1396	200	1870	290	404417	313	1
SRR2088932	2140	200	1927	306	654590	325	13
SRR2088933	1890	200	904	262	494342	235	0
SRR2088934	1593	200	1152	259	412679	235	2
SRR2088935	4836	200	5611	447	2159497	433	119
SRR2088936	5213	200	825	332	1732943	334	0
SRR2088937	116	203	615	372	43198	360	0
SRR2088938	256	200	814	374	95793	373	0
SRR2088939	1317	200	1418	317	417695	343	5
SRR2088940	5747	200	4302	346	1985969	351	21
SRR2088941	4078	200	1347	317	1293901	325	3
SRR2088942	5666	200	2523	352	1994984	343	20
SRR2088943	360	200	871	349	125737	339	0
SRR2088944	2154	200	1388	343	737953	352	6
SRR2088945	2248	200	2177	399	897345	381	15
SRR2088946	264	230	980	386	101971	379	0
SRR2088947	1811	200	1612	339	613693	348	3
SRR2088948	4756	200	4925	379	1803759	366	33
SRR2088949	3826	200	7016	425	1625791	393	119
SRR2088950	2233	200	1221	338	754083	342	2
SRR2088951	3591	200	3597	417	1497438	397	53
SRR2088952	1453	200	1050	350	508154	347	1
SRR2088953	3558	200	1823	346	1230837	353	14
SRR2088954	1363	210	827	388	529069	385	0
SRR2088955	1994	200	2781	317	631417	334	2
SRR2088956	5761	200	15652	445	2565497	413	168
SRR2088957	2052	200	3945	368	754459	368	43
SRR2088958	2218	200	2084	354	784897	362	8
SRR2088959	4905	200	11360	443	2174414	416	118
SRR2088960	2399	200	2107	361	865106	357	12
SRR2088961	2942	200	2168	346	1018478	346	9
SRR2088962	465	219	742	364	169337	358	0
SRR2088963	2616	200	1914	345	903108	353	6
SRR2088964	2693	200	3727	329	885467	347	11
SRR2088965	2889	200	6961	352	1017284	361	35
SRR2088966	3735	200	2389	348	1299534	358	14
SRR2088967	5375	200	3255	350	1882995	357	20
SRR2088968	245	207	631	364	89210	355	0
SRR2088969	186	207	532	338	62820	328	0
SRR2088970	1844	200	847	377	695169	372	0
SRR2088971	1265	200	1371	277	350907	246	1
SRR2088972	2897	200	1916	318	921926	339	4
SRR2088973	1535	200	1676	296	454609	317	5
SRR2088974	2474	200	2010	322	797649	330	1
SRR2088975	7493	200	3747	450	3373546	435	203
SRR2088976	1580	200	1263	351	555035	355	1
SRR2088977	2185	200	1471	334	729676	336	5
SRR2088978	4811	269	1139	414	1992669	415	8
SRR2088979	884	200	1264	286	252455	309	1
SRR2088980	1746	200	1625	284	496045	300	2
SRR2088981	1141	200	930	285	325608	310	0
SRR2088982	1858	200	689	335	622846	336	0
SRR2088983	231	206	878	361	83380	354	0
SRR2088984	4144	200	730	357	1480196	354	0
SRR2088985	3078	200	601	333	1024197	334	0
SRR2088986	261	200	605	361	94339	361	0
SRR2088987	2953	200	671	335	987786	336	0
SRR2088988	5002	200	2400	355	1775027	343	13
SRR2088989	8804	200	1088	344	3028705	339	2
SRR2088990	1941	200	1206	325	630752	333	1
SRR2088991	9853	200	4841	434	4279948	416	169
SRR2088992	2073	200	1285	341	706654	351	2
SRR2088993	1218	200	1480	301	366456	321	3
SRR2088994	1051	203	6629	381	400090	372	2
SRR2088995	891	200	1870	268	239117	240	1
SRR2088996	1487	200	1141	276	411105	249	1
SRR2088997	906	200	867	276	250007	261	0
SRR2088998	3289	200	1323	349	1148923	342	12
SRR2088999	8635	200	3359	438	3778592	421	199
SRR2089000	2205	200	904	321	708576	332	0
SRR2089001	3386	200	1092	334	1132322	333	2
SRR2089002	676	206	944	362	244978	354	0
SRR2089003	2321	200	2562	316	733841	332	16
SRR2089004	1037	200	1794	275	284809	245	2
SRR2089005	2898	200	2474	362	1048249	361	7
SRR2089006	1447	200	2110	365	528213	370	5
SRR2089007	1614	200	1228	358	577299	353	1
SRR2089008	6005	200	6887	445	2669704	423	147
SRR2089009	8573	200	1331	365	3125908	361	3
SRR2089010	6275	200	2915	367	2303514	360	17
SRR2089011	1739	210	945	402	699214	404	0
SRR2089012	2019	200	2080	378	763474	378	4
SRR2089013	3758	200	1900	380	1428480	376	8
SRR2089014	2828	200	1659	374	1056847	370	8
SRR2089015	2147	200	1198	356	765239	353	1
SRR2089016	6694	200	4201	461	3084663	439	210
SRR2089017	1457	200	10699	403	587255	366	27
SRR2089018	4537	200	2263	355	1610181	343	14
SRR2089019	272	224	1489	377	102584	367	3
SRR2089020	2307	200	4468	430	991990	408	54
SRR2089021	672	200	1946	404	271267	404	10
SRR2089022	4371	200	9530	427	1865299	446	81
SRR2089023	18551	200	10862	547	10143130	557	1419
SRR2089024	8641	200	11072	561	4845930	560	676
SRR2089025	7228	200	3404	327	2361175	330	94
SRR2089026	1059	200	2388	356	377344	376	20
SRR2089027	5745	200	4739	423	2429744	419	132
SRR2089028	2968	200	8623	586	1740655	582	262
SRR2089029	966	200	1847	378	365129	373	12
SRR2089030	3587	200	9911	415	1489052	430	66
SRR2089031	70	203	680	375	26239	382	0
SRR2089032	210	200	1547	388	81416	409	5
SRR2089033	604	200	1475	358	216150	372	4
SRR2089034	522	200	1727	381	198790	385	11
SRR2089035	5378	200	6279	499	2682879	522	261
SRR2089036	2619	200	9888	619	1621932	635	257
SRR2089037	1331	200	2166	410	545296	430	41
SRR2089038	1773	200	9844	488	864837	530	68
SRR2089039	216	200	1349	398	85876	418	4
SRR2089040	241	200	1228	408	98233	420	3
SRR2089041	240	200	1203	342	81975	358	1
SRR2089042	154	200	1316	415	63879	435	5
SRR2089043	1630	200	3940	482	785134	509	54
SRR2089044	2372	200	9408	628	1490276	630	228
SRR2089045	1082	200	3736	517	559316	522	89
SRR2089046	427	200	1461	347	147966	355	8
SRR2089047	453	200	1726	382	172825	387	5
SRR2089048	672	200	2227	457	306873	511	33
SRR2089049	122	202	1630	431	52635	436	4
SRR2089050	500	200	3282	303	151521	310	2
SRR2089051	1257	200	9800	526	660742	546	70
SRR2089052	1049	200	9719	769	806384	915	158
SRR2089053	891	200	8144	592	527538	591	85
SRR2089054	1088	200	8053	590	641690	599	106
SRR2089055	169	200	1201	369	62384	357	2
SRR2089056	1273	200	9906	563	716427	560	93
SRR2089057	1538	200	1294	385	591408	390	4
SRR2089058	276	200	2589	505	139472	510	19
SRR2089059	2500	200	7534	543	1356444	554	176
SRR2089060	2639	200	10223	629	1659208	651	275
SRR2089061	1570	200	9085	600	941767	601	155
SRR2089062	4613	200	8928	557	2571060	569	292
SRR2089063	635	200	2811	447	284026	420	28
SRR2089064	206	200	1132	382	78661	389	3
SRR2089065	57	200	826	346	19746	358	0
SRR2089066	196	200	2635	492	96450	484	11
SRR2089067	1849	200	4461	542	1002968	565	115
SRR2089068	2017	200	10870	686	1383070	725	250
SRR2089069	1358	200	10555	620	841543	620	115
SRR2089070	3004	200	9805	480	1441128	489	129
SRR2089071	1111	200	9758	490	544823	506	58
SRR2089072	480	200	3571	535	256814	529	30
SRR2089073	1728	200	2478	350	603970	344	21
SRR2089074	184	200	2798	535	98508	545	19
SRR2089075	1959	200	4796	433	848051	443	51
SRR2089076	2118	200	5088	451	954213	441	74
SRR2089077	336	200	1540	367	123399	366	5
SRR2089078	1760	200	9669	506	890730	519	87
SRR2089079	1068	200	6020	542	579353	619	104
SRR2089080	2508	200	4808	498	1248641	507	110
SRR2089081	5357	200	9830	470	2517069	486	231
SRR2089082	143	200	1830	462	66026	493	9
SRR2089083	254	200	1835	426	108116	445	9
SRR2089084	112	200	843	368	41244	381	0
SRR2089085	2732	200	7238	464	1267588	446	115
SRR2089086	2765	200	2988	306	847189	317	8
SRR2089087	62	200	1013	454	28129	494	1
SRR2089088	2277	200	1976	412	939204	408	33
SRR2089089	1578	200	1129	290	457179	308	1
SRR2089090	217	200	2040	527	114445	553	18
SRR2089091	8060	200	2581	328	2645749	334	8
SRR2089092	357	200	2437	441	157443	469	17
SRR2089093	1012	200	1012	291	294668	311	1
SRR2089094	427	200	6794	378	161269	349	6
SRR2089095	59	200	1075	392	23115	389	1
SRR2089096	191	200	1622	351	66980	349	3
SRR2089097	155	201	1705	382	59155	387	1
SRR2089098	72	215	8457	789	56784	1009	14
SRR2089099	2463	200	4725	480	1181446	482	87
SRR2089100	1662	200	4257	487	810069	472	80
SRR2089101	977	200	3935	444	433916	427	41
SRR2089102	1832	200	9926	426	780733	417	47
SRR2089103	137	200	1480	402	55061	383	3
SRR2089104	260	200	1716	387	100699	377	4
SRR2089105	2431	200	4640	475	1155180	505	100
SRR2089106	261	200	3313	484	126364	491	21
SRR2089107	2874	200	4818	473	1359318	500	107
SRR2089108	1877	200	2795	435	816782	435	45
SRR2089109	1510	200	8557	563	849988	559	118
SRR2089110	1604	200	2337	360	576806	350	12
SRR2089111	1761	200	9983	437	769629	437	38
SRR2089112	594	201	2244	493	292553	502	33
SRR2089113	2187	200	4870	565	1235240	581	143
SRR2089114	3919	200	7109	538	2106839	552	238
SRR2089115	477	204	3107	524	249948	535	30
SRR2089116	3128	200	9160	551	1723040	564	204
SRR2089117	2352	200	5391	507	1192925	536	148
SRR2089118	472	200	1569	434	204678	421	10
SRR2089119	2340	200	10857	537	1255453	544	143
SRR2089120	1126	200	3198	533	599907	548	68
SRR2089121	1131	200	8197	481	544415	435	57
SRR2089122	2377	200	10922	508	1208157	531	93
SRR2089123	805	200	1683	381	306732	362	6
SRR2089124	589	201	4151	556	327466	575	44
SRR2147000	353380	200	53934	490	173298062	463	18333
SRR371573	2275	100	24051	723	1646748	895	331
SRR371574	1124	100	10135	612	688126	742	133
SRR5192446	229866	200	184411	896	206004159	1210	44861
SRR5192447	144834	200	111725	884	128075768	1177	29080
SRR5192448	206781	200	240652	954	197275876	1339	45962
SRR5456989	885976	200	147150	737	652744667	852	123404
SRR5457036	832411	200	925772	856	712300612	1134	148287
SRR5457061	814708	200	1590086	826	673228028	1061	136756
SRR5457062	882510	200	1254302	869	766748061	1156	153204
SRR5468101	896875	200	160199	718	644163900	811	126194
SRR5468113	988965	200	160202	749	741078810	882	150616
SRR5468114	821159	200	183229	796	653705557	973	140060
SRR5468115	616986	200	97239	730	450401872	846	91226
SRR5468116	915953	200	151129	728	666439569	833	132517
SRR5579951	803223	200	1590086	832	668443908	1077	136631
SRR5579952	1163583	200	178661	814	946613681	1029	201285
SRR5580653	1999944	200	156997	722	1443027271	825	274893
SRR5580654	1092004	200	161877	786	858682114	965	178066
SRR5580656	1069803	200	274224	693	740889955	764	131990
SRR5580657	1139205	200	1180637	850	967969747	1101	192514
SRR5714877	769787	200	140120	801	616262211	992	131274
SRR5995660	229069	200	24235	473	108327605	426	9725
SRR5995661	90272	200	29144	500	45141944	457	4876
SRR5995662	92679	200	21916	507	46953197	470	5108
SRR5995663	187842	200	77058	519	97492359	503	12378
SRR5995664	146291	200	36418	497	72725548	460	7745
SRR5995665	143540	200	52185	483	69310712	445	7012
SRR5995666	437339	200	42526	410	179419983	382	7282
SRR5995667	98118	200	46312	444	43601638	386	1799
SRR5995668	394523	200	40357	476	187729289	423	17563
SRR5995669	252667	200	13188	438	110554345	404	6411
SRR5995670	613375	200	44887	417	255793385	391	9967
SRR5995671	304663	200	25086	483	147255595	441	14783
SRR5995672	266064	200	39305	464	123392466	411	10343
SRR5995673	437088	200	83562	432	189023755	395	11194
SRR5995674	434539	200	27551	458	199228729	413	16729
SRR5995675	394362	200	26164	488	192495559	441	19282
SRR5995676	494473	200	12791	447	220819481	413	13472
SRR5995677	379081	200	16566	441	167039760	403	10681
SRR5995678	90052	200	6701	408	36763017	396	1030
SRR5995679	101739	200	64844	477	48530033	420	4655
SRR5995680	300312	200	26359	443	133155653	405	8326
SRR5995681	261656	200	11398	446	116720652	410	7793
SRR5995682	283676	200	17576	430	121840836	393	6485
SRR5995683	97530	200	87696	470	45875330	411	3567
SRR5995684	266697	200	46532	452	120536103	408	8709
SRR5995685	287587	200	9476	423	121619468	395	5299
SRR5995686	321949	200	44130	423	136332531	394	6221
SRR5995687	150619	200	6142	468	70487709	458	2789
SRR5995688	288101	200	17269	448	129194953	416	8550
SRR5995689	274013	200	31094	472	129348742	427	12263
SRR5995690	230329	200	98245	504	115990284	460	13347
SRR5995691	269257	200	48258	506	136197562	460	15749
SRR5995692	252335	200	31427	498	125733450	453	13472
SRR5995693	328758	200	33872	492	161877360	449	16535
SRR5995694	717906	200	105062	401	287773280	381	7203
SRR5995695	663460	200	42538	414	274447529	387	10176
SRR5995696	219498	200	59317	500	109675684	453	12154
SRR5995697	422960	200	92547	442	187146679	401	12286
SRR648311	1491	100	10270	584	872136	718	162
SRR648312	828	100	14167	561	464609	706	87
SRR648313	848	100	10315	637	540803	857	118
SRR648314	951	100	1938	329	313454	422	24
Total	38209842						3697298
