# Supplementary material for: Insights into the global freshwater virome
Source: Front Microbiol. 2022 Sep 28;13:953500. doi: 10.3389/fmicb.2022.953500 (PMC9554406; doi:10.3389/fmicb.2022.953500)
Supplement: SUPPLEMENTARY TABLE S6 — Genbank table of the 10 novel complete and high-quality draft genomes. [file Table_6.xlsx]

## Sheet: genbank_table
protein	scaffold	accession	name
freshwater_SRR5579952.contig000587603_1	freshwater_SRR5579952.contig000587603	PF03906.14	Phage T7 tail fibre protein
freshwater_SRR5579952.contig000587603_2	freshwater_SRR5579952.contig000587603	VOG15504	REFSEQ hypothetical protein
freshwater_SRR5579952.contig000587603_3	freshwater_SRR5579952.contig000587603	None	hypothetical protein
freshwater_SRR5579952.contig000587603_4	freshwater_SRR5579952.contig000587603	None	hypothetical protein
freshwater_SRR5579952.contig000587603_5	freshwater_SRR5579952.contig000587603	VOG10952	sp|P03723|GP13_BPT7 Probable scaffold protein gp13
freshwater_SRR5579952.contig000587603_6	freshwater_SRR5579952.contig000587603	VOG10951	sp|P03747|TUBE2_BPT7 Tail tubular protein gp12
freshwater_SRR5579952.contig000587603_7	freshwater_SRR5579952.contig000587603	VOG01966	sp|P03746|TUBE1_BPT7 Tail tubular protein gp11
freshwater_SRR5579952.contig000587603_8	freshwater_SRR5579952.contig000587603	VOG00241	sp|P19727|CAPSB_BPT7 Minor capsid protein
freshwater_SRR5579952.contig000587603_9	freshwater_SRR5579952.contig000587603	VOG10950	sp|P20324|SCAF_BPT3 Capsid assembly scaffolding protein
freshwater_SRR5579952.contig000587603_10	freshwater_SRR5579952.contig000587603	VOG03064	sp|P03728|PORTL_BPT7 Portal protein
freshwater_SRR5579952.contig000587603_11	freshwater_SRR5579952.contig000587603	None	hypothetical protein
freshwater_SRR5579952.contig000587603_12	freshwater_SRR5579952.contig000587603	None	hypothetical protein
freshwater_SRR5579952.contig000587603_13	freshwater_SRR5579952.contig000587603	VOG03061	sp|P13319|RNH_BPT4 Ribonuclease H
freshwater_SRR5579952.contig000587603_14	freshwater_SRR5579952.contig000587603	VOG00029	sp|O64235|DPOL_BPMD2 DNA polymerase
freshwater_SRR5579952.contig000587603_15	freshwater_SRR5579952.contig000587603	None	hypothetical protein
freshwater_SRR5579952.contig000587603_16	freshwater_SRR5579952.contig000587603	None	hypothetical protein
freshwater_SRR5579952.contig000587603_17	freshwater_SRR5579952.contig000587603	VOG00557	sp|P04530|VG41_BPT4 ATP-dependent helicase 41
freshwater_SRR5579952.contig000587603_18	freshwater_SRR5579952.contig000587603	PF05866.11	Endodeoxyribonuclease RusA
freshwater_SRR5579952.contig000587603_19	freshwater_SRR5579952.contig000587603	VOG01710	sp|P20313|VHED_BPT3 Helix-destabilizing protein
freshwater_SRR5579952.contig000587603_20	freshwater_SRR5579952.contig000587603	VOG01469	sp|P00573|RPOL_BPT7 T7 RNA polymerase
freshwater_SRR5579952.contig000587603_21	freshwater_SRR5579952.contig000587603	None	hypothetical protein
freshwater_SRR5579952.contig000587603_22	freshwater_SRR5579952.contig000587603	None	hypothetical protein
freshwater_SRR5579952.contig000587603_23	freshwater_SRR5579952.contig000587603	None	hypothetical protein
freshwater_SRR5579952.contig000587603_24	freshwater_SRR5579952.contig000587603	None	hypothetical protein
freshwater_SRR5579952.contig000587603_25	freshwater_SRR5579952.contig000587603	K09882	cobS; cobaltochelatase CobS [EC:6.6.1.2]
freshwater_SRR5579952.contig000587603_26	freshwater_SRR5579952.contig000587603	None	hypothetical protein
freshwater_SRR5579952.contig000587603_27	freshwater_SRR5579952.contig000587603	VOG03376	REFSEQ hypothetical protein
freshwater_SRR5579952.contig000587603_28	freshwater_SRR5579952.contig000587603	None	hypothetical protein
freshwater_SRR5579952.contig000587603_29	freshwater_SRR5579952.contig000587603	None	hypothetical protein
freshwater_SRR5579952.contig000587603_30	freshwater_SRR5579952.contig000587603	VOG00677	sp|P10310|TERL_BPT3 Terminase, large subunit gp19
freshwater_SRR5579952.contig000587603_31	freshwater_SRR5579952.contig000587603	VOG01131	REFSEQ hypothetical protein
freshwater_SRR5579952.contig000587603_32	freshwater_SRR5579952.contig000587603	None	hypothetical protein
freshwater_SRR5579952.contig000587603_33	freshwater_SRR5579952.contig000587603	K01181	E3.2.1.8, xynA; endo-1,4-beta-xylanase [EC:3.2.1.8]
freshwater_SRR5579952.contig000587603_34	freshwater_SRR5579952.contig000587603	None	hypothetical protein
freshwater_SRR5579952.contig000587603_35	freshwater_SRR5579952.contig000587603	None	hypothetical protein
freshwater_SRR5579952.contig000587603_36	freshwater_SRR5579952.contig000587603	None	hypothetical protein
freshwater_SRR5579952.contig000587603_37	freshwater_SRR5579952.contig000587603	None	hypothetical protein
freshwater_SRR5579952.contig000057469_1	freshwater_SRR5579952.contig000057469	None	hypothetical protein
freshwater_SRR5579952.contig000057469_2	freshwater_SRR5579952.contig000057469	None	hypothetical protein
freshwater_SRR5579952.contig000057469_3	freshwater_SRR5579952.contig000057469	None	hypothetical protein
freshwater_SRR5579952.contig000057469_4	freshwater_SRR5579952.contig000057469	None	hypothetical protein
freshwater_SRR5579952.contig000057469_5	freshwater_SRR5579952.contig000057469	None	hypothetical protein
freshwater_SRR5579952.contig000057469_6	freshwater_SRR5579952.contig000057469	None	hypothetical protein
freshwater_SRR5579952.contig000057469_7	freshwater_SRR5579952.contig000057469	VOG04049	REFSEQ gp0.7
freshwater_SRR5579952.contig000057469_8	freshwater_SRR5579952.contig000057469	VOG00041	sp|O10330|VLF1_NPVOP Very late expression factor 1
freshwater_SRR5579952.contig000057469_9	freshwater_SRR5579952.contig000057469	None	hypothetical protein
freshwater_SRR5579952.contig000057469_10	freshwater_SRR5579952.contig000057469	VOG01469	sp|P00573|RPOL_BPT7 T7 RNA polymerase
freshwater_SRR5579952.contig000057469_11	freshwater_SRR5579952.contig000057469	VOG01710	sp|P20313|VHED_BPT3 Helix-destabilizing protein
freshwater_SRR5579952.contig000057469_12	freshwater_SRR5579952.contig000057469	PF05367.11	Phage endonuclease I
freshwater_SRR5579952.contig000057469_13	freshwater_SRR5579952.contig000057469	VOG00699	sp|P20331|ENLYS_BPT3 Endolysin
freshwater_SRR5579952.contig000057469_14	freshwater_SRR5579952.contig000057469	VOG00709	sp|P03692|PRIM_BPT7 DNA primase/helicase
freshwater_SRR5579952.contig000057469_15	freshwater_SRR5579952.contig000057469	None	hypothetical protein
freshwater_SRR5579952.contig000057469_16	freshwater_SRR5579952.contig000057469	VOG00029	sp|O64235|DPOL_BPMD2 DNA polymerase
freshwater_SRR5579952.contig000057469_17	freshwater_SRR5579952.contig000057469	VOG20974	REFSEQ hypothetical protein
freshwater_SRR5579952.contig000057469_18	freshwater_SRR5579952.contig000057469	None	hypothetical protein
freshwater_SRR5579952.contig000057469_19	freshwater_SRR5579952.contig000057469	VOG03061	sp|P13319|RNH_BPT4 Ribonuclease H
freshwater_SRR5579952.contig000057469_20	freshwater_SRR5579952.contig000057469	VOG01031	sp|Q05265|VG55_BPML5 Gene 55 protein
freshwater_SRR5579952.contig000057469_21	freshwater_SRR5579952.contig000057469	VOG00469	REFSEQ hypothetical protein
freshwater_SRR5579952.contig000057469_22	freshwater_SRR5579952.contig000057469	None	hypothetical protein
freshwater_SRR5579952.contig000057469_23	freshwater_SRR5579952.contig000057469	VOG03064	sp|P03728|PORTL_BPT7 Portal protein
freshwater_SRR5579952.contig000057469_24	freshwater_SRR5579952.contig000057469	VOG10950	sp|P20324|SCAF_BPT3 Capsid assembly scaffolding protein
freshwater_SRR5579952.contig000057469_25	freshwater_SRR5579952.contig000057469	VOG01608	REFSEQ hypothetical protein
freshwater_SRR5579952.contig000057469_26	freshwater_SRR5579952.contig000057469	None	hypothetical protein
freshwater_SRR5579952.contig000057469_27	freshwater_SRR5579952.contig000057469	None	hypothetical protein
freshwater_SRR5579952.contig000057469_28	freshwater_SRR5579952.contig000057469	None	hypothetical protein
freshwater_SRR5579952.contig000057469_29	freshwater_SRR5579952.contig000057469	None	hypothetical protein
freshwater_SRR5579952.contig000057469_30	freshwater_SRR5579952.contig000057469	None	hypothetical protein
freshwater_SRR5579952.contig000057469_31	freshwater_SRR5579952.contig000057469	VOG00241	sp|P19727|CAPSB_BPT7 Minor capsid protein
freshwater_SRR5579952.contig000057469_32	freshwater_SRR5579952.contig000057469	VOG01966	sp|P03746|TUBE1_BPT7 Tail tubular protein gp11
freshwater_SRR5579952.contig000057469_33	freshwater_SRR5579952.contig000057469	VOG10951	sp|P03747|TUBE2_BPT7 Tail tubular protein gp12
freshwater_SRR5579952.contig000057469_34	freshwater_SRR5579952.contig000057469	VOG10952	sp|P03723|GP13_BPT7 Probable scaffold protein gp13
freshwater_SRR5468114.contig000037703_1	freshwater_SRR5468114.contig000037703	K02703	psbA; photosystem II P680 reaction center D1 protein [EC:1.10.3.9]
freshwater_SRR5468114.contig000037703_2	freshwater_SRR5468114.contig000037703	VOG00051	sp|P68692|GLRX1_VACCW Glutaredoxin-1
freshwater_SRR5468114.contig000037703_3	freshwater_SRR5468114.contig000037703	VOG01413	REFSEQ hypothetical protein
freshwater_SRR5468114.contig000037703_4	freshwater_SRR5468114.contig000037703	VOG10128	REFSEQ hypothetical protein
freshwater_SRR5468114.contig000037703_5	freshwater_SRR5468114.contig000037703	VOG03187	REFSEQ hypothetical protein
freshwater_SRR5468114.contig000037703_6	freshwater_SRR5468114.contig000037703	VOG03395	REFSEQ hypothetical protein
freshwater_SRR5468114.contig000037703_7	freshwater_SRR5468114.contig000037703	None	hypothetical protein
freshwater_SRR5468114.contig000037703_8	freshwater_SRR5468114.contig000037703	VOG11826	REFSEQ hypothetical protein
freshwater_SRR5468114.contig000037703_9	freshwater_SRR5468114.contig000037703	None	hypothetical protein
freshwater_SRR5468114.contig000037703_10	freshwater_SRR5468114.contig000037703	VOG00735	REFSEQ hypothetical protein
freshwater_SRR5468114.contig000037703_11	freshwater_SRR5468114.contig000037703	VOG11784	REFSEQ hypothetical protein
freshwater_SRR5468114.contig000037703_12	freshwater_SRR5468114.contig000037703	VOG00715	sp|Q05259|THYX_BPML5 Probable flavin-dependent thymidylate synthase
freshwater_SRR5468114.contig000037703_13	freshwater_SRR5468114.contig000037703	VOG10126	REFSEQ hypothetical protein
freshwater_SRR5468114.contig000037703_14	freshwater_SRR5468114.contig000037703	VOG02747	sp|P46343|PHOL_BACSU PhoH-like protein
freshwater_SRR5468114.contig000037703_15	freshwater_SRR5468114.contig000037703	VOG01402	REFSEQ hypothetical protein
freshwater_SRR5468114.contig000037703_16	freshwater_SRR5468114.contig000037703	VOG09828	sp|P13338|VG33_BPT4 RNA polymerase-associated protein Gp33
freshwater_SRR5468114.contig000037703_17	freshwater_SRR5468114.contig000037703	VOG03369	sp|P13342|VG59_BPT4 Protein Gp59
freshwater_SRR5468114.contig000037703_18	freshwater_SRR5468114.contig000037703	VOG11842	REFSEQ DUF1825 domain-containing protein
freshwater_SRR5468114.contig000037703_19	freshwater_SRR5468114.contig000037703	VOG02465	sp|P09035|VHED_BPT2 Single-stranded DNA-binding protein (Fragment)
freshwater_SRR5468114.contig000037703_20	freshwater_SRR5468114.contig000037703	VOG02524	sp|P16011|BP53_BPT4 Baseplate wedge protein gp53
freshwater_SRR5468114.contig000037703_21	freshwater_SRR5468114.contig000037703	VOG09814	sp|P13339|BP48_BPT4 Baseplate tail-tube junction protein gp48
freshwater_SRR5468114.contig000037703_22	freshwater_SRR5468114.contig000037703	VOG02569	sp|P15076|DNAPR_BPT4 Terminal DNA protecting protein
freshwater_SRR5468114.contig000037703_23	freshwater_SRR5468114.contig000037703	VOG00771	sp|P15075|VG50_BPT4 Head completion protein Gp50
freshwater_SRR5468114.contig000037703_24	freshwater_SRR5468114.contig000037703	VOG00064	sp|P13333|TUBE_BPT4 Tail tube protein gp19
freshwater_SRR5468114.contig000037703_25	freshwater_SRR5468114.contig000037703	VOG00981	sp|P17173|TAP51_BPT4 Baseplate hub assembly protein gp51
freshwater_SRR5468114.contig000037703_26	freshwater_SRR5468114.contig000037703	VOG00810	REFSEQ hypothetical protein
freshwater_SRR5468114.contig000037703_27	freshwater_SRR5468114.contig000037703	None	hypothetical protein
freshwater_SRR5579952.contig000111290_1	freshwater_SRR5579952.contig000111290	VOG00079	sp|P00970|DNLI_BPT4 DNA ligase
freshwater_SRR5579952.contig000111290_2	freshwater_SRR5579952.contig000111290	None	hypothetical protein
freshwater_SRR5579952.contig000111290_3	freshwater_SRR5579952.contig000111290	None	hypothetical protein
freshwater_SRR5579952.contig000111290_4	freshwater_SRR5579952.contig000111290	None	hypothetical protein
freshwater_SRR5579952.contig000111290_5	freshwater_SRR5579952.contig000111290	K03086	rpoD; RNA polymerase primary sigma factor
freshwater_SRR5579952.contig000111290_6	freshwater_SRR5579952.contig000111290	PF04404.12	ERF superfamily
freshwater_SRR5579952.contig000111290_7	freshwater_SRR5579952.contig000111290	VOG00690	sp|P15032|RECE_ECOLI Exodeoxyribonuclease 8
freshwater_SRR5579952.contig000111290_8	freshwater_SRR5579952.contig000111290	None	hypothetical protein
freshwater_SRR5579952.contig000111290_9	freshwater_SRR5579952.contig000111290	None	hypothetical protein
freshwater_SRR5579952.contig000111290_10	freshwater_SRR5579952.contig000111290	K17680	PEO1; twinkle protein [EC:3.6.4.12]
freshwater_SRR5579952.contig000111290_11	freshwater_SRR5579952.contig000111290	None	hypothetical protein
freshwater_SRR5579952.contig000111290_12	freshwater_SRR5579952.contig000111290	VOG00688	sp|P00471|TYSY_BPT4 Thymidylate synthase
freshwater_SRR5579952.contig000111290_13	freshwater_SRR5579952.contig000111290	None	hypothetical protein
freshwater_SRR5579952.contig000111290_14	freshwater_SRR5579952.contig000111290	None	hypothetical protein
freshwater_SRR5579952.contig000111290_15	freshwater_SRR5579952.contig000111290	None	hypothetical protein
freshwater_SRR5579952.contig000111290_16	freshwater_SRR5579952.contig000111290	VOG01463	REFSEQ hypothetical protein
freshwater_SRR5579952.contig000111290_17	freshwater_SRR5579952.contig000111290	VOG00771	sp|P15075|VG50_BPT4 Head completion protein Gp50
freshwater_SRR5579952.contig000111290_18	freshwater_SRR5579952.contig000111290	None	hypothetical protein
freshwater_SRR5579952.contig000111290_19	freshwater_SRR5579952.contig000111290	None	hypothetical protein
freshwater_SRR5579952.contig000111290_20	freshwater_SRR5579952.contig000111290	K00526	E1.17.4.1B, nrdB, nrdF; ribonucleoside-diphosphate reductase beta chain [EC:1.17.4.1]
freshwater_SRR5579952.contig000111290_21	freshwater_SRR5579952.contig000111290	None	hypothetical protein
freshwater_SRR5579952.contig000111290_22	freshwater_SRR5579952.contig000111290	None	hypothetical protein
freshwater_SRR5579952.contig000111290_23	freshwater_SRR5579952.contig000111290	None	hypothetical protein
freshwater_SRR5579952.contig000111290_24	freshwater_SRR5579952.contig000111290	VOG00120	sp|P00452|RIR1_ECOLI Ribonucleoside-diphosphate reductase 1 subunit alpha
freshwater_SRR5579952.contig000111290_25	freshwater_SRR5579952.contig000111290	None	hypothetical protein
freshwater_SRR5579952.contig000111290_26	freshwater_SRR5579952.contig000111290	None	hypothetical protein
freshwater_SRR5579952.contig000111290_27	freshwater_SRR5579952.contig000111290	None	hypothetical protein
freshwater_SRR5579952.contig000111290_28	freshwater_SRR5579952.contig000111290	VOG05652	REFSEQ hypothetical protein
freshwater_SRR5579952.contig000111290_29	freshwater_SRR5579952.contig000111290	VOG02640	REFSEQ hypothetical protein
freshwater_SRR5579952.contig000111290_30	freshwater_SRR5579952.contig000111290	None	hypothetical protein
freshwater_SRR5579952.contig000111290_31	freshwater_SRR5579952.contig000111290	None	hypothetical protein
freshwater_SRR5579952.contig000111290_32	freshwater_SRR5579952.contig000111290	None	hypothetical protein
freshwater_SRR5579952.contig000111290_33	freshwater_SRR5579952.contig000111290	None	hypothetical protein
freshwater_SRR5579952.contig000111290_34	freshwater_SRR5579952.contig000111290	VOG15935	REFSEQ structural protein
freshwater_SRR5579952.contig000111290_35	freshwater_SRR5579952.contig000111290	VOG15934	REFSEQ structural protein
freshwater_SRR5579952.contig000111290_36	freshwater_SRR5579952.contig000111290	VOG15933	REFSEQ structural protein
freshwater_SRR5579952.contig000111290_37	freshwater_SRR5579952.contig000111290	VOG04256	REFSEQ hypothetical protein
freshwater_SRR5579952.contig000111290_38	freshwater_SRR5579952.contig000111290	VOG15930	REFSEQ structural protein
freshwater_SRR5579952.contig000111290_39	freshwater_SRR5579952.contig000111290	None	hypothetical protein
freshwater_SRR5579952.contig000111290_40	freshwater_SRR5579952.contig000111290	VOG15928	REFSEQ structural protein
freshwater_SRR5579952.contig000111290_41	freshwater_SRR5579952.contig000111290	VOG15927	REFSEQ hypothetical protein
freshwater_SRR5579952.contig000111290_42	freshwater_SRR5579952.contig000111290	None	hypothetical protein
freshwater_SRR5579952.contig000111290_43	freshwater_SRR5579952.contig000111290	VOG15925	REFSEQ chaperonin cpn10
freshwater_SRR5579952.contig000111290_44	freshwater_SRR5579952.contig000111290	None	hypothetical protein
freshwater_SRR5579952.contig000111290_45	freshwater_SRR5579952.contig000111290	None	hypothetical protein
freshwater_SRR5579952.contig000111290_46	freshwater_SRR5579952.contig000111290	None	hypothetical protein
freshwater_SRR5579952.contig000111290_47	freshwater_SRR5579952.contig000111290	VOG15505	REFSEQ hypothetical protein
freshwater_SRR5579952.contig000111290_48	freshwater_SRR5579952.contig000111290	VOG00816	REFSEQ hypothetical protein
freshwater_SRR5579952.contig000111290_49	freshwater_SRR5579952.contig000111290	None	hypothetical protein
freshwater_SRR5579952.contig000111290_50	freshwater_SRR5579952.contig000111290	VOG02872	sp|P13325|SEGB_BPT4 Putative endonuclease segB
freshwater_SRR5579952.contig000111290_51	freshwater_SRR5579952.contig000111290	VOG01165	REFSEQ hypothetical protein
freshwater_SRR5579952.contig000111290_52	freshwater_SRR5579952.contig000111290	None	hypothetical protein
freshwater_SRR5468114.contig000682391_1	freshwater_SRR5468114.contig000682391	None	hypothetical protein
freshwater_SRR5468114.contig000682391_2	freshwater_SRR5468114.contig000682391	None	hypothetical protein
freshwater_SRR5468114.contig000682391_3	freshwater_SRR5468114.contig000682391	VOG00230	sp|P16009|BP5_BPT4 Baseplate central spike complex protein gp5
freshwater_SRR5468114.contig000682391_4	freshwater_SRR5468114.contig000682391	VOG00537	sp|P17172|BP27_BPT4 Baseplate central spike complex protein gp27
freshwater_SRR5468114.contig000682391_5	freshwater_SRR5468114.contig000682391	VOG02524	sp|P16011|BP53_BPT4 Baseplate wedge protein gp53
freshwater_SRR5468114.contig000682391_6	freshwater_SRR5468114.contig000682391	VOG09814	sp|P13339|BP48_BPT4 Baseplate tail-tube junction protein gp48
freshwater_SRR5468114.contig000682391_7	freshwater_SRR5468114.contig000682391	VOG00771	sp|P15075|VG50_BPT4 Head completion protein Gp50
freshwater_SRR5468114.contig000682391_8	freshwater_SRR5468114.contig000682391	None	hypothetical protein
freshwater_SRR5468114.contig000682391_9	freshwater_SRR5468114.contig000682391	VOG02569	sp|P15076|DNAPR_BPT4 Terminal DNA protecting protein
freshwater_SRR5468114.contig000682391_10	freshwater_SRR5468114.contig000682391	VOG00064	sp|P13333|TUBE_BPT4 Tail tube protein gp19
freshwater_SRR5468114.contig000682391_11	freshwater_SRR5468114.contig000682391	VOG00981	sp|P17173|TAP51_BPT4 Baseplate hub assembly protein gp51
freshwater_SRR5468114.contig000682391_12	freshwater_SRR5468114.contig000682391	None	hypothetical protein
freshwater_SRR5468114.contig000682391_13	freshwater_SRR5468114.contig000682391	VOG02465	sp|P09035|VHED_BPT2 Single-stranded DNA-binding protein (Fragment)
freshwater_SRR5468114.contig000682391_14	freshwater_SRR5468114.contig000682391	VOG09828	sp|P13338|VG33_BPT4 RNA polymerase-associated protein Gp33
freshwater_SRR5468114.contig000682391_15	freshwater_SRR5468114.contig000682391	VOG01413	REFSEQ hypothetical protein
freshwater_SRR5468114.contig000682391_16	freshwater_SRR5468114.contig000682391	None	hypothetical protein
freshwater_SRR5468114.contig000682391_17	freshwater_SRR5468114.contig000682391	None	hypothetical protein
freshwater_SRR5468114.contig000682391_18	freshwater_SRR5468114.contig000682391	None	hypothetical protein
freshwater_SRR5468114.contig000682391_19	freshwater_SRR5468114.contig000682391	None	hypothetical protein
freshwater_SRR5579952.contig000681655_1	freshwater_SRR5579952.contig000681655	None	hypothetical protein
freshwater_SRR5579952.contig000681655_2	freshwater_SRR5579952.contig000681655	None	hypothetical protein
freshwater_SRR5579952.contig000681655_3	freshwater_SRR5579952.contig000681655	VOG00715	sp|Q05259|THYX_BPML5 Probable flavin-dependent thymidylate synthase
freshwater_SRR5579952.contig000681655_4	freshwater_SRR5579952.contig000681655	None	hypothetical protein
freshwater_SRR5579952.contig000681655_5	freshwater_SRR5579952.contig000681655	VOG03082	REFSEQ hypothetical protein
freshwater_SRR5579952.contig000681655_6	freshwater_SRR5579952.contig000681655	None	hypothetical protein
freshwater_SRR5579952.contig000681655_7	freshwater_SRR5579952.contig000681655	VOG00982	sp|O33952|UDG8_ECOLX UDP-glucose 6-dehydrogenase
freshwater_SRR5579952.contig000681655_8	freshwater_SRR5579952.contig000681655	None	hypothetical protein
freshwater_SRR5579952.contig000681655_9	freshwater_SRR5579952.contig000681655	None	hypothetical protein
freshwater_SRR5579952.contig000681655_10	freshwater_SRR5579952.contig000681655	VOG09828	sp|P13338|VG33_BPT4 RNA polymerase-associated protein Gp33
freshwater_SRR5579952.contig000681655_11	freshwater_SRR5579952.contig000681655	VOG02465	sp|P09035|VHED_BPT2 Single-stranded DNA-binding protein (Fragment)
freshwater_SRR5579952.contig000681655_12	freshwater_SRR5579952.contig000681655	None	hypothetical protein
freshwater_SRR5579952.contig000681655_13	freshwater_SRR5579952.contig000681655	None	hypothetical protein
freshwater_SRR5579952.contig000681655_14	freshwater_SRR5579952.contig000681655	None	hypothetical protein
freshwater_SRR5579952.contig000681655_15	freshwater_SRR5579952.contig000681655	VOG00981	sp|P17173|TAP51_BPT4 Baseplate hub assembly protein gp51
freshwater_SRR5579952.contig000681655_16	freshwater_SRR5579952.contig000681655	VOG00064	sp|P13333|TUBE_BPT4 Tail tube protein gp19
freshwater_SRR5579952.contig000681655_17	freshwater_SRR5579952.contig000681655	VOG02569	sp|P15076|DNAPR_BPT4 Terminal DNA protecting protein
freshwater_SRR5579952.contig000681655_18	freshwater_SRR5579952.contig000681655	VOG00771	sp|P15075|VG50_BPT4 Head completion protein Gp50
freshwater_SRR5579952.contig000681655_19	freshwater_SRR5579952.contig000681655	VOG09814	sp|P13339|BP48_BPT4 Baseplate tail-tube junction protein gp48
freshwater_SRR5579952.contig000681655_20	freshwater_SRR5579952.contig000681655	VOG02524	sp|P16011|BP53_BPT4 Baseplate wedge protein gp53
freshwater_SRR5579952.contig000681655_21	freshwater_SRR5579952.contig000681655	VOG00537	sp|P17172|BP27_BPT4 Baseplate central spike complex protein gp27
freshwater_SRR5579952.contig000681655_22	freshwater_SRR5579952.contig000681655	VOG00230	sp|P16009|BP5_BPT4 Baseplate central spike complex protein gp5
freshwater_SRR5579952.contig000681655_23	freshwater_SRR5579952.contig000681655	VOG00699	sp|P20331|ENLYS_BPT3 Endolysin
freshwater_SRR5579952.contig000681655_24	freshwater_SRR5579952.contig000681655	VOG00542	REFSEQ hypothetical protein
freshwater_SRR5579952.contig000681655_25	freshwater_SRR5579952.contig000681655	None	hypothetical protein
freshwater_SRR5579952.contig000681655_26	freshwater_SRR5579952.contig000681655	K06903	K06903; uncharacterized protein
freshwater_SRR5579952.contig000681655_27	freshwater_SRR5579952.contig000681655	VOG01144	sp|P19060|BP06_BPT4 Baseplate wedge protein gp6
freshwater_SRR5579952.contig000681655_28	freshwater_SRR5579952.contig000681655	VOG10125	REFSEQ baseplate wedge
freshwater_SRR5579952.contig000681655_29	freshwater_SRR5579952.contig000681655	VOG01969	REFSEQ hypothetical protein
freshwater_SRR5579952.contig000681655_30	freshwater_SRR5579952.contig000681655	None	hypothetical protein
freshwater_SRR5579952.contig000681655_31	freshwater_SRR5579952.contig000681655	None	hypothetical protein
freshwater_SRR5579952.contig000681655_32	freshwater_SRR5579952.contig000681655	None	hypothetical protein
freshwater_SRR5579952.contig000681655_33	freshwater_SRR5579952.contig000681655	None	hypothetical protein
freshwater_SRR5579952.contig000681655_34	freshwater_SRR5579952.contig000681655	None	hypothetical protein
freshwater_SRR5579952.contig000681655_35	freshwater_SRR5579952.contig000681655	None	hypothetical protein
freshwater_SRR5579952.contig000681655_36	freshwater_SRR5579952.contig000681655	VOG00106	sp|Q7Y5D9|FIBL2_BPT5 L-shaped tail fiber protein p132
freshwater_SRR5579952.contig000681655_37	freshwater_SRR5579952.contig000681655	VOG18515	REFSEQ hypothetical protein
freshwater_SRR5579952.contig000681655_38	freshwater_SRR5579952.contig000681655	VOG15579	REFSEQ tail protein
freshwater_SRR5579952.contig000681655_39	freshwater_SRR5579952.contig000681655	VOG00716	REFSEQ hypothetical protein
freshwater_SRR5579952.contig000681655_40	freshwater_SRR5579952.contig000681655	VOG16256	REFSEQ hypothetical protein
freshwater_SRR5579952.contig000681655_41	freshwater_SRR5579952.contig000681655	PF03382.14	Mycoplasma protein of unknown function, DUF285
freshwater_SRR5579952.contig000486731_1	freshwater_SRR5579952.contig000486731	VOG00709	sp|P03692|PRIM_BPT7 DNA primase/helicase
freshwater_SRR5579952.contig000486731_2	freshwater_SRR5579952.contig000486731	VOG00029	sp|O64235|DPOL_BPMD2 DNA polymerase
freshwater_SRR5579952.contig000486731_3	freshwater_SRR5579952.contig000486731	None	hypothetical protein
freshwater_SRR5579952.contig000486731_4	freshwater_SRR5579952.contig000486731	VOG03061	sp|P13319|RNH_BPT4 Ribonuclease H
freshwater_SRR5579952.contig000486731_5	freshwater_SRR5579952.contig000486731	VOG00517	sp|Q7Y4Y9|DNMK_BPR69 Deoxynucleotide monophosphate kinase
freshwater_SRR5579952.contig000486731_6	freshwater_SRR5579952.contig000486731	None	hypothetical protein
freshwater_SRR5579952.contig000486731_7	freshwater_SRR5579952.contig000486731	None	hypothetical protein
freshwater_SRR5579952.contig000486731_8	freshwater_SRR5579952.contig000486731	VOG03064	sp|P03728|PORTL_BPT7 Portal protein
freshwater_SRR5579952.contig000486731_9	freshwater_SRR5579952.contig000486731	VOG10950	sp|P20324|SCAF_BPT3 Capsid assembly scaffolding protein
freshwater_SRR5579952.contig000486731_10	freshwater_SRR5579952.contig000486731	VOG00241	sp|P19727|CAPSB_BPT7 Minor capsid protein
freshwater_SRR5579952.contig000486731_11	freshwater_SRR5579952.contig000486731	VOG01966	sp|P03746|TUBE1_BPT7 Tail tubular protein gp11
freshwater_SRR5579952.contig000486731_12	freshwater_SRR5579952.contig000486731	VOG10951	sp|P03747|TUBE2_BPT7 Tail tubular protein gp12
freshwater_SRR5579952.contig000486731_13	freshwater_SRR5579952.contig000486731	VOG10952	sp|P03723|GP13_BPT7 Probable scaffold protein gp13
freshwater_SRR5579952.contig000486731_14	freshwater_SRR5579952.contig000486731	None	hypothetical protein
freshwater_SRR5579952.contig000486731_15	freshwater_SRR5579952.contig000486731	None	hypothetical protein
freshwater_SRR5579952.contig000486731_16	freshwater_SRR5579952.contig000486731	None	hypothetical protein
freshwater_SRR5579952.contig000486731_17	freshwater_SRR5579952.contig000486731	None	hypothetical protein
freshwater_SRR5579952.contig000486731_18	freshwater_SRR5579952.contig000486731	VOG15504	REFSEQ hypothetical protein
freshwater_SRR5579952.contig000486731_19	freshwater_SRR5579952.contig000486731	PF03906.14	Phage T7 tail fibre protein
freshwater_SRR5579952.contig000486731_20	freshwater_SRR5579952.contig000486731	VOG20971	REFSEQ hypothetical protein
freshwater_SRR5579952.contig000511113_1	freshwater_SRR5579952.contig000511113	VOG10125	REFSEQ baseplate wedge
freshwater_SRR5579952.contig000511113_2	freshwater_SRR5579952.contig000511113	VOG03252	sp|P10927|BP09_BPT4 Baseplate protein gp9
freshwater_SRR5579952.contig000511113_3	freshwater_SRR5579952.contig000511113	VOG04492	REFSEQ baseplate wedge subunit
freshwater_SRR5579952.contig000511113_4	freshwater_SRR5579952.contig000511113	VOG01144	sp|P19060|BP06_BPT4 Baseplate wedge protein gp6
freshwater_SRR5579952.contig000511113_5	freshwater_SRR5579952.contig000511113	VOG00326	sp|P09425|BP25_BPT4 Baseplate wedge protein gp25
freshwater_SRR5579952.contig000511113_6	freshwater_SRR5579952.contig000511113	VOG00542	REFSEQ hypothetical protein
freshwater_SRR5579952.contig000511113_7	freshwater_SRR5579952.contig000511113	None	hypothetical protein
freshwater_SRR5579952.contig000511113_8	freshwater_SRR5579952.contig000511113	VOG00230	sp|P16009|BP5_BPT4 Baseplate central spike complex protein gp5
freshwater_SRR5579952.contig000511113_9	freshwater_SRR5579952.contig000511113	VOG00537	sp|P17172|BP27_BPT4 Baseplate central spike complex protein gp27
freshwater_SRR5579952.contig000511113_10	freshwater_SRR5579952.contig000511113	VOG02524	sp|P16011|BP53_BPT4 Baseplate wedge protein gp53
freshwater_SRR5579952.contig000511113_11	freshwater_SRR5579952.contig000511113	VOG09814	sp|P13339|BP48_BPT4 Baseplate tail-tube junction protein gp48
freshwater_SRR5579952.contig000511113_12	freshwater_SRR5579952.contig000511113	VOG00771	sp|P15075|VG50_BPT4 Head completion protein Gp50
freshwater_SRR5579952.contig000511113_13	freshwater_SRR5579952.contig000511113	VOG02569	sp|P15076|DNAPR_BPT4 Terminal DNA protecting protein
freshwater_SRR5579952.contig000511113_14	freshwater_SRR5579952.contig000511113	VOG00064	sp|P13333|TUBE_BPT4 Tail tube protein gp19
freshwater_SRR5579952.contig000511113_15	freshwater_SRR5579952.contig000511113	VOG00981	sp|P17173|TAP51_BPT4 Baseplate hub assembly protein gp51
freshwater_SRR5579952.contig000511113_16	freshwater_SRR5579952.contig000511113	None	hypothetical protein
freshwater_SRR5579952.contig000511113_17	freshwater_SRR5579952.contig000511113	VOG02465	sp|P09035|VHED_BPT2 Single-stranded DNA-binding protein (Fragment)
freshwater_SRR5579952.contig000511113_18	freshwater_SRR5579952.contig000511113	PF16805.5	Phage late-transcription coactivator
freshwater_SRR5579952.contig000511113_19	freshwater_SRR5579952.contig000511113	VOG01413	REFSEQ hypothetical protein
freshwater_SRR5579952.contig000511113_20	freshwater_SRR5579952.contig000511113	None	hypothetical protein
freshwater_SRR5579952.contig000511113_21	freshwater_SRR5579952.contig000511113	None	hypothetical protein
freshwater_SRR5579952.contig000511113_22	freshwater_SRR5579952.contig000511113	None	hypothetical protein
freshwater_SRR5579952.contig000511113_23	freshwater_SRR5579952.contig000511113	None	hypothetical protein
freshwater_SRR5579952.contig000511113_24	freshwater_SRR5579952.contig000511113	None	hypothetical protein
freshwater_SRR5579952.contig000511113_25	freshwater_SRR5579952.contig000511113	None	hypothetical protein
freshwater_SRR5579952.contig000511113_26	freshwater_SRR5579952.contig000511113	None	hypothetical protein
freshwater_SRR5579952.contig000511113_27	freshwater_SRR5579952.contig000511113	None	hypothetical protein
freshwater_SRR5579952.contig000511113_28	freshwater_SRR5579952.contig000511113	None	hypothetical protein
freshwater_SRR5579952.contig000511113_29	freshwater_SRR5579952.contig000511113	None	hypothetical protein
freshwater_SRR5579952.contig000511113_30	freshwater_SRR5579952.contig000511113	None	hypothetical protein
freshwater_SRR5579952.contig000511113_31	freshwater_SRR5579952.contig000511113	None	hypothetical protein
freshwater_SRR5579952.contig000511113_32	freshwater_SRR5579952.contig000511113	VOG16083	REFSEQ hypothetical protein
freshwater_SRR5580654.contig000575162_1	freshwater_SRR5580654.contig000575162	None	hypothetical protein
freshwater_SRR5580654.contig000575162_2	freshwater_SRR5580654.contig000575162	VOG00025	sp|A4XQF5|Y803_PSEMY PKHD-type hydroxylase Pmen_0803
freshwater_SRR5580654.contig000575162_3	freshwater_SRR5580654.contig000575162	VOG03369	sp|P13342|VG59_BPT4 Protein Gp59
freshwater_SRR5580654.contig000575162_4	freshwater_SRR5580654.contig000575162	VOG02465	sp|P09035|VHED_BPT2 Single-stranded DNA-binding protein (Fragment)
freshwater_SRR5580654.contig000575162_5	freshwater_SRR5580654.contig000575162	None	hypothetical protein
freshwater_SRR5580654.contig000575162_6	freshwater_SRR5580654.contig000575162	None	hypothetical protein
freshwater_SRR5580654.contig000575162_7	freshwater_SRR5580654.contig000575162	None	hypothetical protein
freshwater_SRR5580654.contig000575162_8	freshwater_SRR5580654.contig000575162	None	hypothetical protein
freshwater_SRR5580654.contig000575162_9	freshwater_SRR5580654.contig000575162	VOG00981	sp|P17173|TAP51_BPT4 Baseplate hub assembly protein gp51
freshwater_SRR5580654.contig000575162_10	freshwater_SRR5580654.contig000575162	VOG00064	sp|P13333|TUBE_BPT4 Tail tube protein gp19
freshwater_SRR5580654.contig000575162_11	freshwater_SRR5580654.contig000575162	VOG02569	sp|P15076|DNAPR_BPT4 Terminal DNA protecting protein
freshwater_SRR5580654.contig000575162_12	freshwater_SRR5580654.contig000575162	VOG00771	sp|P15075|VG50_BPT4 Head completion protein Gp50
freshwater_SRR5580654.contig000575162_13	freshwater_SRR5580654.contig000575162	VOG09814	sp|P13339|BP48_BPT4 Baseplate tail-tube junction protein gp48
freshwater_SRR5580654.contig000575162_14	freshwater_SRR5580654.contig000575162	VOG02524	sp|P16011|BP53_BPT4 Baseplate wedge protein gp53
freshwater_SRR5580654.contig000575162_15	freshwater_SRR5580654.contig000575162	VOG00537	sp|P17172|BP27_BPT4 Baseplate central spike complex protein gp27
freshwater_SRR5580654.contig000575162_16	freshwater_SRR5580654.contig000575162	VOG16242	REFSEQ hypothetical protein
freshwater_SRR5580654.contig000575162_17	freshwater_SRR5580654.contig000575162	VOG18512	REFSEQ hypothetical protein
freshwater_SRR5580654.contig000575162_18	freshwater_SRR5580654.contig000575162	VOG00230	sp|P16009|BP5_BPT4 Baseplate central spike complex protein gp5
freshwater_SRR5580654.contig000575162_19	freshwater_SRR5580654.contig000575162	None	hypothetical protein
freshwater_SRR5580654.contig000575162_20	freshwater_SRR5580654.contig000575162	VOG00912	sp|P39234|NEEDL_BPT4 Baseplate puncturing device gp5.4
freshwater_SRR5580654.contig000575162_21	freshwater_SRR5580654.contig000575162	VOG00326	sp|P09425|BP25_BPT4 Baseplate wedge protein gp25
freshwater_SRR5580654.contig000575162_22	freshwater_SRR5580654.contig000575162	VOG01144	sp|P19060|BP06_BPT4 Baseplate wedge protein gp6
freshwater_SRR5580654.contig000575162_23	freshwater_SRR5580654.contig000575162	VOG04492	REFSEQ baseplate wedge subunit
freshwater_SRR5580654.contig000575162_24	freshwater_SRR5580654.contig000575162	VOG10125	REFSEQ baseplate wedge
freshwater_SRR5580654.contig000575162_25	freshwater_SRR5580654.contig000575162	VOG01969	REFSEQ hypothetical protein
freshwater_SRR5580654.contig000575162_26	freshwater_SRR5580654.contig000575162	VOG00185	REFSEQ hypothetical protein
freshwater_SRR5580654.contig000575162_27	freshwater_SRR5580654.contig000575162	None	hypothetical protein
freshwater_SRR5580654.contig000575162_28	freshwater_SRR5580654.contig000575162	None	hypothetical protein
freshwater_SRR5580654.contig000575162_29	freshwater_SRR5580654.contig000575162	VOG00716	REFSEQ hypothetical protein
freshwater_SRR5580654.contig000575162_30	freshwater_SRR5580654.contig000575162	VOG04756	REFSEQ putative tail fiber protein
freshwater_SRR5580654.contig000575162_31	freshwater_SRR5580654.contig000575162	None	hypothetical protein
freshwater_SRR5580654.contig000575162_32	freshwater_SRR5580654.contig000575162	None	hypothetical protein
freshwater_SRR5580654.contig000575162_33	freshwater_SRR5580654.contig000575162	None	hypothetical protein
freshwater_SRR5580654.contig000575162_34	freshwater_SRR5580654.contig000575162	None	hypothetical protein
freshwater_SRR5580654.contig000575162_35	freshwater_SRR5580654.contig000575162	None	hypothetical protein
freshwater_SRR5580654.contig000575162_36	freshwater_SRR5580654.contig000575162	None	hypothetical protein
freshwater_SRR5580654.contig000575162_37	freshwater_SRR5580654.contig000575162	None	hypothetical protein
freshwater_SRR5580654.contig000575162_38	freshwater_SRR5580654.contig000575162	None	hypothetical protein
freshwater_SRR5580654.contig000575162_39	freshwater_SRR5580654.contig000575162	None	hypothetical protein
freshwater_SRR5580654.contig000575162_40	freshwater_SRR5580654.contig000575162	VOG00947	sp|P11110|NECK1_BPT4 Neck protein gp13
freshwater_SRR5580654.contig000575162_41	freshwater_SRR5580654.contig000575162	VOG09808	sp|P11111|NECK2_BPT4 Neck protein gp14
freshwater_SRR5580654.contig000575162_42	freshwater_SRR5580654.contig000575162	VOG09809	sp|P11112|COMPL_BPT4 Tail completion protein gp15
freshwater_SRR5580654.contig000575162_43	freshwater_SRR5580654.contig000575162	None	hypothetical protein
freshwater_SRR5580654.contig000575162_44	freshwater_SRR5580654.contig000575162	VOG03528	sp|P17311|TERS_BPT4 Terminase, small subunit
freshwater_SRR5580654.contig000575162_45	freshwater_SRR5580654.contig000575162	None	hypothetical protein
freshwater_SRR5580654.contig000575162_46	freshwater_SRR5580654.contig000575162	VOG00991	sp|P17312|TERL_BPT4 Terminase, large subunit
freshwater_SRR5580654.contig000575162_47	freshwater_SRR5580654.contig000575162	VOG00295	sp|P13332|TSP_BPT4 Tail sheath protein
freshwater_SRR5580654.contig000575162_48	freshwater_SRR5580654.contig000575162	VOG00064	sp|P13333|TUBE_BPT4 Tail tube protein gp19
freshwater_SRR5580654.contig000575162_49	freshwater_SRR5580654.contig000575162	VOG00819	sp|P13334|PORTL_BPT4 Portal protein
freshwater_SRR5580654.contig000575162_50	freshwater_SRR5580654.contig000575162	None	hypothetical protein
freshwater_SRR5580654.contig000575162_51	freshwater_SRR5580654.contig000575162	None	hypothetical protein
freshwater_SRR5580654.contig000575162_52	freshwater_SRR5580654.contig000575162	None	hypothetical protein
freshwater_SRR5580654.contig000575162_53	freshwater_SRR5580654.contig000575162	VOG00158	sp|P06807|PCPP_BPT4 Prohead core protein protease
freshwater_SRR5580654.contig000575162_54	freshwater_SRR5580654.contig000575162	VOG01880	sp|Q9ZXI1|SCAF_BPAR1 Capsid assembly scaffolding protein
freshwater_SRR5580654.contig000575162_55	freshwater_SRR5580654.contig000575162	VOG02877	sp|P04535|CAPSH_BPT4 Major capsid protein
freshwater_SRR5580654.contig000575162_56	freshwater_SRR5580654.contig000575162	VOG00064	sp|P13333|TUBE_BPT4 Tail tube protein gp19
freshwater_SRR5580654.contig000575162_57	freshwater_SRR5580654.contig000575162	VOG01503	sp|P04537|UVSY_BPT4 Recombination protein uvsY
freshwater_SRR5580654.contig000575162_58	freshwater_SRR5580654.contig000575162	None	hypothetical protein
freshwater_SRR5580654.contig000575162_59	freshwater_SRR5580654.contig000575162	VOG00935	sp|P20703|UVSW_BPT4 ATP-dependent DNA helicase uvsW
freshwater_SRR5580654.contig000575162_60	freshwater_SRR5580654.contig000575162	VOG00214	REFSEQ hypothetical protein
freshwater_SRR5580654.contig000575162_61	freshwater_SRR5580654.contig000575162	VOG09778	sp|P04524|RP55_BPT4 RNA polymerase sigma factor
freshwater_SRR5580654.contig000575162_62	freshwater_SRR5580654.contig000575162	K14266	prnA, rebH, ktzQ; tryptophan 7-halogenase [EC:1.14.19.9]
freshwater_SRR5580654.contig000575162_63	freshwater_SRR5580654.contig000575162	VOG01045	sp|P04521|EXO1_BPT4 Exonuclease subunit 1
freshwater_SRR5580654.contig000575162_64	freshwater_SRR5580654.contig000575162	VOG00654	sp|P04522|EXO2_BPT4 Exonuclease subunit 2
freshwater_SRR5580654.contig000575162_65	freshwater_SRR5580654.contig000575162	None	hypothetical protein
freshwater_SRR5580654.contig000575162_66	freshwater_SRR5580654.contig000575162	None	hypothetical protein
freshwater_SRR5580654.contig000575162_67	freshwater_SRR5580654.contig000575162	VOG15016	sp|P73441|DEF_SYNY3 Peptide deformylase
freshwater_SRR5580654.contig000575162_68	freshwater_SRR5580654.contig000575162	VOG03034	REFSEQ hypothetical protein
freshwater_SRR5580654.contig000575162_69	freshwater_SRR5580654.contig000575162	PF05118.15	Aspartyl/Asparaginyl beta-hydroxylase
freshwater_SRR5580654.contig000575162_70	freshwater_SRR5580654.contig000575162	None	hypothetical protein
freshwater_SRR5580654.contig000575162_71	freshwater_SRR5580654.contig000575162	VOG00040	REFSEQ hypothetical protein
freshwater_SRR5580654.contig000575162_72	freshwater_SRR5580654.contig000575162	VOG02758	REFSEQ hypothetical protein
freshwater_SRR5580654.contig000575162_73	freshwater_SRR5580654.contig000575162	VOG08815	REFSEQ hypothetical protein
freshwater_SRR5580654.contig000575162_74	freshwater_SRR5580654.contig000575162	None	hypothetical protein
freshwater_SRR5580654.contig000575162_75	freshwater_SRR5580654.contig000575162	VOG00040	REFSEQ hypothetical protein
freshwater_SRR5580654.contig000575162_76	freshwater_SRR5580654.contig000575162	VOG01493	REFSEQ peptidase
freshwater_SRR5580654.contig000575162_77	freshwater_SRR5580654.contig000575162	K09882	cobS; cobaltochelatase CobS [EC:6.6.1.2]
freshwater_SRR5580654.contig000575162_78	freshwater_SRR5580654.contig000575162	None	hypothetical protein
freshwater_SRR5580654.contig000575162_79	freshwater_SRR5580654.contig000575162	VOG23578	REFSEQ hypothetical protein
freshwater_SRR5580654.contig000575162_80	freshwater_SRR5580654.contig000575162	VOG09774	sp|P04525|DPA5_BPT4 DNA polymerase clamp
freshwater_SRR5580654.contig000575162_81	freshwater_SRR5580654.contig000575162	VOG01833	sp|P04526|DPA44_BPT4 Sliding-clamp-loader gp44 subunit
freshwater_SRR5580654.contig000575162_82	freshwater_SRR5580654.contig000575162	VOG00704	REFSEQ hypothetical protein
freshwater_SRR5580654.contig000575162_83	freshwater_SRR5580654.contig000575162	VOG09773	sp|P04527|DPA62_BPT4 Sliding-clamp-loader gp44 subunit
freshwater_SRR5580654.contig000575162_84	freshwater_SRR5580654.contig000575162	VOG02657	sp|P69626|REGA_BPT6 Translation repressor protein
freshwater_SRR5580654.contig000575162_85	freshwater_SRR5580654.contig000575162	K04080	ibpA; molecular chaperone IbpA
freshwater_SRR5580654.contig000575162_86	freshwater_SRR5580654.contig000575162	None	hypothetical protein
freshwater_SRR5580654.contig000575162_87	freshwater_SRR5580654.contig000575162	VOG00214	REFSEQ hypothetical protein
freshwater_SRR5580654.contig000575162_88	freshwater_SRR5580654.contig000575162	VOG00109	sp|Q38087|DPOL_BPR69 DNA-directed DNA polymerase
freshwater_SRR5580654.contig000575162_89	freshwater_SRR5580654.contig000575162	VOG11855	REFSEQ hypothetical protein
freshwater_SRR5580654.contig000575162_90	freshwater_SRR5580654.contig000575162	VOG01109	sp|P04529|UVSX_BPT4 Recombination and repair protein
freshwater_SRR5580654.contig000575162_91	freshwater_SRR5580654.contig000575162	None	hypothetical protein
freshwater_SRR5580654.contig000575162_92	freshwater_SRR5580654.contig000575162	VOG00557	sp|P04530|VG41_BPT4 ATP-dependent helicase 41
freshwater_SRR5580654.contig000575162_93	freshwater_SRR5580654.contig000575162	None	hypothetical protein
freshwater_SRR5580654.contig000575162_94	freshwater_SRR5580654.contig000575162	VOG16083	REFSEQ hypothetical protein
freshwater_SRR5580654.contig000575162_95	freshwater_SRR5580654.contig000575162	VOG15604	REFSEQ hypothetical protein
freshwater_SRR5580654.contig000575162_96	freshwater_SRR5580654.contig000575162	VOG10133	REFSEQ hypothetical protein
freshwater_SRR5580654.contig000575162_97	freshwater_SRR5580654.contig000575162	VOG03154	REFSEQ cytitidyltransferase
freshwater_SRR5580654.contig000575162_98	freshwater_SRR5580654.contig000575162	None	hypothetical protein
freshwater_SRR5580654.contig000575162_99	freshwater_SRR5580654.contig000575162	VOG07026	REFSEQ hypothetical protein
freshwater_SRR5580654.contig000575162_100	freshwater_SRR5580654.contig000575162	None	hypothetical protein
freshwater_SRR5580654.contig000575162_101	freshwater_SRR5580654.contig000575162	None	hypothetical protein
freshwater_SRR5580654.contig000575162_102	freshwater_SRR5580654.contig000575162	VOG00456	sp|P59935|53DR_BPKV4 Putative 5'(3')-deoxyribonucleotidase
freshwater_SRR5580653.contig000421725_1	freshwater_SRR5580653.contig000421725	None	hypothetical protein
freshwater_SRR5580653.contig000421725_2	freshwater_SRR5580653.contig000421725	None	hypothetical protein
freshwater_SRR5580653.contig000421725_3	freshwater_SRR5580653.contig000421725	VOG10132	REFSEQ hypothetical protein
freshwater_SRR5580653.contig000421725_4	freshwater_SRR5580653.contig000421725	VOG01396	sp|P39228|Y01K_BPT4 Uncharacterized 5.9 kDa protein in Gp58-sp intergenic region
freshwater_SRR5580653.contig000421725_5	freshwater_SRR5580653.contig000421725	None	hypothetical protein
freshwater_SRR5580653.contig000421725_6	freshwater_SRR5580653.contig000421725	VOG00394	sp|P39504|SPAN1_BPT4 Spanin, inner membrane subunit
freshwater_SRR5580653.contig000421725_7	freshwater_SRR5580653.contig000421725	VOG00403	sp|P39503|SPAN2_BPT4 Spanin, outer lipoprotein subunit
freshwater_SRR5580653.contig000421725_8	freshwater_SRR5580653.contig000421725	VOG09395	sp|A6Q367|RTPR_NITSB Probable adenosylcobalamin-dependent ribonucleoside-triphosphate reductase
freshwater_SRR5580653.contig000421725_9	freshwater_SRR5580653.contig000421725	None	hypothetical protein
freshwater_SRR5580653.contig000421725_10	freshwater_SRR5580653.contig000421725	VOG00333	sp|P07072|TEV2_BPT4 Intron-associated endonuclease 2
freshwater_SRR5580653.contig000421725_11	freshwater_SRR5580653.contig000421725	VOG03187	REFSEQ hypothetical protein
freshwater_SRR5580653.contig000421725_12	freshwater_SRR5580653.contig000421725	None	hypothetical protein
freshwater_SRR5580653.contig000421725_13	freshwater_SRR5580653.contig000421725	VOG10126	REFSEQ hypothetical protein
freshwater_SRR5580653.contig000421725_14	freshwater_SRR5580653.contig000421725	VOG02747	sp|P46343|PHOL_BACSU PhoH-like protein
freshwater_SRR5580653.contig000421725_15	freshwater_SRR5580653.contig000421725	VOG11855	REFSEQ hypothetical protein
freshwater_SRR5580653.contig000421725_16	freshwater_SRR5580653.contig000421725	VOG03014	REFSEQ putative virion protein and lysozyme murein
freshwater_SRR5580653.contig000421725_17	freshwater_SRR5580653.contig000421725	None	hypothetical protein
freshwater_SRR5580653.contig000421725_18	freshwater_SRR5580653.contig000421725	None	hypothetical protein
freshwater_SRR5580653.contig000421725_19	freshwater_SRR5580653.contig000421725	K22227	ahbD; heme synthase
freshwater_SRR5580653.contig000421725_20	freshwater_SRR5580653.contig000421725	K07270	K07270; glycosyl transferase, family 25
freshwater_SRR5580653.contig000421725_21	freshwater_SRR5580653.contig000421725	None	hypothetical protein
freshwater_SRR5580653.contig000421725_22	freshwater_SRR5580653.contig000421725	None	hypothetical protein
freshwater_SRR5580653.contig000421725_23	freshwater_SRR5580653.contig000421725	VOG23666	REFSEQ hypothetical protein
freshwater_SRR5580653.contig000421725_24	freshwater_SRR5580653.contig000421725	VOG00806	sp|Q5UNV4|UNAP_MIMIV Probable UDP-N-acetylglucosamine pyrophosphorylase
freshwater_SRR5580653.contig000421725_25	freshwater_SRR5580653.contig000421725	VOG02394	REFSEQ hypothetical protein
freshwater_SRR5580653.contig000421725_26	freshwater_SRR5580653.contig000421725	None	hypothetical protein
freshwater_SRR5580653.contig000421725_27	freshwater_SRR5580653.contig000421725	None	hypothetical protein
freshwater_SRR5580653.contig000421725_28	freshwater_SRR5580653.contig000421725	None	hypothetical protein
freshwater_SRR5580653.contig000421725_29	freshwater_SRR5580653.contig000421725	PF01755.17	Glycosyltransferase family 25 (LPS biosynthesis protein)
freshwater_SRR5580653.contig000421725_30	freshwater_SRR5580653.contig000421725	None	hypothetical protein
freshwater_SRR5580653.contig000421725_31	freshwater_SRR5580653.contig000421725	VOG17423	REFSEQ putative nucleotidyltransferase
freshwater_SRR5580653.contig000421725_32	freshwater_SRR5580653.contig000421725	PF01755.17	Glycosyltransferase family 25 (LPS biosynthesis protein)
freshwater_SRR5580653.contig000421725_33	freshwater_SRR5580653.contig000421725	K07270	K07270; glycosyl transferase, family 25
freshwater_SRR5580653.contig000421725_34	freshwater_SRR5580653.contig000421725	None	hypothetical protein
freshwater_SRR5580653.contig000421725_35	freshwater_SRR5580653.contig000421725	None	hypothetical protein
freshwater_SRR5580653.contig000421725_36	freshwater_SRR5580653.contig000421725	None	hypothetical protein
freshwater_SRR5580653.contig000421725_37	freshwater_SRR5580653.contig000421725	VOG01402	REFSEQ hypothetical protein
freshwater_SRR5580653.contig000421725_38	freshwater_SRR5580653.contig000421725	None	hypothetical protein
freshwater_SRR5580653.contig000421725_39	freshwater_SRR5580653.contig000421725	None	hypothetical protein
freshwater_SRR5580653.contig000421725_40	freshwater_SRR5580653.contig000421725	None	hypothetical protein
freshwater_SRR5580653.contig000421725_41	freshwater_SRR5580653.contig000421725	None	hypothetical protein
freshwater_SRR5580653.contig000421725_42	freshwater_SRR5580653.contig000421725	None	hypothetical protein
freshwater_SRR5580653.contig000421725_43	freshwater_SRR5580653.contig000421725	None	hypothetical protein
freshwater_SRR5580653.contig000421725_44	freshwater_SRR5580653.contig000421725	None	hypothetical protein
freshwater_SRR5580653.contig000421725_45	freshwater_SRR5580653.contig000421725	K01637	E4.1.3.1, aceA; isocitrate lyase [EC:4.1.3.1]
freshwater_SRR5580653.contig000421725_46	freshwater_SRR5580653.contig000421725	None	hypothetical protein
freshwater_SRR5580653.contig000421725_47	freshwater_SRR5580653.contig000421725	None	hypothetical protein
freshwater_SRR5580653.contig000421725_48	freshwater_SRR5580653.contig000421725	None	hypothetical protein
freshwater_SRR5580653.contig000421725_49	freshwater_SRR5580653.contig000421725	VOG00715	sp|Q05259|THYX_BPML5 Probable flavin-dependent thymidylate synthase
freshwater_SRR5580653.contig000421725_50	freshwater_SRR5580653.contig000421725	VOG03082	REFSEQ hypothetical protein
freshwater_SRR5580653.contig000421725_51	freshwater_SRR5580653.contig000421725	None	hypothetical protein
freshwater_SRR5580653.contig000421725_52	freshwater_SRR5580653.contig000421725	None	hypothetical protein
freshwater_SRR5580653.contig000421725_53	freshwater_SRR5580653.contig000421725	VOG00982	sp|O33952|UDG8_ECOLX UDP-glucose 6-dehydrogenase
freshwater_SRR5580653.contig000421725_54	freshwater_SRR5580653.contig000421725	None	hypothetical protein
freshwater_SRR5580653.contig000421725_55	freshwater_SRR5580653.contig000421725	VOG09828	sp|P13338|VG33_BPT4 RNA polymerase-associated protein Gp33
freshwater_SRR5580653.contig000421725_56	freshwater_SRR5580653.contig000421725	VOG02465	sp|P09035|VHED_BPT2 Single-stranded DNA-binding protein (Fragment)
freshwater_SRR5580653.contig000421725_57	freshwater_SRR5580653.contig000421725	None	hypothetical protein
freshwater_SRR5580653.contig000421725_58	freshwater_SRR5580653.contig000421725	VOG00810	REFSEQ hypothetical protein
freshwater_SRR5580653.contig000421725_59	freshwater_SRR5580653.contig000421725	VOG00981	sp|P17173|TAP51_BPT4 Baseplate hub assembly protein gp51
freshwater_SRR5580653.contig000421725_60	freshwater_SRR5580653.contig000421725	VOG00064	sp|P13333|TUBE_BPT4 Tail tube protein gp19
freshwater_SRR5580653.contig000421725_61	freshwater_SRR5580653.contig000421725	VOG02569	sp|P15076|DNAPR_BPT4 Terminal DNA protecting protein
freshwater_SRR5580653.contig000421725_62	freshwater_SRR5580653.contig000421725	VOG00771	sp|P15075|VG50_BPT4 Head completion protein Gp50
freshwater_SRR5580653.contig000421725_63	freshwater_SRR5580653.contig000421725	VOG09814	sp|P13339|BP48_BPT4 Baseplate tail-tube junction protein gp48
freshwater_SRR5580653.contig000421725_64	freshwater_SRR5580653.contig000421725	VOG02524	sp|P16011|BP53_BPT4 Baseplate wedge protein gp53
freshwater_SRR5580653.contig000421725_65	freshwater_SRR5580653.contig000421725	VOG00537	sp|P17172|BP27_BPT4 Baseplate central spike complex protein gp27
freshwater_SRR5580653.contig000421725_66	freshwater_SRR5580653.contig000421725	VOG00230	sp|P16009|BP5_BPT4 Baseplate central spike complex protein gp5
freshwater_SRR5580653.contig000421725_67	freshwater_SRR5580653.contig000421725	VOG00699	sp|P20331|ENLYS_BPT3 Endolysin
freshwater_SRR5580653.contig000421725_68	freshwater_SRR5580653.contig000421725	VOG00542	REFSEQ hypothetical protein
freshwater_SRR5580653.contig000421725_69	freshwater_SRR5580653.contig000421725	None	hypothetical protein
freshwater_SRR5580653.contig000421725_70	freshwater_SRR5580653.contig000421725	VOG00326	sp|P09425|BP25_BPT4 Baseplate wedge protein gp25
freshwater_SRR5580653.contig000421725_71	freshwater_SRR5580653.contig000421725	VOG01144	sp|P19060|BP06_BPT4 Baseplate wedge protein gp6
freshwater_SRR5580653.contig000421725_72	freshwater_SRR5580653.contig000421725	VOG04492	REFSEQ baseplate wedge subunit
freshwater_SRR5580653.contig000421725_73	freshwater_SRR5580653.contig000421725	VOG03252	sp|P10927|BP09_BPT4 Baseplate protein gp9
freshwater_SRR5580653.contig000421725_74	freshwater_SRR5580653.contig000421725	VOG10125	REFSEQ baseplate wedge
freshwater_SRR5580653.contig000421725_75	freshwater_SRR5580653.contig000421725	VOG01969	REFSEQ hypothetical protein
freshwater_SRR5580653.contig000421725_76	freshwater_SRR5580653.contig000421725	None	hypothetical protein
freshwater_SRR5580653.contig000421725_77	freshwater_SRR5580653.contig000421725	VOG20963	REFSEQ baseplate wedge initiator
freshwater_SRR5580653.contig000421725_78	freshwater_SRR5580653.contig000421725	None	hypothetical protein
freshwater_SRR5580653.contig000421725_79	freshwater_SRR5580653.contig000421725	None	hypothetical protein
freshwater_SRR5580653.contig000421725_80	freshwater_SRR5580653.contig000421725	None	hypothetical protein
freshwater_SRR5580653.contig000421725_81	freshwater_SRR5580653.contig000421725	None	hypothetical protein
freshwater_SRR5580653.contig000421725_82	freshwater_SRR5580653.contig000421725	VOG00106	sp|Q7Y5D9|FIBL2_BPT5 L-shaped tail fiber protein p132
freshwater_SRR5580653.contig000421725_83	freshwater_SRR5580653.contig000421725	None	hypothetical protein
freshwater_SRR5580653.contig000421725_84	freshwater_SRR5580653.contig000421725	VOG18515	REFSEQ hypothetical protein
freshwater_SRR5580653.contig000421725_85	freshwater_SRR5580653.contig000421725	VOG04756	REFSEQ putative tail fiber protein
freshwater_SRR5580653.contig000421725_86	freshwater_SRR5580653.contig000421725	None	hypothetical protein
freshwater_SRR5580653.contig000421725_87	freshwater_SRR5580653.contig000421725	None	hypothetical protein
freshwater_SRR5580653.contig000421725_88	freshwater_SRR5580653.contig000421725	None	hypothetical protein
freshwater_SRR5580653.contig000421725_89	freshwater_SRR5580653.contig000421725	VOG00397	REFSEQ hypothetical protein
freshwater_SRR5580653.contig000421725_90	freshwater_SRR5580653.contig000421725	None	hypothetical protein
freshwater_SRR5580653.contig000421725_91	freshwater_SRR5580653.contig000421725	None	hypothetical protein
freshwater_SRR5580653.contig000421725_92	freshwater_SRR5580653.contig000421725	None	hypothetical protein
freshwater_SRR5580653.contig000421725_93	freshwater_SRR5580653.contig000421725	None	hypothetical protein
freshwater_SRR5580653.contig000421725_94	freshwater_SRR5580653.contig000421725	None	hypothetical protein
freshwater_SRR5580653.contig000421725_95	freshwater_SRR5580653.contig000421725	None	hypothetical protein
freshwater_SRR5580653.contig000421725_96	freshwater_SRR5580653.contig000421725	None	hypothetical protein
freshwater_SRR5580653.contig000421725_97	freshwater_SRR5580653.contig000421725	None	hypothetical protein
freshwater_SRR5580653.contig000421725_98	freshwater_SRR5580653.contig000421725	None	hypothetical protein
freshwater_SRR5580653.contig000421725_99	freshwater_SRR5580653.contig000421725	None	hypothetical protein
freshwater_SRR5580653.contig000421725_100	freshwater_SRR5580653.contig000421725	None	hypothetical protein
freshwater_SRR5580653.contig000421725_101	freshwater_SRR5580653.contig000421725	None	hypothetical protein
freshwater_SRR5580653.contig000421725_102	freshwater_SRR5580653.contig000421725	None	hypothetical protein
freshwater_SRR5580653.contig000421725_103	freshwater_SRR5580653.contig000421725	None	hypothetical protein
freshwater_SRR5580653.contig000421725_104	freshwater_SRR5580653.contig000421725	K13472	raxST; sulfotransferase
freshwater_SRR5580653.contig000421725_105	freshwater_SRR5580653.contig000421725	VOG01381	REFSEQ ferrochelatase
freshwater_SRR5580653.contig000421725_106	freshwater_SRR5580653.contig000421725	VOG00947	sp|P11110|NECK1_BPT4 Neck protein gp13
freshwater_SRR5580653.contig000421725_107	freshwater_SRR5580653.contig000421725	VOG09808	sp|P11111|NECK2_BPT4 Neck protein gp14
freshwater_SRR5580653.contig000421725_108	freshwater_SRR5580653.contig000421725	VOG09808	sp|P11111|NECK2_BPT4 Neck protein gp14
freshwater_SRR5580653.contig000421725_109	freshwater_SRR5580653.contig000421725	VOG09809	sp|P11112|COMPL_BPT4 Tail completion protein gp15
freshwater_SRR5580653.contig000421725_110	freshwater_SRR5580653.contig000421725	VOG03528	sp|P17311|TERS_BPT4 Terminase, small subunit
freshwater_SRR5580653.contig000421725_111	freshwater_SRR5580653.contig000421725	VOG00991	sp|P17312|TERL_BPT4 Terminase, large subunit
freshwater_SRR5580653.contig000421725_112	freshwater_SRR5580653.contig000421725	VOG00295	sp|P13332|TSP_BPT4 Tail sheath protein
freshwater_SRR5580653.contig000421725_113	freshwater_SRR5580653.contig000421725	VOG00064	sp|P13333|TUBE_BPT4 Tail tube protein gp19
freshwater_SRR5580653.contig000421725_114	freshwater_SRR5580653.contig000421725	VOG00819	sp|P13334|PORTL_BPT4 Portal protein
freshwater_SRR5580653.contig000421725_115	freshwater_SRR5580653.contig000421725	None	hypothetical protein
freshwater_SRR5580653.contig000421725_116	freshwater_SRR5580653.contig000421725	None	hypothetical protein
freshwater_SRR5580653.contig000421725_117	freshwater_SRR5580653.contig000421725	VOG00158	sp|P06807|PCPP_BPT4 Prohead core protein protease
freshwater_SRR5580653.contig000421725_118	freshwater_SRR5580653.contig000421725	VOG01880	sp|Q9ZXI1|SCAF_BPAR1 Capsid assembly scaffolding protein
freshwater_SRR5580653.contig000421725_119	freshwater_SRR5580653.contig000421725	VOG02877	sp|P04535|CAPSH_BPT4 Major capsid protein
freshwater_SRR5580653.contig000421725_120	freshwater_SRR5580653.contig000421725	None	hypothetical protein
freshwater_SRR5580653.contig000421725_121	freshwater_SRR5580653.contig000421725	VOG00064	sp|P13333|TUBE_BPT4 Tail tube protein gp19
freshwater_SRR5580653.contig000421725_122	freshwater_SRR5580653.contig000421725	VOG01503	sp|P04537|UVSY_BPT4 Recombination protein uvsY
freshwater_SRR5580653.contig000421725_123	freshwater_SRR5580653.contig000421725	VOG00935	sp|P20703|UVSW_BPT4 ATP-dependent DNA helicase uvsW
freshwater_SRR5580653.contig000421725_124	freshwater_SRR5580653.contig000421725	VOG00214	REFSEQ hypothetical protein
freshwater_SRR5580653.contig000421725_125	freshwater_SRR5580653.contig000421725	VOG09778	sp|P04524|RP55_BPT4 RNA polymerase sigma factor
freshwater_SRR5580653.contig000421725_126	freshwater_SRR5580653.contig000421725	VOG01045	sp|P04521|EXO1_BPT4 Exonuclease subunit 1
freshwater_SRR5580653.contig000421725_127	freshwater_SRR5580653.contig000421725	VOG00654	sp|P04522|EXO2_BPT4 Exonuclease subunit 2
freshwater_SRR5580653.contig000421725_128	freshwater_SRR5580653.contig000421725	VOG09774	sp|P04525|DPA5_BPT4 DNA polymerase clamp
freshwater_SRR5580653.contig000421725_129	freshwater_SRR5580653.contig000421725	None	hypothetical protein
freshwater_SRR5580653.contig000421725_130	freshwater_SRR5580653.contig000421725	VOG01833	sp|P04526|DPA44_BPT4 Sliding-clamp-loader gp44 subunit
freshwater_SRR5580653.contig000421725_131	freshwater_SRR5580653.contig000421725	K08679	E5.1.3.6; UDP-glucuronate 4-epimerase [EC:5.1.3.6]
freshwater_SRR5580653.contig000421725_132	freshwater_SRR5580653.contig000421725	VOG09773	sp|P04527|DPA62_BPT4 Sliding-clamp-loader gp44 subunit
freshwater_SRR5580653.contig000421725_133	freshwater_SRR5580653.contig000421725	VOG02657	sp|P69626|REGA_BPT6 Translation repressor protein
freshwater_SRR5580653.contig000421725_134	freshwater_SRR5580653.contig000421725	K04080	ibpA; molecular chaperone IbpA
freshwater_SRR5580653.contig000421725_135	freshwater_SRR5580653.contig000421725	None	hypothetical protein
freshwater_SRR5580653.contig000421725_136	freshwater_SRR5580653.contig000421725	None	hypothetical protein
freshwater_SRR5580653.contig000421725_137	freshwater_SRR5580653.contig000421725	VOG00109	sp|Q38087|DPOL_BPR69 DNA-directed DNA polymerase
freshwater_SRR5580653.contig000421725_138	freshwater_SRR5580653.contig000421725	None	hypothetical protein
freshwater_SRR5580653.contig000421725_139	freshwater_SRR5580653.contig000421725	VOG00982	sp|O33952|UDG8_ECOLX UDP-glucose 6-dehydrogenase
freshwater_SRR5580653.contig000421725_140	freshwater_SRR5580653.contig000421725	VOG01109	sp|P04529|UVSX_BPT4 Recombination and repair protein
freshwater_SRR5580653.contig000421725_141	freshwater_SRR5580653.contig000421725	None	hypothetical protein
freshwater_SRR5580653.contig000421725_142	freshwater_SRR5580653.contig000421725	VOG00557	sp|P04530|VG41_BPT4 ATP-dependent helicase 41
freshwater_SRR5580653.contig000421725_143	freshwater_SRR5580653.contig000421725	None	hypothetical protein
freshwater_SRR5580653.contig000421725_144	freshwater_SRR5580653.contig000421725	None	hypothetical protein
freshwater_SRR5580653.contig000421725_145	freshwater_SRR5580653.contig000421725	VOG09850	REFSEQ hypothetical protein
freshwater_SRR5580653.contig000421725_146	freshwater_SRR5580653.contig000421725	None	hypothetical protein
freshwater_SRR5580653.contig000421725_147	freshwater_SRR5580653.contig000421725	VOG02905	REFSEQ hypothetical protein
freshwater_SRR5580653.contig000421725_148	freshwater_SRR5580653.contig000421725	VOG00198	sp|Q06717|GSTG_BPT2 Beta-glucosyl-HMC-alpha-glucosyl-transferase
freshwater_SRR5580653.contig000421725_149	freshwater_SRR5580653.contig000421725	K00980	tagD; glycerol-3-phosphate cytidylyltransferase [EC:2.7.7.39]
freshwater_SRR5580653.contig000421725_150	freshwater_SRR5580653.contig000421725	VOG23578	REFSEQ hypothetical protein
freshwater_SRR5580653.contig000421725_151	freshwater_SRR5580653.contig000421725	K01173	ENDOG; endonuclease G, mitochondrial
freshwater_SRR5580653.contig000421725_152	freshwater_SRR5580653.contig000421725	None	hypothetical protein
freshwater_SRR5580653.contig000421725_153	freshwater_SRR5580653.contig000421725	K06223	dam; DNA adenine methylase [EC:2.1.1.72]
freshwater_SRR5580653.contig000421725_154	freshwater_SRR5580653.contig000421725	None	hypothetical protein
freshwater_SRR5580653.contig000421725_155	freshwater_SRR5580653.contig000421725	VOG00567	sp|P17308|Y13B_BPT4 Uncharacterized 11.5 kDa protein in Gp31-cd intergenic region
freshwater_SRR5580653.contig000421725_156	freshwater_SRR5580653.contig000421725	None	hypothetical protein
freshwater_SRR5580653.contig000421725_157	freshwater_SRR5580653.contig000421725	None	hypothetical protein
freshwater_SRR5580653.contig000421725_158	freshwater_SRR5580653.contig000421725	PF01592.16	NifU-like N terminal domain
freshwater_SRR5580653.contig000421725_159	freshwater_SRR5580653.contig000421725	None	hypothetical protein
freshwater_SRR5580653.contig000421725_160	freshwater_SRR5580653.contig000421725	VOG17423	REFSEQ putative nucleotidyltransferase
freshwater_SRR5580653.contig000421725_161	freshwater_SRR5580653.contig000421725	K00364	E1.7.1.7, guaC; GMP reductase [EC:1.7.1.7]
freshwater_SRR5580653.contig000421725_162	freshwater_SRR5580653.contig000421725	None	hypothetical protein
freshwater_SRR5580653.contig000421725_163	freshwater_SRR5580653.contig000421725	None	hypothetical protein
freshwater_SRR5580653.contig000421725_164	freshwater_SRR5580653.contig000421725	None	hypothetical protein
freshwater_SRR5580653.contig000421725_165	freshwater_SRR5580653.contig000421725	None	hypothetical protein
freshwater_SRR5580653.contig000421725_166	freshwater_SRR5580653.contig000421725	None	hypothetical protein
freshwater_SRR5580653.contig000421725_167	freshwater_SRR5580653.contig000421725	None	hypothetical protein
freshwater_SRR5580653.contig000421725_168	freshwater_SRR5580653.contig000421725	None	hypothetical protein
freshwater_SRR5580653.contig000421725_169	freshwater_SRR5580653.contig000421725	VOG16542	REFSEQ hypothetical protein
freshwater_SRR5580653.contig000421725_170	freshwater_SRR5580653.contig000421725	None	hypothetical protein
freshwater_SRR5580653.contig000421725_171	freshwater_SRR5580653.contig000421725	None	hypothetical protein
freshwater_SRR5580653.contig000421725_172	freshwater_SRR5580653.contig000421725	None	hypothetical protein
freshwater_SRR5580653.contig000421725_173	freshwater_SRR5580653.contig000421725	None	hypothetical protein
freshwater_SRR5580653.contig000421725_174	freshwater_SRR5580653.contig000421725	None	hypothetical protein
freshwater_SRR5580653.contig000421725_175	freshwater_SRR5580653.contig000421725	VOG03075	REFSEQ hypothetical protein
freshwater_SRR5580653.contig000421725_176	freshwater_SRR5580653.contig000421725	None	hypothetical protein
freshwater_SRR5580653.contig000421725_177	freshwater_SRR5580653.contig000421725	VOG00012	sp|Q5UPT4|YL247_MIMIV Uncharacterized HNH endonuclease L247
freshwater_SRR5580653.contig000421725_178	freshwater_SRR5580653.contig000421725	None	hypothetical protein
freshwater_SRR5580653.contig000421725_179	freshwater_SRR5580653.contig000421725	VOG10569	REFSEQ hypothetical protein
freshwater_SRR5580653.contig000421725_180	freshwater_SRR5580653.contig000421725	None	hypothetical protein
freshwater_SRR5580653.contig000421725_181	freshwater_SRR5580653.contig000421725	VOG16083	REFSEQ hypothetical protein
freshwater_SRR5580653.contig000421725_182	freshwater_SRR5580653.contig000421725	None	hypothetical protein
freshwater_SRR5580653.contig000421725_183	freshwater_SRR5580653.contig000421725	None	hypothetical protein
freshwater_SRR5580653.contig000421725_184	freshwater_SRR5580653.contig000421725	None	hypothetical protein
freshwater_SRR5580653.contig000421725_185	freshwater_SRR5580653.contig000421725	None	hypothetical protein
freshwater_SRR5580653.contig000421725_186	freshwater_SRR5580653.contig000421725	VOG15604	REFSEQ hypothetical protein
freshwater_SRR5580653.contig000421725_187	freshwater_SRR5580653.contig000421725	VOG18512	REFSEQ hypothetical protein
freshwater_SRR5580653.contig000421725_188	freshwater_SRR5580653.contig000421725	VOG10133	REFSEQ hypothetical protein
freshwater_SRR5580653.contig000421725_189	freshwater_SRR5580653.contig000421725	None	hypothetical protein
freshwater_SRR5580653.contig000421725_190	freshwater_SRR5580653.contig000421725	VOG03154	REFSEQ cytitidyltransferase
freshwater_SRR5580653.contig000421725_191	freshwater_SRR5580653.contig000421725	VOG07026	REFSEQ hypothetical protein
freshwater_SRR5580653.contig000421725_192	freshwater_SRR5580653.contig000421725	VOG01546	REFSEQ hypothetical protein
freshwater_SRR5580653.contig000421725_193	freshwater_SRR5580653.contig000421725	None	hypothetical protein
freshwater_SRR5580653.contig000421725_194	freshwater_SRR5580653.contig000421725	None	hypothetical protein
freshwater_SRR5580653.contig000421725_195	freshwater_SRR5580653.contig000421725	None	hypothetical protein
freshwater_SRR5580653.contig000421725_196	freshwater_SRR5580653.contig000421725	VOG03779	REFSEQ hypothetical protein
freshwater_SRR5580653.contig000421725_197	freshwater_SRR5580653.contig000421725	None	hypothetical protein
