# Supplementary material for: Insights into the global freshwater virome
Source: Front Microbiol. 2022 Sep 28;13:953500. doi: 10.3389/fmicb.2022.953500 (PMC9554406; doi:10.3389/fmicb.2022.953500)
Supplement: SUPPLEMENTARY TABLE S7 — Hosts of all 19210 vOTUs. [file Table_7.xlsx]

## Sheet: Hosts
Genome	Host	Criterion	Taxid	Superkingdom	Phylum	Class	Order	Family	Genus
freshwater_ERR019478.contig000000001	No hits found. Sorry	None
freshwater_ERR019478.contig000000002	No hits found. Sorry	None
freshwater_ERR019478.contig000000004	No hits found. Sorry	None
freshwater_ERR019478.contig000000005	No hits found. Sorry	None
freshwater_ERR019478.contig000000006	No hits found. Sorry	None
freshwater_ERR019478.contig000000007	No hits found. Sorry	None
freshwater_ERR019478.contig000000008	No hits found. Sorry	None
freshwater_ERR019478.contig000000009	No hits found. Sorry	None
freshwater_ERR019478.contig000000010	No hits found. Sorry	None
freshwater_ERR019478.contig000000011	No hits found. Sorry	None
freshwater_ERR019478.contig000000012	No hits found. Sorry	None
freshwater_ERR019478.contig000000013	No hits found. Sorry	None
freshwater_ERR019478.contig000000016	No hits found. Sorry	None
freshwater_ERR019478.contig000000017	No hits found. Sorry	None
freshwater_ERR019478.contig000000020	No hits found. Sorry	None
freshwater_ERR019478.contig000000021	No hits found. Sorry	None
freshwater_ERR019478.contig000000022	No hits found. Sorry	None
freshwater_ERR019478.contig000000024	No hits found. Sorry	None
freshwater_ERR414817.contig000000472	No hits found. Sorry	None
freshwater_ERR414817.contig000000647	No hits found. Sorry	None
freshwater_ERR414817.contig000002273	No hits found. Sorry	None
freshwater_ERR414817.contig000004569	No hits found. Sorry	None
freshwater_ERR414817.contig000007422	No hits found. Sorry	None
freshwater_ERR414817.contig000010136	No hits found. Sorry	None
freshwater_ERR414818.contig000001953	No hits found. Sorry	None
freshwater_ERR414818.contig000004556	No hits found. Sorry	None
freshwater_ERR414818.contig000006807	No hits found. Sorry	None
freshwater_ERR414818.contig000006866	No hits found. Sorry	None
freshwater_ERR414818.contig000007660	No hits found. Sorry	None
freshwater_ERR414818.contig000007715	No hits found. Sorry	None
freshwater_ERR414818.contig000007925	No hits found. Sorry	None
freshwater_ERR414818.contig000008191	No hits found. Sorry	None
freshwater_ERR414818.contig000008405	No hits found. Sorry	None
freshwater_ERR414818.contig000013936	No hits found. Sorry	None
freshwater_ERR414818.contig000016935	No hits found. Sorry	None
freshwater_ERR414820.contig000000699	No hits found. Sorry	None
freshwater_ERR414820.contig000002349	No hits found. Sorry	None
freshwater_ERR414820.contig000004040	No hits found. Sorry	None
freshwater_ERR414820.contig000005583	No hits found. Sorry	None
freshwater_ERR414820.contig000006544	No hits found. Sorry	None
freshwater_ERR414820.contig000007472	No hits found. Sorry	None
freshwater_ERR414820.contig000007612	No hits found. Sorry	None
freshwater_ERR414820.contig000009067	No hits found. Sorry	None
freshwater_ERR414820.contig000011304	No hits found. Sorry	None
freshwater_ERR414820.contig000011380	No hits found. Sorry	None
freshwater_ERR414820.contig000026682	Flavobacterium	1	237	Bacteria	Bacteroidetes	Flavobacteriia	Flavobacteriales	Flavobacteriaceae	Flavobacterium
freshwater_ERR414820.contig000027906	Flavobacterium	1	237	Bacteria	Bacteroidetes	Flavobacteriia	Flavobacteriales	Flavobacteriaceae	Flavobacterium
freshwater_ERR414821.contig000000281	No hits found. Sorry	None
freshwater_ERR414821.contig000000740	No hits found. Sorry	None
freshwater_ERR414821.contig000001009	No hits found. Sorry	None
freshwater_ERR414821.contig000002167	No hits found. Sorry	None
freshwater_ERR414821.contig000003194	No hits found. Sorry	None
freshwater_ERR414821.contig000004445	No hits found. Sorry	None
freshwater_ERR414821.contig000004591	No hits found. Sorry	None
freshwater_ERR414821.contig000004940	No hits found. Sorry	None
freshwater_ERR414821.contig000005638	No hits found. Sorry	None
freshwater_ERR414821.contig000005828	No hits found. Sorry	None
freshwater_ERR414821.contig000006094	No hits found. Sorry	None
freshwater_ERR414821.contig000007291	No hits found. Sorry	None
freshwater_ERR414821.contig000007292	No hits found. Sorry	None
freshwater_ERR414821.contig000008131	No hits found. Sorry	None
freshwater_ERR414821.contig000008607	No hits found. Sorry	None
freshwater_ERR414821.contig000010158	No hits found. Sorry	None
freshwater_ERR414821.contig000010582	No hits found. Sorry	None
freshwater_ERR414821.contig000010692	No hits found. Sorry	None
freshwater_ERR414821.contig000011093	No hits found. Sorry	None
freshwater_ERR414821.contig000011460	No hits found. Sorry	None
freshwater_ERR414821.contig000011702	No hits found. Sorry	None
freshwater_ERR414821.contig000011835	No hits found. Sorry	None
freshwater_ERR414821.contig000012216	Photobacterium	1	657	Bacteria	Proteobacteria	Gammaproteobacteria	Vibrionales	Vibrionaceae	Photobacterium
freshwater_ERR414821.contig000012351	No hits found. Sorry	None
freshwater_ERR414821.contig000013320	No hits found. Sorry	None
freshwater_ERR414821.contig000013774	Flavobacterium	1	237	Bacteria	Bacteroidetes	Flavobacteriia	Flavobacteriales	Flavobacteriaceae	Flavobacterium
freshwater_ERR414821.contig000015091	No hits found. Sorry	None
freshwater_ERR414821.contig000015463	No hits found. Sorry	None
freshwater_ERR414821.contig000015703	Flavobacterium	1	237	Bacteria	Bacteroidetes	Flavobacteriia	Flavobacteriales	Flavobacteriaceae	Flavobacterium
freshwater_ERR414821.contig000016152	Photobacterium	1	657	Bacteria	Proteobacteria	Gammaproteobacteria	Vibrionales	Vibrionaceae	Photobacterium
freshwater_ERR414821.contig000016370	No hits found. Sorry	None
freshwater_SRR014584.contig000000001	No hits found. Sorry	None
freshwater_SRR014584.contig000000002	No hits found. Sorry	None
freshwater_SRR014586.contig000000001	No hits found. Sorry	None
freshwater_SRR014586.contig000000002	No hits found. Sorry	None
freshwater_SRR014586.contig000000003	No hits found. Sorry	None
freshwater_SRR014588.contig000000001	No hits found. Sorry	None
freshwater_SRR014588.contig000000002	No hits found. Sorry	None
freshwater_SRR014588.contig000000003	No hits found. Sorry	None
freshwater_SRR100595.contig000000001	Methylomonas	3	416	Bacteria	Proteobacteria	Gammaproteobacteria	Methylococcales	Methylococcaceae	Methylomonas
freshwater_SRR100595.contig000000003	No hits found. Sorry	None
freshwater_SRR100596.contig000000001	Methylomonas	3	416	Bacteria	Proteobacteria	Gammaproteobacteria	Methylococcales	Methylococcaceae	Methylomonas
freshwater_SRR107145.contig000000002	No hits found. Sorry	None
freshwater_SRR107145.contig000000004	No hits found. Sorry	None
freshwater_SRR107146.contig000000001	Methylomonas	3	416	Bacteria	Proteobacteria	Gammaproteobacteria	Methylococcales	Methylococcaceae	Methylomonas
freshwater_SRR107147.contig000000001	Methylomonas	3	416	Bacteria	Proteobacteria	Gammaproteobacteria	Methylococcales	Methylococcaceae	Methylomonas
freshwater_SRR107148.contig000000002	No hits found. Sorry	None
freshwater_SRR107148.contig000000004	No hits found. Sorry	None
freshwater_SRR107149.contig000000001	No hits found. Sorry	None
freshwater_SRR107149.contig000000003	No hits found. Sorry	None
freshwater_SRR107149.contig000000004	No hits found. Sorry	None
freshwater_SRR107149.contig000000005	No hits found. Sorry	None
freshwater_SRR1659095.contig000000001	No hits found. Sorry	None
freshwater_SRR2083213.contig000018176	No hits found. Sorry	None
freshwater_SRR2083213.contig000021358	No hits found. Sorry	None
freshwater_SRR2088956.contig000000423	No hits found. Sorry	None
freshwater_SRR2089017.contig000000221	No hits found. Sorry	None
freshwater_SRR2147000.contig000001422	Pseudomonas	3	255	Bacteria	Proteobacteria	Gammaproteobacteria	Pseudomonadales	Pseudomonadaceae	Pseudomonas
freshwater_SRR2147000.contig000003134	No hits found. Sorry	None
freshwater_SRR2147000.contig000005475	No hits found. Sorry	None
freshwater_SRR2147000.contig000007730	No hits found. Sorry	None
freshwater_SRR2147000.contig000018563	No hits found. Sorry	None
freshwater_SRR2147000.contig000030468	No hits found. Sorry	None
freshwater_SRR2147000.contig000031017	No hits found. Sorry	None
freshwater_SRR2147000.contig000031393	No hits found. Sorry	None
freshwater_SRR2147000.contig000034119	No hits found. Sorry	None
freshwater_SRR2147000.contig000038854	No hits found. Sorry	None
freshwater_SRR2147000.contig000040437	No hits found. Sorry	None
freshwater_SRR2147000.contig000043630	No hits found. Sorry	None
freshwater_SRR2147000.contig000044667	No hits found. Sorry	None
freshwater_SRR2147000.contig000051381	No hits found. Sorry	None
freshwater_SRR2147000.contig000062036	No hits found. Sorry	None
freshwater_SRR2147000.contig000067211	No hits found. Sorry	None
freshwater_SRR2147000.contig000072934	No hits found. Sorry	None
freshwater_SRR2147000.contig000077296	No hits found. Sorry	None
freshwater_SRR2147000.contig000081989	No hits found. Sorry	None
freshwater_SRR2147000.contig000084471	No hits found. Sorry	None
freshwater_SRR2147000.contig000099623	No hits found. Sorry	None
freshwater_SRR2147000.contig000103195	No hits found. Sorry	None
freshwater_SRR2147000.contig000103822	No hits found. Sorry	None
freshwater_SRR2147000.contig000104966	No hits found. Sorry	None
freshwater_SRR2147000.contig000107449	No hits found. Sorry	None
freshwater_SRR2147000.contig000110857	No hits found. Sorry	None
freshwater_SRR2147000.contig000114266	No hits found. Sorry	None
freshwater_SRR2147000.contig000117367	No hits found. Sorry	None
freshwater_SRR2147000.contig000123415	No hits found. Sorry	None
freshwater_SRR2147000.contig000124710	No hits found. Sorry	None
freshwater_SRR2147000.contig000128194	No hits found. Sorry	None
freshwater_SRR2147000.contig000132158	No hits found. Sorry	None
freshwater_SRR2147000.contig000132746	No hits found. Sorry	None
freshwater_SRR2147000.contig000133596	No hits found. Sorry	None
freshwater_SRR2147000.contig000136737	No hits found. Sorry	None
freshwater_SRR2147000.contig000138936	No hits found. Sorry	None
freshwater_SRR2147000.contig000143282	No hits found. Sorry	None
freshwater_SRR2147000.contig000143321	No hits found. Sorry	None
freshwater_SRR2147000.contig000145710	No hits found. Sorry	None
freshwater_SRR2147000.contig000148507	No hits found. Sorry	None
freshwater_SRR2147000.contig000164055	No hits found. Sorry	None
freshwater_SRR2147000.contig000185497	No hits found. Sorry	None
freshwater_SRR2147000.contig000187615	No hits found. Sorry	None
freshwater_SRR2147000.contig000194275	No hits found. Sorry	None
freshwater_SRR2147000.contig000204738	No hits found. Sorry	None
freshwater_SRR2147000.contig000213427	No hits found. Sorry	None
freshwater_SRR2147000.contig000239819	No hits found. Sorry	None
freshwater_SRR2147000.contig000252561	No hits found. Sorry	None
freshwater_SRR2147000.contig000256402	No hits found. Sorry	None
freshwater_SRR2147000.contig000268042	No hits found. Sorry	None
freshwater_SRR2147000.contig000270982	No hits found. Sorry	None
freshwater_SRR2147000.contig000277383	No hits found. Sorry	None
freshwater_SRR2147000.contig000278611	No hits found. Sorry	None
freshwater_SRR2147000.contig000293252	No hits found. Sorry	None
freshwater_SRR2147000.contig000340319	No hits found. Sorry	None
freshwater_SRR5192446.contig000000310	No hits found. Sorry	None
freshwater_SRR5192446.contig000000448	No hits found. Sorry	None
freshwater_SRR5192446.contig000000652	No hits found. Sorry	None
freshwater_SRR5192446.contig000000764	No hits found. Sorry	None
freshwater_SRR5192446.contig000000837	No hits found. Sorry	None
freshwater_SRR5192446.contig000000905	No hits found. Sorry	None
freshwater_SRR5192446.contig000001007	No hits found. Sorry	None
freshwater_SRR5192446.contig000001181	No hits found. Sorry	None
freshwater_SRR5192446.contig000001362	No hits found. Sorry	None
freshwater_SRR5192446.contig000001387	No hits found. Sorry	None
freshwater_SRR5192446.contig000001623	No hits found. Sorry	None
freshwater_SRR5192446.contig000002070	No hits found. Sorry	None
freshwater_SRR5192446.contig000002689	No hits found. Sorry	None
freshwater_SRR5192446.contig000002962	No hits found. Sorry	None
freshwater_SRR5192446.contig000003168	No hits found. Sorry	None
freshwater_SRR5192446.contig000003213	No hits found. Sorry	None
freshwater_SRR5192446.contig000003492	No hits found. Sorry	None
freshwater_SRR5192446.contig000003873	No hits found. Sorry	None
freshwater_SRR5192446.contig000004397	Pseudomonas	1	255	Bacteria	Proteobacteria	Gammaproteobacteria	Pseudomonadales	Pseudomonadaceae	Pseudomonas
freshwater_SRR5192446.contig000004543	No hits found. Sorry	None
freshwater_SRR5192446.contig000004814	No hits found. Sorry	None
freshwater_SRR5192446.contig000004937	No hits found. Sorry	None
freshwater_SRR5192446.contig000005114	No hits found. Sorry	None
freshwater_SRR5192446.contig000005312	No hits found. Sorry	None
freshwater_SRR5192446.contig000005816	No hits found. Sorry	None
freshwater_SRR5192446.contig000006073	No hits found. Sorry	None
freshwater_SRR5192446.contig000006227	No hits found. Sorry	None
freshwater_SRR5192446.contig000006420	No hits found. Sorry	None
freshwater_SRR5192446.contig000006498	No hits found. Sorry	None
freshwater_SRR5192446.contig000006789	No hits found. Sorry	None
freshwater_SRR5192446.contig000007961	No hits found. Sorry	None
freshwater_SRR5192446.contig000008011	No hits found. Sorry	None
freshwater_SRR5192446.contig000008050	No hits found. Sorry	None
freshwater_SRR5192446.contig000008083	No hits found. Sorry	None
freshwater_SRR5192446.contig000008245	No hits found. Sorry	None
freshwater_SRR5192446.contig000008281	No hits found. Sorry	None
freshwater_SRR5192446.contig000008636	No hits found. Sorry	None
freshwater_SRR5192446.contig000009562	No hits found. Sorry	None
freshwater_SRR5192446.contig000009612	No hits found. Sorry	None
freshwater_SRR5192446.contig000009915	No hits found. Sorry	None
freshwater_SRR5192446.contig000009984	No hits found. Sorry	None
freshwater_SRR5192446.contig000010084	No hits found. Sorry	None
freshwater_SRR5192446.contig000010141	No hits found. Sorry	None
freshwater_SRR5192446.contig000010170	No hits found. Sorry	None
freshwater_SRR5192446.contig000010195	No hits found. Sorry	None
freshwater_SRR5192446.contig000010480	No hits found. Sorry	None
freshwater_SRR5192446.contig000010530	No hits found. Sorry	None
freshwater_SRR5192446.contig000010816	No hits found. Sorry	None
freshwater_SRR5192446.contig000010938	No hits found. Sorry	None
freshwater_SRR5192446.contig000011392	No hits found. Sorry	None
freshwater_SRR5192446.contig000011415	No hits found. Sorry	None
freshwater_SRR5192446.contig000011620	No hits found. Sorry	None
freshwater_SRR5192446.contig000011723	No hits found. Sorry	None
freshwater_SRR5192446.contig000011866	No hits found. Sorry	None
freshwater_SRR5192446.contig000012124	No hits found. Sorry	None
freshwater_SRR5192446.contig000012609	No hits found. Sorry	None
freshwater_SRR5192446.contig000012728	No hits found. Sorry	None
freshwater_SRR5192446.contig000012874	No hits found. Sorry	None
freshwater_SRR5192446.contig000012880	No hits found. Sorry	None
freshwater_SRR5192446.contig000013080	No hits found. Sorry	None
freshwater_SRR5192446.contig000013263	No hits found. Sorry	None
freshwater_SRR5192446.contig000013452	No hits found. Sorry	None
freshwater_SRR5192446.contig000013479	No hits found. Sorry	None
freshwater_SRR5192446.contig000014458	No hits found. Sorry	None
freshwater_SRR5192446.contig000014501	No hits found. Sorry	None
freshwater_SRR5192446.contig000014621	No hits found. Sorry	None
freshwater_SRR5192446.contig000014639	No hits found. Sorry	None
freshwater_SRR5192446.contig000014897	No hits found. Sorry	None
freshwater_SRR5192446.contig000015208	No hits found. Sorry	None
freshwater_SRR5192446.contig000015223	No hits found. Sorry	None
freshwater_SRR5192446.contig000015558	No hits found. Sorry	None
freshwater_SRR5192446.contig000015591	No hits found. Sorry	None
freshwater_SRR5192446.contig000015707	No hits found. Sorry	None
freshwater_SRR5192446.contig000015944	No hits found. Sorry	None
freshwater_SRR5192446.contig000015994	No hits found. Sorry	None
freshwater_SRR5192446.contig000016103	No hits found. Sorry	None
freshwater_SRR5192446.contig000016225	No hits found. Sorry	None
freshwater_SRR5192446.contig000016608	No hits found. Sorry	None
freshwater_SRR5192446.contig000016738	No hits found. Sorry	None
freshwater_SRR5192446.contig000016945	No hits found. Sorry	None
freshwater_SRR5192446.contig000016984	No hits found. Sorry	None
freshwater_SRR5192446.contig000017084	No hits found. Sorry	None
freshwater_SRR5192446.contig000018046	No hits found. Sorry	None
freshwater_SRR5192446.contig000018160	No hits found. Sorry	None
freshwater_SRR5192446.contig000018352	No hits found. Sorry	None
freshwater_SRR5192446.contig000018780	No hits found. Sorry	None
freshwater_SRR5192446.contig000018973	No hits found. Sorry	None
freshwater_SRR5192446.contig000019056	No hits found. Sorry	None
freshwater_SRR5192446.contig000019177	No hits found. Sorry	None
freshwater_SRR5192446.contig000019827	No hits found. Sorry	None
freshwater_SRR5192446.contig000019893	No hits found. Sorry	None
freshwater_SRR5192446.contig000020030	No hits found. Sorry	None
freshwater_SRR5192446.contig000020138	Streptomyces	1	1883	Bacteria	Actinobacteria	Actinomycetia	Streptomycetales	Streptomycetaceae	Streptomyces
freshwater_SRR5192446.contig000020146	No hits found. Sorry	None
freshwater_SRR5192446.contig000020339	No hits found. Sorry	None
freshwater_SRR5192446.contig000020429	No hits found. Sorry	None
freshwater_SRR5192446.contig000020640	Kushneria	3	157779	Bacteria	Proteobacteria	Gammaproteobacteria	Oceanospirillales	Halomonadaceae	Kushneria
freshwater_SRR5192446.contig000020945	No hits found. Sorry	None
freshwater_SRR5192446.contig000020969	No hits found. Sorry	None
freshwater_SRR5192446.contig000021316	No hits found. Sorry	None
freshwater_SRR5192446.contig000021621	No hits found. Sorry	None
freshwater_SRR5192446.contig000021699	No hits found. Sorry	None
freshwater_SRR5192446.contig000021735	No hits found. Sorry	None
freshwater_SRR5192446.contig000021751	No hits found. Sorry	None
freshwater_SRR5192446.contig000021761	No hits found. Sorry	None
freshwater_SRR5192446.contig000022286	No hits found. Sorry	None
freshwater_SRR5192446.contig000022516	No hits found. Sorry	None
freshwater_SRR5192446.contig000022860	No hits found. Sorry	None
freshwater_SRR5192446.contig000023050	No hits found. Sorry	None
freshwater_SRR5192446.contig000023134	No hits found. Sorry	None
freshwater_SRR5192446.contig000023514	No hits found. Sorry	None
freshwater_SRR5192446.contig000023766	No hits found. Sorry	None
freshwater_SRR5192446.contig000023875	Alteromonas	1	226	Bacteria	Proteobacteria	Gammaproteobacteria	Alteromonadales	Alteromonadaceae	Alteromonas
freshwater_SRR5192446.contig000023905	No hits found. Sorry	None
freshwater_SRR5192446.contig000024009	No hits found. Sorry	None
freshwater_SRR5192446.contig000024143	No hits found. Sorry	None
freshwater_SRR5192446.contig000024326	No hits found. Sorry	None
freshwater_SRR5192446.contig000024730	No hits found. Sorry	None
freshwater_SRR5192446.contig000025179	No hits found. Sorry	None
freshwater_SRR5192446.contig000025483	No hits found. Sorry	None
freshwater_SRR5192446.contig000025504	No hits found. Sorry	None
freshwater_SRR5192446.contig000025668	No hits found. Sorry	None
freshwater_SRR5192446.contig000025802	No hits found. Sorry	None
freshwater_SRR5192446.contig000025861	No hits found. Sorry	None
freshwater_SRR5192446.contig000026869	No hits found. Sorry	None
freshwater_SRR5192446.contig000026953	No hits found. Sorry	None
freshwater_SRR5192446.contig000027494	No hits found. Sorry	None
freshwater_SRR5192446.contig000027597	No hits found. Sorry	None
freshwater_SRR5192446.contig000027901	No hits found. Sorry	None
freshwater_SRR5192446.contig000027967	No hits found. Sorry	None
freshwater_SRR5192446.contig000028210	No hits found. Sorry	None
freshwater_SRR5192446.contig000028270	No hits found. Sorry	None
freshwater_SRR5192446.contig000028472	No hits found. Sorry	None
freshwater_SRR5192446.contig000028548	No hits found. Sorry	None
freshwater_SRR5192446.contig000028664	No hits found. Sorry	None
freshwater_SRR5192446.contig000028695	No hits found. Sorry	None
freshwater_SRR5192446.contig000028852	No hits found. Sorry	None
freshwater_SRR5192446.contig000029787	No hits found. Sorry	None
freshwater_SRR5192446.contig000029892	No hits found. Sorry	None
freshwater_SRR5192446.contig000030001	No hits found. Sorry	None
freshwater_SRR5192446.contig000030207	No hits found. Sorry	None
freshwater_SRR5192446.contig000030330	No hits found. Sorry	None
freshwater_SRR5192446.contig000030401	No hits found. Sorry	None
freshwater_SRR5192446.contig000030801	No hits found. Sorry	None
freshwater_SRR5192446.contig000030828	Thermovenabulum	1	159730	Bacteria	Firmicutes	Clostridia	Thermosediminibacterales	Thermosediminibacteraceae	Thermovenabulum
freshwater_SRR5192446.contig000030898	No hits found. Sorry	None
freshwater_SRR5192446.contig000031188	No hits found. Sorry	None
freshwater_SRR5192446.contig000031299	No hits found. Sorry	None
freshwater_SRR5192446.contig000031376	No hits found. Sorry	None
freshwater_SRR5192446.contig000031426	No hits found. Sorry	None
freshwater_SRR5192446.contig000031720	No hits found. Sorry	None
freshwater_SRR5192446.contig000031852	No hits found. Sorry	None
freshwater_SRR5192446.contig000031894	No hits found. Sorry	None
freshwater_SRR5192446.contig000031946	No hits found. Sorry	None
freshwater_SRR5192446.contig000032871	No hits found. Sorry	None
freshwater_SRR5192446.contig000033094	No hits found. Sorry	None
freshwater_SRR5192446.contig000033149	No hits found. Sorry	None
freshwater_SRR5192446.contig000033199	No hits found. Sorry	None
freshwater_SRR5192446.contig000033603	No hits found. Sorry	None
freshwater_SRR5192446.contig000033618	Salmonella	1	590	Bacteria	Proteobacteria	Gammaproteobacteria	Enterobacterales	Enterobacteriaceae	Salmonella
freshwater_SRR5192446.contig000033645	No hits found. Sorry	None
freshwater_SRR5192446.contig000033671	No hits found. Sorry	None
freshwater_SRR5192446.contig000033759	No hits found. Sorry	None
freshwater_SRR5192446.contig000033971	No hits found. Sorry	None
freshwater_SRR5192446.contig000034159	No hits found. Sorry	None
freshwater_SRR5192446.contig000034372	No hits found. Sorry	None
freshwater_SRR5192446.contig000034522	No hits found. Sorry	None
freshwater_SRR5192446.contig000035452	No hits found. Sorry	None
freshwater_SRR5192446.contig000035498	No hits found. Sorry	None
freshwater_SRR5192446.contig000035790	No hits found. Sorry	None
freshwater_SRR5192446.contig000035872	No hits found. Sorry	None
freshwater_SRR5192446.contig000035882	No hits found. Sorry	None
freshwater_SRR5192446.contig000036350	No hits found. Sorry	None
freshwater_SRR5192446.contig000036492	No hits found. Sorry	None
freshwater_SRR5192446.contig000036868	No hits found. Sorry	None
freshwater_SRR5192446.contig000036885	No hits found. Sorry	None
freshwater_SRR5192446.contig000037584	No hits found. Sorry	None
freshwater_SRR5192446.contig000037712	No hits found. Sorry	None
freshwater_SRR5192446.contig000037842	No hits found. Sorry	None
freshwater_SRR5192446.contig000038263	No hits found. Sorry	None
freshwater_SRR5192446.contig000038630	No hits found. Sorry	None
freshwater_SRR5192446.contig000038762	No hits found. Sorry	None
freshwater_SRR5192446.contig000039647	No hits found. Sorry	None
freshwater_SRR5192446.contig000039970	No hits found. Sorry	None
freshwater_SRR5192446.contig000040240	No hits found. Sorry	None
freshwater_SRR5192446.contig000040501	No hits found. Sorry	None
freshwater_SRR5192446.contig000040654	No hits found. Sorry	None
freshwater_SRR5192446.contig000040810	No hits found. Sorry	None
freshwater_SRR5192446.contig000040996	No hits found. Sorry	None
freshwater_SRR5192446.contig000041247	No hits found. Sorry	None
freshwater_SRR5192446.contig000041520	No hits found. Sorry	None
freshwater_SRR5192446.contig000041613	No hits found. Sorry	None
freshwater_SRR5192446.contig000041724	No hits found. Sorry	None
freshwater_SRR5192446.contig000041772	No hits found. Sorry	None
freshwater_SRR5192446.contig000041853	No hits found. Sorry	None
freshwater_SRR5192446.contig000042216	No hits found. Sorry	None
freshwater_SRR5192446.contig000042377	No hits found. Sorry	None
freshwater_SRR5192446.contig000042460	No hits found. Sorry	None
freshwater_SRR5192446.contig000042640	No hits found. Sorry	None
freshwater_SRR5192446.contig000042676	No hits found. Sorry	None
freshwater_SRR5192446.contig000042868	No hits found. Sorry	None
freshwater_SRR5192446.contig000042876	No hits found. Sorry	None
freshwater_SRR5192446.contig000042883	No hits found. Sorry	None
freshwater_SRR5192446.contig000042954	No hits found. Sorry	None
freshwater_SRR5192446.contig000043341	No hits found. Sorry	None
freshwater_SRR5192446.contig000043552	No hits found. Sorry	None
freshwater_SRR5192446.contig000043598	No hits found. Sorry	None
freshwater_SRR5192446.contig000043760	No hits found. Sorry	None
freshwater_SRR5192446.contig000043980	No hits found. Sorry	None
freshwater_SRR5192446.contig000044007	No hits found. Sorry	None
freshwater_SRR5192446.contig000044096	No hits found. Sorry	None
freshwater_SRR5192446.contig000044204	No hits found. Sorry	None
freshwater_SRR5192446.contig000044207	No hits found. Sorry	None
freshwater_SRR5192446.contig000044225	Actinomyces	1	1654	Bacteria	Actinobacteria	Actinomycetia	Actinomycetales	Actinomycetaceae	Actinomyces
freshwater_SRR5192446.contig000044467	No hits found. Sorry	None
freshwater_SRR5192446.contig000044617	No hits found. Sorry	None
freshwater_SRR5192446.contig000044835	No hits found. Sorry	None
freshwater_SRR5192446.contig000045035	No hits found. Sorry	None
freshwater_SRR5192446.contig000046051	No hits found. Sorry	None
freshwater_SRR5192446.contig000046292	No hits found. Sorry	None
freshwater_SRR5192446.contig000046331	No hits found. Sorry	None
freshwater_SRR5192446.contig000046433	No hits found. Sorry	None
freshwater_SRR5192446.contig000046484	No hits found. Sorry	None
freshwater_SRR5192446.contig000046595	No hits found. Sorry	None
freshwater_SRR5192446.contig000047694	No hits found. Sorry	None
freshwater_SRR5192446.contig000047789	No hits found. Sorry	None
freshwater_SRR5192446.contig000047813	No hits found. Sorry	None
freshwater_SRR5192446.contig000047842	No hits found. Sorry	None
freshwater_SRR5192446.contig000048173	No hits found. Sorry	None
freshwater_SRR5192446.contig000048481	No hits found. Sorry	None
freshwater_SRR5192446.contig000048897	No hits found. Sorry	None
freshwater_SRR5192446.contig000049224	No hits found. Sorry	None
freshwater_SRR5192446.contig000049332	No hits found. Sorry	None
freshwater_SRR5192446.contig000049357	No hits found. Sorry	None
freshwater_SRR5192446.contig000050066	No hits found. Sorry	None
freshwater_SRR5192446.contig000050296	No hits found. Sorry	None
freshwater_SRR5192446.contig000050333	No hits found. Sorry	None
freshwater_SRR5192446.contig000050554	No hits found. Sorry	None
freshwater_SRR5192446.contig000050778	No hits found. Sorry	None
freshwater_SRR5192446.contig000051168	No hits found. Sorry	None
freshwater_SRR5192446.contig000052503	Azoarcus	1	12960	Bacteria	Proteobacteria	Betaproteobacteria	Rhodocyclales	Zoogloeaceae	Azoarcus
freshwater_SRR5192446.contig000052667	No hits found. Sorry	None
freshwater_SRR5192446.contig000052895	No hits found. Sorry	None
freshwater_SRR5192446.contig000053035	No hits found. Sorry	None
freshwater_SRR5192446.contig000053104	No hits found. Sorry	None
freshwater_SRR5192446.contig000053143	No hits found. Sorry	None
freshwater_SRR5192446.contig000053423	No hits found. Sorry	None
freshwater_SRR5192446.contig000053533	No hits found. Sorry	None
freshwater_SRR5192446.contig000053555	No hits found. Sorry	None
freshwater_SRR5192446.contig000053621	No hits found. Sorry	None
freshwater_SRR5192446.contig000054080	No hits found. Sorry	None
freshwater_SRR5192446.contig000054484	No hits found. Sorry	None
freshwater_SRR5192446.contig000054994	No hits found. Sorry	None
freshwater_SRR5192446.contig000055391	No hits found. Sorry	None
freshwater_SRR5192446.contig000055512	No hits found. Sorry	None
freshwater_SRR5192446.contig000055693	No hits found. Sorry	None
freshwater_SRR5192446.contig000055738	No hits found. Sorry	None
freshwater_SRR5192446.contig000056131	No hits found. Sorry	None
freshwater_SRR5192446.contig000056234	No hits found. Sorry	None
freshwater_SRR5192446.contig000056674	No hits found. Sorry	None
freshwater_SRR5192446.contig000056977	No hits found. Sorry	None
freshwater_SRR5192446.contig000057178	No hits found. Sorry	None
freshwater_SRR5192446.contig000057195	No hits found. Sorry	None
freshwater_SRR5192446.contig000057270	No hits found. Sorry	None
freshwater_SRR5192446.contig000057681	No hits found. Sorry	None
freshwater_SRR5192446.contig000057792	No hits found. Sorry	None
freshwater_SRR5192446.contig000058108	Acidovorax	2	12916	Bacteria	Proteobacteria	Betaproteobacteria	Burkholderiales	Comamonadaceae	Acidovorax
freshwater_SRR5192446.contig000058149	No hits found. Sorry	None
freshwater_SRR5192446.contig000059184	No hits found. Sorry	None
freshwater_SRR5192446.contig000059533	No hits found. Sorry	None
freshwater_SRR5192446.contig000059807	No hits found. Sorry	None
freshwater_SRR5192446.contig000060018	No hits found. Sorry	None
freshwater_SRR5192446.contig000060105	No hits found. Sorry	None
freshwater_SRR5192446.contig000060304	No hits found. Sorry	None
freshwater_SRR5192446.contig000060523_fragment_1	No hits found. Sorry	None
freshwater_SRR5192446.contig000061110	No hits found. Sorry	None
freshwater_SRR5192446.contig000061747	No hits found. Sorry	None
freshwater_SRR5192446.contig000061954	No hits found. Sorry	None
freshwater_SRR5192446.contig000062009	No hits found. Sorry	None
freshwater_SRR5192446.contig000062014	No hits found. Sorry	None
freshwater_SRR5192446.contig000062744	No hits found. Sorry	None
freshwater_SRR5192446.contig000062944	No hits found. Sorry	None
freshwater_SRR5192446.contig000063542	No hits found. Sorry	None
freshwater_SRR5192446.contig000063821	No hits found. Sorry	None
freshwater_SRR5192446.contig000063877	No hits found. Sorry	None
freshwater_SRR5192446.contig000064126	Salinispora	1	168694	Bacteria	Actinobacteria	Actinomycetia	Micromonosporales	Micromonosporaceae	Salinispora
freshwater_SRR5192446.contig000064245	No hits found. Sorry	None
freshwater_SRR5192446.contig000064332	No hits found. Sorry	None
freshwater_SRR5192446.contig000064430	No hits found. Sorry	None
freshwater_SRR5192446.contig000064511	No hits found. Sorry	None
freshwater_SRR5192446.contig000064533	No hits found. Sorry	None
freshwater_SRR5192446.contig000065676	No hits found. Sorry	None
freshwater_SRR5192446.contig000065798	No hits found. Sorry	None
freshwater_SRR5192446.contig000065870	No hits found. Sorry	None
freshwater_SRR5192446.contig000066576	No hits found. Sorry	None
freshwater_SRR5192446.contig000066689	No hits found. Sorry	None
freshwater_SRR5192446.contig000066787	No hits found. Sorry	None
freshwater_SRR5192446.contig000066865	No hits found. Sorry	None
freshwater_SRR5192446.contig000067310	No hits found. Sorry	None
freshwater_SRR5192446.contig000067548	Proteiniphilum	1	294702	Bacteria	Bacteroidetes	Bacteroidia	Bacteroidales	Dysgonomonadaceae	Proteiniphilum
freshwater_SRR5192446.contig000069408	Pseudomonas	3	255	Bacteria	Proteobacteria	Gammaproteobacteria	Pseudomonadales	Pseudomonadaceae	Pseudomonas
freshwater_SRR5192446.contig000070053	No hits found. Sorry	None
freshwater_SRR5192446.contig000070070	Aeromicrobium	1	2040	Bacteria	Actinobacteria	Actinomycetia	Propionibacteriales	Nocardioidaceae	Aeromicrobium
freshwater_SRR5192446.contig000070133	No hits found. Sorry	None
freshwater_SRR5192446.contig000070436	No hits found. Sorry	None
freshwater_SRR5192446.contig000070689	No hits found. Sorry	None
freshwater_SRR5192446.contig000071165	No hits found. Sorry	None
freshwater_SRR5192446.contig000071235	No hits found. Sorry	None
freshwater_SRR5192446.contig000071287	Candidatus Accumulibacter	1	327159	Bacteria	Proteobacteria	Betaproteobacteria			Candidatus Accumulibacter
freshwater_SRR5192446.contig000071621	No hits found. Sorry	None
freshwater_SRR5192446.contig000072338	No hits found. Sorry	None
freshwater_SRR5192446.contig000072428	No hits found. Sorry	None
freshwater_SRR5192446.contig000072764	No hits found. Sorry	None
freshwater_SRR5192446.contig000072929	No hits found. Sorry	None
freshwater_SRR5192446.contig000073081	No hits found. Sorry	None
freshwater_SRR5192446.contig000073562	No hits found. Sorry	None
freshwater_SRR5192446.contig000073621	No hits found. Sorry	None
freshwater_SRR5192446.contig000073725	No hits found. Sorry	None
freshwater_SRR5192446.contig000073783	No hits found. Sorry	None
freshwater_SRR5192446.contig000073985	No hits found. Sorry	None
freshwater_SRR5192446.contig000074126	No hits found. Sorry	None
freshwater_SRR5192446.contig000074706	No hits found. Sorry	None
freshwater_SRR5192446.contig000074711	No hits found. Sorry	None
freshwater_SRR5192446.contig000075139	No hits found. Sorry	None
freshwater_SRR5192446.contig000075295	No hits found. Sorry	None
freshwater_SRR5192446.contig000075599	No hits found. Sorry	None
freshwater_SRR5192446.contig000075609	No hits found. Sorry	None
freshwater_SRR5192446.contig000075814	No hits found. Sorry	None
freshwater_SRR5192446.contig000075860	No hits found. Sorry	None
freshwater_SRR5192446.contig000075866	No hits found. Sorry	None
freshwater_SRR5192446.contig000076631	No hits found. Sorry	None
freshwater_SRR5192446.contig000076789	No hits found. Sorry	None
freshwater_SRR5192446.contig000076886	No hits found. Sorry	None
freshwater_SRR5192446.contig000076903	No hits found. Sorry	None
freshwater_SRR5192446.contig000077005	No hits found. Sorry	None
freshwater_SRR5192446.contig000077268	No hits found. Sorry	None
freshwater_SRR5192446.contig000077356	No hits found. Sorry	None
freshwater_SRR5192446.contig000077408	No hits found. Sorry	None
freshwater_SRR5192446.contig000077429	No hits found. Sorry	None
freshwater_SRR5192446.contig000077737	No hits found. Sorry	None
freshwater_SRR5192446.contig000077985	No hits found. Sorry	None
freshwater_SRR5192446.contig000078083	No hits found. Sorry	None
freshwater_SRR5192446.contig000078205	No hits found. Sorry	None
freshwater_SRR5192446.contig000078300	No hits found. Sorry	None
freshwater_SRR5192446.contig000078527	No hits found. Sorry	None
freshwater_SRR5192446.contig000078736	No hits found. Sorry	None
freshwater_SRR5192446.contig000079060	No hits found. Sorry	None
freshwater_SRR5192446.contig000079193	No hits found. Sorry	None
freshwater_SRR5192446.contig000079452	No hits found. Sorry	None
freshwater_SRR5192446.contig000080619	No hits found. Sorry	None
freshwater_SRR5192446.contig000080695	No hits found. Sorry	None
freshwater_SRR5192446.contig000080796	No hits found. Sorry	None
freshwater_SRR5192446.contig000081023	No hits found. Sorry	None
freshwater_SRR5192446.contig000081108	No hits found. Sorry	None
freshwater_SRR5192446.contig000081265	No hits found. Sorry	None
freshwater_SRR5192446.contig000081344	No hits found. Sorry	None
freshwater_SRR5192446.contig000081879	No hits found. Sorry	None
freshwater_SRR5192446.contig000082251	No hits found. Sorry	None
freshwater_SRR5192446.contig000082340	No hits found. Sorry	None
freshwater_SRR5192446.contig000082598	No hits found. Sorry	None
freshwater_SRR5192446.contig000083181	No hits found. Sorry	None
freshwater_SRR5192446.contig000083185	No hits found. Sorry	None
freshwater_SRR5192446.contig000083223	No hits found. Sorry	None
freshwater_SRR5192446.contig000083631	No hits found. Sorry	None
freshwater_SRR5192446.contig000083790	No hits found. Sorry	None
freshwater_SRR5192446.contig000083793	No hits found. Sorry	None
freshwater_SRR5192446.contig000083867	No hits found. Sorry	None
freshwater_SRR5192446.contig000083986	No hits found. Sorry	None
freshwater_SRR5192446.contig000084216	No hits found. Sorry	None
freshwater_SRR5192446.contig000084444	No hits found. Sorry	None
freshwater_SRR5192446.contig000084732	No hits found. Sorry	None
freshwater_SRR5192446.contig000084774	No hits found. Sorry	None
freshwater_SRR5192446.contig000084821	No hits found. Sorry	None
freshwater_SRR5192446.contig000084933	No hits found. Sorry	None
freshwater_SRR5192446.contig000084995	No hits found. Sorry	None
freshwater_SRR5192446.contig000085019	No hits found. Sorry	None
freshwater_SRR5192446.contig000085377	No hits found. Sorry	None
freshwater_SRR5192446.contig000085471	No hits found. Sorry	None
freshwater_SRR5192446.contig000085498	No hits found. Sorry	None
freshwater_SRR5192446.contig000085571	No hits found. Sorry	None
freshwater_SRR5192446.contig000085845	No hits found. Sorry	None
freshwater_SRR5192446.contig000086076	No hits found. Sorry	None
freshwater_SRR5192446.contig000086098	No hits found. Sorry	None
freshwater_SRR5192446.contig000086198	No hits found. Sorry	None
freshwater_SRR5192446.contig000086202	No hits found. Sorry	None
freshwater_SRR5192446.contig000087083	No hits found. Sorry	None
freshwater_SRR5192446.contig000087289	No hits found. Sorry	None
freshwater_SRR5192446.contig000087329	No hits found. Sorry	None
freshwater_SRR5192446.contig000087431	No hits found. Sorry	None
freshwater_SRR5192446.contig000088093	No hits found. Sorry	None
freshwater_SRR5192446.contig000088316	No hits found. Sorry	None
freshwater_SRR5192446.contig000088438	No hits found. Sorry	None
freshwater_SRR5192446.contig000088963	No hits found. Sorry	None
freshwater_SRR5192446.contig000089168	No hits found. Sorry	None
freshwater_SRR5192446.contig000089232	No hits found. Sorry	None
freshwater_SRR5192446.contig000089285	No hits found. Sorry	None
freshwater_SRR5192446.contig000089442	No hits found. Sorry	None
freshwater_SRR5192446.contig000089599	No hits found. Sorry	None
freshwater_SRR5192446.contig000089637	No hits found. Sorry	None
freshwater_SRR5192446.contig000090282	No hits found. Sorry	None
freshwater_SRR5192446.contig000090414	No hits found. Sorry	None
freshwater_SRR5192446.contig000090871	No hits found. Sorry	None
freshwater_SRR5192446.contig000091239	Sulfurospirillum	1	44674	Bacteria	Proteobacteria	Epsilonproteobacteria	Campylobacterales	Sulfurospirillaceae	Sulfurospirillum
freshwater_SRR5192446.contig000091430	No hits found. Sorry	None
freshwater_SRR5192446.contig000091442	No hits found. Sorry	None
freshwater_SRR5192446.contig000091458	No hits found. Sorry	None
freshwater_SRR5192446.contig000091558	No hits found. Sorry	None
freshwater_SRR5192446.contig000092419	No hits found. Sorry	None
freshwater_SRR5192446.contig000092434	No hits found. Sorry	None
freshwater_SRR5192446.contig000092582	No hits found. Sorry	None
freshwater_SRR5192446.contig000093221	No hits found. Sorry	None
freshwater_SRR5192446.contig000093482	No hits found. Sorry	None
freshwater_SRR5192446.contig000093899	No hits found. Sorry	None
freshwater_SRR5192446.contig000093998	No hits found. Sorry	None
freshwater_SRR5192446.contig000094333	No hits found. Sorry	None
freshwater_SRR5192446.contig000094617	No hits found. Sorry	None
freshwater_SRR5192446.contig000094718	No hits found. Sorry	None
freshwater_SRR5192446.contig000094835	No hits found. Sorry	None
freshwater_SRR5192446.contig000095188	No hits found. Sorry	None
freshwater_SRR5192446.contig000095393	No hits found. Sorry	None
freshwater_SRR5192446.contig000096067	No hits found. Sorry	None
freshwater_SRR5192446.contig000096180	No hits found. Sorry	None
freshwater_SRR5192446.contig000096207	Lacinutrix	1	291183	Bacteria	Bacteroidetes	Flavobacteriia	Flavobacteriales	Flavobacteriaceae	Lacinutrix
freshwater_SRR5192446.contig000096367	No hits found. Sorry	None
freshwater_SRR5192446.contig000096456	No hits found. Sorry	None
freshwater_SRR5192446.contig000097102	No hits found. Sorry	None
freshwater_SRR5192446.contig000097306	No hits found. Sorry	None
freshwater_SRR5192446.contig000097316	No hits found. Sorry	None
freshwater_SRR5192446.contig000097669	No hits found. Sorry	None
freshwater_SRR5192446.contig000097719	No hits found. Sorry	None
freshwater_SRR5192446.contig000097956	No hits found. Sorry	None
freshwater_SRR5192446.contig000098157	No hits found. Sorry	None
freshwater_SRR5192446.contig000098878	No hits found. Sorry	None
freshwater_SRR5192446.contig000098972	No hits found. Sorry	None
freshwater_SRR5192446.contig000099115	No hits found. Sorry	None
freshwater_SRR5192446.contig000099205	No hits found. Sorry	None
freshwater_SRR5192446.contig000099322	No hits found. Sorry	None
freshwater_SRR5192446.contig000099500	No hits found. Sorry	None
freshwater_SRR5192446.contig000100396	No hits found. Sorry	None
freshwater_SRR5192446.contig000100809	No hits found. Sorry	None
freshwater_SRR5192446.contig000100886	No hits found. Sorry	None
freshwater_SRR5192446.contig000101436	No hits found. Sorry	None
freshwater_SRR5192446.contig000101697	No hits found. Sorry	None
freshwater_SRR5192446.contig000101849	No hits found. Sorry	None
freshwater_SRR5192446.contig000102027	No hits found. Sorry	None
freshwater_SRR5192446.contig000102200	No hits found. Sorry	None
freshwater_SRR5192446.contig000102310	No hits found. Sorry	None
freshwater_SRR5192446.contig000102370	No hits found. Sorry	None
freshwater_SRR5192446.contig000103036	No hits found. Sorry	None
freshwater_SRR5192446.contig000103133	No hits found. Sorry	None
freshwater_SRR5192446.contig000103678	No hits found. Sorry	None
freshwater_SRR5192446.contig000104004	No hits found. Sorry	None
freshwater_SRR5192446.contig000104163	No hits found. Sorry	None
freshwater_SRR5192446.contig000104329	No hits found. Sorry	None
freshwater_SRR5192446.contig000104405	No hits found. Sorry	None
freshwater_SRR5192446.contig000104790	No hits found. Sorry	None
freshwater_SRR5192446.contig000104872	No hits found. Sorry	None
freshwater_SRR5192446.contig000105365	No hits found. Sorry	None
freshwater_SRR5192446.contig000105561	No hits found. Sorry	None
freshwater_SRR5192446.contig000106085	No hits found. Sorry	None
freshwater_SRR5192446.contig000106821	No hits found. Sorry	None
freshwater_SRR5192446.contig000106897	No hits found. Sorry	None
freshwater_SRR5192446.contig000107100	No hits found. Sorry	None
freshwater_SRR5192446.contig000107137	No hits found. Sorry	None
freshwater_SRR5192446.contig000107185	No hits found. Sorry	None
freshwater_SRR5192446.contig000107204	No hits found. Sorry	None
freshwater_SRR5192446.contig000107800	No hits found. Sorry	None
freshwater_SRR5192446.contig000107815	No hits found. Sorry	None
freshwater_SRR5192446.contig000107885	No hits found. Sorry	None
freshwater_SRR5192446.contig000107900	No hits found. Sorry	None
freshwater_SRR5192446.contig000108031	No hits found. Sorry	None
freshwater_SRR5192446.contig000108654	No hits found. Sorry	None
freshwater_SRR5192446.contig000108732	No hits found. Sorry	None
freshwater_SRR5192446.contig000109250	No hits found. Sorry	None
freshwater_SRR5192446.contig000109309	No hits found. Sorry	None
freshwater_SRR5192446.contig000110071	No hits found. Sorry	None
freshwater_SRR5192446.contig000111269	No hits found. Sorry	None
freshwater_SRR5192446.contig000111420	No hits found. Sorry	None
freshwater_SRR5192446.contig000112085	No hits found. Sorry	None
freshwater_SRR5192446.contig000112086	No hits found. Sorry	None
freshwater_SRR5192446.contig000112176	Pectobacterium	1	554	Bacteria	Proteobacteria	Gammaproteobacteria	Enterobacterales	Pectobacteriaceae	Pectobacterium
freshwater_SRR5192446.contig000112299	No hits found. Sorry	None
freshwater_SRR5192446.contig000112882	No hits found. Sorry	None
freshwater_SRR5192446.contig000113113	No hits found. Sorry	None
freshwater_SRR5192446.contig000113312	No hits found. Sorry	None
freshwater_SRR5192446.contig000113817	No hits found. Sorry	None
freshwater_SRR5192446.contig000113955	No hits found. Sorry	None
freshwater_SRR5192446.contig000114351	No hits found. Sorry	None
freshwater_SRR5192446.contig000114503	No hits found. Sorry	None
freshwater_SRR5192446.contig000114983	Acinetobacter	1	469	Bacteria	Proteobacteria	Gammaproteobacteria	Moraxellales	Moraxellaceae	Acinetobacter
freshwater_SRR5192446.contig000115056	No hits found. Sorry	None
freshwater_SRR5192446.contig000115149	No hits found. Sorry	None
freshwater_SRR5192446.contig000115597	No hits found. Sorry	None
freshwater_SRR5192446.contig000115616	Empedobacter	1	247	Bacteria	Bacteroidetes	Flavobacteriia	Flavobacteriales	Weeksellaceae	Empedobacter
freshwater_SRR5192446.contig000115820	Pseudomonas	1	255	Bacteria	Proteobacteria	Gammaproteobacteria	Pseudomonadales	Pseudomonadaceae	Pseudomonas
freshwater_SRR5192446.contig000116004	No hits found. Sorry	None
freshwater_SRR5192446.contig000116357	No hits found. Sorry	None
freshwater_SRR5192446.contig000116677	No hits found. Sorry	None
freshwater_SRR5192446.contig000116939	No hits found. Sorry	None
freshwater_SRR5192446.contig000116942	No hits found. Sorry	None
freshwater_SRR5192446.contig000117003	No hits found. Sorry	None
freshwater_SRR5192446.contig000117344	No hits found. Sorry	None
freshwater_SRR5192446.contig000117393	No hits found. Sorry	None
freshwater_SRR5192446.contig000117624	No hits found. Sorry	None
freshwater_SRR5192446.contig000117959	No hits found. Sorry	None
freshwater_SRR5192446.contig000118022	No hits found. Sorry	None
freshwater_SRR5192446.contig000118333	No hits found. Sorry	None
freshwater_SRR5192446.contig000118919	No hits found. Sorry	None
freshwater_SRR5192446.contig000119000	No hits found. Sorry	None
freshwater_SRR5192446.contig000119037	No hits found. Sorry	None
freshwater_SRR5192446.contig000119314	No hits found. Sorry	None
freshwater_SRR5192446.contig000119568	No hits found. Sorry	None
freshwater_SRR5192446.contig000119611	No hits found. Sorry	None
freshwater_SRR5192446.contig000119631	No hits found. Sorry	None
freshwater_SRR5192446.contig000119758	No hits found. Sorry	None
freshwater_SRR5192446.contig000120001	No hits found. Sorry	None
freshwater_SRR5192446.contig000120680	No hits found. Sorry	None
freshwater_SRR5192446.contig000121054	No hits found. Sorry	None
freshwater_SRR5192446.contig000121116	No hits found. Sorry	None
freshwater_SRR5192446.contig000121272	No hits found. Sorry	None
freshwater_SRR5192446.contig000121773	No hits found. Sorry	None
freshwater_SRR5192446.contig000122030	No hits found. Sorry	None
freshwater_SRR5192446.contig000122188	No hits found. Sorry	None
freshwater_SRR5192446.contig000122237	No hits found. Sorry	None
freshwater_SRR5192446.contig000122282	No hits found. Sorry	None
freshwater_SRR5192446.contig000122626	No hits found. Sorry	None
freshwater_SRR5192446.contig000122691	No hits found. Sorry	None
freshwater_SRR5192446.contig000123224	Alcanivorax	1	59753	Bacteria	Proteobacteria	Gammaproteobacteria	Oceanospirillales	Alcanivoracaceae	Alcanivorax
freshwater_SRR5192446.contig000123939	No hits found. Sorry	None
freshwater_SRR5192446.contig000124294	No hits found. Sorry	None
freshwater_SRR5192446.contig000124395	No hits found. Sorry	None
freshwater_SRR5192446.contig000124554	No hits found. Sorry	None
freshwater_SRR5192446.contig000124901	No hits found. Sorry	None
freshwater_SRR5192446.contig000124907	No hits found. Sorry	None
freshwater_SRR5192446.contig000125043	No hits found. Sorry	None
freshwater_SRR5192446.contig000125486	No hits found. Sorry	None
freshwater_SRR5192446.contig000126315	No hits found. Sorry	None
freshwater_SRR5192446.contig000126699	No hits found. Sorry	None
freshwater_SRR5192446.contig000126842	No hits found. Sorry	None
freshwater_SRR5192446.contig000126892	No hits found. Sorry	None
freshwater_SRR5192446.contig000126940	No hits found. Sorry	None
freshwater_SRR5192446.contig000127718	No hits found. Sorry	None
freshwater_SRR5192446.contig000128185	No hits found. Sorry	None
freshwater_SRR5192446.contig000128453	No hits found. Sorry	None
freshwater_SRR5192446.contig000128913	No hits found. Sorry	None
freshwater_SRR5192446.contig000129311	No hits found. Sorry	None
freshwater_SRR5192446.contig000130031	No hits found. Sorry	None
freshwater_SRR5192446.contig000130282	No hits found. Sorry	None
freshwater_SRR5192446.contig000130391	No hits found. Sorry	None
freshwater_SRR5192446.contig000130527	No hits found. Sorry	None
freshwater_SRR5192446.contig000130967	No hits found. Sorry	None
freshwater_SRR5192446.contig000131052	No hits found. Sorry	None
freshwater_SRR5192446.contig000131066	No hits found. Sorry	None
freshwater_SRR5192446.contig000131171	No hits found. Sorry	None
freshwater_SRR5192446.contig000131614	No hits found. Sorry	None
freshwater_SRR5192446.contig000131816	No hits found. Sorry	None
freshwater_SRR5192446.contig000132023	No hits found. Sorry	None
freshwater_SRR5192446.contig000132628	No hits found. Sorry	None
freshwater_SRR5192446.contig000132957	No hits found. Sorry	None
freshwater_SRR5192446.contig000133409	No hits found. Sorry	None
freshwater_SRR5192446.contig000133444	No hits found. Sorry	None
freshwater_SRR5192446.contig000133457	No hits found. Sorry	None
freshwater_SRR5192446.contig000133920	No hits found. Sorry	None
freshwater_SRR5192446.contig000133997	No hits found. Sorry	None
freshwater_SRR5192446.contig000134775	No hits found. Sorry	None
freshwater_SRR5192446.contig000135067	No hits found. Sorry	None
freshwater_SRR5192446.contig000135079	No hits found. Sorry	None
freshwater_SRR5192446.contig000135181	No hits found. Sorry	None
freshwater_SRR5192446.contig000135350	No hits found. Sorry	None
freshwater_SRR5192446.contig000135585	No hits found. Sorry	None
freshwater_SRR5192446.contig000135674	No hits found. Sorry	None
freshwater_SRR5192446.contig000135777	No hits found. Sorry	None
freshwater_SRR5192446.contig000136148	No hits found. Sorry	None
freshwater_SRR5192446.contig000136520	No hits found. Sorry	None
freshwater_SRR5192446.contig000136763	No hits found. Sorry	None
freshwater_SRR5192446.contig000137472	No hits found. Sorry	None
freshwater_SRR5192446.contig000137723	No hits found. Sorry	None
freshwater_SRR5192446.contig000137896	No hits found. Sorry	None
freshwater_SRR5192446.contig000138840	No hits found. Sorry	None
freshwater_SRR5192446.contig000138958	No hits found. Sorry	None
freshwater_SRR5192446.contig000139234	No hits found. Sorry	None
freshwater_SRR5192446.contig000139265	No hits found. Sorry	None
freshwater_SRR5192446.contig000139629	No hits found. Sorry	None
freshwater_SRR5192446.contig000140194	No hits found. Sorry	None
freshwater_SRR5192446.contig000140549	No hits found. Sorry	None
freshwater_SRR5192446.contig000140895	No hits found. Sorry	None
freshwater_SRR5192446.contig000141227	No hits found. Sorry	None
freshwater_SRR5192446.contig000141404	No hits found. Sorry	None
freshwater_SRR5192446.contig000142050	No hits found. Sorry	None
freshwater_SRR5192446.contig000142120	No hits found. Sorry	None
freshwater_SRR5192446.contig000142196	No hits found. Sorry	None
freshwater_SRR5192446.contig000142511	No hits found. Sorry	None
freshwater_SRR5192446.contig000142660	No hits found. Sorry	None
freshwater_SRR5192446.contig000142740	No hits found. Sorry	None
freshwater_SRR5192446.contig000142808	No hits found. Sorry	None
freshwater_SRR5192446.contig000142915	No hits found. Sorry	None
freshwater_SRR5192446.contig000142951	No hits found. Sorry	None
freshwater_SRR5192446.contig000143102	No hits found. Sorry	None
freshwater_SRR5192446.contig000143310	No hits found. Sorry	None
freshwater_SRR5192446.contig000143860	No hits found. Sorry	None
freshwater_SRR5192446.contig000144049	No hits found. Sorry	None
freshwater_SRR5192446.contig000144355	Chondromyces	1	50	Bacteria	Proteobacteria	Deltaproteobacteria	Myxococcales	Polyangiaceae	Chondromyces
freshwater_SRR5192446.contig000144430	No hits found. Sorry	None
freshwater_SRR5192446.contig000144474	No hits found. Sorry	None
freshwater_SRR5192446.contig000144553	No hits found. Sorry	None
freshwater_SRR5192446.contig000144867	No hits found. Sorry	None
freshwater_SRR5192446.contig000145221	No hits found. Sorry	None
freshwater_SRR5192446.contig000145282	No hits found. Sorry	None
freshwater_SRR5192446.contig000145343	No hits found. Sorry	None
freshwater_SRR5192446.contig000145666	No hits found. Sorry	None
freshwater_SRR5192446.contig000146176	No hits found. Sorry	None
freshwater_SRR5192446.contig000146544	No hits found. Sorry	None
freshwater_SRR5192446.contig000146723	No hits found. Sorry	None
freshwater_SRR5192446.contig000146810	No hits found. Sorry	None
freshwater_SRR5192446.contig000146960	No hits found. Sorry	None
freshwater_SRR5192446.contig000147309	No hits found. Sorry	None
freshwater_SRR5192446.contig000147624	No hits found. Sorry	None
freshwater_SRR5192446.contig000147810	No hits found. Sorry	None
freshwater_SRR5192446.contig000148142	No hits found. Sorry	None
freshwater_SRR5192446.contig000148301	No hits found. Sorry	None
freshwater_SRR5192446.contig000148551	No hits found. Sorry	None
freshwater_SRR5192446.contig000148596	No hits found. Sorry	None
freshwater_SRR5192446.contig000148735	No hits found. Sorry	None
freshwater_SRR5192446.contig000148779	No hits found. Sorry	None
freshwater_SRR5192446.contig000148985	No hits found. Sorry	None
freshwater_SRR5192446.contig000149025	No hits found. Sorry	None
freshwater_SRR5192446.contig000149355	Acinetobacter	1	469	Bacteria	Proteobacteria	Gammaproteobacteria	Moraxellales	Moraxellaceae	Acinetobacter
freshwater_SRR5192446.contig000149758	No hits found. Sorry	None
freshwater_SRR5192446.contig000149967	No hits found. Sorry	None
freshwater_SRR5192446.contig000150105	No hits found. Sorry	None
freshwater_SRR5192446.contig000150425	No hits found. Sorry	None
freshwater_SRR5192446.contig000150430	No hits found. Sorry	None
freshwater_SRR5192446.contig000150485	No hits found. Sorry	None
freshwater_SRR5192446.contig000150906	No hits found. Sorry	None
freshwater_SRR5192446.contig000150938	No hits found. Sorry	None
freshwater_SRR5192446.contig000151005	No hits found. Sorry	None
freshwater_SRR5192446.contig000151253	No hits found. Sorry	None
freshwater_SRR5192446.contig000151282	No hits found. Sorry	None
freshwater_SRR5192446.contig000151422	No hits found. Sorry	None
freshwater_SRR5192446.contig000151531	No hits found. Sorry	None
freshwater_SRR5192446.contig000151878	No hits found. Sorry	None
freshwater_SRR5192446.contig000151915	No hits found. Sorry	None
freshwater_SRR5192446.contig000151923	No hits found. Sorry	None
freshwater_SRR5192446.contig000152152	No hits found. Sorry	None
freshwater_SRR5192446.contig000152154	No hits found. Sorry	None
freshwater_SRR5192446.contig000152203	No hits found. Sorry	None
freshwater_SRR5192446.contig000152321	No hits found. Sorry	None
freshwater_SRR5192446.contig000152572	No hits found. Sorry	None
freshwater_SRR5192446.contig000153886	No hits found. Sorry	None
freshwater_SRR5192446.contig000153999	No hits found. Sorry	None
freshwater_SRR5192446.contig000154377	No hits found. Sorry	None
freshwater_SRR5192446.contig000154406	No hits found. Sorry	None
freshwater_SRR5192446.contig000154919	No hits found. Sorry	None
freshwater_SRR5192446.contig000154983	No hits found. Sorry	None
freshwater_SRR5192446.contig000155042	No hits found. Sorry	None
freshwater_SRR5192446.contig000155312	No hits found. Sorry	None
freshwater_SRR5192446.contig000155744	No hits found. Sorry	None
freshwater_SRR5192446.contig000155930	No hits found. Sorry	None
freshwater_SRR5192446.contig000156182	No hits found. Sorry	None
freshwater_SRR5192446.contig000156342	No hits found. Sorry	None
freshwater_SRR5192446.contig000156489	No hits found. Sorry	None
freshwater_SRR5192446.contig000156646	No hits found. Sorry	None
freshwater_SRR5192446.contig000157015	No hits found. Sorry	None
freshwater_SRR5192446.contig000157045	Azoarcus	1	12960	Bacteria	Proteobacteria	Betaproteobacteria	Rhodocyclales	Zoogloeaceae	Azoarcus
freshwater_SRR5192446.contig000157094	No hits found. Sorry	None
freshwater_SRR5192446.contig000157651	No hits found. Sorry	None
freshwater_SRR5192446.contig000157945	No hits found. Sorry	None
freshwater_SRR5192446.contig000158199	No hits found. Sorry	None
freshwater_SRR5192446.contig000159187	No hits found. Sorry	None
freshwater_SRR5192446.contig000159205	No hits found. Sorry	None
freshwater_SRR5192446.contig000160120	No hits found. Sorry	None
freshwater_SRR5192446.contig000160283	No hits found. Sorry	None
freshwater_SRR5192446.contig000160464	No hits found. Sorry	None
freshwater_SRR5192446.contig000161022	No hits found. Sorry	None
freshwater_SRR5192446.contig000162310	No hits found. Sorry	None
freshwater_SRR5192446.contig000162833	No hits found. Sorry	None
freshwater_SRR5192446.contig000163068	No hits found. Sorry	None
freshwater_SRR5192446.contig000163265	No hits found. Sorry	None
freshwater_SRR5192446.contig000163587	No hits found. Sorry	None
freshwater_SRR5192446.contig000163992	No hits found. Sorry	None
freshwater_SRR5192446.contig000164103	No hits found. Sorry	None
freshwater_SRR5192446.contig000165116	No hits found. Sorry	None
freshwater_SRR5192446.contig000165273	No hits found. Sorry	None
freshwater_SRR5192446.contig000165333	No hits found. Sorry	None
freshwater_SRR5192446.contig000165599	No hits found. Sorry	None
freshwater_SRR5192446.contig000165710	No hits found. Sorry	None
freshwater_SRR5192446.contig000165859	No hits found. Sorry	None
freshwater_SRR5192446.contig000166006	No hits found. Sorry	None
freshwater_SRR5192446.contig000166249	No hits found. Sorry	None
freshwater_SRR5192446.contig000167162	No hits found. Sorry	None
freshwater_SRR5192446.contig000167203	No hits found. Sorry	None
freshwater_SRR5192446.contig000167933	No hits found. Sorry	None
freshwater_SRR5192446.contig000167944	No hits found. Sorry	None
freshwater_SRR5192446.contig000168592	No hits found. Sorry	None
freshwater_SRR5192446.contig000168757	No hits found. Sorry	None
freshwater_SRR5192446.contig000168976	No hits found. Sorry	None
freshwater_SRR5192446.contig000169244	No hits found. Sorry	None
freshwater_SRR5192446.contig000169580	No hits found. Sorry	None
freshwater_SRR5192446.contig000169649	No hits found. Sorry	None
freshwater_SRR5192446.contig000169657	No hits found. Sorry	None
freshwater_SRR5192446.contig000170029	No hits found. Sorry	None
freshwater_SRR5192446.contig000170132	No hits found. Sorry	None
freshwater_SRR5192446.contig000170182	No hits found. Sorry	None
freshwater_SRR5192446.contig000170619	No hits found. Sorry	None
freshwater_SRR5192446.contig000170688	No hits found. Sorry	None
freshwater_SRR5192446.contig000171018	No hits found. Sorry	None
freshwater_SRR5192446.contig000171156	No hits found. Sorry	None
freshwater_SRR5192446.contig000171191	No hits found. Sorry	None
freshwater_SRR5192446.contig000171354	No hits found. Sorry	None
freshwater_SRR5192446.contig000171483	No hits found. Sorry	None
freshwater_SRR5192446.contig000171502	No hits found. Sorry	None
freshwater_SRR5192446.contig000172045	No hits found. Sorry	None
freshwater_SRR5192446.contig000172165	No hits found. Sorry	None
freshwater_SRR5192446.contig000172497	No hits found. Sorry	None
freshwater_SRR5192446.contig000172653	No hits found. Sorry	None
freshwater_SRR5192446.contig000172826	No hits found. Sorry	None
freshwater_SRR5192446.contig000173242	No hits found. Sorry	None
freshwater_SRR5192446.contig000173541	No hits found. Sorry	None
freshwater_SRR5192446.contig000173651	No hits found. Sorry	None
freshwater_SRR5192446.contig000173902	No hits found. Sorry	None
freshwater_SRR5192446.contig000173936	No hits found. Sorry	None
freshwater_SRR5192446.contig000174504	No hits found. Sorry	None
freshwater_SRR5192446.contig000174781	No hits found. Sorry	None
freshwater_SRR5192446.contig000175016	No hits found. Sorry	None
freshwater_SRR5192446.contig000175063	No hits found. Sorry	None
freshwater_SRR5192446.contig000175270	No hits found. Sorry	None
freshwater_SRR5192446.contig000175336	No hits found. Sorry	None
freshwater_SRR5192446.contig000175510	No hits found. Sorry	None
freshwater_SRR5192446.contig000175844	No hits found. Sorry	None
freshwater_SRR5192446.contig000175918	No hits found. Sorry	None
freshwater_SRR5192446.contig000176265	No hits found. Sorry	None
freshwater_SRR5192446.contig000176738	No hits found. Sorry	None
freshwater_SRR5192446.contig000177173	Candidatus Accumulibacter	1	327159	Bacteria	Proteobacteria	Betaproteobacteria			Candidatus Accumulibacter
freshwater_SRR5192446.contig000177971	No hits found. Sorry	None
freshwater_SRR5192446.contig000178663	No hits found. Sorry	None
freshwater_SRR5192446.contig000179181	No hits found. Sorry	None
freshwater_SRR5192446.contig000179302	No hits found. Sorry	None
freshwater_SRR5192446.contig000179364	No hits found. Sorry	None
freshwater_SRR5192446.contig000179620	No hits found. Sorry	None
freshwater_SRR5192446.contig000180011	No hits found. Sorry	None
freshwater_SRR5192446.contig000180015	No hits found. Sorry	None
freshwater_SRR5192446.contig000180524	No hits found. Sorry	None
freshwater_SRR5192446.contig000180636	No hits found. Sorry	None
freshwater_SRR5192446.contig000180846	No hits found. Sorry	None
freshwater_SRR5192446.contig000181099	No hits found. Sorry	None
freshwater_SRR5192446.contig000181188	No hits found. Sorry	None
freshwater_SRR5192446.contig000181415	No hits found. Sorry	None
freshwater_SRR5192446.contig000181491	No hits found. Sorry	None
freshwater_SRR5192446.contig000181556	No hits found. Sorry	None
freshwater_SRR5192446.contig000181750	Flavobacterium	1	237	Bacteria	Bacteroidetes	Flavobacteriia	Flavobacteriales	Flavobacteriaceae	Flavobacterium
freshwater_SRR5192446.contig000181797	No hits found. Sorry	None
freshwater_SRR5192446.contig000182016	No hits found. Sorry	None
freshwater_SRR5192446.contig000182056	No hits found. Sorry	None
freshwater_SRR5192446.contig000182866	No hits found. Sorry	None
freshwater_SRR5192446.contig000182924	No hits found. Sorry	None
freshwater_SRR5192446.contig000183008	No hits found. Sorry	None
freshwater_SRR5192446.contig000183066	No hits found. Sorry	None
freshwater_SRR5192446.contig000183213	No hits found. Sorry	None
freshwater_SRR5192446.contig000183261	No hits found. Sorry	None
freshwater_SRR5192446.contig000183337	No hits found. Sorry	None
freshwater_SRR5192446.contig000183894	No hits found. Sorry	None
freshwater_SRR5192446.contig000184110	No hits found. Sorry	None
freshwater_SRR5192446.contig000185409	No hits found. Sorry	None
freshwater_SRR5192446.contig000185674	No hits found. Sorry	None
freshwater_SRR5192446.contig000185754	No hits found. Sorry	None
freshwater_SRR5192446.contig000186136	No hits found. Sorry	None
freshwater_SRR5192446.contig000186253	No hits found. Sorry	None
freshwater_SRR5192446.contig000186382	No hits found. Sorry	None
freshwater_SRR5192446.contig000186418	No hits found. Sorry	None
freshwater_SRR5192446.contig000186439	No hits found. Sorry	None
freshwater_SRR5192446.contig000186721	Pseudoxanthomonas	1	69284	Bacteria	Proteobacteria	Gammaproteobacteria	Xanthomonadales	Xanthomonadaceae	Pseudoxanthomonas
freshwater_SRR5192446.contig000186860	No hits found. Sorry	None
freshwater_SRR5192446.contig000187146	No hits found. Sorry	None
freshwater_SRR5192446.contig000187308	No hits found. Sorry	None
freshwater_SRR5192446.contig000187323	No hits found. Sorry	None
freshwater_SRR5192446.contig000187524	No hits found. Sorry	None
freshwater_SRR5192446.contig000187784	No hits found. Sorry	None
freshwater_SRR5192446.contig000187870	No hits found. Sorry	None
freshwater_SRR5192446.contig000187965	No hits found. Sorry	None
freshwater_SRR5192446.contig000188385	No hits found. Sorry	None
freshwater_SRR5192446.contig000188611	No hits found. Sorry	None
freshwater_SRR5192446.contig000188613	No hits found. Sorry	None
freshwater_SRR5192446.contig000188853	No hits found. Sorry	None
freshwater_SRR5192446.contig000189820	No hits found. Sorry	None
freshwater_SRR5192446.contig000190129	No hits found. Sorry	None
freshwater_SRR5192446.contig000190314	No hits found. Sorry	None
freshwater_SRR5192446.contig000190986	No hits found. Sorry	None
freshwater_SRR5192446.contig000191071	No hits found. Sorry	None
freshwater_SRR5192446.contig000191785	No hits found. Sorry	None
freshwater_SRR5192446.contig000192052	No hits found. Sorry	None
freshwater_SRR5192446.contig000192228	No hits found. Sorry	None
freshwater_SRR5192446.contig000192267	No hits found. Sorry	None
freshwater_SRR5192446.contig000192928	No hits found. Sorry	None
freshwater_SRR5192446.contig000193077	No hits found. Sorry	None
freshwater_SRR5192446.contig000193359	No hits found. Sorry	None
freshwater_SRR5192446.contig000193564	No hits found. Sorry	None
freshwater_SRR5192446.contig000193789	No hits found. Sorry	None
freshwater_SRR5192446.contig000193791	No hits found. Sorry	None
freshwater_SRR5192446.contig000194191	No hits found. Sorry	None
freshwater_SRR5192446.contig000194406	No hits found. Sorry	None
freshwater_SRR5192446.contig000194615	No hits found. Sorry	None
freshwater_SRR5192446.contig000194831	No hits found. Sorry	None
freshwater_SRR5192446.contig000195546	No hits found. Sorry	None
freshwater_SRR5192446.contig000195658	No hits found. Sorry	None
freshwater_SRR5192446.contig000195828	No hits found. Sorry	None
freshwater_SRR5192446.contig000195861	No hits found. Sorry	None
freshwater_SRR5192446.contig000196400	No hits found. Sorry	None
freshwater_SRR5192446.contig000196486	No hits found. Sorry	None
freshwater_SRR5192446.contig000196670	No hits found. Sorry	None
freshwater_SRR5192446.contig000196860	No hits found. Sorry	None
freshwater_SRR5192446.contig000197342	No hits found. Sorry	None
freshwater_SRR5192446.contig000197557	No hits found. Sorry	None
freshwater_SRR5192446.contig000197723	No hits found. Sorry	None
freshwater_SRR5192446.contig000197789	No hits found. Sorry	None
freshwater_SRR5192446.contig000197812	No hits found. Sorry	None
freshwater_SRR5192446.contig000198511	No hits found. Sorry	None
freshwater_SRR5192446.contig000198761	No hits found. Sorry	None
freshwater_SRR5192446.contig000198803	No hits found. Sorry	None
freshwater_SRR5192446.contig000198996	No hits found. Sorry	None
freshwater_SRR5192446.contig000199107	No hits found. Sorry	None
freshwater_SRR5192446.contig000199401	No hits found. Sorry	None
freshwater_SRR5192446.contig000199881	No hits found. Sorry	None
freshwater_SRR5192446.contig000199935	No hits found. Sorry	None
freshwater_SRR5192446.contig000200501	No hits found. Sorry	None
freshwater_SRR5192446.contig000200854	No hits found. Sorry	None
freshwater_SRR5192446.contig000200864	No hits found. Sorry	None
freshwater_SRR5192446.contig000201569	No hits found. Sorry	None
freshwater_SRR5192446.contig000201570	No hits found. Sorry	None
freshwater_SRR5192446.contig000201789	No hits found. Sorry	None
freshwater_SRR5192446.contig000202336	No hits found. Sorry	None
freshwater_SRR5192446.contig000202555	No hits found. Sorry	None
freshwater_SRR5192446.contig000202818	No hits found. Sorry	None
freshwater_SRR5192446.contig000203652	No hits found. Sorry	None
freshwater_SRR5192446.contig000204659	No hits found. Sorry	None
freshwater_SRR5192446.contig000204825	No hits found. Sorry	None
freshwater_SRR5192446.contig000205430	No hits found. Sorry	None
freshwater_SRR5192446.contig000205590	No hits found. Sorry	None
freshwater_SRR5192446.contig000205936	No hits found. Sorry	None
freshwater_SRR5192446.contig000206628	No hits found. Sorry	None
freshwater_SRR5192446.contig000207139	No hits found. Sorry	None
freshwater_SRR5192446.contig000207200	No hits found. Sorry	None
freshwater_SRR5192446.contig000207653	No hits found. Sorry	None
freshwater_SRR5192446.contig000207818	No hits found. Sorry	None
freshwater_SRR5192446.contig000207901	No hits found. Sorry	None
freshwater_SRR5192446.contig000207952	No hits found. Sorry	None
freshwater_SRR5192446.contig000208055	No hits found. Sorry	None
freshwater_SRR5192446.contig000208404	No hits found. Sorry	None
freshwater_SRR5192446.contig000208460	No hits found. Sorry	None
freshwater_SRR5192446.contig000208713	No hits found. Sorry	None
freshwater_SRR5192446.contig000208804	Candidatus Accumulibacter	1	327159	Bacteria	Proteobacteria	Betaproteobacteria			Candidatus Accumulibacter
freshwater_SRR5192446.contig000208805	No hits found. Sorry	None
freshwater_SRR5192446.contig000209014	No hits found. Sorry	None
freshwater_SRR5192446.contig000209158	No hits found. Sorry	None
freshwater_SRR5192446.contig000209479	No hits found. Sorry	None
freshwater_SRR5192446.contig000209574	No hits found. Sorry	None
freshwater_SRR5192446.contig000209593	No hits found. Sorry	None
freshwater_SRR5192446.contig000210434	No hits found. Sorry	None
freshwater_SRR5192446.contig000210452	No hits found. Sorry	None
freshwater_SRR5192446.contig000210544	No hits found. Sorry	None
freshwater_SRR5192446.contig000210547	No hits found. Sorry	None
freshwater_SRR5192446.contig000210779	No hits found. Sorry	None
freshwater_SRR5192446.contig000210951	No hits found. Sorry	None
freshwater_SRR5192446.contig000211103	No hits found. Sorry	None
freshwater_SRR5192446.contig000211528	No hits found. Sorry	None
freshwater_SRR5192446.contig000211733	No hits found. Sorry	None
freshwater_SRR5192446.contig000211950	No hits found. Sorry	None
freshwater_SRR5192446.contig000212586	No hits found. Sorry	None
freshwater_SRR5192446.contig000212725	No hits found. Sorry	None
freshwater_SRR5192446.contig000213246	No hits found. Sorry	None
freshwater_SRR5192446.contig000213990	No hits found. Sorry	None
freshwater_SRR5192446.contig000214004	No hits found. Sorry	None
freshwater_SRR5192446.contig000214134	No hits found. Sorry	None
freshwater_SRR5192446.contig000214656	No hits found. Sorry	None
freshwater_SRR5192446.contig000214727	No hits found. Sorry	None
freshwater_SRR5192446.contig000214745	No hits found. Sorry	None
freshwater_SRR5192446.contig000214856	No hits found. Sorry	None
freshwater_SRR5192446.contig000215019	No hits found. Sorry	None
freshwater_SRR5192446.contig000215065	No hits found. Sorry	None
freshwater_SRR5192446.contig000215468	No hits found. Sorry	None
freshwater_SRR5192446.contig000216392	No hits found. Sorry	None
freshwater_SRR5192446.contig000216506	No hits found. Sorry	None
freshwater_SRR5192446.contig000216537	No hits found. Sorry	None
freshwater_SRR5192446.contig000216882	No hits found. Sorry	None
freshwater_SRR5192446.contig000216947	No hits found. Sorry	None
freshwater_SRR5192446.contig000217013	Pseudomonas	1	255	Bacteria	Proteobacteria	Gammaproteobacteria	Pseudomonadales	Pseudomonadaceae	Pseudomonas
freshwater_SRR5192446.contig000217226	No hits found. Sorry	None
freshwater_SRR5192446.contig000217228	No hits found. Sorry	None
freshwater_SRR5192446.contig000217914	No hits found. Sorry	None
freshwater_SRR5192446.contig000218039	No hits found. Sorry	None
freshwater_SRR5192446.contig000218152	No hits found. Sorry	None
freshwater_SRR5192446.contig000218523	No hits found. Sorry	None
freshwater_SRR5192446.contig000218831	Megamonas	1	158846	Bacteria	Firmicutes	Negativicutes	Selenomonadales	Selenomonadaceae	Megamonas
freshwater_SRR5192446.contig000218974	No hits found. Sorry	None
freshwater_SRR5192446.contig000219005	No hits found. Sorry	None
freshwater_SRR5192446.contig000219106	No hits found. Sorry	None
freshwater_SRR5192446.contig000219274	No hits found. Sorry	None
freshwater_SRR5192446.contig000219337	No hits found. Sorry	None
freshwater_SRR5192446.contig000220680	No hits found. Sorry	None
freshwater_SRR5192446.contig000220801	No hits found. Sorry	None
freshwater_SRR5192446.contig000221037	No hits found. Sorry	None
freshwater_SRR5192446.contig000221048	No hits found. Sorry	None
freshwater_SRR5192446.contig000221510	No hits found. Sorry	None
freshwater_SRR5192446.contig000221604	No hits found. Sorry	None
freshwater_SRR5192446.contig000221787	No hits found. Sorry	None
freshwater_SRR5192446.contig000222312	No hits found. Sorry	None
freshwater_SRR5192446.contig000222340	No hits found. Sorry	None
freshwater_SRR5192446.contig000222497	No hits found. Sorry	None
freshwater_SRR5192446.contig000222535	No hits found. Sorry	None
freshwater_SRR5192446.contig000222680	No hits found. Sorry	None
freshwater_SRR5192446.contig000223608	No hits found. Sorry	None
freshwater_SRR5192446.contig000223746	No hits found. Sorry	None
freshwater_SRR5192446.contig000223799	No hits found. Sorry	None
freshwater_SRR5192446.contig000223844	No hits found. Sorry	None
freshwater_SRR5192446.contig000223968	No hits found. Sorry	None
freshwater_SRR5192446.contig000224024	No hits found. Sorry	None
freshwater_SRR5192446.contig000224034	No hits found. Sorry	None
freshwater_SRR5192446.contig000224039	Acinetobacter	1	469	Bacteria	Proteobacteria	Gammaproteobacteria	Moraxellales	Moraxellaceae	Acinetobacter
freshwater_SRR5192446.contig000224050	No hits found. Sorry	None
freshwater_SRR5192446.contig000224063	No hits found. Sorry	None
freshwater_SRR5192446.contig000224104	No hits found. Sorry	None
freshwater_SRR5192446.contig000224188	No hits found. Sorry	None
freshwater_SRR5192446.contig000224307	No hits found. Sorry	None
freshwater_SRR5192446.contig000224408	No hits found. Sorry	None
freshwater_SRR5192446.contig000224454	No hits found. Sorry	None
freshwater_SRR5192446.contig000224494	No hits found. Sorry	None
freshwater_SRR5192446.contig000224623	No hits found. Sorry	None
freshwater_SRR5192446.contig000224748	No hits found. Sorry	None
freshwater_SRR5192446.contig000224856	No hits found. Sorry	None
freshwater_SRR5192446.contig000224943	No hits found. Sorry	None
freshwater_SRR5192446.contig000225146	No hits found. Sorry	None
freshwater_SRR5192446.contig000225259	No hits found. Sorry	None
freshwater_SRR5192446.contig000225345	Acinetobacter	1	469	Bacteria	Proteobacteria	Gammaproteobacteria	Moraxellales	Moraxellaceae	Acinetobacter
freshwater_SRR5192446.contig000225454	No hits found. Sorry	None
freshwater_SRR5192446.contig000225568	No hits found. Sorry	None
freshwater_SRR5192446.contig000225579	No hits found. Sorry	None
freshwater_SRR5192446.contig000225648	No hits found. Sorry	None
freshwater_SRR5192446.contig000225779	No hits found. Sorry	None
freshwater_SRR5192446.contig000226384	No hits found. Sorry	None
freshwater_SRR5192446.contig000226566	No hits found. Sorry	None
freshwater_SRR5192446.contig000226732	No hits found. Sorry	None
freshwater_SRR5192446.contig000226999	No hits found. Sorry	None
freshwater_SRR5192446.contig000227550	No hits found. Sorry	None
freshwater_SRR5192446.contig000227609	No hits found. Sorry	None
freshwater_SRR5192446.contig000227751	No hits found. Sorry	None
freshwater_SRR5192446.contig000228057	No hits found. Sorry	None
freshwater_SRR5192446.contig000228345	No hits found. Sorry	None
freshwater_SRR5192446.contig000228822	No hits found. Sorry	None
freshwater_SRR5192446.contig000229041	No hits found. Sorry	None
freshwater_SRR5192446.contig000229415	No hits found. Sorry	None
freshwater_SRR5192446.contig000229682	No hits found. Sorry	None
freshwater_SRR5192447.contig000000182	No hits found. Sorry	None
freshwater_SRR5192447.contig000000659	No hits found. Sorry	None
freshwater_SRR5192447.contig000001110	No hits found. Sorry	None
freshwater_SRR5192447.contig000001230	No hits found. Sorry	None
freshwater_SRR5192447.contig000001876	No hits found. Sorry	None
freshwater_SRR5192447.contig000002830	No hits found. Sorry	None
freshwater_SRR5192447.contig000003006	No hits found. Sorry	None
freshwater_SRR5192447.contig000004059	No hits found. Sorry	None
freshwater_SRR5192447.contig000004843	No hits found. Sorry	None
freshwater_SRR5192447.contig000006130	No hits found. Sorry	None
freshwater_SRR5192447.contig000006192	No hits found. Sorry	None
freshwater_SRR5192447.contig000006591	No hits found. Sorry	None
freshwater_SRR5192447.contig000006801	No hits found. Sorry	None
freshwater_SRR5192447.contig000006829	No hits found. Sorry	None
freshwater_SRR5192447.contig000007125	No hits found. Sorry	None
freshwater_SRR5192447.contig000007154	No hits found. Sorry	None
freshwater_SRR5192447.contig000007215	No hits found. Sorry	None
freshwater_SRR5192447.contig000007244	No hits found. Sorry	None
freshwater_SRR5192447.contig000007344	No hits found. Sorry	None
freshwater_SRR5192447.contig000007626	No hits found. Sorry	None
freshwater_SRR5192447.contig000007639	No hits found. Sorry	None
freshwater_SRR5192447.contig000008013	No hits found. Sorry	None
freshwater_SRR5192447.contig000008197	No hits found. Sorry	None
freshwater_SRR5192447.contig000008528	No hits found. Sorry	None
freshwater_SRR5192447.contig000008568	No hits found. Sorry	None
freshwater_SRR5192447.contig000008572	No hits found. Sorry	None
freshwater_SRR5192447.contig000008984	No hits found. Sorry	None
freshwater_SRR5192447.contig000009094	No hits found. Sorry	None
freshwater_SRR5192447.contig000009096	No hits found. Sorry	None
freshwater_SRR5192447.contig000009246	No hits found. Sorry	None
freshwater_SRR5192447.contig000009693	No hits found. Sorry	None
freshwater_SRR5192447.contig000009732	No hits found. Sorry	None
freshwater_SRR5192447.contig000010706	Salmonella	3	590	Bacteria	Proteobacteria	Gammaproteobacteria	Enterobacterales	Enterobacteriaceae	Salmonella
freshwater_SRR5192447.contig000011100	No hits found. Sorry	None
freshwater_SRR5192447.contig000011116	No hits found. Sorry	None
freshwater_SRR5192447.contig000011176	No hits found. Sorry	None
freshwater_SRR5192447.contig000011210	No hits found. Sorry	None
freshwater_SRR5192447.contig000011218	No hits found. Sorry	None
freshwater_SRR5192447.contig000011314	No hits found. Sorry	None
freshwater_SRR5192447.contig000011421	No hits found. Sorry	None
freshwater_SRR5192447.contig000011673	No hits found. Sorry	None
freshwater_SRR5192447.contig000011772	No hits found. Sorry	None
freshwater_SRR5192447.contig000012413	No hits found. Sorry	None
freshwater_SRR5192447.contig000012543	No hits found. Sorry	None
freshwater_SRR5192447.contig000012620	No hits found. Sorry	None
freshwater_SRR5192447.contig000012901	No hits found. Sorry	None
freshwater_SRR5192447.contig000013481	No hits found. Sorry	None
freshwater_SRR5192447.contig000014073	No hits found. Sorry	None
freshwater_SRR5192447.contig000014082	No hits found. Sorry	None
freshwater_SRR5192447.contig000014370	No hits found. Sorry	None
freshwater_SRR5192447.contig000014506	No hits found. Sorry	None
freshwater_SRR5192447.contig000014563	No hits found. Sorry	None
freshwater_SRR5192447.contig000014885	No hits found. Sorry	None
freshwater_SRR5192447.contig000015199	No hits found. Sorry	None
freshwater_SRR5192447.contig000015418	No hits found. Sorry	None
freshwater_SRR5192447.contig000016453	No hits found. Sorry	None
freshwater_SRR5192447.contig000016601	Actinomyces	1	1654	Bacteria	Actinobacteria	Actinomycetia	Actinomycetales	Actinomycetaceae	Actinomyces
freshwater_SRR5192447.contig000016657	No hits found. Sorry	None
freshwater_SRR5192447.contig000016802	No hits found. Sorry	None
freshwater_SRR5192447.contig000017374	No hits found. Sorry	None
freshwater_SRR5192447.contig000017779	No hits found. Sorry	None
freshwater_SRR5192447.contig000017832	No hits found. Sorry	None
freshwater_SRR5192447.contig000018327	No hits found. Sorry	None
freshwater_SRR5192447.contig000018784	Acinetobacter	1	469	Bacteria	Proteobacteria	Gammaproteobacteria	Moraxellales	Moraxellaceae	Acinetobacter
freshwater_SRR5192447.contig000018885	No hits found. Sorry	None
freshwater_SRR5192447.contig000018994	No hits found. Sorry	None
freshwater_SRR5192447.contig000019001	Marinobacter	1	2742	Bacteria	Proteobacteria	Gammaproteobacteria	Pseudomonadales	Marinobacteraceae	Marinobacter
freshwater_SRR5192447.contig000019289	No hits found. Sorry	None
freshwater_SRR5192447.contig000019354	No hits found. Sorry	None
freshwater_SRR5192447.contig000019482	Nitrosomonas	1	914	Bacteria	Proteobacteria	Betaproteobacteria	Nitrosomonadales	Nitrosomonadaceae	Nitrosomonas
freshwater_SRR5192447.contig000019757	No hits found. Sorry	None
freshwater_SRR5192447.contig000019964	No hits found. Sorry	None
freshwater_SRR5192447.contig000020029	No hits found. Sorry	None
freshwater_SRR5192447.contig000020243	No hits found. Sorry	None
freshwater_SRR5192447.contig000020975	No hits found. Sorry	None
freshwater_SRR5192447.contig000021084	No hits found. Sorry	None
freshwater_SRR5192447.contig000021586	No hits found. Sorry	None
freshwater_SRR5192447.contig000021628	No hits found. Sorry	None
freshwater_SRR5192447.contig000021955	No hits found. Sorry	None
freshwater_SRR5192447.contig000022111	No hits found. Sorry	None
freshwater_SRR5192447.contig000022473	Salmonella	1	590	Bacteria	Proteobacteria	Gammaproteobacteria	Enterobacterales	Enterobacteriaceae	Salmonella
freshwater_SRR5192447.contig000022475	No hits found. Sorry	None
freshwater_SRR5192447.contig000022632	No hits found. Sorry	None
freshwater_SRR5192447.contig000023613	No hits found. Sorry	None
freshwater_SRR5192447.contig000025806	No hits found. Sorry	None
freshwater_SRR5192447.contig000026230	No hits found. Sorry	None
freshwater_SRR5192447.contig000026347	No hits found. Sorry	None
freshwater_SRR5192447.contig000026448	No hits found. Sorry	None
freshwater_SRR5192447.contig000027308	Flavobacterium	1	237	Bacteria	Bacteroidetes	Flavobacteriia	Flavobacteriales	Flavobacteriaceae	Flavobacterium
freshwater_SRR5192447.contig000027413	No hits found. Sorry	None
freshwater_SRR5192447.contig000028208	No hits found. Sorry	None
freshwater_SRR5192447.contig000031295	Acinetobacter	1	469	Bacteria	Proteobacteria	Gammaproteobacteria	Moraxellales	Moraxellaceae	Acinetobacter
freshwater_SRR5192447.contig000032226	No hits found. Sorry	None
freshwater_SRR5192447.contig000032531	No hits found. Sorry	None
freshwater_SRR5192447.contig000032890	No hits found. Sorry	None
freshwater_SRR5192447.contig000033012	No hits found. Sorry	None
freshwater_SRR5192447.contig000033041	No hits found. Sorry	None
freshwater_SRR5192447.contig000033441	No hits found. Sorry	None
freshwater_SRR5192447.contig000033502	No hits found. Sorry	None
freshwater_SRR5192447.contig000033575	No hits found. Sorry	None
freshwater_SRR5192447.contig000034028	No hits found. Sorry	None
freshwater_SRR5192447.contig000034083	No hits found. Sorry	None
freshwater_SRR5192447.contig000034208	No hits found. Sorry	None
freshwater_SRR5192447.contig000034393	No hits found. Sorry	None
freshwater_SRR5192447.contig000034922	No hits found. Sorry	None
freshwater_SRR5192447.contig000035271	No hits found. Sorry	None
freshwater_SRR5192447.contig000035629	No hits found. Sorry	None
freshwater_SRR5192447.contig000035710	Candidatus Accumulibacter	1	327159	Bacteria	Proteobacteria	Betaproteobacteria			Candidatus Accumulibacter
freshwater_SRR5192447.contig000035890	No hits found. Sorry	None
freshwater_SRR5192447.contig000036970	No hits found. Sorry	None
freshwater_SRR5192447.contig000037119	No hits found. Sorry	None
freshwater_SRR5192447.contig000037240	No hits found. Sorry	None
freshwater_SRR5192447.contig000037378	No hits found. Sorry	None
freshwater_SRR5192447.contig000037411	No hits found. Sorry	None
freshwater_SRR5192447.contig000037447	No hits found. Sorry	None
freshwater_SRR5192447.contig000037750	No hits found. Sorry	None
freshwater_SRR5192447.contig000037889	No hits found. Sorry	None
freshwater_SRR5192447.contig000038903	No hits found. Sorry	None
freshwater_SRR5192447.contig000039448	No hits found. Sorry	None
freshwater_SRR5192447.contig000040255	No hits found. Sorry	None
freshwater_SRR5192447.contig000040345	No hits found. Sorry	None
freshwater_SRR5192447.contig000040656	No hits found. Sorry	None
freshwater_SRR5192447.contig000040768	No hits found. Sorry	None
freshwater_SRR5192447.contig000040864	No hits found. Sorry	None
freshwater_SRR5192447.contig000041614	No hits found. Sorry	None
freshwater_SRR5192447.contig000041775	No hits found. Sorry	None
freshwater_SRR5192447.contig000041824	No hits found. Sorry	None
freshwater_SRR5192447.contig000041951	No hits found. Sorry	None
freshwater_SRR5192447.contig000042441	No hits found. Sorry	None
freshwater_SRR5192447.contig000042444	No hits found. Sorry	None
freshwater_SRR5192447.contig000042494	No hits found. Sorry	None
freshwater_SRR5192447.contig000042956	No hits found. Sorry	None
freshwater_SRR5192447.contig000043293	No hits found. Sorry	None
freshwater_SRR5192447.contig000043827	No hits found. Sorry	None
freshwater_SRR5192447.contig000044400	Salmonella	1	590	Bacteria	Proteobacteria	Gammaproteobacteria	Enterobacterales	Enterobacteriaceae	Salmonella
freshwater_SRR5192447.contig000044798	No hits found. Sorry	None
freshwater_SRR5192447.contig000045969	No hits found. Sorry	None
freshwater_SRR5192447.contig000046240	No hits found. Sorry	None
freshwater_SRR5192447.contig000046623	No hits found. Sorry	None
freshwater_SRR5192447.contig000046897	No hits found. Sorry	None
freshwater_SRR5192447.contig000047083	No hits found. Sorry	None
freshwater_SRR5192447.contig000047394	No hits found. Sorry	None
freshwater_SRR5192447.contig000047422	No hits found. Sorry	None
freshwater_SRR5192447.contig000047623	No hits found. Sorry	None
freshwater_SRR5192447.contig000047962	No hits found. Sorry	None
freshwater_SRR5192447.contig000047978	No hits found. Sorry	None
freshwater_SRR5192447.contig000048218	No hits found. Sorry	None
freshwater_SRR5192447.contig000048564	No hits found. Sorry	None
freshwater_SRR5192447.contig000049664	No hits found. Sorry	None
freshwater_SRR5192447.contig000049731	No hits found. Sorry	None
freshwater_SRR5192447.contig000049911	No hits found. Sorry	None
freshwater_SRR5192447.contig000050252	No hits found. Sorry	None
freshwater_SRR5192447.contig000050317	No hits found. Sorry	None
freshwater_SRR5192447.contig000051021	No hits found. Sorry	None
freshwater_SRR5192447.contig000052080	No hits found. Sorry	None
freshwater_SRR5192447.contig000052345	No hits found. Sorry	None
freshwater_SRR5192447.contig000052652	No hits found. Sorry	None
freshwater_SRR5192447.contig000052671	No hits found. Sorry	None
freshwater_SRR5192447.contig000052977	No hits found. Sorry	None
freshwater_SRR5192447.contig000052995	No hits found. Sorry	None
freshwater_SRR5192447.contig000053143	No hits found. Sorry	None
freshwater_SRR5192447.contig000053921	No hits found. Sorry	None
freshwater_SRR5192447.contig000054595	No hits found. Sorry	None
freshwater_SRR5192447.contig000054688	No hits found. Sorry	None
freshwater_SRR5192447.contig000054759	No hits found. Sorry	None
freshwater_SRR5192447.contig000055088	No hits found. Sorry	None
freshwater_SRR5192447.contig000055646	No hits found. Sorry	None
freshwater_SRR5192447.contig000055703	No hits found. Sorry	None
freshwater_SRR5192447.contig000055822	No hits found. Sorry	None
freshwater_SRR5192447.contig000056098	No hits found. Sorry	None
freshwater_SRR5192447.contig000056148	No hits found. Sorry	None
freshwater_SRR5192447.contig000056745	No hits found. Sorry	None
freshwater_SRR5192447.contig000056782	No hits found. Sorry	None
freshwater_SRR5192447.contig000057100	No hits found. Sorry	None
freshwater_SRR5192447.contig000057376	No hits found. Sorry	None
freshwater_SRR5192447.contig000058040	No hits found. Sorry	None
freshwater_SRR5192447.contig000058090	No hits found. Sorry	None
freshwater_SRR5192447.contig000058205	No hits found. Sorry	None
freshwater_SRR5192447.contig000058511	No hits found. Sorry	None
freshwater_SRR5192447.contig000058548	No hits found. Sorry	None
freshwater_SRR5192447.contig000058684	No hits found. Sorry	None
freshwater_SRR5192447.contig000058998	No hits found. Sorry	None
freshwater_SRR5192447.contig000059019	No hits found. Sorry	None
freshwater_SRR5192447.contig000059844	No hits found. Sorry	None
freshwater_SRR5192447.contig000060063	No hits found. Sorry	None
freshwater_SRR5192447.contig000060450	No hits found. Sorry	None
freshwater_SRR5192447.contig000060747	No hits found. Sorry	None
freshwater_SRR5192447.contig000060777	No hits found. Sorry	None
freshwater_SRR5192447.contig000060786	No hits found. Sorry	None
freshwater_SRR5192447.contig000060958	No hits found. Sorry	None
freshwater_SRR5192447.contig000061077	No hits found. Sorry	None
freshwater_SRR5192447.contig000061207	Candidatus Accumulibacter	1	327159	Bacteria	Proteobacteria	Betaproteobacteria			Candidatus Accumulibacter
freshwater_SRR5192447.contig000061239	No hits found. Sorry	None
freshwater_SRR5192447.contig000061688	No hits found. Sorry	None
freshwater_SRR5192447.contig000061751	No hits found. Sorry	None
freshwater_SRR5192447.contig000061949	No hits found. Sorry	None
freshwater_SRR5192447.contig000062143	No hits found. Sorry	None
freshwater_SRR5192447.contig000062201	No hits found. Sorry	None
freshwater_SRR5192447.contig000062815	No hits found. Sorry	None
freshwater_SRR5192447.contig000063675	No hits found. Sorry	None
freshwater_SRR5192447.contig000063979	No hits found. Sorry	None
freshwater_SRR5192447.contig000064453	No hits found. Sorry	None
freshwater_SRR5192447.contig000064501	No hits found. Sorry	None
freshwater_SRR5192447.contig000064739	No hits found. Sorry	None
freshwater_SRR5192447.contig000064766	No hits found. Sorry	None
freshwater_SRR5192447.contig000065170	No hits found. Sorry	None
freshwater_SRR5192447.contig000065305	No hits found. Sorry	None
freshwater_SRR5192447.contig000065364	No hits found. Sorry	None
freshwater_SRR5192447.contig000065428	No hits found. Sorry	None
freshwater_SRR5192447.contig000065712	No hits found. Sorry	None
freshwater_SRR5192447.contig000065898	No hits found. Sorry	None
freshwater_SRR5192447.contig000066114	No hits found. Sorry	None
freshwater_SRR5192447.contig000066307	No hits found. Sorry	None
freshwater_SRR5192447.contig000066666	No hits found. Sorry	None
freshwater_SRR5192447.contig000066707	No hits found. Sorry	None
freshwater_SRR5192447.contig000066890	No hits found. Sorry	None
freshwater_SRR5192447.contig000067362	No hits found. Sorry	None
freshwater_SRR5192447.contig000067401	No hits found. Sorry	None
freshwater_SRR5192447.contig000067741	No hits found. Sorry	None
freshwater_SRR5192447.contig000067758	No hits found. Sorry	None
freshwater_SRR5192447.contig000067941	No hits found. Sorry	None
freshwater_SRR5192447.contig000067977	No hits found. Sorry	None
freshwater_SRR5192447.contig000068757	No hits found. Sorry	None
freshwater_SRR5192447.contig000068771	No hits found. Sorry	None
freshwater_SRR5192447.contig000069128	No hits found. Sorry	None
freshwater_SRR5192447.contig000069491	No hits found. Sorry	None
freshwater_SRR5192447.contig000069499	No hits found. Sorry	None
freshwater_SRR5192447.contig000069707	No hits found. Sorry	None
freshwater_SRR5192447.contig000070167	No hits found. Sorry	None
freshwater_SRR5192447.contig000070767	No hits found. Sorry	None
freshwater_SRR5192447.contig000070885	No hits found. Sorry	None
freshwater_SRR5192447.contig000071203	No hits found. Sorry	None
freshwater_SRR5192447.contig000071348	No hits found. Sorry	None
freshwater_SRR5192447.contig000071352	No hits found. Sorry	None
freshwater_SRR5192447.contig000071361	No hits found. Sorry	None
freshwater_SRR5192447.contig000071636	No hits found. Sorry	None
freshwater_SRR5192447.contig000071991	No hits found. Sorry	None
freshwater_SRR5192447.contig000072671	No hits found. Sorry	None
freshwater_SRR5192447.contig000072717	No hits found. Sorry	None
freshwater_SRR5192447.contig000072900	No hits found. Sorry	None
freshwater_SRR5192447.contig000072968	No hits found. Sorry	None
freshwater_SRR5192447.contig000073380	No hits found. Sorry	None
freshwater_SRR5192447.contig000074194	No hits found. Sorry	None
freshwater_SRR5192447.contig000074957	No hits found. Sorry	None
freshwater_SRR5192447.contig000075146	No hits found. Sorry	None
freshwater_SRR5192447.contig000075148	Pseudomonas	3	255	Bacteria	Proteobacteria	Gammaproteobacteria	Pseudomonadales	Pseudomonadaceae	Pseudomonas
freshwater_SRR5192447.contig000075470	No hits found. Sorry	None
freshwater_SRR5192447.contig000075884	No hits found. Sorry	None
freshwater_SRR5192447.contig000075907	No hits found. Sorry	None
freshwater_SRR5192447.contig000075913	No hits found. Sorry	None
freshwater_SRR5192447.contig000076283	No hits found. Sorry	None
freshwater_SRR5192447.contig000076390	No hits found. Sorry	None
freshwater_SRR5192447.contig000076684	No hits found. Sorry	None
freshwater_SRR5192447.contig000077263	No hits found. Sorry	None
freshwater_SRR5192447.contig000077286	No hits found. Sorry	None
freshwater_SRR5192447.contig000077355	No hits found. Sorry	None
freshwater_SRR5192447.contig000077390	No hits found. Sorry	None
freshwater_SRR5192447.contig000077392	No hits found. Sorry	None
freshwater_SRR5192447.contig000077533	No hits found. Sorry	None
freshwater_SRR5192447.contig000077771	No hits found. Sorry	None
freshwater_SRR5192447.contig000078148	No hits found. Sorry	None
freshwater_SRR5192447.contig000078261	No hits found. Sorry	None
freshwater_SRR5192447.contig000078830	No hits found. Sorry	None
freshwater_SRR5192447.contig000079137	No hits found. Sorry	None
freshwater_SRR5192447.contig000080074	No hits found. Sorry	None
freshwater_SRR5192447.contig000080190	No hits found. Sorry	None
freshwater_SRR5192447.contig000080731	No hits found. Sorry	None
freshwater_SRR5192447.contig000081058	No hits found. Sorry	None
freshwater_SRR5192447.contig000081267	No hits found. Sorry	None
freshwater_SRR5192447.contig000082148	No hits found. Sorry	None
freshwater_SRR5192447.contig000082357	No hits found. Sorry	None
freshwater_SRR5192447.contig000082722	No hits found. Sorry	None
freshwater_SRR5192447.contig000083227	No hits found. Sorry	None
freshwater_SRR5192447.contig000083478	No hits found. Sorry	None
freshwater_SRR5192447.contig000083700	No hits found. Sorry	None
freshwater_SRR5192447.contig000083793	No hits found. Sorry	None
freshwater_SRR5192447.contig000084211	No hits found. Sorry	None
freshwater_SRR5192447.contig000084398	Chryseobacterium	1	246	Bacteria	Bacteroidetes	Flavobacteriia	Flavobacteriales	Weeksellaceae	Chryseobacterium
freshwater_SRR5192447.contig000085007	No hits found. Sorry	None
freshwater_SRR5192447.contig000085111	No hits found. Sorry	None
freshwater_SRR5192447.contig000085756	No hits found. Sorry	None
freshwater_SRR5192447.contig000085985	No hits found. Sorry	None
freshwater_SRR5192447.contig000086992	No hits found. Sorry	None
freshwater_SRR5192447.contig000087133	No hits found. Sorry	None
freshwater_SRR5192447.contig000087417	No hits found. Sorry	None
freshwater_SRR5192447.contig000088810	No hits found. Sorry	None
freshwater_SRR5192447.contig000089185	No hits found. Sorry	None
freshwater_SRR5192447.contig000089284	No hits found. Sorry	None
freshwater_SRR5192447.contig000089310	No hits found. Sorry	None
freshwater_SRR5192447.contig000089442	No hits found. Sorry	None
freshwater_SRR5192447.contig000089562	No hits found. Sorry	None
freshwater_SRR5192447.contig000089656	No hits found. Sorry	None
freshwater_SRR5192447.contig000089803	No hits found. Sorry	None
freshwater_SRR5192447.contig000089893	Mycobacterium	1	1763	Bacteria	Actinobacteria	Actinomycetia	Corynebacteriales	Mycobacteriaceae	Mycobacterium
freshwater_SRR5192447.contig000089999	No hits found. Sorry	None
freshwater_SRR5192447.contig000090230	No hits found. Sorry	None
freshwater_SRR5192447.contig000090288	No hits found. Sorry	None
freshwater_SRR5192447.contig000091212	No hits found. Sorry	None
freshwater_SRR5192447.contig000091235	No hits found. Sorry	None
freshwater_SRR5192447.contig000091340	No hits found. Sorry	None
freshwater_SRR5192447.contig000091464	No hits found. Sorry	None
freshwater_SRR5192447.contig000092373	No hits found. Sorry	None
freshwater_SRR5192447.contig000092507	No hits found. Sorry	None
freshwater_SRR5192447.contig000092959	No hits found. Sorry	None
freshwater_SRR5192447.contig000093099	No hits found. Sorry	None
freshwater_SRR5192447.contig000093236	No hits found. Sorry	None
freshwater_SRR5192447.contig000094368	Methylomonas	1	416	Bacteria	Proteobacteria	Gammaproteobacteria	Methylococcales	Methylococcaceae	Methylomonas
freshwater_SRR5192447.contig000094917	No hits found. Sorry	None
freshwater_SRR5192447.contig000095046	No hits found. Sorry	None
freshwater_SRR5192447.contig000095327	No hits found. Sorry	None
freshwater_SRR5192447.contig000095477	No hits found. Sorry	None
freshwater_SRR5192447.contig000095795	No hits found. Sorry	None
freshwater_SRR5192447.contig000096154	No hits found. Sorry	None
freshwater_SRR5192447.contig000096233	No hits found. Sorry	None
freshwater_SRR5192447.contig000096855	No hits found. Sorry	None
freshwater_SRR5192447.contig000096880	No hits found. Sorry	None
freshwater_SRR5192447.contig000097005	No hits found. Sorry	None
freshwater_SRR5192447.contig000097154	No hits found. Sorry	None
freshwater_SRR5192447.contig000097326	No hits found. Sorry	None
freshwater_SRR5192447.contig000097460	No hits found. Sorry	None
freshwater_SRR5192447.contig000097551	No hits found. Sorry	None
freshwater_SRR5192447.contig000097635	No hits found. Sorry	None
freshwater_SRR5192447.contig000097782	No hits found. Sorry	None
freshwater_SRR5192447.contig000098224	No hits found. Sorry	None
freshwater_SRR5192447.contig000098563	No hits found. Sorry	None
freshwater_SRR5192447.contig000098580	No hits found. Sorry	None
freshwater_SRR5192447.contig000098765	No hits found. Sorry	None
freshwater_SRR5192447.contig000098867	No hits found. Sorry	None
freshwater_SRR5192447.contig000098923	No hits found. Sorry	None
freshwater_SRR5192447.contig000099868	No hits found. Sorry	None
freshwater_SRR5192447.contig000100015	No hits found. Sorry	None
freshwater_SRR5192447.contig000100326	No hits found. Sorry	None
freshwater_SRR5192447.contig000101470	No hits found. Sorry	None
freshwater_SRR5192447.contig000101570	No hits found. Sorry	None
freshwater_SRR5192447.contig000101869	No hits found. Sorry	None
freshwater_SRR5192447.contig000101958	No hits found. Sorry	None
freshwater_SRR5192447.contig000102011	No hits found. Sorry	None
freshwater_SRR5192447.contig000102014	No hits found. Sorry	None
freshwater_SRR5192447.contig000102187	No hits found. Sorry	None
freshwater_SRR5192447.contig000102908	No hits found. Sorry	None
freshwater_SRR5192447.contig000102926	No hits found. Sorry	None
freshwater_SRR5192447.contig000102975	No hits found. Sorry	None
freshwater_SRR5192447.contig000103244	No hits found. Sorry	None
freshwater_SRR5192447.contig000104047	No hits found. Sorry	None
freshwater_SRR5192447.contig000104291	No hits found. Sorry	None
freshwater_SRR5192447.contig000104615	No hits found. Sorry	None
freshwater_SRR5192447.contig000104765	No hits found. Sorry	None
freshwater_SRR5192447.contig000105119	No hits found. Sorry	None
freshwater_SRR5192447.contig000105451	No hits found. Sorry	None
freshwater_SRR5192447.contig000105622	No hits found. Sorry	None
freshwater_SRR5192447.contig000105847	No hits found. Sorry	None
freshwater_SRR5192447.contig000106313	No hits found. Sorry	None
freshwater_SRR5192447.contig000106504	No hits found. Sorry	None
freshwater_SRR5192447.contig000106602	No hits found. Sorry	None
freshwater_SRR5192447.contig000106745	No hits found. Sorry	None
freshwater_SRR5192447.contig000107359	No hits found. Sorry	None
freshwater_SRR5192447.contig000107857	No hits found. Sorry	None
freshwater_SRR5192447.contig000108139	No hits found. Sorry	None
freshwater_SRR5192447.contig000108400	No hits found. Sorry	None
freshwater_SRR5192447.contig000108510	No hits found. Sorry	None
freshwater_SRR5192447.contig000108590	No hits found. Sorry	None
freshwater_SRR5192447.contig000108692	No hits found. Sorry	None
freshwater_SRR5192447.contig000110066	No hits found. Sorry	None
freshwater_SRR5192447.contig000110095	No hits found. Sorry	None
freshwater_SRR5192447.contig000110269	No hits found. Sorry	None
freshwater_SRR5192447.contig000110367	No hits found. Sorry	None
freshwater_SRR5192447.contig000110808	No hits found. Sorry	None
freshwater_SRR5192447.contig000110914	No hits found. Sorry	None
freshwater_SRR5192447.contig000110962	No hits found. Sorry	None
freshwater_SRR5192447.contig000111059	No hits found. Sorry	None
freshwater_SRR5192447.contig000111080	No hits found. Sorry	None
freshwater_SRR5192447.contig000111236	No hits found. Sorry	None
freshwater_SRR5192447.contig000112058	No hits found. Sorry	None
freshwater_SRR5192447.contig000112105	No hits found. Sorry	None
freshwater_SRR5192447.contig000112371	Prosthecomicrobium	1	81894	Bacteria	Proteobacteria	Alphaproteobacteria	Hyphomicrobiales	Hyphomicrobiaceae	Prosthecomicrobium
freshwater_SRR5192447.contig000112679	No hits found. Sorry	None
freshwater_SRR5192447.contig000112722	No hits found. Sorry	None
freshwater_SRR5192447.contig000113240	No hits found. Sorry	None
freshwater_SRR5192447.contig000113626	No hits found. Sorry	None
freshwater_SRR5192447.contig000113703	No hits found. Sorry	None
freshwater_SRR5192447.contig000113814	No hits found. Sorry	None
freshwater_SRR5192447.contig000113942	No hits found. Sorry	None
freshwater_SRR5192447.contig000114500	No hits found. Sorry	None
freshwater_SRR5192447.contig000114809	No hits found. Sorry	None
freshwater_SRR5192447.contig000114921	No hits found. Sorry	None
freshwater_SRR5192447.contig000115205	No hits found. Sorry	None
freshwater_SRR5192447.contig000115759	No hits found. Sorry	None
freshwater_SRR5192447.contig000115772	No hits found. Sorry	None
freshwater_SRR5192447.contig000116199	No hits found. Sorry	None
freshwater_SRR5192447.contig000116269	No hits found. Sorry	None
freshwater_SRR5192447.contig000117368	Maritimibacter	1	314271	Bacteria	Proteobacteria	Alphaproteobacteria	Rhodobacterales	Roseobacteraceae	Maritimibacter
freshwater_SRR5192447.contig000117467	No hits found. Sorry	None
freshwater_SRR5192447.contig000117760	No hits found. Sorry	None
freshwater_SRR5192447.contig000118402	No hits found. Sorry	None
freshwater_SRR5192447.contig000118548	No hits found. Sorry	None
freshwater_SRR5192447.contig000118567	Rhodobacter	1	1060	Bacteria	Proteobacteria	Alphaproteobacteria	Rhodobacterales	Rhodobacteraceae	Rhodobacter
freshwater_SRR5192447.contig000118803	No hits found. Sorry	None
freshwater_SRR5192447.contig000120411	No hits found. Sorry	None
freshwater_SRR5192447.contig000120419	No hits found. Sorry	None
freshwater_SRR5192447.contig000120725	No hits found. Sorry	None
freshwater_SRR5192447.contig000122042	No hits found. Sorry	None
freshwater_SRR5192447.contig000122350	No hits found. Sorry	None
freshwater_SRR5192447.contig000122587	No hits found. Sorry	None
freshwater_SRR5192447.contig000122690	No hits found. Sorry	None
freshwater_SRR5192447.contig000122905	No hits found. Sorry	None
freshwater_SRR5192447.contig000123113	No hits found. Sorry	None
freshwater_SRR5192447.contig000123143	No hits found. Sorry	None
freshwater_SRR5192447.contig000124535	No hits found. Sorry	None
freshwater_SRR5192447.contig000124835	No hits found. Sorry	None
freshwater_SRR5192447.contig000124979	No hits found. Sorry	None
freshwater_SRR5192447.contig000125945	No hits found. Sorry	None
freshwater_SRR5192447.contig000126371	No hits found. Sorry	None
freshwater_SRR5192447.contig000127339	No hits found. Sorry	None
freshwater_SRR5192447.contig000127390	No hits found. Sorry	None
freshwater_SRR5192447.contig000127399	No hits found. Sorry	None
freshwater_SRR5192447.contig000128014	No hits found. Sorry	None
freshwater_SRR5192447.contig000128021	No hits found. Sorry	None
freshwater_SRR5192447.contig000128917	No hits found. Sorry	None
freshwater_SRR5192447.contig000128967	No hits found. Sorry	None
freshwater_SRR5192447.contig000129062	No hits found. Sorry	None
freshwater_SRR5192447.contig000129109	No hits found. Sorry	None
freshwater_SRR5192447.contig000129327	No hits found. Sorry	None
freshwater_SRR5192447.contig000129819	No hits found. Sorry	None
freshwater_SRR5192447.contig000130416	No hits found. Sorry	None
freshwater_SRR5192447.contig000130622	No hits found. Sorry	None
freshwater_SRR5192447.contig000130902	No hits found. Sorry	None
freshwater_SRR5192447.contig000130911	No hits found. Sorry	None
freshwater_SRR5192447.contig000131260	Acidovorax	3	12916	Bacteria	Proteobacteria	Betaproteobacteria	Burkholderiales	Comamonadaceae	Acidovorax
freshwater_SRR5192447.contig000131892	No hits found. Sorry	None
freshwater_SRR5192447.contig000132438	No hits found. Sorry	None
freshwater_SRR5192447.contig000132552	No hits found. Sorry	None
freshwater_SRR5192447.contig000134363	No hits found. Sorry	None
freshwater_SRR5192447.contig000134367	No hits found. Sorry	None
freshwater_SRR5192447.contig000134479	No hits found. Sorry	None
freshwater_SRR5192447.contig000135292	No hits found. Sorry	None
freshwater_SRR5192447.contig000135549	No hits found. Sorry	None
freshwater_SRR5192447.contig000135686	No hits found. Sorry	None
freshwater_SRR5192447.contig000136355	No hits found. Sorry	None
freshwater_SRR5192447.contig000136410	No hits found. Sorry	None
freshwater_SRR5192447.contig000136492	No hits found. Sorry	None
freshwater_SRR5192447.contig000136886	No hits found. Sorry	None
freshwater_SRR5192447.contig000136927	No hits found. Sorry	None
freshwater_SRR5192447.contig000137011	Rubellimicrobium	1	204731	Bacteria	Proteobacteria	Alphaproteobacteria	Rhodobacterales	Roseobacteraceae	Rubellimicrobium
freshwater_SRR5192447.contig000137875	No hits found. Sorry	None
freshwater_SRR5192447.contig000137888	No hits found. Sorry	None
freshwater_SRR5192447.contig000138566	No hits found. Sorry	None
freshwater_SRR5192447.contig000139070	No hits found. Sorry	None
freshwater_SRR5192447.contig000139547	No hits found. Sorry	None
freshwater_SRR5192447.contig000139802	No hits found. Sorry	None
freshwater_SRR5192447.contig000139881	No hits found. Sorry	None
freshwater_SRR5192447.contig000140475	No hits found. Sorry	None
freshwater_SRR5192447.contig000140645	No hits found. Sorry	None
freshwater_SRR5192447.contig000140741	No hits found. Sorry	None
freshwater_SRR5192447.contig000141559	No hits found. Sorry	None
freshwater_SRR5192447.contig000141682	No hits found. Sorry	None
freshwater_SRR5192447.contig000141895	No hits found. Sorry	None
freshwater_SRR5192447.contig000142188	No hits found. Sorry	None
freshwater_SRR5192447.contig000142403	No hits found. Sorry	None
freshwater_SRR5192447.contig000142459	No hits found. Sorry	None
freshwater_SRR5192447.contig000142661	No hits found. Sorry	None
freshwater_SRR5192447.contig000142710	No hits found. Sorry	None
freshwater_SRR5192447.contig000142774	No hits found. Sorry	None
freshwater_SRR5192447.contig000142782	No hits found. Sorry	None
freshwater_SRR5192447.contig000142808	No hits found. Sorry	None
freshwater_SRR5192447.contig000142855	No hits found. Sorry	None
freshwater_SRR5192447.contig000142913	No hits found. Sorry	None
freshwater_SRR5192447.contig000142969	No hits found. Sorry	None
freshwater_SRR5192447.contig000143325	No hits found. Sorry	None
freshwater_SRR5192447.contig000143839	No hits found. Sorry	None
freshwater_SRR5192447.contig000144578	Paracoccus	1	265	Bacteria	Proteobacteria	Alphaproteobacteria	Rhodobacterales	Rhodobacteraceae	Paracoccus
freshwater_SRR5192448.contig000000737	No hits found. Sorry	None
freshwater_SRR5192448.contig000000956	No hits found. Sorry	None
freshwater_SRR5192448.contig000000978	No hits found. Sorry	None
freshwater_SRR5192448.contig000001151	No hits found. Sorry	None
freshwater_SRR5192448.contig000001252	No hits found. Sorry	None
freshwater_SRR5192448.contig000001268	No hits found. Sorry	None
freshwater_SRR5192448.contig000002115	No hits found. Sorry	None
freshwater_SRR5192448.contig000002121	No hits found. Sorry	None
freshwater_SRR5192448.contig000002429	No hits found. Sorry	None
freshwater_SRR5192448.contig000002640	No hits found. Sorry	None
freshwater_SRR5192448.contig000002749	No hits found. Sorry	None
freshwater_SRR5192448.contig000003368	No hits found. Sorry	None
freshwater_SRR5192448.contig000003621	No hits found. Sorry	None
freshwater_SRR5192448.contig000003727	No hits found. Sorry	None
freshwater_SRR5192448.contig000004335	No hits found. Sorry	None
freshwater_SRR5192448.contig000004478	No hits found. Sorry	None
freshwater_SRR5192448.contig000004943	No hits found. Sorry	None
freshwater_SRR5192448.contig000004947	No hits found. Sorry	None
freshwater_SRR5192448.contig000005214	No hits found. Sorry	None
freshwater_SRR5192448.contig000005269	No hits found. Sorry	None
freshwater_SRR5192448.contig000005679	No hits found. Sorry	None
freshwater_SRR5192448.contig000005699	Halotalea	1	376488	Bacteria	Proteobacteria	Gammaproteobacteria	Oceanospirillales	Halomonadaceae	Halotalea
freshwater_SRR5192448.contig000005710	No hits found. Sorry	None
freshwater_SRR5192448.contig000006120	No hits found. Sorry	None
freshwater_SRR5192448.contig000006202	No hits found. Sorry	None
freshwater_SRR5192448.contig000006377	No hits found. Sorry	None
freshwater_SRR5192448.contig000006805	No hits found. Sorry	None
freshwater_SRR5192448.contig000006915	No hits found. Sorry	None
freshwater_SRR5192448.contig000007098	No hits found. Sorry	None
freshwater_SRR5192448.contig000007619	No hits found. Sorry	None
freshwater_SRR5192448.contig000007699	Malikia	1	86180	Bacteria	Proteobacteria	Betaproteobacteria	Burkholderiales	Comamonadaceae	Malikia
freshwater_SRR5192448.contig000007707	No hits found. Sorry	None
freshwater_SRR5192448.contig000008022	No hits found. Sorry	None
freshwater_SRR5192448.contig000008299	No hits found. Sorry	None
freshwater_SRR5192448.contig000008433	No hits found. Sorry	None
freshwater_SRR5192448.contig000008694	No hits found. Sorry	None
freshwater_SRR5192448.contig000008834	No hits found. Sorry	None
freshwater_SRR5192448.contig000009210	No hits found. Sorry	None
freshwater_SRR5192448.contig000009225	No hits found. Sorry	None
freshwater_SRR5192448.contig000009446	No hits found. Sorry	None
freshwater_SRR5192448.contig000009525	No hits found. Sorry	None
freshwater_SRR5192448.contig000009699	No hits found. Sorry	None
freshwater_SRR5192448.contig000010037	No hits found. Sorry	None
freshwater_SRR5192448.contig000010302	No hits found. Sorry	None
freshwater_SRR5192448.contig000010419	No hits found. Sorry	None
freshwater_SRR5192448.contig000010868	No hits found. Sorry	None
freshwater_SRR5192448.contig000011178	No hits found. Sorry	None
freshwater_SRR5192448.contig000011272	No hits found. Sorry	None
freshwater_SRR5192448.contig000011734	No hits found. Sorry	None
freshwater_SRR5192448.contig000011765	No hits found. Sorry	None
freshwater_SRR5192448.contig000011999	No hits found. Sorry	None
freshwater_SRR5192448.contig000012180	No hits found. Sorry	None
freshwater_SRR5192448.contig000012279	No hits found. Sorry	None
freshwater_SRR5192448.contig000012510	No hits found. Sorry	None
freshwater_SRR5192448.contig000012640	No hits found. Sorry	None
freshwater_SRR5192448.contig000012670	No hits found. Sorry	None
freshwater_SRR5192448.contig000012741	No hits found. Sorry	None
freshwater_SRR5192448.contig000012963	No hits found. Sorry	None
freshwater_SRR5192448.contig000013109	No hits found. Sorry	None
freshwater_SRR5192448.contig000013128	No hits found. Sorry	None
freshwater_SRR5192448.contig000013286	No hits found. Sorry	None
freshwater_SRR5192448.contig000013459	No hits found. Sorry	None
freshwater_SRR5192448.contig000013721	No hits found. Sorry	None
freshwater_SRR5192448.contig000014132	No hits found. Sorry	None
freshwater_SRR5192448.contig000014160	No hits found. Sorry	None
freshwater_SRR5192448.contig000014829	No hits found. Sorry	None
freshwater_SRR5192448.contig000015045	No hits found. Sorry	None
freshwater_SRR5192448.contig000015322	Klebsiella	1	548	Bacteria	Proteobacteria	Gammaproteobacteria	Enterobacterales	Enterobacteriaceae	Klebsiella
freshwater_SRR5192448.contig000015444	No hits found. Sorry	None
freshwater_SRR5192448.contig000015619	No hits found. Sorry	None
freshwater_SRR5192448.contig000015655	No hits found. Sorry	None
freshwater_SRR5192448.contig000015789	No hits found. Sorry	None
freshwater_SRR5192448.contig000015901	No hits found. Sorry	None
freshwater_SRR5192448.contig000016171	No hits found. Sorry	None
freshwater_SRR5192448.contig000016279	No hits found. Sorry	None
freshwater_SRR5192448.contig000016680	No hits found. Sorry	None
freshwater_SRR5192448.contig000017038	No hits found. Sorry	None
freshwater_SRR5192448.contig000017315	No hits found. Sorry	None
freshwater_SRR5192448.contig000017569	No hits found. Sorry	None
freshwater_SRR5192448.contig000018275	No hits found. Sorry	None
freshwater_SRR5192448.contig000018471	No hits found. Sorry	None
freshwater_SRR5192448.contig000018539	No hits found. Sorry	None
freshwater_SRR5192448.contig000018553	No hits found. Sorry	None
freshwater_SRR5192448.contig000018590	No hits found. Sorry	None
freshwater_SRR5192448.contig000018647	No hits found. Sorry	None
freshwater_SRR5192448.contig000018658	Rhodanobacter	1	75309	Bacteria	Proteobacteria	Gammaproteobacteria	Xanthomonadales	Rhodanobacteraceae	Rhodanobacter
freshwater_SRR5192448.contig000018672	No hits found. Sorry	None
freshwater_SRR5192448.contig000018781	No hits found. Sorry	None
freshwater_SRR5192448.contig000018904	No hits found. Sorry	None
freshwater_SRR5192448.contig000019148	No hits found. Sorry	None
freshwater_SRR5192448.contig000019168	No hits found. Sorry	None
freshwater_SRR5192448.contig000019179	No hits found. Sorry	None
freshwater_SRR5192448.contig000019405	No hits found. Sorry	None
freshwater_SRR5192448.contig000019412	No hits found. Sorry	None
freshwater_SRR5192448.contig000020265	No hits found. Sorry	None
freshwater_SRR5192448.contig000020268	No hits found. Sorry	None
freshwater_SRR5192448.contig000020314	No hits found. Sorry	None
freshwater_SRR5192448.contig000020330	No hits found. Sorry	None
freshwater_SRR5192448.contig000020619	No hits found. Sorry	None
freshwater_SRR5192448.contig000020703	No hits found. Sorry	None
freshwater_SRR5192448.contig000020811	No hits found. Sorry	None
freshwater_SRR5192448.contig000021114	No hits found. Sorry	None
freshwater_SRR5192448.contig000021287	Pseudorhodoferax	1	255042	Bacteria	Proteobacteria	Betaproteobacteria	Burkholderiales	Comamonadaceae	Pseudorhodoferax
freshwater_SRR5192448.contig000021759	No hits found. Sorry	None
freshwater_SRR5192448.contig000022210	No hits found. Sorry	None
freshwater_SRR5192448.contig000022247	No hits found. Sorry	None
freshwater_SRR5192448.contig000022505	No hits found. Sorry	None
freshwater_SRR5192448.contig000022608	No hits found. Sorry	None
freshwater_SRR5192448.contig000022639	No hits found. Sorry	None
freshwater_SRR5192448.contig000022802	No hits found. Sorry	None
freshwater_SRR5192448.contig000022929	No hits found. Sorry	None
freshwater_SRR5192448.contig000023007	No hits found. Sorry	None
freshwater_SRR5192448.contig000023336	No hits found. Sorry	None
freshwater_SRR5192448.contig000023613	No hits found. Sorry	None
freshwater_SRR5192448.contig000023890	No hits found. Sorry	None
freshwater_SRR5192448.contig000024582	No hits found. Sorry	None
freshwater_SRR5192448.contig000024606	No hits found. Sorry	None
freshwater_SRR5192448.contig000024867	No hits found. Sorry	None
freshwater_SRR5192448.contig000024905	No hits found. Sorry	None
freshwater_SRR5192448.contig000025178	No hits found. Sorry	None
freshwater_SRR5192448.contig000025370	No hits found. Sorry	None
freshwater_SRR5192448.contig000025447	No hits found. Sorry	None
freshwater_SRR5192448.contig000026258	No hits found. Sorry	None
freshwater_SRR5192448.contig000026396	No hits found. Sorry	None
freshwater_SRR5192448.contig000026587	No hits found. Sorry	None
freshwater_SRR5192448.contig000026630	No hits found. Sorry	None
freshwater_SRR5192448.contig000026784	No hits found. Sorry	None
freshwater_SRR5192448.contig000026804	Ideonella	1	36862	Bacteria	Proteobacteria	Betaproteobacteria	Burkholderiales		Ideonella
freshwater_SRR5192448.contig000026829	No hits found. Sorry	None
freshwater_SRR5192448.contig000026932	No hits found. Sorry	None
freshwater_SRR5192448.contig000027664	No hits found. Sorry	None
freshwater_SRR5192448.contig000027991	No hits found. Sorry	None
freshwater_SRR5192448.contig000028529	No hits found. Sorry	None
freshwater_SRR5192448.contig000028703	No hits found. Sorry	None
freshwater_SRR5192448.contig000028800	No hits found. Sorry	None
freshwater_SRR5192448.contig000028923	No hits found. Sorry	None
freshwater_SRR5192448.contig000028976	No hits found. Sorry	None
freshwater_SRR5192448.contig000029349	No hits found. Sorry	None
freshwater_SRR5192448.contig000029718	No hits found. Sorry	None
freshwater_SRR5192448.contig000029807	No hits found. Sorry	None
freshwater_SRR5192448.contig000029843	No hits found. Sorry	None
freshwater_SRR5192448.contig000029854	No hits found. Sorry	None
freshwater_SRR5192448.contig000029881	No hits found. Sorry	None
freshwater_SRR5192448.contig000029970	No hits found. Sorry	None
freshwater_SRR5192448.contig000030220	No hits found. Sorry	None
freshwater_SRR5192448.contig000030480	No hits found. Sorry	None
freshwater_SRR5192448.contig000030678	No hits found. Sorry	None
freshwater_SRR5192448.contig000031051	No hits found. Sorry	None
freshwater_SRR5192448.contig000031276	No hits found. Sorry	None
freshwater_SRR5192448.contig000031329	No hits found. Sorry	None
freshwater_SRR5192448.contig000031632	No hits found. Sorry	None
freshwater_SRR5192448.contig000032029	No hits found. Sorry	None
freshwater_SRR5192448.contig000033350	No hits found. Sorry	None
freshwater_SRR5192448.contig000033433	No hits found. Sorry	None
freshwater_SRR5192448.contig000033524	No hits found. Sorry	None
freshwater_SRR5192448.contig000033927	No hits found. Sorry	None
freshwater_SRR5192448.contig000034041	No hits found. Sorry	None
freshwater_SRR5192448.contig000034207	No hits found. Sorry	None
freshwater_SRR5192448.contig000034614	No hits found. Sorry	None
freshwater_SRR5192448.contig000034792	No hits found. Sorry	None
freshwater_SRR5192448.contig000034950	No hits found. Sorry	None
freshwater_SRR5192448.contig000034976	No hits found. Sorry	None
freshwater_SRR5192448.contig000035370	No hits found. Sorry	None
freshwater_SRR5192448.contig000035538	No hits found. Sorry	None
freshwater_SRR5192448.contig000035573	No hits found. Sorry	None
freshwater_SRR5192448.contig000036160	No hits found. Sorry	None
freshwater_SRR5192448.contig000036166	No hits found. Sorry	None
freshwater_SRR5192448.contig000036202	No hits found. Sorry	None
freshwater_SRR5192448.contig000036223	No hits found. Sorry	None
freshwater_SRR5192448.contig000036264	No hits found. Sorry	None
freshwater_SRR5192448.contig000036325	No hits found. Sorry	None
freshwater_SRR5192448.contig000036557	No hits found. Sorry	None
freshwater_SRR5192448.contig000036710	No hits found. Sorry	None
freshwater_SRR5192448.contig000036757	No hits found. Sorry	None
freshwater_SRR5192448.contig000036863	No hits found. Sorry	None
freshwater_SRR5192448.contig000036959	No hits found. Sorry	None
freshwater_SRR5192448.contig000037071	No hits found. Sorry	None
freshwater_SRR5192448.contig000037315	No hits found. Sorry	None
freshwater_SRR5192448.contig000037532	No hits found. Sorry	None
freshwater_SRR5192448.contig000037996	No hits found. Sorry	None
freshwater_SRR5192448.contig000038406	No hits found. Sorry	None
freshwater_SRR5192448.contig000038530	No hits found. Sorry	None
freshwater_SRR5192448.contig000038996	No hits found. Sorry	None
freshwater_SRR5192448.contig000039070	No hits found. Sorry	None
freshwater_SRR5192448.contig000039152	No hits found. Sorry	None
freshwater_SRR5192448.contig000039195	No hits found. Sorry	None
freshwater_SRR5192448.contig000039663	No hits found. Sorry	None
freshwater_SRR5192448.contig000039833	No hits found. Sorry	None
freshwater_SRR5192448.contig000040314	No hits found. Sorry	None
freshwater_SRR5192448.contig000040766	No hits found. Sorry	None
freshwater_SRR5192448.contig000041047	No hits found. Sorry	None
freshwater_SRR5192448.contig000041143	No hits found. Sorry	None
freshwater_SRR5192448.contig000041244	Aquabacterium	1	70582	Bacteria	Proteobacteria	Betaproteobacteria	Burkholderiales		Aquabacterium
freshwater_SRR5192448.contig000041459	No hits found. Sorry	None
freshwater_SRR5192448.contig000041513	No hits found. Sorry	None
freshwater_SRR5192448.contig000041917	No hits found. Sorry	None
freshwater_SRR5192448.contig000041944	No hits found. Sorry	None
freshwater_SRR5192448.contig000042166	No hits found. Sorry	None
freshwater_SRR5192448.contig000042195	No hits found. Sorry	None
freshwater_SRR5192448.contig000042355	Rugosibacter	1	1565605	Bacteria	Proteobacteria	Betaproteobacteria	Rhodocyclales	Rhodocyclaceae	Rugosibacter
freshwater_SRR5192448.contig000042384	No hits found. Sorry	None
freshwater_SRR5192448.contig000042511	No hits found. Sorry	None
freshwater_SRR5192448.contig000042520	No hits found. Sorry	None
freshwater_SRR5192448.contig000042560	No hits found. Sorry	None
freshwater_SRR5192448.contig000042662	Xanthomonas	3	338	Bacteria	Proteobacteria	Gammaproteobacteria	Xanthomonadales	Xanthomonadaceae	Xanthomonas
freshwater_SRR5192448.contig000042761	No hits found. Sorry	None
freshwater_SRR5192448.contig000043374	No hits found. Sorry	None
freshwater_SRR5192448.contig000043408	No hits found. Sorry	None
freshwater_SRR5192448.contig000043433	No hits found. Sorry	None
freshwater_SRR5192448.contig000043518	Salmonella	1	590	Bacteria	Proteobacteria	Gammaproteobacteria	Enterobacterales	Enterobacteriaceae	Salmonella
freshwater_SRR5192448.contig000043561	No hits found. Sorry	None
freshwater_SRR5192448.contig000043684	No hits found. Sorry	None
freshwater_SRR5192448.contig000043927	No hits found. Sorry	None
freshwater_SRR5192448.contig000044611	No hits found. Sorry	None
freshwater_SRR5192448.contig000044734	No hits found. Sorry	None
freshwater_SRR5192448.contig000044786	No hits found. Sorry	None
freshwater_SRR5192448.contig000045594	No hits found. Sorry	None
freshwater_SRR5192448.contig000045761	No hits found. Sorry	None
freshwater_SRR5192448.contig000045978	No hits found. Sorry	None
freshwater_SRR5192448.contig000046240	No hits found. Sorry	None
freshwater_SRR5192448.contig000046396	No hits found. Sorry	None
freshwater_SRR5192448.contig000046662	No hits found. Sorry	None
freshwater_SRR5192448.contig000046678	No hits found. Sorry	None
freshwater_SRR5192448.contig000046697	No hits found. Sorry	None
freshwater_SRR5192448.contig000047433	No hits found. Sorry	None
freshwater_SRR5192448.contig000047925	No hits found. Sorry	None
freshwater_SRR5192448.contig000048013	No hits found. Sorry	None
freshwater_SRR5192448.contig000048057	No hits found. Sorry	None
freshwater_SRR5192448.contig000048165	No hits found. Sorry	None
freshwater_SRR5192448.contig000048449	No hits found. Sorry	None
freshwater_SRR5192448.contig000048489	No hits found. Sorry	None
freshwater_SRR5192448.contig000048553	No hits found. Sorry	None
freshwater_SRR5192448.contig000048838	No hits found. Sorry	None
freshwater_SRR5192448.contig000049083	No hits found. Sorry	None
freshwater_SRR5192448.contig000049393	No hits found. Sorry	None
freshwater_SRR5192448.contig000049480	No hits found. Sorry	None
freshwater_SRR5192448.contig000050139	No hits found. Sorry	None
freshwater_SRR5192448.contig000050148	No hits found. Sorry	None
freshwater_SRR5192448.contig000050332	No hits found. Sorry	None
freshwater_SRR5192448.contig000050351	No hits found. Sorry	None
freshwater_SRR5192448.contig000050921	No hits found. Sorry	None
freshwater_SRR5192448.contig000051037	No hits found. Sorry	None
freshwater_SRR5192448.contig000051056	No hits found. Sorry	None
freshwater_SRR5192448.contig000051996	No hits found. Sorry	None
freshwater_SRR5192448.contig000052170	No hits found. Sorry	None
freshwater_SRR5192448.contig000052205	No hits found. Sorry	None
freshwater_SRR5192448.contig000052248	No hits found. Sorry	None
freshwater_SRR5192448.contig000052574	No hits found. Sorry	None
freshwater_SRR5192448.contig000052631	No hits found. Sorry	None
freshwater_SRR5192448.contig000052819	No hits found. Sorry	None
freshwater_SRR5192448.contig000053138	No hits found. Sorry	None
freshwater_SRR5192448.contig000053483	No hits found. Sorry	None
freshwater_SRR5192448.contig000053845	No hits found. Sorry	None
freshwater_SRR5192448.contig000053860	No hits found. Sorry	None
freshwater_SRR5192448.contig000054022	No hits found. Sorry	None
freshwater_SRR5192448.contig000054043	No hits found. Sorry	None
freshwater_SRR5192448.contig000054339	Desulfatitalea	1	1185843	Bacteria	Proteobacteria	Deltaproteobacteria	Desulfobacterales	Desulfobacteraceae	Desulfatitalea
freshwater_SRR5192448.contig000054913	No hits found. Sorry	None
freshwater_SRR5192448.contig000054958	No hits found. Sorry	None
freshwater_SRR5192448.contig000055032	No hits found. Sorry	None
freshwater_SRR5192448.contig000055463	No hits found. Sorry	None
freshwater_SRR5192448.contig000055653	No hits found. Sorry	None
freshwater_SRR5192448.contig000055839	No hits found. Sorry	None
freshwater_SRR5192448.contig000056079	No hits found. Sorry	None
freshwater_SRR5192448.contig000056155	No hits found. Sorry	None
freshwater_SRR5192448.contig000056218	No hits found. Sorry	None
freshwater_SRR5192448.contig000056309	No hits found. Sorry	None
freshwater_SRR5192448.contig000056333	No hits found. Sorry	None
freshwater_SRR5192448.contig000056340	No hits found. Sorry	None
freshwater_SRR5192448.contig000056595	No hits found. Sorry	None
freshwater_SRR5192448.contig000056703	No hits found. Sorry	None
freshwater_SRR5192448.contig000056949	No hits found. Sorry	None
freshwater_SRR5192448.contig000057084	No hits found. Sorry	None
freshwater_SRR5192448.contig000057353	No hits found. Sorry	None
freshwater_SRR5192448.contig000057535	No hits found. Sorry	None
freshwater_SRR5192448.contig000058049	No hits found. Sorry	None
freshwater_SRR5192448.contig000058141	No hits found. Sorry	None
freshwater_SRR5192448.contig000058280	No hits found. Sorry	None
freshwater_SRR5192448.contig000058287	No hits found. Sorry	None
freshwater_SRR5192448.contig000058329	No hits found. Sorry	None
freshwater_SRR5192448.contig000058524	No hits found. Sorry	None
freshwater_SRR5192448.contig000058673	Sinimarinibacterium	1	985250	Bacteria	Proteobacteria	Gammaproteobacteria	Nevskiales	Sinobacteraceae	Sinimarinibacterium
freshwater_SRR5192448.contig000058800	No hits found. Sorry	None
freshwater_SRR5192448.contig000059145	No hits found. Sorry	None
freshwater_SRR5192448.contig000059374	No hits found. Sorry	None
freshwater_SRR5192448.contig000059408	No hits found. Sorry	None
freshwater_SRR5192448.contig000059835	Thauera	1	33057	Bacteria	Proteobacteria	Betaproteobacteria	Rhodocyclales	Zoogloeaceae	Thauera
freshwater_SRR5192448.contig000060186	No hits found. Sorry	None
freshwater_SRR5192448.contig000060217	No hits found. Sorry	None
freshwater_SRR5192448.contig000060742	No hits found. Sorry	None
freshwater_SRR5192448.contig000060815	No hits found. Sorry	None
freshwater_SRR5192448.contig000061137	No hits found. Sorry	None
freshwater_SRR5192448.contig000061705	No hits found. Sorry	None
freshwater_SRR5192448.contig000061818	No hits found. Sorry	None
freshwater_SRR5192448.contig000061858	No hits found. Sorry	None
freshwater_SRR5192448.contig000061998	No hits found. Sorry	None
freshwater_SRR5192448.contig000062356	No hits found. Sorry	None
freshwater_SRR5192448.contig000062480	No hits found. Sorry	None
freshwater_SRR5192448.contig000062739	No hits found. Sorry	None
freshwater_SRR5192448.contig000062994	No hits found. Sorry	None
freshwater_SRR5192448.contig000063077	No hits found. Sorry	None
freshwater_SRR5192448.contig000063398	No hits found. Sorry	None
freshwater_SRR5192448.contig000063647	No hits found. Sorry	None
freshwater_SRR5192448.contig000063875	No hits found. Sorry	None
freshwater_SRR5192448.contig000063900	No hits found. Sorry	None
freshwater_SRR5192448.contig000064326	No hits found. Sorry	None
freshwater_SRR5192448.contig000064388	No hits found. Sorry	None
freshwater_SRR5192448.contig000064868	No hits found. Sorry	None
freshwater_SRR5192448.contig000064935	No hits found. Sorry	None
freshwater_SRR5192448.contig000065168	No hits found. Sorry	None
freshwater_SRR5192448.contig000065370	No hits found. Sorry	None
freshwater_SRR5192448.contig000065404	No hits found. Sorry	None
freshwater_SRR5192448.contig000065540	No hits found. Sorry	None
freshwater_SRR5192448.contig000065606	No hits found. Sorry	None
freshwater_SRR5192448.contig000065648	No hits found. Sorry	None
freshwater_SRR5192448.contig000065887	No hits found. Sorry	None
freshwater_SRR5192448.contig000065934	No hits found. Sorry	None
freshwater_SRR5192448.contig000066332	No hits found. Sorry	None
freshwater_SRR5192448.contig000067047	No hits found. Sorry	None
freshwater_SRR5192448.contig000067363	No hits found. Sorry	None
freshwater_SRR5192448.contig000067394	No hits found. Sorry	None
freshwater_SRR5192448.contig000068112	No hits found. Sorry	None
freshwater_SRR5192448.contig000068238	No hits found. Sorry	None
freshwater_SRR5192448.contig000068310	No hits found. Sorry	None
freshwater_SRR5192448.contig000068729	No hits found. Sorry	None
freshwater_SRR5192448.contig000069055	No hits found. Sorry	None
freshwater_SRR5192448.contig000069086	No hits found. Sorry	None
freshwater_SRR5192448.contig000069332	No hits found. Sorry	None
freshwater_SRR5192448.contig000069357	No hits found. Sorry	None
freshwater_SRR5192448.contig000069437	No hits found. Sorry	None
freshwater_SRR5192448.contig000069717	No hits found. Sorry	None
freshwater_SRR5192448.contig000069742	No hits found. Sorry	None
freshwater_SRR5192448.contig000069785	No hits found. Sorry	None
freshwater_SRR5192448.contig000069859	No hits found. Sorry	None
freshwater_SRR5192448.contig000070296	No hits found. Sorry	None
freshwater_SRR5192448.contig000070316	No hits found. Sorry	None
freshwater_SRR5192448.contig000070376	No hits found. Sorry	None
freshwater_SRR5192448.contig000070455	No hits found. Sorry	None
freshwater_SRR5192448.contig000070705	No hits found. Sorry	None
freshwater_SRR5192448.contig000070942	No hits found. Sorry	None
freshwater_SRR5192448.contig000071204	No hits found. Sorry	None
freshwater_SRR5192448.contig000071536	No hits found. Sorry	None
freshwater_SRR5192448.contig000071576	No hits found. Sorry	None
freshwater_SRR5192448.contig000071729	No hits found. Sorry	None
freshwater_SRR5192448.contig000072253	Devosia	1	46913	Bacteria	Proteobacteria	Alphaproteobacteria	Hyphomicrobiales	Devosiaceae	Devosia
freshwater_SRR5192448.contig000072303	No hits found. Sorry	None
freshwater_SRR5192448.contig000072425	No hits found. Sorry	None
freshwater_SRR5192448.contig000072551	No hits found. Sorry	None
freshwater_SRR5192448.contig000072790	No hits found. Sorry	None
freshwater_SRR5192448.contig000072860	No hits found. Sorry	None
freshwater_SRR5192448.contig000072898	No hits found. Sorry	None
freshwater_SRR5192448.contig000072909	No hits found. Sorry	None
freshwater_SRR5192448.contig000072958	No hits found. Sorry	None
freshwater_SRR5192448.contig000073171	No hits found. Sorry	None
freshwater_SRR5192448.contig000074126	No hits found. Sorry	None
freshwater_SRR5192448.contig000074727	No hits found. Sorry	None
freshwater_SRR5192448.contig000075131	Proteiniphilum	1	294702	Bacteria	Bacteroidetes	Bacteroidia	Bacteroidales	Dysgonomonadaceae	Proteiniphilum
freshwater_SRR5192448.contig000075214	No hits found. Sorry	None
freshwater_SRR5192448.contig000075449	No hits found. Sorry	None
freshwater_SRR5192448.contig000075478	No hits found. Sorry	None
freshwater_SRR5192448.contig000076036	No hits found. Sorry	None
freshwater_SRR5192448.contig000076537	No hits found. Sorry	None
freshwater_SRR5192448.contig000076738	No hits found. Sorry	None
freshwater_SRR5192448.contig000076969	No hits found. Sorry	None
freshwater_SRR5192448.contig000077435	No hits found. Sorry	None
freshwater_SRR5192448.contig000077518	No hits found. Sorry	None
freshwater_SRR5192448.contig000077571	No hits found. Sorry	None
freshwater_SRR5192448.contig000078049	No hits found. Sorry	None
freshwater_SRR5192448.contig000078157	No hits found. Sorry	None
freshwater_SRR5192448.contig000078373	No hits found. Sorry	None
freshwater_SRR5192448.contig000078492	No hits found. Sorry	None
freshwater_SRR5192448.contig000078647	No hits found. Sorry	None
freshwater_SRR5192448.contig000079239	No hits found. Sorry	None
freshwater_SRR5192448.contig000079746	No hits found. Sorry	None
freshwater_SRR5192448.contig000079865	No hits found. Sorry	None
freshwater_SRR5192448.contig000079905	No hits found. Sorry	None
freshwater_SRR5192448.contig000079998	No hits found. Sorry	None
freshwater_SRR5192448.contig000080074	No hits found. Sorry	None
freshwater_SRR5192448.contig000080190	No hits found. Sorry	None
freshwater_SRR5192448.contig000080651	No hits found. Sorry	None
freshwater_SRR5192448.contig000080706	No hits found. Sorry	None
freshwater_SRR5192448.contig000080914	No hits found. Sorry	None
freshwater_SRR5192448.contig000081147	No hits found. Sorry	None
freshwater_SRR5192448.contig000081504	No hits found. Sorry	None
freshwater_SRR5192448.contig000081736	No hits found. Sorry	None
freshwater_SRR5192448.contig000081772	No hits found. Sorry	None
freshwater_SRR5192448.contig000082235	No hits found. Sorry	None
freshwater_SRR5192448.contig000082623	No hits found. Sorry	None
freshwater_SRR5192448.contig000082715	No hits found. Sorry	None
freshwater_SRR5192448.contig000082874	No hits found. Sorry	None
freshwater_SRR5192448.contig000083288	No hits found. Sorry	None
freshwater_SRR5192448.contig000083606	No hits found. Sorry	None
freshwater_SRR5192448.contig000084030	No hits found. Sorry	None
freshwater_SRR5192448.contig000084281	No hits found. Sorry	None
freshwater_SRR5192448.contig000084593	No hits found. Sorry	None
freshwater_SRR5192448.contig000084823	No hits found. Sorry	None
freshwater_SRR5192448.contig000085031	No hits found. Sorry	None
freshwater_SRR5192448.contig000085044	No hits found. Sorry	None
freshwater_SRR5192448.contig000085275	No hits found. Sorry	None
freshwater_SRR5192448.contig000085379	No hits found. Sorry	None
freshwater_SRR5192448.contig000085552	No hits found. Sorry	None
freshwater_SRR5192448.contig000085905	No hits found. Sorry	None
freshwater_SRR5192448.contig000086185	No hits found. Sorry	None
freshwater_SRR5192448.contig000086275	No hits found. Sorry	None
freshwater_SRR5192448.contig000086455	No hits found. Sorry	None
freshwater_SRR5192448.contig000086683	No hits found. Sorry	None
freshwater_SRR5192448.contig000087332	No hits found. Sorry	None
freshwater_SRR5192448.contig000087339	No hits found. Sorry	None
freshwater_SRR5192448.contig000087355	No hits found. Sorry	None
freshwater_SRR5192448.contig000087398	No hits found. Sorry	None
freshwater_SRR5192448.contig000087575	No hits found. Sorry	None
freshwater_SRR5192448.contig000087782	No hits found. Sorry	None
freshwater_SRR5192448.contig000087872	No hits found. Sorry	None
freshwater_SRR5192448.contig000088187	No hits found. Sorry	None
freshwater_SRR5192448.contig000088533	No hits found. Sorry	None
freshwater_SRR5192448.contig000088559	No hits found. Sorry	None
freshwater_SRR5192448.contig000088605	Pseudomonas	1	255	Bacteria	Proteobacteria	Gammaproteobacteria	Pseudomonadales	Pseudomonadaceae	Pseudomonas
freshwater_SRR5192448.contig000088875	No hits found. Sorry	None
freshwater_SRR5192448.contig000089051	No hits found. Sorry	None
freshwater_SRR5192448.contig000089255	No hits found. Sorry	None
[truncated: 17,211 more rows]

## Sheet: Genera
Genus	Count of Genomes
Flavobacterium	23
Pectobacterium	19
Salinispora	14
Pseudomonas	13
Acinetobacter	12
Salmonella	12
Shewanella	12
Fusobacterium	9
Candidatus Accumulibacter	8
Campylobacter	8
Methylomonas	8
Klebsiella	7
Cellulomonas	5
Thalassolituus	5
Azoarcus	4
Aquisalimonas	4
Balneatrix	4
Nioella	4
Myroides	3
Alicycliphilus	3
Aeromicrobium	3
Eikenella	3
Runella	3
Treponema	3
Chryseobacterium	3
Parageobacillus	3
Streptococcus	3
Nitrosomonas	3
Paracoccus	3
Acidovorax	3
Rhodovulum	2
Methylophaga	2
Collinsella	2
Atlantibacter	2
Pseudoxanthomonas	2
Candidatus Micropelagos	2
Marinobacter	2
Paludibacter	2
Sphingomonas	2
Burkholderia	2
Actinomyces	2
Halomonas	2
Rhodobacter	2
Ideonella	2
Macromonas	2
Pedobacter	2
Salinivibrio	2
Photobacterium	2
Methylobacter	2
Prevotella	2
Cylindrospermopsis	2
Proteiniphilum	2
Desulfatitalea	2
Proteus	2
Xanthomonas	2
Granulibacter	1
Diaphorobacter	1
Joostella	1
Lachnoanaerobaculum	1
Ramlibacter	1
Lacimicrobium	1
Sinimarinibacterium	1
Lacinutrix	1
Polaribacter	1
Lactobacillus	1
Empedobacter	1
Lactococcus	1
Arcobacter	1
Legionella	1
Aggregatibacter	1
Leptothrix	1
Streptomyces	1
Luteimonas	1
Tyzzerella	1
Cedecea	1
Prolixibacter	1
Malikia	1
Providencia	1
Mariniphaga	1
Enterococcus	1
Alloactinosynnema	1
Rhodanobacter	1
Maritimibacter	1
Rubellimicrobium	1
Vibrio	1
Salinisphaera	1
Chondromyces	1
Selenomonas	1
Chromobacterium	1
Sporocytophaga	1
Methylomicrobium	1
Tenacibaculum	1
Azonexus	1
Thermovenabulum	1
Clostridioides	1
Pigmentiphaga	1
Methyloversatilis	1
Devosia	1
Microcystis	1
Prosthecomicrobium	1
Mycobacterium	1
Aquabacterium	1
Mycobacteroides	1
Pseudoalteromonas	1
Mycoplasma	1
Pseudorhodoferax	1
Clostridium	1
Pusillimonas	1
Neisseria	1
Rheinheimera	1
Alteromonas	1
Alcanivorax	1
Nitrincola	1
Roseburia	1
Coprothermobacter	1
Rugosibacter	1
Nocardiopsis	1
Salegentibacter	1
Oceaniglobus	1
Halarcobacter	1
Corynebacterium	1
Halotalea	1
Parabacteroides	1
Hypericibacter	1
Bifidobacterium	1
Carnobacterium	1
Delftia	1
Ilyomonas	1
Parvibaculum	1
Sulfurospirillum	1
Brevibacterium	1
Tepidiphilus	1
Desulfohalovibrio	1
Thauera	1
Pelagibaca	1
Catenovulum	1
Phaeodactylibacter	1
Kushneria	1
Desulfosoma	1
Megamonas	1
Melaminivora	1
Grand Total	343

## Sheet: Phyla
Phylum	Count of Genomes
Proteobacteria	222
Bacteroidetes	52
Actinobacteria	34
Firmicutes	18
Fusobacteria	9
Spirochaetes	3
Cyanobacteria	3
Tenericutes	1
Coprothermobacterota	1
Grand Total	343

## Sheet: Legend
Criterion	Meaning
1	hits of host CRISPR spacers belong to the same genus
2	host genus targets the highest number of regions on the phage genome
3	Host with CRISPR spacers closest to the 5`-end of the CRISPR array
