# Supplementary material for: Insights into the global freshwater virome
Source: Front Microbiol. 2022 Sep 28;13:953500. doi: 10.3389/fmicb.2022.953500 (PMC9554406; doi:10.3389/fmicb.2022.953500)
Supplement: SUPPLEMENTARY TABLE S8 — List of common contigs of non-zero abundance among different biomes. [file Table_8.xlsx]

## Sheet: List of common contigs
Names	total	elements
Estuary Fish pond Groundwater Lake Reclaimed water Reservoir water Wastewater treatment plant Watershed	29	freshwater_SRR5192448.contig000016279
		freshwater_SRR5468113.contig000060442
		freshwater_SRR5192446.contig000115616
		freshwater_SRR5192448.contig000088605
		freshwater_SRR5714877.contig000230293
		freshwater_SRR5580653.contig001623565
		freshwater_SRR5192448.contig000056340
		freshwater_SRR5192446.contig000058108
		freshwater_SRR5580653.contig001234499
		freshwater_SRR5192446.contig000094835
		freshwater_SRR5192448.contig000176441
		freshwater_SRR107147.contig000000001
		freshwater_SRR5468101.contig000324822
		freshwater_SRR5456989.contig000717813
		freshwater_SRR5579952.contig000304453
		freshwater_SRR5192448.contig000174940
		freshwater_SRR5192446.contig000159187
		freshwater_SRR5192446.contig000137896
		freshwater_SRR5580654.contig000053096
		freshwater_SRR5580653.contig001823475
		freshwater_SRR5192448.contig000063900
		freshwater_SRR5192446.contig000149967
		freshwater_SRR5192446.contig000157945
		freshwater_SRR5192448.contig000054339
		freshwater_SRR5580653.contig001361202
		freshwater_SRR5192447.contig000066307
		freshwater_SRR5468116.contig000839001
		freshwater_SRR5580653.contig000456666
		freshwater_SRR5468116.contig000509271
Estuary Fish pond Groundwater Lake Reclaimed water Wastewater treatment plant Watershed	41	freshwater_SRR5192448.contig000043518
		freshwater_SRR5192448.contig000084593
		freshwater_SRR5192448.contig000111920
		freshwater_SRR5580653.contig001637917
		freshwater_SRR5468116.contig000345464
		freshwater_SRR5192448.contig000072425
		freshwater_SRR5192448.contig000012279
		freshwater_SRR5192447.contig000131892
		freshwater_SRR5192447.contig000120725
		freshwater_SRR5192448.contig000059835
		freshwater_SRR5192447.contig000108139
		freshwater_SRR5192448.contig000114849
		freshwater_SRR5580654.contig000120398
		freshwater_SRR5580653.contig000262817
		freshwater_SRR5192448.contig000070942
		freshwater_SRR5192446.contig000149355
		freshwater_SRR5192446.contig000015994
		freshwater_SRR5580653.contig001517741
		freshwater_SRR5192448.contig000075131
		freshwater_SRR5192448.contig000092346
		freshwater_SRR5192446.contig000174781
		freshwater_SRR5192446.contig000223968
		freshwater_SRR5192446.contig000071287
		freshwater_SRR5192447.contig000070885
		freshwater_SRR5714877.contig000412473
		freshwater_SRR5192446.contig000002962
		freshwater_SRR5456989.contig000819948
		freshwater_SRR5192446.contig000121272
		freshwater_SRR5192448.contig000021287
		freshwater_SRR5192446.contig000014639
		freshwater_SRR5192446.contig000160283
		freshwater_SRR5580653.contig001935811
		freshwater_SRR5192447.contig000018327
		freshwater_SRR5580654.contig000777569
		freshwater_SRR5192447.contig000131260
		freshwater_SRR5192446.contig000014458
		freshwater_SRR5192446.contig000186721
		freshwater_SRR5192448.contig000043433
		freshwater_SRR5192448.contig000188593
		freshwater_SRR5192448.contig000141168
		freshwater_SRR5192446.contig000197789
Estuary Fish pond Groundwater Lake Reservoir water Wastewater treatment plant Watershed	62	freshwater_SRR5468115.contig000106489
		freshwater_SRR5580653.contig000172105
		freshwater_SRR5192448.contig000007699
		freshwater_SRR5580653.contig001741609
		freshwater_SRR5580653.contig000907929
		freshwater_SRR2147000.contig000145710
		freshwater_SRR5580654.contig000261632
		freshwater_SRR5468116.contig000510678
		freshwater_SRR5580653.contig000349323
		freshwater_SRR5468116.contig000474148
		freshwater_SRR5579952.contig000139577
		freshwater_SRR5580653.contig000448978
		freshwater_SRR5468115.contig000105265
		freshwater_SRR2147000.contig000051381
		freshwater_SRR5580653.contig000516837
		freshwater_SRR5580653.contig000294228
		freshwater_SRR5579952.contig000964303
		freshwater_SRR5580653.contig001933877
		freshwater_SRR5579952.contig000002032
		freshwater_SRR5456989.contig000557293
		freshwater_SRR5579952.contig001086115
		freshwater_SRR5580653.contig000241166
		freshwater_SRR5468101.contig000222015
		freshwater_SRR5192446.contig000106821
		freshwater_SRR5714877.contig000171550
		freshwater_SRR5580653.contig001013269
		freshwater_SRR5580653.contig000354267
		freshwater_SRR5714877.contig000195593
		freshwater_SRR5580653.contig000529406
		freshwater_SRR5192448.contig000201509
		freshwater_SRR5580653.contig000652858
		freshwater_SRR5580653.contig000031984
		freshwater_SRR5580653.contig000259383
		freshwater_SRR5580653.contig001540005
		freshwater_SRR5580654.contig000790296
		freshwater_SRR100595.contig000000001
		freshwater_SRR5580653.contig001264177
		freshwater_SRR5468101.contig000110117
		freshwater_SRR5468101.contig000360653
		freshwater_SRR5192447.contig000009246
		freshwater_SRR5580653.contig001611408
		freshwater_SRR5468101.contig000464093
		freshwater_SRR5714877.contig000371654
		freshwater_SRR5580653.contig000597875
		freshwater_SRR2147000.contig000040437
		freshwater_SRR5580653.contig000940896
		freshwater_SRR5580653.contig000969052
		freshwater_SRR5714877.contig000323986
		freshwater_SRR5580653.contig001416550
		freshwater_SRR5580653.contig000011409
		freshwater_SRR5468113.contig000865770
		freshwater_SRR5192446.contig000217013
		freshwater_SRR5456989.contig000094139
		freshwater_SRR5580653.contig000348325
		freshwater_SRR5468101.contig000664834
		freshwater_SRR5714877.contig000146054
		freshwater_SRR5714877.contig000655650
		freshwater_SRR5580654.contig000128413
		freshwater_SRR5580653.contig001480582
		freshwater_SRR5580653.contig000117270
		freshwater_SRR5192448.contig000033433
		freshwater_SRR5579952.contig000837478
Estuary Fish pond Lake Reclaimed water Reservoir water Wastewater treatment plant Watershed	81	freshwater_SRR5580653.contig000274618
		freshwater_SRR5192446.contig000104163
		freshwater_SRR5468113.contig000267720
		freshwater_SRR5580653.contig001365701
		freshwater_SRR5580653.contig000183585
		freshwater_SRR5192448.contig000143616
		freshwater_SRR5468115.contig000310956
		freshwater_ERR414821.contig000010158
		freshwater_SRR014586.contig000000003
		freshwater_SRR5468113.contig000418283
		freshwater_SRR5580653.contig000445067
		freshwater_SRR5580653.contig000754620
		freshwater_SRR5580653.contig000851802
		freshwater_SRR5192448.contig000064388
		freshwater_SRR5468115.contig000090558
		freshwater_SRR5580653.contig000302109
		freshwater_SRR5192446.contig000096207
		freshwater_SRR5192448.contig000085552
		freshwater_SRR5580653.contig000580900
		freshwater_SRR5192448.contig000061858
		freshwater_SRR5192448.contig000149333
		freshwater_SRR5580653.contig001142648
		freshwater_SRR5580653.contig001898821
		freshwater_SRR5192446.contig000047813
		freshwater_SRR5468101.contig000090574
		freshwater_SRR5192448.contig000195612
		freshwater_SRR5580653.contig000095069
		freshwater_SRR5192446.contig000099205
		freshwater_SRR5192446.contig000069408
		freshwater_SRR5192446.contig000180846
		freshwater_SRR5579952.contig000445394
		freshwater_SRR5580653.contig000574810
		freshwater_SRR5468114.contig000301060
		freshwater_SRR5192448.contig000188227
		freshwater_SRR5580653.contig000132640
		freshwater_SRR5580653.contig000030041
		freshwater_SRR5468114.contig000299517
		freshwater_SRR5192446.contig000023875
		freshwater_SRR5468116.contig000328942
		freshwater_SRR5580653.contig000575575
		freshwater_SRR5192448.contig000175446
		freshwater_SRR5580654.contig000506751
		freshwater_SRR5192446.contig000173936
		freshwater_SRR5714877.contig000576523
		freshwater_SRR5192447.contig000008528
		freshwater_SRR5580653.contig001965589
		freshwater_SRR5192446.contig000183008
		freshwater_SRR5468113.contig000362205
		freshwater_SRR5468116.contig000911435
		freshwater_SRR5468116.contig000762813
		freshwater_SRR5468116.contig000234407
		freshwater_SRR5192447.contig000023613
		freshwater_SRR5580653.contig000071459
		freshwater_SRR5468101.contig000707321
		freshwater_SRR5580653.contig001273576
		freshwater_SRR5468113.contig000546564
		freshwater_SRR5192448.contig000004947
		freshwater_SRR5456989.contig000464036
		freshwater_SRR5456989.contig000592189
		freshwater_SRR5580653.contig000138545
		freshwater_SRR5192448.contig000188767
		freshwater_SRR5192447.contig000043293
		freshwater_SRR5468116.contig000459095
		freshwater_SRR5192447.contig000089562
		freshwater_SRR5580653.contig001610926
		freshwater_SRR5192447.contig000093099
		freshwater_SRR5580653.contig001381426
		freshwater_SRR5192446.contig000198761
		freshwater_SRR5192448.contig000099977
		freshwater_SRR5192447.contig000114809
		freshwater_SRR5580653.contig001255479
		freshwater_SRR5580654.contig001010644
		freshwater_SRR5580653.contig001666711
		freshwater_SRR5192446.contig000014501
		freshwater_SRR5714877.contig000472503
		freshwater_SRR5456989.contig000095102
		freshwater_SRR5714877.contig000754713
		freshwater_SRR5580653.contig000724671
		freshwater_SRR5580653.contig001906375
		freshwater_SRR5192446.contig000096067
		freshwater_SRR5468116.contig000133551
Estuary Groundwater Lake Reclaimed water Reservoir water Wastewater treatment plant Watershed	19	freshwater_SRR5580654.contig000168596
		freshwater_SRR5192446.contig000070070
		freshwater_SRR5468116.contig000302810
		freshwater_SRR5192447.contig000142782
		freshwater_SRR5192447.contig000091464
		freshwater_SRR5468113.contig000331315
		freshwater_SRR5192448.contig000142450
		freshwater_SRR5579952.contig000501323
		freshwater_SRR5714877.contig000018678
		freshwater_SRR5192448.contig000076969
		freshwater_SRR5192446.contig000015558
		freshwater_SRR5579952.contig000308847
		freshwater_SRR5192447.contig000117760
		freshwater_SRR5192446.contig000074706
		freshwater_SRR5714877.contig000506794
		freshwater_SRR5192446.contig000157045
		freshwater_SRR5192447.contig000071636
		freshwater_SRR5580653.contig001812829
		freshwater_SRR5192447.contig000086992
Fish pond Groundwater Lake Reclaimed water Reservoir water Wastewater treatment plant Watershed	4	freshwater_SRR5580653.contig001608232
		freshwater_SRR5192448.contig000126447
		freshwater_SRR5580653.contig001670567
		freshwater_SRR5580653.contig001518413
Estuary Fish pond Groundwater Lake Reservoir water Wastewater treatment plant	2	freshwater_SRR5580653.contig001808050
		freshwater_SRR5714877.contig000098107
Estuary Fish pond Groundwater Lake Reservoir water Watershed	12	freshwater_SRR5468116.contig000264074
		freshwater_SRR5580654.contig000804990
		freshwater_SRR5580653.contig001265297
		freshwater_SRR5456989.contig000538241
		freshwater_SRR5456989.contig000771733
		freshwater_SRR5714877.contig000091299
		freshwater_SRR5456989.contig000751664
		freshwater_SRR5579952.contig000497529
		freshwater_SRR5580653.contig001426279
		freshwater_SRR5468101.contig000749793
		freshwater_ERR019478.contig000000007
		freshwater_SRR5468113.contig000062106
Estuary Fish pond Groundwater Lake Wastewater treatment plant Watershed	65	freshwater_SRR5192448.contig000012180
		freshwater_SRR5580653.contig000348844
		freshwater_SRR5192448.contig000046240
		freshwater_SRR2147000.contig000123415
		freshwater_SRR5468101.contig000616998
		freshwater_SRR5192447.contig000037378
		freshwater_SRR5580653.contig000817768
		freshwater_SRR5468115.contig000249985
		freshwater_SRR5456989.contig000654373
		freshwater_SRR2147000.contig000110857
		freshwater_SRR5714877.contig000481586
		freshwater_SRR107145.contig000000002
		freshwater_SRR5580654.contig000678024
		freshwater_SRR5468116.contig000142204
		freshwater_SRR5580653.contig000072241
		freshwater_SRR5192448.contig000065540
		freshwater_SRR5192446.contig000113817
		freshwater_SRR5468113.contig000612526
		freshwater_SRR5580653.contig001516599
		freshwater_ERR414821.contig000010582
		freshwater_SRR5580653.contig001088386
		freshwater_SRR5456989.contig000075284
		freshwater_SRR5580653.contig000759424
		freshwater_SRR5580654.contig000576961
		freshwater_SRR5192447.contig000068757
		freshwater_SRR5192446.contig000103133
		freshwater_SRR5192447.contig000020975
		freshwater_SRR5580654.contig000488428
		freshwater_SRR5580653.contig000236387
		freshwater_SRR5579952.contig001122015
		freshwater_SRR5580654.contig000255750
		freshwater_SRR5192448.contig000057353
		freshwater_SRR5192448.contig000042761
		freshwater_SRR5192446.contig000226732
		freshwater_SRR5192446.contig000117344
		freshwater_SRR5580653.contig000537734
		freshwater_SRR5580653.contig001001127
		freshwater_SRR5580653.contig000057658
		freshwater_SRR5580653.contig000698281
		freshwater_SRR5192448.contig000139773
		freshwater_SRR5468116.contig000339744
		freshwater_SRR5192446.contig000143102
		freshwater_SRR5468116.contig000422824
		freshwater_SRR5468101.contig000767212
		freshwater_SRR5580653.contig000454993
		freshwater_SRR5579952.contig000371729
		freshwater_SRR5192448.contig000036166
		freshwater_SRR5468115.contig000076691
		freshwater_SRR5580653.contig000135616
		freshwater_SRR5192446.contig000102200
		freshwater_SRR5580654.contig000387895
		freshwater_SRR5192446.contig000088316
		freshwater_SRR5468101.contig000363584
		freshwater_SRR5468114.contig000148956
		freshwater_SRR5456989.contig000034695
		freshwater_SRR5468115.contig000075317
		freshwater_SRR5192448.contig000002749
		freshwater_SRR5580653.contig000368427
		freshwater_SRR5456989.contig000307928
		freshwater_SRR5192448.contig000134704
		freshwater_SRR5579952.contig000413737
		freshwater_SRR5192448.contig000009699
		freshwater_SRR5580653.contig001592400
		freshwater_SRR5192447.contig000110914
		freshwater_SRR5192448.contig000172982
Estuary Fish pond Groundwater Reclaimed water Wastewater treatment plant Watershed	1	freshwater_SRR5192448.contig000022639
Estuary Fish pond Groundwater Reservoir water Wastewater treatment plant Watershed	1	freshwater_SRR5580653.contig001443771
Estuary Fish pond Lake Reclaimed water Reservoir water Wastewater treatment plant	3	freshwater_SRR5468116.contig000053481
		freshwater_SRR5468115.contig000248330
		freshwater_SRR5468116.contig000064545
Estuary Fish pond Lake Reclaimed water Reservoir water Watershed	2	freshwater_SRR5714877.contig000256602
		freshwater_SRR5580654.contig000927748
Estuary Fish pond Lake Reclaimed water Wastewater treatment plant Watershed	102	freshwater_SRR5192446.contig000185409
		freshwater_SRR5714877.contig000031358
		freshwater_SRR5192446.contig000078736
		freshwater_SRR5192448.contig000113912
		freshwater_SRR5192448.contig000144962
		freshwater_SRR5580654.contig000202677
		freshwater_SRR5192448.contig000198233
		freshwater_SRR5192448.contig000017569
		freshwater_SRR5192448.contig000043561
		freshwater_SRR5192447.contig000129109
		freshwater_SRR5456989.contig000463298
		freshwater_SRR5192447.contig000018994
		freshwater_SRR5192448.contig000037996
		freshwater_SRR5192447.contig000142774
		freshwater_SRR5192446.contig000016225
		freshwater_SRR5714877.contig000718202
		freshwater_SRR5192447.contig000016657
		freshwater_SRR5192448.contig000076036
		freshwater_SRR5192448.contig000165676
		freshwater_SRR5192446.contig000052503
		freshwater_SRR5192448.contig000112294
		freshwater_SRR5192448.contig000070376
		freshwater_SRR5192447.contig000014563
		freshwater_SRR5192447.contig000084398
		freshwater_SRR5192448.contig000110009
		freshwater_SRR5192448.contig000189001
		freshwater_SRR5192446.contig000123224
		freshwater_SRR5192448.contig000031632
		freshwater_SRR5192446.contig000026953
		freshwater_SRR5468116.contig000262358
		freshwater_SRR5192448.contig000035538
		freshwater_SRR5456989.contig000390487
		freshwater_SRR5192448.contig000015045
		freshwater_SRR5192447.contig000019354
		freshwater_SRR5580653.contig001929109
		freshwater_SRR5192446.contig000008281
		freshwater_SRR5192447.contig000075148
		freshwater_SRR5192448.contig000081772
		freshwater_SRR5192448.contig000022210
		freshwater_SRR5192448.contig000167625
		freshwater_SRR5192448.contig000048165
		freshwater_SRR5456989.contig000457173
		freshwater_SRR5192446.contig000216392
		freshwater_SRR5192448.contig000120334
		freshwater_SRR5580653.contig000446439
		freshwater_SRR5192446.contig000075866
		freshwater_SRR5192448.contig000188387
		freshwater_SRR5192448.contig000036202
		freshwater_SRR5192447.contig000031295
		freshwater_SRR5192446.contig000201570
		freshwater_SRR5192447.contig000127339
		freshwater_SRR5192446.contig000207952
		freshwater_SRR5192446.contig000109309
		freshwater_SRR5468113.contig000683885
		freshwater_SRR5192446.contig000053104
		freshwater_SRR5580653.contig000733818
		freshwater_SRR5192448.contig000005699
		freshwater_SRR5192448.contig000051996
		freshwater_SRR5192447.contig000076390
		freshwater_SRR5192448.contig000173183
		freshwater_SRR5192446.contig000044617
		freshwater_SRR5456989.contig000447061
		freshwater_SRR5192447.contig000066707
		freshwater_SRR5714877.contig000239740
		freshwater_SRR5192448.contig000047433
		freshwater_SRR5580653.contig000515380
		freshwater_SRR5192446.contig000228057
		freshwater_SRR5580653.contig001642359
		freshwater_SRR5192448.contig000040314
		freshwater_SRR5192448.contig000099299
		freshwater_SRR5580653.contig001635933
		freshwater_SRR5192448.contig000072253
		freshwater_SRR5192447.contig000037750
		freshwater_SRR5192446.contig000117624
		freshwater_SRR5192448.contig000194110
		freshwater_SRR5192448.contig000010037
		freshwater_SRR5192448.contig000071536
		freshwater_SRR5580653.contig000564037
		freshwater_SRR5192448.contig000108463
		freshwater_SRR5192446.contig000077985
		freshwater_SRR5192448.contig000139122
		freshwater_SRR5192448.contig000168368
		freshwater_SRR5192448.contig000069717
		freshwater_SRR5192446.contig000226566
		freshwater_SRR5580654.contig000168776
		freshwater_SRR5468115.contig000009883
		freshwater_SRR5192446.contig000053423
		freshwater_SRR5192448.contig000174711
		freshwater_SRR5580653.contig000380821
		freshwater_SRR5192446.contig000150430
		freshwater_SRR5192447.contig000069491
		freshwater_SRR5192448.contig000070296
		freshwater_SRR5468115.contig000392051
		freshwater_SRR5468113.contig000341074
		freshwater_SRR5192448.contig000010419
		freshwater_SRR5192446.contig000067548
		freshwater_SRR5192448.contig000001268
		freshwater_SRR5580653.contig001803925
		freshwater_ERR414821.contig000015703
		freshwater_SRR5192447.contig000136355
		freshwater_SRR5456989.contig000290018
		freshwater_SRR5192446.contig000073081
Estuary Fish pond Lake Reservoir water Wastewater treatment plant Watershed	333	freshwater_SRR5468116.contig000156886
		freshwater_SRR5456989.contig000729449
		freshwater_SRR5580653.contig000023453
		freshwater_ERR414818.contig000006807
		freshwater_SRR5192446.contig000151878
		freshwater_SRR5714877.contig000209685
		freshwater_SRR5580653.contig000772954
		freshwater_ERR414821.contig000011460
		freshwater_SRR5580653.contig001217477
		freshwater_SRR5580653.contig001507238
		freshwater_SRR5468101.contig000770350
		freshwater_SRR5579952.contig000555152_fragment_1
		freshwater_SRR5579952.contig000909811
		freshwater_SRR5580654.contig000137594
		freshwater_SRR5714877.contig000742451
		freshwater_ERR414817.contig000000647
		freshwater_SRR5468101.contig000067050
		freshwater_SRR5580653.contig000283392
		freshwater_SRR5468114.contig000042162
		freshwater_SRR5580653.contig000047245
		freshwater_SRR5579952.contig000739169
		freshwater_SRR5468116.contig000466573
		freshwater_SRR5468101.contig000200514
		freshwater_SRR5580653.contig000319910
		freshwater_SRR5468114.contig000138420
		freshwater_SRR5580653.contig001381912
		freshwater_SRR5468115.contig000179434
		freshwater_SRR5580653.contig001088677
		freshwater_SRR5580653.contig000779752
		freshwater_SRR5468114.contig000670746
		freshwater_SRR5468113.contig000027308
		freshwater_SRR5468115.contig000207937
		freshwater_SRR5580653.contig000119485
		freshwater_SRR5580653.contig001039965
		freshwater_SRR5714877.contig000408142
		freshwater_SRR5714877.contig000157732
		freshwater_SRR5580653.contig001286223
		freshwater_SRR5580653.contig000140399
		freshwater_SRR5580653.contig001540363
		freshwater_SRR5468116.contig000648805
		freshwater_ERR414821.contig000005638
		freshwater_SRR5468101.contig000067936
		freshwater_SRR5456989.contig000395507
		freshwater_SRR5580654.contig000668021
		freshwater_SRR5468115.contig000360803
		freshwater_SRR5468113.contig000699918
		freshwater_SRR5580653.contig001139449
		freshwater_SRR2147000.contig000038854
		freshwater_SRR5580653.contig001856055
		freshwater_SRR5468113.contig000875786
		freshwater_SRR5580653.contig001547280
		freshwater_ERR414821.contig000007291
		freshwater_SRR5714877.contig000567197
		freshwater_SRR5580653.contig000088309
		freshwater_SRR5456989.contig000817712
		freshwater_SRR5580653.contig001120296
		freshwater_SRR5580653.contig000811060
		freshwater_SRR5580653.contig001880579
		freshwater_SRR5580653.contig000640769
		freshwater_SRR5580653.contig000613237
		freshwater_SRR5580653.contig001729792
		freshwater_SRR5579952.contig000553546
		freshwater_SRR5580653.contig001240179
		freshwater_SRR5714877.contig000666320
		freshwater_SRR5580654.contig000795170
		freshwater_SRR5468113.contig000870162
		freshwater_SRR5579952.contig000496299
		freshwater_SRR5468101.contig000585567
		freshwater_SRR5468116.contig000155692
		freshwater_SRR5579952.contig000887996
		freshwater_SRR5580653.contig000672724
		freshwater_SRR5995665.contig000044922
		freshwater_SRR5579952.contig000130641
		freshwater_SRR5192446.contig000215065
		freshwater_SRR5468101.contig000108576
		freshwater_SRR5468116.contig000511333
		freshwater_SRR5580654.contig000137040
		freshwater_SRR5580653.contig001470432
		freshwater_SRR5580654.contig000816393
		freshwater_SRR5468116.contig000471274
		freshwater_SRR5714877.contig000076086
		freshwater_SRR5714877.contig000653959
		freshwater_SRR5580653.contig001564519
		freshwater_SRR5714877.contig000303080
		freshwater_SRR5468115.contig000485339
		freshwater_SRR5580653.contig000552314
		freshwater_SRR5580653.contig000730597
		freshwater_SRR5579952.contig000262396
		freshwater_SRR5468101.contig000854137
		freshwater_SRR5714877.contig000417341
		freshwater_SRR5580653.contig000262560
		freshwater_SRR5468114.contig000021538
		freshwater_SRR5580653.contig001396582
		freshwater_SRR5580653.contig001281237
		freshwater_SRR5468116.contig000013987
		freshwater_SRR5580653.contig000275828
		freshwater_SRR2147000.contig000194275
		freshwater_SRR5580653.contig001364228
		freshwater_SRR5714877.contig000557534
		freshwater_SRR5580653.contig000991379
		freshwater_SRR5468101.contig000003695
		freshwater_SRR5580653.contig000061497
		freshwater_SRR5579952.contig000271559
		freshwater_SRR5468116.contig000288831
		freshwater_SRR5468115.contig000458620
		freshwater_SRR5468115.contig000207451
		freshwater_SRR5580654.contig000888551
		freshwater_SRR5714877.contig000232270
		freshwater_SRR5456989.contig000305571
		freshwater_SRR5580654.contig000658078
		freshwater_SRR5468116.contig000539237
		freshwater_SRR5580653.contig000054240
		freshwater_SRR5580653.contig001604183
		freshwater_SRR5714877.contig000698773
		freshwater_SRR5580653.contig000725873
		freshwater_SRR5192448.contig000087782
		freshwater_SRR5468113.contig000381667
		freshwater_SRR5580653.contig000571132
		freshwater_ERR019478.contig000000022
		freshwater_SRR5995671.contig000253213
		freshwater_SRR5580654.contig000279601
		freshwater_SRR5580653.contig000774776
		freshwater_SRR5456989.contig000383318
		freshwater_SRR5714877.contig000039638
		freshwater_SRR5468116.contig000501205
		freshwater_SRR5456989.contig000232356
		freshwater_SRR5995664.contig000061697
		freshwater_SRR5468101.contig000695434
		freshwater_SRR5995692.contig000050406
		freshwater_SRR5580653.contig000362414
		freshwater_SRR5714877.contig000722038
		freshwater_SRR5456989.contig000207793
		freshwater_SRR5456989.contig000543595
		freshwater_SRR5468113.contig000080693
		freshwater_SRR5468115.contig000093122
		freshwater_SRR5192446.contig000015208
		freshwater_SRR5714877.contig000368948
		freshwater_SRR5468101.contig000048367
		freshwater_SRR5580653.contig000972514
		freshwater_SRR5714877.contig000233945
		freshwater_SRR5580653.contig000321274
		freshwater_SRR5580654.contig000018358
		freshwater_SRR5580654.contig000898091
		freshwater_SRR5579952.contig000769902
		freshwater_SRR5580653.contig000716616
		freshwater_SRR5468114.contig000673689
		freshwater_SRR5468114.contig000572371
		freshwater_SRR5192448.contig000172677
		freshwater_SRR5580653.contig000665762
		freshwater_SRR5468101.contig000868890
		freshwater_SRR5580653.contig000853126
		freshwater_SRR5468113.contig000177570
		freshwater_SRR5468116.contig000118275
		freshwater_ERR414818.contig000008405
		freshwater_SRR5580653.contig000395468
		freshwater_SRR5714877.contig000089756
		freshwater_SRR5580653.contig000800786
		freshwater_SRR5580653.contig001974536
		freshwater_SRR5580654.contig000376831
		freshwater_SRR5580653.contig001406059
		freshwater_SRR5580653.contig000506773
		freshwater_SRR5468113.contig000197325
		freshwater_SRR5468116.contig000898722
		freshwater_SRR5714877.contig000236911
		freshwater_SRR5468116.contig000744610
		freshwater_SRR5714877.contig000117193
		freshwater_SRR5714877.contig000566019
		freshwater_SRR5580653.contig000381207
		freshwater_SRR5580653.contig000487567
		freshwater_SRR5468116.contig000366023
		freshwater_SRR5580653.contig001399827
		freshwater_SRR5714877.contig000012697
		freshwater_SRR5468115.contig000043369
		freshwater_SRR5192446.contig000030207
		freshwater_SRR5580653.contig000145686
		freshwater_SRR5580653.contig001356313
		freshwater_SRR5580653.contig000133360
		freshwater_SRR5579952.contig000042638
		freshwater_SRR5468116.contig000797873
		freshwater_SRR5468115.contig000369919
		freshwater_ERR414821.contig000013320
		freshwater_SRR5580653.contig000872573
		freshwater_SRR5580653.contig000662443
		freshwater_SRR5580653.contig000904147
		freshwater_SRR5714877.contig000128663
		freshwater_SRR5580653.contig001177295
		freshwater_SRR5468101.contig000091029
		freshwater_SRR5580653.contig001096579
		freshwater_SRR5580653.contig001843668
		freshwater_SRR5714877.contig000387747
		freshwater_SRR5456989.contig000390966
		freshwater_SRR5579952.contig001037257
		freshwater_SRR5468101.contig000591755
		freshwater_SRR5580653.contig001922170
		freshwater_SRR5468101.contig000052836
		freshwater_SRR5580653.contig000486945
		freshwater_SRR5580653.contig000503583
		freshwater_SRR5714877.contig000280855
		freshwater_SRR5714877.contig000128395
		freshwater_SRR5580653.contig000842577
		freshwater_SRR5580653.contig001062189
		freshwater_SRR5468116.contig000304172
		freshwater_SRR2147000.contig000067211
		freshwater_SRR5580653.contig000278950
		freshwater_SRR5580653.contig001493588
		freshwater_SRR5468116.contig000821194
		freshwater_ERR414821.contig000010692
		freshwater_SRR5456989.contig000191692
		freshwater_SRR5580654.contig000759846
		freshwater_SRR5580653.contig001430236
		freshwater_SRR5468101.contig000493436
		freshwater_SRR5714877.contig000134508
		freshwater_SRR2147000.contig000143321
		freshwater_SRR5714877.contig000294690
		freshwater_SRR5580653.contig000649584
		freshwater_SRR5714877.contig000001846
		freshwater_SRR5579952.contig000827786
		freshwater_SRR5580653.contig000531989
		freshwater_SRR5995671.contig000170072
		freshwater_SRR5580653.contig000608255
		freshwater_SRR5580653.contig000070208
		freshwater_SRR5468116.contig000221172
		freshwater_ERR414821.contig000004445
		freshwater_SRR5580653.contig000268365
		freshwater_ERR414821.contig000012351
		freshwater_SRR5580653.contig001047800
		freshwater_SRR5468114.contig000073942
		freshwater_SRR5468113.contig000936831
		freshwater_SRR5580653.contig000381056
		freshwater_SRR5456989.contig000367580
		freshwater_SRR5580653.contig001427326
		freshwater_SRR5468101.contig000124185
		freshwater_SRR5468116.contig000462215
		freshwater_SRR5580653.contig000200869
		freshwater_SRR5580653.contig000674524
		freshwater_SRR5579952.contig000034629
		freshwater_SRR5580653.contig000455701
		freshwater_SRR5580653.contig000967326
		freshwater_SRR5468101.contig000847160
		freshwater_SRR5580653.contig001005257
		freshwater_SRR5580653.contig001411890
		freshwater_SRR5714877.contig000286817
		freshwater_SRR5456989.contig000393515
		freshwater_SRR2147000.contig000124710
		freshwater_SRR5468115.contig000075966
		freshwater_SRR5468113.contig000032056
		freshwater_SRR5580653.contig000898282
		freshwater_SRR5468101.contig000468054
		freshwater_ERR019478.contig000000016
		freshwater_SRR5468101.contig000253204
		freshwater_SRR5468115.contig000597789
		freshwater_SRR5468116.contig000231329
		freshwater_SRR5468101.contig000008349
		freshwater_SRR5579952.contig000150477
		freshwater_SRR5995671.contig000241503
		freshwater_SRR5468113.contig000257093
		freshwater_SRR5468116.contig000624254
		freshwater_SRR5714877.contig000350216
		freshwater_SRR2147000.contig000143282
		freshwater_SRR5579952.contig000520508
		freshwater_SRR5468113.contig000740270
		freshwater_SRR5995692.contig000002158
		freshwater_SRR5580653.contig000619349
		freshwater_SRR5468115.contig000100157
		freshwater_ERR414821.contig000004940
		freshwater_SRR5580653.contig001350971
		freshwater_SRR5714877.contig000558834
		freshwater_SRR5192446.contig000012124
		freshwater_SRR5580653.contig000744489
		freshwater_SRR5580653.contig000271580
		freshwater_SRR5580653.contig000968379
		freshwater_SRR5456989.contig000162360
		freshwater_SRR5579952.contig000847075
		freshwater_SRR5580653.contig000248501
		freshwater_SRR5580653.contig001864329
		freshwater_SRR5468116.contig000805620
		freshwater_SRR5580653.contig001560110
		freshwater_SRR5580653.contig001602053
		freshwater_SRR5580653.contig001856153
		freshwater_SRR5580654.contig000553650
		freshwater_SRR5580653.contig000176614
		freshwater_SRR5714877.contig000324648
		freshwater_SRR5580653.contig000080575
		freshwater_SRR5580653.contig000295164
		freshwater_SRR5714877.contig000178753
		freshwater_SRR5468114.contig000193476
		freshwater_SRR5580653.contig001210047
		freshwater_SRR5579952.contig000241090
		freshwater_SRR5468115.contig000325983
		freshwater_SRR5468115.contig000200413
		freshwater_SRR5580653.contig001522546
		freshwater_SRR5714877.contig000520345
		freshwater_SRR5456989.contig000269746
		freshwater_SRR5714877.contig000257474
		freshwater_SRR5580653.contig000410037
		freshwater_SRR5468114.contig000311130
		freshwater_SRR5580653.contig001744233
		freshwater_SRR5192446.contig000098972
		freshwater_SRR5468101.contig000831568
		freshwater_SRR5580653.contig000760511
		freshwater_SRR5714877.contig000007280
		freshwater_SRR5468101.contig000654488
		freshwater_SRR5714877.contig000031721
		freshwater_SRR5580654.contig000376429
		freshwater_SRR2147000.contig000003134
		freshwater_SRR5468115.contig000291344
		freshwater_SRR5580653.contig001202493
		freshwater_SRR5714877.contig000052282
		freshwater_SRR5192448.contig000035573
		freshwater_SRR5714877.contig000015014
		freshwater_SRR5580653.contig001003080
		freshwater_SRR5579952.contig000556780
		freshwater_ERR414821.contig000011093
		freshwater_SRR5580653.contig001559644
		freshwater_SRR5580653.contig001059741
		freshwater_SRR5468114.contig000271872
		freshwater_SRR5468101.contig000847727
		freshwater_SRR5714877.contig000241485
		freshwater_SRR5192448.contig000131212
		freshwater_SRR5468113.contig000541875
		freshwater_SRR5468113.contig000101182
		freshwater_SRR5580653.contig000087764
		freshwater_SRR5468115.contig000390637
		freshwater_SRR5579952.contig000795907
		freshwater_ERR414821.contig000008607
		freshwater_SRR5468113.contig000835834
		freshwater_SRR5580653.contig000603449
		freshwater_SRR5468115.contig000054112
		freshwater_SRR5579952.contig000667799
		freshwater_SRR2147000.contig000128194
		freshwater_SRR5468115.contig000006345
		freshwater_SRR5580653.contig000326227
		freshwater_SRR5579952.contig000493715
Estuary Groundwater Lake Reclaimed water Wastewater treatment plant Watershed	108	freshwater_SRR5192446.contig000216947
		freshwater_SRR5192446.contig000180524
		freshwater_SRR5192446.contig000043598
		freshwater_SRR5192447.contig000096855
		freshwater_SRR5192446.contig000063542
		freshwater_SRR5192447.contig000129819
		freshwater_SRR5580653.contig000288094
		freshwater_SRR5192446.contig000085019
		freshwater_SRR5192446.contig000031299
		freshwater_SRR5580653.contig001916453
		freshwater_SRR5192446.contig000073725
		freshwater_SRR5192448.contig000152578
		freshwater_SRR5580653.contig001937483
		freshwater_SRR5192446.contig000187146
		freshwater_SRR5192446.contig000194615
		freshwater_SRR5192448.contig000089575
		freshwater_SRR5192446.contig000085471
		freshwater_SRR5192447.contig000110808
		freshwater_SRR5192446.contig000224748
		freshwater_SRR014588.contig000000001
		freshwater_SRR5192448.contig000103684
		freshwater_SRR5580654.contig000507675
		freshwater_SRR5192446.contig000004397
		freshwater_SRR5192448.contig000058673
		freshwater_SRR5192446.contig000041247
		freshwater_SRR5456989.contig000363599
		freshwater_SRR5580653.contig000410388
		freshwater_SRR5580653.contig001527346
		freshwater_SRR5192448.contig000131214
		freshwater_SRR5192448.contig000014160
		freshwater_SRR5192448.contig000084030
		freshwater_SRR5580653.contig001842727
		freshwater_SRR5714877.contig000483279
		freshwater_SRR5192447.contig000016453
		freshwater_SRR5192448.contig000138890
		freshwater_SRR5192448.contig000158455
		freshwater_SRR5192447.contig000087417
		freshwater_SRR5192448.contig000148156
		freshwater_SRR5192446.contig000107185
		freshwater_SRR5192448.contig000023007
		freshwater_SRR5192448.contig000178404
		freshwater_SRR5192446.contig000025483
		freshwater_SRR5192446.contig000010530
		freshwater_SRR5192448.contig000053845
		freshwater_SRR5192447.contig000014885
		freshwater_SRR5192447.contig000019482
		freshwater_SRR5580653.contig000785182
		freshwater_SRR5192447.contig000143839
		freshwater_SRR5192446.contig000124554
		freshwater_SRR5192446.contig000196860
		freshwater_SRR5580653.contig001232760
		freshwater_SRR5192446.contig000120680
		freshwater_SRR5192446.contig000097719
		freshwater_SRR5580653.contig001374513
		freshwater_SRR5580653.contig000552201
		freshwater_SRR5192448.contig000196718
		freshwater_SRR5456989.contig000049325
		freshwater_SRR5580654.contig000822792
		freshwater_SRR5192446.contig000155312
		freshwater_SRR5192448.contig000098013
		freshwater_SRR5192448.contig000057084
		freshwater_SRR5192446.contig000043980
		freshwater_SRR5468101.contig000511046
		freshwater_SRR5192446.contig000088963
		freshwater_SRR5192448.contig000130314
		freshwater_SRR5192447.contig000053921
		freshwater_SRR5192448.contig000186196
		freshwater_SRR5192448.contig000170071
		freshwater_SRR5579952.contig000468067
		freshwater_SRR5192446.contig000031852
		freshwater_SRR5192446.contig000211950
		freshwater_SRR5192448.contig000202613
		freshwater_SRR5192446.contig000040810
		freshwater_SRR5192448.contig000056218
		freshwater_SRR5192448.contig000106815
		freshwater_SRR5192448.contig000052819
		freshwater_SRR5192446.contig000151282
		freshwater_SRR5192448.contig000029843
		freshwater_SRR5192448.contig000102371
		freshwater_SRR5192448.contig000154169
		freshwater_SRR5192446.contig000209014
		freshwater_SRR5580653.contig001622534
		freshwater_SRR5580653.contig001231736
		freshwater_SRR5192446.contig000221048
		freshwater_SRR5192447.contig000110095
		freshwater_SRR5192448.contig000084823
		freshwater_SRR5192448.contig000042355
		freshwater_SRR5192448.contig000104939
		freshwater_SRR5192448.contig000006202
		freshwater_SRR5192448.contig000120941
		freshwater_SRR5192448.contig000203815
		freshwater_SRR5192448.contig000193828
		freshwater_SRR5468116.contig000433971
		freshwater_SRR5192447.contig000089284
		freshwater_SRR5192448.contig000069055
		freshwater_SRR5192446.contig000037584
		freshwater_SRR5192446.contig000223608
		freshwater_SRR5192446.contig000219005
		freshwater_SRR5192447.contig000058998
		freshwater_SRR5456989.contig000761917
		freshwater_SRR5579952.contig001125841
		freshwater_SRR5192446.contig000082251
		freshwater_SRR5192447.contig000136492
		freshwater_SRR5192448.contig000127827
		freshwater_SRR5192448.contig000069332
		freshwater_SRR5192448.contig000015322
		freshwater_SRR5192448.contig000027664
		freshwater_SRR5192447.contig000061207
Estuary Groundwater Lake Reservoir water Wastewater treatment plant Watershed	126	freshwater_SRR5580654.contig000768500
		freshwater_SRR5468116.contig000865839
		freshwater_SRR5468115.contig000159845
		freshwater_SRR5456989.contig000482637
		freshwater_SRR5468101.contig000803887
		freshwater_SRR5580654.contig000996305
		freshwater_SRR5468116.contig000196309
		freshwater_SRR5714877.contig000411974
		freshwater_SRR5714877.contig000551059
		freshwater_SRR5714877.contig000620074
		freshwater_SRR5468101.contig000300398
		freshwater_SRR5468113.contig000254724
		freshwater_SRR5995692.contig000112754
		freshwater_SRR5192448.contig000027991
		freshwater_SRR5468115.contig000604115
		freshwater_SRR5579952.contig000179452
		freshwater_SRR5468115.contig000019729
		freshwater_SRR5468113.contig000257992
		freshwater_SRR5580653.contig001534484
		freshwater_SRR2147000.contig000005475
		freshwater_SRR5192448.contig000150995
		freshwater_SRR5456989.contig000048367
		freshwater_SRR5580654.contig000939279
		freshwater_SRR5580653.contig001077447
		freshwater_SRR5580653.contig000556200
		freshwater_SRR5579952.contig000262639
		freshwater_SRR5579952.contig000145918
		freshwater_SRR5580653.contig000048428
		freshwater_SRR5468101.contig000069050
		freshwater_SRR5579952.contig000058080
		freshwater_SRR5192448.contig000026587
		freshwater_SRR5580653.contig000006039
		freshwater_SRR5580654.contig000125089
		freshwater_SRR5456989.contig000678870
		freshwater_SRR5468113.contig000748413
		freshwater_SRR5468101.contig000104726
		freshwater_SRR5456989.contig000480657
		freshwater_SRR5580653.contig000065431
		freshwater_SRR5580653.contig001684263
		freshwater_SRR5580653.contig001982307
		freshwater_SRR5580653.contig001043255
		freshwater_SRR5580653.contig001591841
		freshwater_SRR5580653.contig000522555
		freshwater_SRR5468114.contig000617148
		freshwater_SRR5192447.contig000053143
		freshwater_SRR5714877.contig000209693
		freshwater_SRR5468114.contig000079732
		freshwater_SRR5192446.contig000165710
		freshwater_SRR5580653.contig001115065
		freshwater_SRR5468113.contig000276767
		freshwater_SRR5468113.contig000456450
		freshwater_SRR5714877.contig000761493
		freshwater_SRR5192446.contig000171354
		freshwater_SRR5580653.contig000501989
		freshwater_SRR5580653.contig001406055
		freshwater_SRR5580654.contig000320660
		freshwater_ERR414821.contig000011702
		freshwater_SRR5468115.contig000432486
		freshwater_SRR5468116.contig000457301
		freshwater_SRR5580653.contig000260675
		freshwater_SRR5580654.contig000904185
		freshwater_SRR5580653.contig001519769
		freshwater_SRR5456989.contig000256464
		freshwater_SRR5714877.contig000177329_fragment_1
		freshwater_SRR5995671.contig000020124
		freshwater_SRR5192448.contig000126439
		freshwater_SRR5468113.contig000783916_fragment_2
		freshwater_SRR5714877.contig000692769
		freshwater_SRR5468113.contig000728476
		freshwater_SRR5468114.contig000770535
		freshwater_SRR5468113.contig000649096
		freshwater_SRR5579952.contig000085717
		freshwater_SRR5580654.contig000238519
		freshwater_SRR5468115.contig000028532
		freshwater_SRR5580654.contig000786888
		freshwater_SRR5580654.contig000374267
		freshwater_SRR5580653.contig001903358
		freshwater_SRR5580654.contig000034884
		freshwater_SRR5580653.contig001682261
		freshwater_SRR5192447.contig000007344
		freshwater_SRR5714877.contig000004879
		freshwater_SRR5580653.contig001752752
		freshwater_SRR5468101.contig000063897
		freshwater_SRR5468116.contig000488589
		freshwater_SRR5468114.contig000437484
		freshwater_SRR5714877.contig000217481
		freshwater_SRR5468114.contig000573570
		freshwater_SRR5579952.contig000532815
		freshwater_SRR5468101.contig000207157
		freshwater_SRR5580653.contig000762768
		freshwater_SRR5580654.contig000966415
		freshwater_SRR5468115.contig000324592
		freshwater_SRR5468114.contig000282692
		freshwater_SRR5580653.contig000829046
		freshwater_SRR5580653.contig001145801
		freshwater_SRR5192448.contig000138665
		freshwater_SRR5580654.contig000535891
		freshwater_SRR5580654.contig000116115
		freshwater_SRR5456989.contig000089616
		freshwater_SRR5714877.contig000734988
		freshwater_SRR5580653.contig000940201
		freshwater_SRR5468113.contig000730941
		freshwater_SRR5580653.contig000127084
		freshwater_SRR5579952.contig000127635
		freshwater_SRR5995665.contig000049879
		freshwater_SRR5468113.contig000884145
		freshwater_SRR5468101.contig000681821
		freshwater_SRR5580653.contig000654471
		freshwater_SRR5456989.contig000547999
		freshwater_SRR5580653.contig000629508
		freshwater_SRR5714877.contig000239310
		freshwater_SRR5192446.contig000224063
		freshwater_SRR5714877.contig000148482
		freshwater_SRR5468116.contig000909076
		freshwater_SRR5580653.contig000137697
		freshwater_SRR5456989.contig000029992
		freshwater_SRR5579952.contig000135323
		freshwater_SRR5580653.contig000808649
		freshwater_SRR5714877.contig000486860
		freshwater_SRR5468101.contig000284583
		freshwater_SRR5468114.contig000380913
		freshwater_SRR5714877.contig000589772
		freshwater_SRR5468113.contig000950550
		freshwater_SRR5579952.contig000137522
		freshwater_SRR5580653.contig001961924
		freshwater_SRR5580654.contig000174031
Estuary Lake Reclaimed water Reservoir water Wastewater treatment plant Watershed	76	freshwater_SRR5192446.contig000169649
		freshwater_SRR5192446.contig000033645
		freshwater_SRR5580654.contig001084096
		freshwater_SRR5468116.contig000282570
		freshwater_SRR5714877.contig000572864
		freshwater_SRR5580654.contig000048714
		freshwater_SRR5192446.contig000183894
		freshwater_SRR5192446.contig000179302
		freshwater_SRR5580654.contig000285397
		freshwater_ERR414821.contig000000740
		freshwater_SRR5580653.contig001172769
		freshwater_SRR5192447.contig000077771
		freshwater_SRR5580653.contig001892101
		freshwater_SRR5468116.contig000299073
		freshwater_SRR5456989.contig000280003
		freshwater_SRR5192447.contig000011176
		freshwater_SRR5580653.contig000882047
		freshwater_SRR5714877.contig000450618
		freshwater_SRR5714877.contig000411532
		freshwater_SRR5468101.contig000865961
		freshwater_SRR5714877.contig000166707
		freshwater_SRR5580653.contig001427801
		freshwater_SRR5580653.contig000513115
		freshwater_SRR5468114.contig000534893
		freshwater_SRR5192446.contig000010084
		freshwater_SRR5580653.contig001384019
		freshwater_SRR5580653.contig001329292
		freshwater_SRR5192448.contig000200705
		freshwater_SRR5580653.contig000658243
		freshwater_SRR5580654.contig000949043
		freshwater_ERR414820.contig000009067
		freshwater_SRR5468115.contig000514806
		freshwater_SRR5192446.contig000075860
		freshwater_SRR5192446.contig000142808
		freshwater_SRR5192448.contig000114310
		freshwater_SRR5468114.contig000338858
		freshwater_SRR5714877.contig000566683
		freshwater_SRR5468101.contig000405841
		freshwater_SRR5192446.contig000165273
		freshwater_SRR5192447.contig000112058
		freshwater_SRR5468116.contig000356655
		freshwater_SRR5456989.contig000405908
		freshwater_SRR5192446.contig000037842
		freshwater_SRR5192448.contig000036264
		freshwater_SRR5580653.contig000481789
		freshwater_SRR5468116.contig000481322
		freshwater_SRR5468115.contig000140591
		freshwater_SRR5192446.contig000016103
		freshwater_SRR5579952.contig000025338
		freshwater_ERR414820.contig000011380
		freshwater_SRR5192448.contig000204885
		freshwater_SRR5995664.contig000030902
		freshwater_SRR5714877.contig000311673
		freshwater_SRR5192446.contig000196486
		freshwater_SRR5192446.contig000043552
		freshwater_SRR5468113.contig000283821
		freshwater_SRR5468113.contig000187615
		freshwater_SRR5192447.contig000143325
		freshwater_SRR5468113.contig000398983
		freshwater_SRR5714877.contig000757716
		freshwater_SRR5468114.contig000186042
		freshwater_SRR5580653.contig001988504
		freshwater_SRR5468115.contig000084864
		freshwater_SRR5468114.contig000124199
		freshwater_SRR5468116.contig000164253
		freshwater_SRR5468113.contig000480161
		freshwater_SRR5468116.contig000112140
		freshwater_SRR5192446.contig000091558
		freshwater_SRR5580653.contig001039071
		freshwater_SRR5580653.contig001612908
		freshwater_SRR5192447.contig000052977
		freshwater_SRR5468115.contig000149309
		freshwater_SRR5580653.contig000271802
		freshwater_SRR5580653.contig000722120
		freshwater_SRR5468116.contig000266574
		freshwater_SRR5192448.contig000011272
Fish pond Groundwater Lake Reclaimed water Wastewater treatment plant Watershed	1	freshwater_SRR5192447.contig000082722
Fish pond Groundwater Lake Reservoir water Wastewater treatment plant Watershed	6	freshwater_SRR5580653.contig001348625
		freshwater_SRR5580653.contig001452410
		freshwater_SRR5714877.contig000206115
		freshwater_SRR5468113.contig000810601
		freshwater_SRR5714877.contig000105981
		freshwater_SRR5468116.contig000535781
Fish pond Lake Reclaimed water Reservoir water Wastewater treatment plant Watershed	16	freshwater_SRR5468115.contig000346101
		freshwater_SRR5192447.contig000019001
		freshwater_SRR5468101.contig000714638
		freshwater_SRR5995671.contig000169460
		freshwater_SRR5580653.contig000252933
		freshwater_SRR5192448.contig000026804
		freshwater_SRR5580653.contig000414689
		freshwater_SRR5192446.contig000223746
		freshwater_SRR5580653.contig000698286
		freshwater_SRR2147000.contig000001422
		freshwater_SRR5468114.contig000744826
		freshwater_SRR5192447.contig000115205
		freshwater_SRR5456989.contig000831426
		freshwater_SRR5192448.contig000090961
		freshwater_SRR5468101.contig000146337
		freshwater_SRR5995671.contig000164294
Groundwater Lake Reclaimed water Reservoir water Wastewater treatment plant Watershed	1	freshwater_SRR5579952.contig000695918
Estuary Fish pond Groundwater Lake Reservoir water	2	freshwater_SRR5579952.contig000802128
		freshwater_SRR5456989.contig000011601
Estuary Fish pond Groundwater Lake Wastewater treatment plant	13	freshwater_SRR5580653.contig001264380
		freshwater_SRR5579952.contig000312932
		freshwater_SRR5468116.contig000214757
		freshwater_SRR5714877.contig000300414
		freshwater_SRR5192448.contig000013286
		freshwater_SRR5192448.contig000129120
		freshwater_SRR5580653.contig000380687
		freshwater_SRR5714877.contig000553126
		freshwater_SRR5580653.contig000946967
		freshwater_SRR5580653.contig001609969
		freshwater_SRR5192448.contig000011734
		freshwater_SRR5192448.contig000013109
		freshwater_SRR5714877.contig000684488
Estuary Fish pond Groundwater Lake Watershed	10	freshwater_SRR5580653.contig000775739
		freshwater_SRR5456989.contig000060319
		freshwater_SRR5456989.contig000299443
		freshwater_SRR5714877.contig000250943
		freshwater_SRR5580654.contig000996482
		freshwater_SRR5468114.contig000125167
		freshwater_SRR5456989.contig000373969
		freshwater_SRR5468114.contig000736027
		freshwater_SRR5580653.contig001801607
		freshwater_SRR5468114.contig000175375
Estuary Fish pond Lake Reclaimed water Wastewater treatment plant	4	freshwater_SRR5192446.contig000042954
		freshwater_SRR5192447.contig000017374
		freshwater_SRR5192447.contig000092959
		freshwater_SRR5192446.contig000118919
Estuary Fish pond Lake Reservoir water Wastewater treatment plant	3	freshwater_SRR5580654.contig000968627
		freshwater_SRR5995692.contig000041025
		freshwater_SRR5468115.contig000543610
Estuary Fish pond Lake Reservoir water Watershed	73	freshwater_SRR5714877.contig000467401
		freshwater_SRR5714877.contig000085306
		freshwater_SRR5468116.contig000404309
		freshwater_SRR5714877.contig000172146
		freshwater_SRR5468101.contig000431910
		freshwater_SRR5714877.contig000486379
		freshwater_SRR5580653.contig000689478
		freshwater_SRR5714877.contig000725708
		freshwater_SRR5468101.contig000534522
		freshwater_SRR5580653.contig000550873
		freshwater_SRR5714877.contig000710461
		freshwater_SRR5580653.contig000591329
		freshwater_SRR5714877.contig000311394
		freshwater_SRR5468115.contig000157536
		freshwater_SRR5468116.contig000395993
		freshwater_SRR5714877.contig000515547
		freshwater_SRR5468116.contig000737674
		freshwater_SRR5714877.contig000115463
		freshwater_SRR5580653.contig000344916
		freshwater_SRR5468116.contig000580116
		freshwater_SRR5468114.contig000173435
		freshwater_SRR5468101.contig000628377
		freshwater_SRR5714877.contig000412869
		freshwater_SRR5714877.contig000470966
		freshwater_SRR5456989.contig000158251
		freshwater_SRR5468115.contig000053230
		freshwater_SRR5714877.contig000450966
		freshwater_SRR5468101.contig000452089
		freshwater_SRR5468113.contig000697439_fragment_1
		freshwater_SRR5468113.contig000604034
		freshwater_SRR5714877.contig000627597
		freshwater_SRR5714877.contig000245852
		freshwater_SRR5468114.contig000072766
		freshwater_SRR5579952.contig000368565
		freshwater_SRR5468116.contig000121690
		freshwater_SRR5714877.contig000140680
		freshwater_SRR5468101.contig000422898
		freshwater_SRR5580653.contig001222374_fragment_2
		freshwater_SRR5714877.contig000544141
		freshwater_SRR5580653.contig001537302
		freshwater_SRR5579952.contig000770845
		freshwater_SRR5579952.contig000552648
		freshwater_ERR019478.contig000000008
		freshwater_SRR5468115.contig000201931
		freshwater_SRR5580653.contig000476205
		freshwater_SRR5456989.contig000032810
		freshwater_SRR5580653.contig000253139
		freshwater_SRR5580653.contig000325373
		freshwater_SRR5580653.contig001252032
		freshwater_SRR5580653.contig000433493
		freshwater_SRR5468115.contig000201645
		freshwater_SRR5580654.contig000041095
		freshwater_SRR5580653.contig001428533
		freshwater_SRR5456989.contig000127558
		freshwater_SRR5580653.contig000526101
		freshwater_SRR5468101.contig000172435
		freshwater_SRR5580653.contig001629186
		freshwater_SRR5468115.contig000118119
		freshwater_SRR5714877.contig000040346
		freshwater_SRR5580654.contig000111292
		freshwater_SRR5468101.contig000205120
		freshwater_SRR5714877.contig000342386
		freshwater_SRR5714877.contig000495728
		freshwater_SRR5580653.contig000716207
		freshwater_SRR5468114.contig000376021
		freshwater_SRR5456989.contig000645165
		freshwater_SRR5468114.contig000675141
		freshwater_SRR5468101.contig000079409
		freshwater_SRR5468116.contig000316090
		freshwater_SRR5714877.contig000141394
		freshwater_SRR5468116.contig000080514
		freshwater_SRR5580654.contig000850604
		freshwater_SRR5580653.contig000223731
Estuary Fish pond Lake Wastewater treatment plant Watershed	327	freshwater_SRR5456989.contig000653313
		freshwater_SRR5579952.contig000080964
		freshwater_SRR5580654.contig000511538
		freshwater_SRR5456989.contig000110157
		freshwater_SRR5580653.contig000642558
		freshwater_SRR5192448.contig000147521
		freshwater_SRR5714877.contig000715580
		freshwater_SRR5579952.contig000582304
		freshwater_SRR5456989.contig000781052
		freshwater_SRR5468115.contig000185030
		freshwater_SRR5468101.contig000502105
		freshwater_SRR5192448.contig000012963
		freshwater_SRR5580654.contig000042706
		freshwater_SRR5456989.contig000685415
		freshwater_SRR5714877.contig000029352
		freshwater_SRR5579952.contig000398971
		freshwater_SRR5468113.contig000810310
		freshwater_SRR5468101.contig000154477
		freshwater_SRR5580653.contig000656601
		freshwater_SRR5580654.contig000612443
		freshwater_SRR5192446.contig000190314
		freshwater_SRR5468116.contig000790130
		freshwater_SRR5192448.contig000134109
		freshwater_SRR5192448.contig000065370
		freshwater_SRR5714877.contig000121811
		freshwater_SRR5192447.contig000101958
		freshwater_SRR5580653.contig000864602
		freshwater_SRR5192448.contig000114014
		freshwater_SRR5468101.contig000175385
		freshwater_SRR5580653.contig000729485
		freshwater_SRR5192448.contig000171275
		freshwater_SRR5456989.contig000637217
		freshwater_SRR5456989.contig000320748
		freshwater_SRR5468113.contig000413379
		freshwater_SRR5192448.contig000122491
		freshwater_SRR5580654.contig000604273
		freshwater_SRR5580653.contig001530637
		freshwater_SRR5192448.contig000116773
		freshwater_SRR5192446.contig000116357
		freshwater_SRR5468116.contig000635344
		freshwater_SRR5468115.contig000236977
		freshwater_SRR5456989.contig000349806
		freshwater_SRR5468113.contig000039110
		freshwater_SRR5192448.contig000004478
		freshwater_SRR5468113.contig000343175
		freshwater_SRR5468115.contig000587720
		freshwater_SRR5192447.contig000106745
		freshwater_SRR5580653.contig001932035
		freshwater_SRR5714877.contig000419159
		freshwater_SRR5468115.contig000083097
		freshwater_SRR5468116.contig000582285
		freshwater_SRR5456989.contig000421635
		freshwater_SRR5579952.contig000250599
		freshwater_SRR5192447.contig000060786
		freshwater_SRR5468101.contig000605712
		freshwater_SRR5579952.contig000886552
		freshwater_SRR5579952.contig001117086
		freshwater_SRR5580654.contig000565692
		freshwater_SRR5579952.contig000151618
		freshwater_SRR5456989.contig000042813
		freshwater_SRR5579952.contig000316258
		freshwater_SRR5579952.contig000670831
		freshwater_SRR5192448.contig000011178
		freshwater_SRR5468101.contig000482887
		freshwater_SRR5456989.contig000392324
		freshwater_SRR5468116.contig000222476
		freshwater_SRR5468115.contig000002935
		freshwater_SRR5580653.contig000758910
		freshwater_SRR5714877.contig000468608
		freshwater_SRR5580654.contig000763916
		freshwater_SRR5456989.contig000411035
		freshwater_SRR5192446.contig000193564
		freshwater_SRR5580653.contig001914723
		freshwater_SRR5192448.contig000172404
		freshwater_SRR5456989.contig000781145
		freshwater_SRR5192446.contig000105561
		freshwater_SRR5580653.contig001094170
		freshwater_SRR5580654.contig000988656
		freshwater_SRR5580653.contig000107131
		freshwater_SRR5714877.contig000750771
		freshwater_SRR5468101.contig000879678
		freshwater_ERR414818.contig000007925
		freshwater_SRR5192447.contig000054688
		freshwater_SRR5468116.contig000295333
		freshwater_SRR5192447.contig000142661
		freshwater_SRR5580653.contig001784091
		freshwater_SRR5579952.contig000488003
		freshwater_SRR5580653.contig000289119
		freshwater_SRR5580653.contig001978693
		freshwater_SRR5192448.contig000052205
		freshwater_SRR5468101.contig000460271
		freshwater_SRR5580653.contig000940439
		freshwater_SRR5468116.contig000818970
		freshwater_SRR5456989.contig000503954
		freshwater_SRR5580654.contig000625230
		freshwater_SRR5192446.contig000210452
		freshwater_SRR5192447.contig000037889
		freshwater_SRR5192448.contig000202798
		freshwater_SRR5468116.contig000688696
		freshwater_SRR5192448.contig000186700
		freshwater_SRR5579952.contig000023750
		freshwater_SRR5468116.contig000027460
		freshwater_SRR5192448.contig000172513
		freshwater_SRR5580653.contig001390836
		freshwater_SRR5192448.contig000090357
		freshwater_SRR5468116.contig000315023
		freshwater_SRR5468101.contig000588184
		freshwater_SRR5468114.contig000306323
		freshwater_SRR5580653.contig000564388
		freshwater_SRR5468115.contig000145832
		freshwater_SRR5579952.contig000565798
		freshwater_SRR5468101.contig000042749
		freshwater_SRR5579952.contig000333925
		freshwater_SRR5192448.contig000125401
		freshwater_SRR5468115.contig000368057
		freshwater_SRR5456989.contig000632013
		freshwater_SRR5468101.contig000096881
		freshwater_SRR5192446.contig000198803
		freshwater_SRR5456989.contig000237443
		freshwater_SRR5456989.contig000746325
		freshwater_SRR5579952.contig000631202
		freshwater_SRR5468113.contig000299895
		freshwater_SRR5456989.contig000706524
		freshwater_SRR5468101.contig000091620
		freshwater_SRR5468116.contig000287567
		freshwater_SRR5580653.contig000214099
		freshwater_SRR5468114.contig000234663
		freshwater_SRR5192448.contig000175484
		freshwater_SRR5456989.contig000360560
		freshwater_SRR5468113.contig000190956
		freshwater_SRR5192447.contig000070767
		freshwater_SRR5192448.contig000118122
		freshwater_SRR5580654.contig000458890
		freshwater_SRR5468116.contig000633046
		freshwater_SRR5192448.contig000065404
		freshwater_SRR5456989.contig000696241
		freshwater_SRR5579952.contig000708528
		freshwater_SRR5192447.contig000058548
		freshwater_SRR2147000.contig000104966
		freshwater_SRR5580653.contig001618578
		freshwater_SRR5468101.contig000833216
		freshwater_SRR5579952.contig000060330
		freshwater_SRR5580653.contig000931547
		freshwater_SRR5192448.contig000067394
		freshwater_SRR5714877.contig000233342
		freshwater_SRR5192446.contig000030401
		freshwater_SRR5468101.contig000451512
		freshwater_SRR5468116.contig000649413
		freshwater_SRR5192447.contig000077392
		freshwater_SRR5580653.contig001114091
		freshwater_SRR5456989.contig000175091
		freshwater_SRR5580654.contig000490527
		freshwater_SRR5468116.contig000527751
		freshwater_SRR5192448.contig000052631
		freshwater_SRR5192448.contig000139266
		freshwater_SRR5192446.contig000067310
		freshwater_SRR5192448.contig000182444
		freshwater_SRR5456989.contig000468383
		freshwater_SRR5468113.contig000759787
		freshwater_SRR5580653.contig001627087
		freshwater_SRR5468101.contig000317309
		freshwater_SRR5714877.contig000325832
		freshwater_SRR5468116.contig000184512
		freshwater_SRR5468101.contig000133190
		freshwater_SRR5468115.contig000163578
		freshwater_SRR5580654.contig000619287
		freshwater_SRR5580653.contig001317296
		freshwater_SRR5579952.contig000044181
		freshwater_SRR5468113.contig000299625
		freshwater_SRR5192446.contig000209479
		freshwater_SRR5192448.contig000025447
		freshwater_SRR5580653.contig000224340
		freshwater_SRR5580653.contig001744037
		freshwater_SRR5456989.contig000699680
		freshwater_SRR5580653.contig000279257
		freshwater_SRR5468116.contig000099365
		freshwater_SRR5192448.contig000103831
		freshwater_SRR5192448.contig000200223
		freshwater_SRR5192446.contig000075814
		freshwater_SRR5192447.contig000132438
		freshwater_SRR5192446.contig000011392
		freshwater_SRR5192446.contig000104790
		freshwater_SRR5456989.contig000350108
		freshwater_SRR5580654.contig000308608
		freshwater_SRR5192447.contig000026230
		freshwater_SRR5468115.contig000342335
		freshwater_SRR5468101.contig000878582
		freshwater_SRR5468115.contig000597567
		freshwater_SRR5580653.contig000186302
		freshwater_SRR5468114.contig000300687
		freshwater_SRR5468115.contig000117326
		freshwater_SRR5580653.contig000152517
		freshwater_SRR5192447.contig000012543
		freshwater_SRR5580654.contig000503096
		freshwater_SRR5468101.contig000553207
		freshwater_SRR5579952.contig000880175
		freshwater_SRR5580653.contig000784724
		freshwater_SRR5192448.contig000095131
		freshwater_SRR5468115.contig000170991
		freshwater_SRR5192446.contig000119568
		freshwater_SRR5580653.contig001144259
		freshwater_SRR5456989.contig000548269
		freshwater_SRR5580653.contig000227121
		freshwater_SRR5456989.contig000592980
		freshwater_SRR5192448.contig000081736
		freshwater_SRR5714877.contig000236707
		freshwater_SRR5468114.contig000017862
		freshwater_SRR5456989.contig000861603
		freshwater_SRR5579952.contig000850297
		freshwater_SRR5579952.contig000684750
		freshwater_SRR5192448.contig000042662
		freshwater_SRR5468114.contig000312644
		freshwater_SRR5580654.contig000235931
		freshwater_SRR5456989.contig000268084
		freshwater_SRR5192446.contig000192267
		freshwater_SRR5468101.contig000249466
		freshwater_SRR5468101.contig000234840
		freshwater_SRR5192448.contig000167499
		freshwater_SRR5456989.contig000003062
		freshwater_SRR5456989.contig000233637
		freshwater_SRR5579952.contig000678297
		freshwater_SRR5192447.contig000110367
		freshwater_SRR5192446.contig000114983
		freshwater_SRR5468115.contig000300291
		freshwater_ERR414818.contig000004556
		freshwater_SRR5456989.contig000626742
		freshwater_SRR5580653.contig000170961
		freshwater_SRR5192447.contig000047422
		freshwater_SRR5192448.contig000020330
		freshwater_SRR5468114.contig000703693
		freshwater_SRR5468116.contig000213806
		freshwater_SRR5468115.contig000325541
		freshwater_SRR5456989.contig000623060
		freshwater_SRR5192446.contig000224408
		freshwater_SRR5456989.contig000207529
		freshwater_SRR5192448.contig000067047
		freshwater_SRR5580653.contig000450826
		freshwater_SRR5579952.contig000086807
		freshwater_SRR5192446.contig000047789
		freshwater_SRR5456989.contig000751359
		freshwater_SRR5192448.contig000034792
		freshwater_SRR5580653.contig001609277
		freshwater_SRR5456989.contig000184079
		freshwater_SRR5580654.contig000342481
		freshwater_SRR5714877.contig000660112
		freshwater_SRR5468114.contig000611068
		freshwater_SRR5468101.contig000736062
		freshwater_SRR5714877.contig000682959
		freshwater_SRR5192446.contig000182866
		freshwater_SRR5192447.contig000006130
		freshwater_SRR5456989.contig000830501
		freshwater_SRR5580653.contig000599014
		freshwater_SRR5468115.contig000570117
		freshwater_ERR414821.contig000012216
		freshwater_SRR5468115.contig000394652
		freshwater_SRR5468114.contig000074399
		freshwater_SRR5192447.contig000044400
		freshwater_SRR5714877.contig000430399
		freshwater_ERR414821.contig000002167
		freshwater_SRR5192447.contig000060063
		freshwater_SRR5192448.contig000075214
		freshwater_SRR5192447.contig000102975
		freshwater_SRR5580653.contig000887482
		freshwater_SRR5456989.contig000866583
		freshwater_SRR5192446.contig000222497
		freshwater_SRR5579952.contig000086548
		freshwater_SRR5468101.contig000811907
		freshwater_SRR5468101.contig000393570
		freshwater_SRR5468116.contig000572685
		freshwater_SRR5714877.contig000685108
		freshwater_SRR5468116.contig000568649
		freshwater_SRR5468116.contig000565722
		freshwater_SRR5580654.contig000169060
		freshwater_SRR5192446.contig000024730
		freshwater_SRR5192448.contig000131971
		freshwater_SRR5580653.contig000811909
		freshwater_SRR5580653.contig000675549
		freshwater_SRR5456989.contig000202181
		freshwater_SRR5192447.contig000020029
		freshwater_SRR5580653.contig000556138
		freshwater_ERR019478.contig000000013
		freshwater_SRR5468114.contig000506840
		freshwater_SRR5192448.contig000192353
		freshwater_SRR5192448.contig000134937
		freshwater_SRR5192446.contig000193791
		freshwater_SRR5468113.contig000532266
		freshwater_SRR5468101.contig000084206
		freshwater_SRR2147000.contig000187615
		freshwater_SRR5468101.contig000591720
		freshwater_SRR5468116.contig000393187
		freshwater_SRR2147000.contig000007730
		freshwater_SRR5468115.contig000213876
		freshwater_SRR5468113.contig000269158
		freshwater_SRR5456989.contig000734661
		freshwater_SRR5192448.contig000198590
		freshwater_SRR5580653.contig001059670
		freshwater_SRR5468115.contig000294311
		freshwater_SRR5714877.contig000647946
		freshwater_SRR5192448.contig000018275
		freshwater_SRR5468113.contig000406649
		freshwater_SRR5468115.contig000070388
		freshwater_SRR5468114.contig000722805
		freshwater_SRR5468115.contig000061372
		freshwater_SRR5456989.contig000854594
		freshwater_SRR5456989.contig000625891
		freshwater_SRR5580653.contig000214686
		freshwater_SRR5580653.contig000509579
		freshwater_SRR5192448.contig000090745
		freshwater_SRR5192448.contig000034950
		freshwater_ERR414818.contig000007715
		freshwater_SRR5580654.contig000301442
		freshwater_SRR5468114.contig000394723
		freshwater_SRR5579952.contig000462700
		freshwater_SRR5580654.contig000483868
		freshwater_SRR5579952.contig000069130
		freshwater_SRR5468116.contig000171332
		freshwater_SRR5192448.contig000141298
		freshwater_SRR5468115.contig000010073
		freshwater_SRR5456989.contig000766152
		freshwater_SRR5580653.contig000840845
		freshwater_SRR5192448.contig000012670
		freshwater_SRR5580654.contig000639175
		freshwater_SRR5580653.contig000427790
		freshwater_SRR5192448.contig000061705
		freshwater_SRR5456989.contig000261240
		freshwater_SRR5192448.contig000168647
		freshwater_SRR5468101.contig000746653
Estuary Fish pond Reclaimed water Wastewater treatment plant Watershed	2	freshwater_SRR5192446.contig000050066
		freshwater_SRR5192446.contig000225568
Estuary Groundwater Lake Reclaimed water Wastewater treatment plant	9	freshwater_SRR5192446.contig000139234
		freshwater_SRR5192446.contig000181099
		freshwater_SRR5580653.contig000347682
		freshwater_SRR5192446.contig000072929
		freshwater_SRR5192446.contig000075599
		freshwater_SRR5192446.contig000085498
		freshwater_SRR5192447.contig000063675
		freshwater_SRR5580653.contig001607694
		freshwater_SRR5192448.contig000109349
Estuary Groundwater Lake Reservoir water Wastewater treatment plant	8	freshwater_SRR5468114.contig000713774
		freshwater_SRR5468116.contig000889732
		freshwater_SRR5468116.contig000332715
		freshwater_SRR5580653.contig000422055
		freshwater_SRR5580653.contig000774483
		freshwater_SRR5580653.contig000235134
		freshwater_SRR5714877.contig000271839
		freshwater_SRR2083213.contig000018176
Estuary Groundwater Lake Reservoir water Watershed	76	freshwater_SRR5580653.contig001034525
		freshwater_SRR5714877.contig000336145
		freshwater_SRR5714877.contig000297404
		freshwater_SRR5468116.contig000696729
		freshwater_SRR5580653.contig000744430
		freshwater_SRR5579952.contig000365750
		freshwater_SRR5580654.contig000957900
		freshwater_SRR5468101.contig000205398
		freshwater_SRR5468113.contig000634075
		freshwater_SRR5468114.contig000762303
		freshwater_SRR5995692.contig000022730
		freshwater_SRR5580653.contig000830362
		freshwater_SRR5580653.contig001849412
		freshwater_SRR5468101.contig000758253
		freshwater_SRR5579952.contig000563804
		freshwater_SRR5468114.contig000704522
		freshwater_SRR5468114.contig000185410
		freshwater_SRR5468114.contig000335540
		freshwater_SRR5468115.contig000122921
		freshwater_SRR5580653.contig000043023
		freshwater_SRR5995664.contig000002570
		freshwater_SRR5468114.contig000028967
		freshwater_SRR5456989.contig000855172
		freshwater_SRR5468116.contig000277459
		freshwater_SRR5580653.contig000614424
		freshwater_SRR5468101.contig000361448
		freshwater_SRR5468115.contig000123651
		freshwater_SRR5580653.contig001640233
		freshwater_SRR5714877.contig000488383
		freshwater_SRR5714877.contig000145645
		freshwater_SRR5468114.contig000201267
		freshwater_SRR5580653.contig000756778
		freshwater_SRR5468101.contig000284591
		freshwater_SRR5468113.contig000848654
		freshwater_SRR5714877.contig000559463
		freshwater_SRR5468113.contig000288237
		freshwater_SRR5468116.contig000764830
		freshwater_SRR5714877.contig000499558
		freshwater_SRR5468116.contig000757877
		freshwater_SRR5714877.contig000677314
		freshwater_SRR5468114.contig000560935
		freshwater_SRR5579952.contig000073385
		freshwater_SRR5580654.contig000033172
		freshwater_SRR5468113.contig000879218
		freshwater_SRR5468114.contig000146962
		freshwater_SRR5468116.contig000113784
		freshwater_SRR5580653.contig000969239
		freshwater_SRR5468113.contig000474055
		freshwater_SRR5580653.contig000802508
		freshwater_SRR5468114.contig000598936
		freshwater_SRR5456989.contig000194108
		freshwater_SRR5456989.contig000774263
		freshwater_SRR5468113.contig000037320
		freshwater_SRR5468116.contig000285913
		freshwater_SRR5468115.contig000209589
		freshwater_SRR5580654.contig000159211
		freshwater_SRR5995665.contig000057734
		freshwater_SRR5580653.contig000675805
		freshwater_SRR5456989.contig000353878
		freshwater_SRR5579952.contig000833407
		freshwater_SRR5468113.contig000198616
		freshwater_SRR5580653.contig001815709
		freshwater_SRR5456989.contig000625065
		freshwater_SRR5580653.contig001463720
		freshwater_SRR5714877.contig000760921
		freshwater_SRR5468101.contig000290263
		freshwater_SRR5468114.contig000247715
		freshwater_SRR5468113.contig000922359
		freshwater_SRR5579952.contig000293309
		freshwater_SRR5995664.contig000076439
		freshwater_SRR5714877.contig000470961
		freshwater_SRR5579952.contig000057306
		freshwater_SRR5468113.contig000463902
		freshwater_SRR5468113.contig000858986
		freshwater_SRR5714877.contig000001379
		freshwater_SRR5468114.contig000640013
Estuary Groundwater Lake Wastewater treatment plant Watershed	489	freshwater_SRR5468114.contig000594626
		freshwater_SRR5580653.contig000178457
		freshwater_SRR5468115.contig000305333
		freshwater_SRR5580653.contig001305257
		freshwater_SRR5580653.contig000374920
		freshwater_SRR5580653.contig001617023
		freshwater_SRR5714877.contig000195369
		freshwater_SRR5580653.contig000685900
		freshwater_SRR5580654.contig001072716
		freshwater_SRR5192446.contig000117003
		freshwater_SRR5580653.contig001845843
		freshwater_SRR5192447.contig000067401
		freshwater_SRR5192448.contig000148598
		freshwater_SRR5468113.contig000522986
		freshwater_SRR5468114.contig000109223
		freshwater_SRR5468115.contig000450745
		freshwater_SRR5192446.contig000144867
		freshwater_SRR5192448.contig000080651
		freshwater_SRR5192448.contig000037071
		freshwater_SRR5579952.contig000723756
		freshwater_SRR5468113.contig000492308
		freshwater_SRR5468113.contig000633603
		freshwater_SRR5714877.contig000704314
		freshwater_SRR5192448.contig000061137
		freshwater_SRR5580653.contig001242593
		freshwater_SRR5580653.contig000135095
		freshwater_SRR5714877.contig000177789
		freshwater_SRR5192448.contig000060742
		freshwater_SRR5580653.contig000055267
		freshwater_SRR5192447.contig000130622
		freshwater_SRR5468114.contig000031410
		freshwater_SRR5580653.contig000052728
		freshwater_SRR5192447.contig000052652
		freshwater_SRR5192448.contig000029718
		freshwater_SRR5192446.contig000216506
		freshwater_SRR5580653.contig001581975
		freshwater_SRR5580653.contig000681566
		freshwater_SRR5580653.contig001125790
		freshwater_SRR5579952.contig000468998
		freshwater_SRR5579952.contig000199462
		freshwater_SRR5192446.contig000141227
		freshwater_SRR5468113.contig000139359
		freshwater_SRR5192447.contig000019289
		freshwater_SRR5456989.contig000345587
		freshwater_SRR5580654.contig000990870
		freshwater_SRR5192446.contig000054994
		freshwater_SRR5192447.contig000058511
		freshwater_SRR5192446.contig000224494
		freshwater_SRR5579952.contig000535820
		freshwater_SRR5468101.contig000731617
		freshwater_SRR5579952.contig000843329
		freshwater_SRR5580653.contig000503635
		freshwater_SRR5192447.contig000117368
		freshwater_SRR5192446.contig000207139
		freshwater_SRR5192446.contig000066689
		freshwater_SRR5192446.contig000206628
		freshwater_SRR5580653.contig001175121
		freshwater_SRR5468113.contig000332067
		freshwater_SRR5714877.contig000172845
		freshwater_SRR5192446.contig000050296
		freshwater_ERR414820.contig000007612
		freshwater_SRR5714877.contig000438078
		freshwater_SRR5468114.contig000664258
		freshwater_SRR5714877.contig000024030
		freshwater_SRR5192447.contig000115772
		freshwater_SRR5192446.contig000011866
		freshwater_SRR107149.contig000000004
		freshwater_SRR5192448.contig000038530
		freshwater_SRR5192447.contig000089893
		freshwater_SRR5192448.contig000187903
		freshwater_SRR5468114.contig000724950
		freshwater_SRR5192448.contig000042511
		freshwater_SRR5192448.contig000000956
		freshwater_SRR5456989.contig000327678
		freshwater_SRR5192446.contig000224050
		freshwater_SRR5192447.contig000113703
		freshwater_SRR5580654.contig001077190
		freshwater_SRR5468114.contig000418399
		freshwater_SRR5192448.contig000187785
		freshwater_SRR5580653.contig000952461
		freshwater_SRR5468101.contig000812225
		freshwater_SRR5192448.contig000180896
		freshwater_SRR5580653.contig000060840
		freshwater_SRR5456989.contig000603038
		freshwater_SRR5468113.contig000040159
		freshwater_SRR5580653.contig000639256
		freshwater_SRR5192448.contig000059145
		freshwater_SRR5192446.contig000144049
		freshwater_SRR5468114.contig000112446
		freshwater_SRR5468116.contig000190974
		freshwater_SRR5192447.contig000139881
		freshwater_SRR5468113.contig000144649
		freshwater_SRR5192447.contig000118402
		freshwater_SRR5580653.contig000583929
		freshwater_SRR5192447.contig000126371
		freshwater_SRR5580653.contig001057880
		freshwater_SRR5468113.contig000556697
		freshwater_SRR5580653.contig000455954
		freshwater_SRR5468113.contig000020855
		freshwater_SRR5192448.contig000144822
		freshwater_SRR5192446.contig000019827
		freshwater_SRR5468101.contig000540032
		freshwater_SRR5456989.contig000001818_fragment_2
		freshwater_SRR5192447.contig000040656
		freshwater_SRR5580653.contig000196298
		freshwater_SRR5468101.contig000544457
		freshwater_SRR5468113.contig000169961
		freshwater_SRR5192448.contig000056949
		freshwater_SRR5456989.contig000694769
		freshwater_SRR5580653.contig001337310
		freshwater_SRR5456989.contig000611752
		freshwater_SRR5580653.contig001741543
		freshwater_SRR5579952.contig000880669
		freshwater_SRR5192447.contig000100326
		freshwater_SRR5192446.contig000145666
		freshwater_SRR5580653.contig001603994
		freshwater_SRR5192447.contig000002830
		freshwater_SRR5192446.contig000033759
		freshwater_SRR5580653.contig000066216
		freshwater_SRR5714877.contig000298904
		freshwater_SRR5456989.contig000881318
		freshwater_SRR5580654.contig000636941
		freshwater_SRR5580653.contig001915998
		freshwater_SRR5468114.contig000705993
		freshwater_SRR5468114.contig000310310
		freshwater_SRR5468101.contig000128654
		freshwater_SRR5192446.contig000084732
		freshwater_SRR5192446.contig000046292
		freshwater_SRR5192447.contig000113942
		freshwater_SRR5192446.contig000071235
		freshwater_SRR5456989.contig000266222
		freshwater_SRR5192448.contig000049480
		freshwater_SRR5192447.contig000066890
		freshwater_SRR5468115.contig000186172
		freshwater_SRR5192448.contig000152223
		freshwater_SRR5580653.contig000686195
		freshwater_SRR5192446.contig000225779
		freshwater_SRR5192447.contig000056148
		freshwater_SRR5192446.contig000048481
		freshwater_SRR5192446.contig000117393
		freshwater_SRR5192446.contig000010816
		freshwater_SRR5192448.contig000174080
		freshwater_SRR5579952.contig001077773
		freshwater_SRR5192447.contig000007215
		freshwater_SRR5580653.contig001640640
		freshwater_SRR5192448.contig000102484
		freshwater_SRR5468113.contig000933740
		freshwater_SRR5192446.contig000160120
		freshwater_SRR5192448.contig000139218
		freshwater_SRR5192446.contig000044007
		freshwater_SRR5580653.contig000613532
		freshwater_SRR5579952.contig000348371
		freshwater_SRR5192446.contig000059807
		freshwater_SRR5192446.contig000217914
		freshwater_SRR5192446.contig000022286
		freshwater_SRR5192447.contig000096154
		freshwater_SRR5192448.contig000024867
		freshwater_SRR5456989.contig000460444
		freshwater_SRR5192446.contig000112299
		freshwater_SRR5579952.contig000444262
		freshwater_SRR5580654.contig000133044
		freshwater_SRR5468114.contig000408163
		freshwater_SRR5468101.contig000001739
		freshwater_SRR5192448.contig000018672
		freshwater_SRR5468101.contig000652883
		freshwater_SRR5580654.contig000300058
		freshwater_SRR5192448.contig000077435
		freshwater_SRR5192448.contig000187652
		freshwater_SRR5580653.contig000550564
		freshwater_SRR5192448.contig000017038
		freshwater_SRR5468101.contig000878780
		freshwater_SRR5579952.contig000680802
		freshwater_SRR5468113.contig000502229
		freshwater_SRR5456989.contig000172810
		freshwater_SRR5192448.contig000147449
		freshwater_SRR5192447.contig000099868
		freshwater_SRR5468115.contig000034480
		freshwater_SRR5192448.contig000187071
		freshwater_SRR5580653.contig000355345
		freshwater_SRR5579952.contig000322916
		freshwater_SRR5192446.contig000210544
		freshwater_SRR5192447.contig000022632
		freshwater_SRR5580654.contig000135526
		freshwater_SRR5192448.contig000132077
		freshwater_SRR5714877.contig000093787
		freshwater_SRR5192446.contig000224307
		freshwater_SRR5192447.contig000110962
		freshwater_SRR5714877.contig000478034
		freshwater_SRR5192448.contig000005214
		freshwater_SRR5192446.contig000122626
		freshwater_SRR5192446.contig000053621
		freshwater_SRR5468113.contig000748745
		freshwater_SRR5468116.contig000156243
		freshwater_SRR5192447.contig000123143
		freshwater_SRR5456989.contig000838478
		freshwater_SRR5192446.contig000054484
		freshwater_SRR2147000.contig000043630
		freshwater_SRR5192446.contig000188385
		freshwater_SRR5468115.contig000360810
		freshwater_SRR5714877.contig000197936
		freshwater_SRR5468116.contig000030310
		freshwater_SRR5468115.contig000247692
		freshwater_SRR5579952.contig000688646
		freshwater_SRR5456989.contig000846220
		freshwater_SRR5192448.contig000101300
		freshwater_SRR5580653.contig001848221
		freshwater_SRR5456989.contig000860162
		freshwater_SRR5580653.contig001851474
		freshwater_SRR5579952.contig000476246
		freshwater_SRR2147000.contig000132746
		freshwater_SRR5192447.contig000074957
		freshwater_SRR5192447.contig000092507
		freshwater_SRR5192446.contig000125043
		freshwater_SRR5192446.contig000219274
		freshwater_SRR5192447.contig000142710
		freshwater_SRR5580653.contig000833385
		freshwater_SRR5580653.contig001212399
		freshwater_SRR5580654.contig000939398
		freshwater_SRR5456989.contig000302929
		freshwater_SRR5580653.contig001179621
		freshwater_SRR5579952.contig000386342
		freshwater_SRR5192446.contig000059184
		freshwater_SRR5192447.contig000026448
		freshwater_SRR5468114.contig000143644
		freshwater_SRR5468116.contig000031000
		freshwater_SRR5192448.contig000174198
		freshwater_SRR5192446.contig000012880
		freshwater_SRR5192448.contig000169002
		freshwater_SRR5580654.contig000493670
		freshwater_SRR5580653.contig001748991
		freshwater_SRR5579952.contig000441531
		freshwater_SRR5580653.contig001834914
		freshwater_SRR5192448.contig000056333
		freshwater_SRR5192446.contig000175510
		freshwater_SRR5192446.contig000032871
		freshwater_SRR5580653.contig001227648
		freshwater_SRR5192447.contig000041951
		freshwater_SRR5580653.contig001847791
		freshwater_SRR5714877.contig000448791
		freshwater_SRR5192446.contig000098878
		freshwater_SRR5192446.contig000041724
		freshwater_SRR5192446.contig000113113
		freshwater_SRR2147000.contig000030468
		freshwater_SRR5192446.contig000155042
		freshwater_SRR5580653.contig000892448
		freshwater_SRR5580653.contig001536299
		freshwater_SRR5468113.contig000948611
		freshwater_SRR5192448.contig000191236
		freshwater_SRR5580653.contig001169589
		freshwater_SRR5192448.contig000020619
		freshwater_SRR5456989.contig000552128
		freshwater_SRR5192446.contig000150938
		freshwater_SRR5192448.contig000029881
		freshwater_SRR5192446.contig000076789
		freshwater_SRR5192448.contig000205390
		freshwater_SRR5192448.contig000033524
		freshwater_SRR5192446.contig000212725
		freshwater_SRR5580654.contig000445290
		freshwater_SRR5468114.contig000248904
		freshwater_SRR5192448.contig000126197
		freshwater_SRR5192446.contig000149025
		freshwater_SRR5714877.contig000404830
		freshwater_SRR5468114.contig000682070
		freshwater_SRR5468113.contig000847718
		freshwater_SRR5456989.contig000057257
		freshwater_SRR5580654.contig000836521
		freshwater_SRR5192446.contig000197342
		freshwater_SRR5580653.contig000624379
		freshwater_SRR5580653.contig001933354
		freshwater_SRR5579952.contig000333518
		freshwater_SRR5192448.contig000034041
		freshwater_SRR5192446.contig000140194
		freshwater_SRR5192447.contig000137888
		freshwater_SRR5192448.contig000088533
		freshwater_SRR5456989.contig000185782
		freshwater_SRR5192448.contig000126499
		freshwater_SRR5580653.contig001918677
		freshwater_SRR5580654.contig000993888
		freshwater_SRR5580654.contig000994039
		freshwater_SRR5192446.contig000144553
		freshwater_SRR5580653.contig001472274
		freshwater_SRR5192448.contig000160400
		freshwater_SRR5580653.contig000587931
		freshwater_SRR5192446.contig000222340
		freshwater_SRR5468113.contig000908713
		freshwater_SRR5456989.contig000113087
		freshwater_SRR5579952.contig000957513
		freshwater_SRR5468114.contig000630387
		freshwater_SRR5456989.contig000356801
		freshwater_SRR5192446.contig000089442
		freshwater_SRR5580653.contig001333427
		freshwater_SRR5192446.contig000084933
		freshwater_SRR5579952.contig000047006
		freshwater_SRR5580653.contig001556795
		freshwater_SRR5192446.contig000148301
		freshwater_SRR5580653.contig001377471
		freshwater_SRR5580653.contig001054007
		freshwater_SRR5468114.contig000579189
		freshwater_SRR5468113.contig000233393
		freshwater_SRR5714877.contig000762138
		freshwater_SRR5468113.contig000307688
		freshwater_SRR5580654.contig000010321
		freshwater_SRR5468113.contig000965680
		freshwater_SRR5192448.contig000171158
		freshwater_SRR5468116.contig000313450
		freshwater_SRR5192447.contig000034393
		freshwater_SRR5580653.contig001467020
		freshwater_SRR5580653.contig001916084
		freshwater_SRR5468113.contig000900694
		freshwater_SRR5580653.contig000398613
		freshwater_SRR5580653.contig001834492
		freshwater_SRR5192447.contig000085985
		freshwater_SRR5714877.contig000211886
		freshwater_SRR5468113.contig000033816
		freshwater_SRR5468113.contig000264800
		freshwater_SRR5192446.contig000193077
		freshwater_SRR5580653.contig001411899
		freshwater_SRR5580654.contig001079442
		freshwater_SRR5468101.contig000877677
		freshwater_SRR5580654.contig000230533
		freshwater_SRR5192448.contig000071576
		freshwater_SRR5192446.contig000008050
		freshwater_SRR5580653.contig001217395
		freshwater_SRR5456989.contig000149104
		freshwater_SRR5468116.contig000569249
		freshwater_SRR5468114.contig000363109
		freshwater_SRR5456989.contig000193751
		freshwater_SRR5580654.contig000810402
		freshwater_SRR5580653.contig000467848
		freshwater_SRR5580653.contig001564791
		freshwater_SRR5580653.contig001535580
		freshwater_SRR5468116.contig000713412
		freshwater_SRR5192448.contig000062480
		freshwater_SRR5456989.contig000211903
		freshwater_SRR5456989.contig000534163
		freshwater_SRR5580654.contig000269476
		freshwater_SRR5456989.contig000866295
		freshwater_SRR107148.contig000000004
		freshwater_SRR5456989.contig000758485
		freshwater_SRR5468113.contig000245935
		freshwater_SRR5468113.contig000767324
		freshwater_SRR5580653.contig000965999
		freshwater_SRR5192448.contig000103103
		freshwater_SRR5580653.contig000552538
		freshwater_SRR5579952.contig000114703
		freshwater_SRR5192448.contig000187683
		freshwater_SRR5579952.contig001149379
		freshwater_SRR5580653.contig001724760
		freshwater_SRR5580653.contig001886029
		freshwater_SRR5468114.contig000438939
		freshwater_SRR5192447.contig000071348
		freshwater_SRR5580653.contig000809979
		freshwater_SRR5580653.contig001513845
		freshwater_SRR5456989.contig000760990
		freshwater_SRR5468101.contig000502123
		freshwater_SRR5456989.contig000353320
		freshwater_SRR5580654.contig000292346
		freshwater_SRR5192448.contig000008022
		freshwater_SRR5579952.contig000192431
		freshwater_SRR5192447.contig000011421
		freshwater_SRR5580653.contig000421725
		freshwater_SRR5456989.contig000546387
		freshwater_SRR5580654.contig000532856
		freshwater_SRR5192448.contig000023890
		freshwater_SRR5580654.contig000889751
		freshwater_SRR5580653.contig000265405
		freshwater_SRR5580653.contig000160999
		freshwater_SRR5192448.contig000042384
		freshwater_SRR5580653.contig001617336
		freshwater_SRR5192448.contig000036223
		freshwater_SRR5192448.contig000159047
		freshwater_SRR5468113.contig000809641
		freshwater_SRR5192446.contig000172497
		freshwater_SRR5192446.contig000173242
		freshwater_SRR5468101.contig000416549
		freshwater_SRR5468114.contig000299968
		freshwater_SRR5192446.contig000184110
		freshwater_SRR5579952.contig000669208
		freshwater_SRR5192448.contig000008834
		freshwater_SRR5456989.contig000471318
		freshwater_SRR5580653.contig001752099
[truncated: 17,070 more rows]
