# Supplementary material for: Insights into the global freshwater virome
Source: Front Microbiol. 2022 Sep 28;13:953500. doi: 10.3389/fmicb.2022.953500 (PMC9554406; doi:10.3389/fmicb.2022.953500)
Supplement: SUPPLEMENTARY TABLE S9 — Abundance of all 19210 contigs (vOTUs representatives) in all studied freshwater biomes. [file Table_9.xlsx]

## Sheet: recalculated_abundance
#ID	Estuary	Fish pond	Groundwater	Lake	Reclaimed water	Reservoir water	Watershed	WWTP
freshwater_SRR5192448.contig000147056	0.0883712	0	0	9.90686	0	0	0.439999	3362.55
freshwater_SRR5580654.contig000824452	140.139	0	305.32	6.29013	0	0	0	0
freshwater_SRR5580653.contig000537594	20198.2	0	0	8.71772	0	0	0	0
freshwater_SRR5579952.contig000569954	284.021	0	0	8.86662	0	0	0	0
freshwater_SRR5456989.contig000876070	192.135	0	0	5.77616	0	0	1.53924	0.154347
freshwater_SRR5579952.contig000739292	235.678	0	0	4.36175	0	0	0	0
freshwater_SRR5456989.contig000749841	139.516	0	163.335	8.07598	0	0	5.44002	0.755305
freshwater_SRR5468101.contig000213134	1665.12	0	0	10.8185	0	0	0.560567	0
freshwater_SRR5192448.contig000083288	0.935058	0	0	7.21014	0	0	0	812.723
freshwater_SRR5468114.contig000195916	2445.99	0	0	21.3192	0	99.3623	8.04833	0
freshwater_SRR5714877.contig000587673	324.243	0	0	7.47516	0	0	0	0.310718
freshwater_SRR5580653.contig001390171	300.367	0	0	18.7856	0	149.815	3.89357	0
freshwater_SRR5580653.contig001226899	463.998	0	0	5.01219	0	0	0	0
freshwater_SRR5579952.contig000295465	2376.93	0	0	13.6115	0	0	0	0
freshwater_SRR5580653.contig000366560	387.91	0	0	4.44694	0	0	0	0
freshwater_SRR5714877.contig000142201	391.842	0	0	13.2796	0	8.02303	1.07037	0.367994
freshwater_SRR5468115.contig000014431	180.861	0	0	9.56724	0	0	0	0
freshwater_SRR5192447.contig000084211	4.06796	0	0	7.96256	0	0	0	18148.2
freshwater_SRR5468114.contig000736838	357.52	0	0	7.04761	0	0	0	0.376645
freshwater_SRR5468113.contig000824034	99.3966	0	340.683	16.8448	0	0	0	25.7317
freshwater_SRR5580653.contig000500517	2935.88	0	0	14.2142	0	0	0	0.295418
freshwater_SRR5192448.contig000058673	5.27885	0	277.268	3.42732	426.915	0	6.74841	4411.5
freshwater_SRR5714877.contig000122507	296.166	0	0	32.7309	0	41.8761	1.79574	0
freshwater_SRR5468113.contig000929720	161.154	0	0	13.6051	0	44.3863	0	0
freshwater_SRR5468114.contig000102630	516.586	0	0	35.4339	0	38.5342	58.6064	0
freshwater_SRR5580653.contig001769683	690.886	0	0	7.68335	0	0	0.511866	2.66903
freshwater_SRR5456989.contig000155407	337.05	0	273.84	14.6681	0	0	0	0
freshwater_SRR5192446.contig000102200	2.69072	106.177	130.729	10.773	0	0	36.0046	5692.83
freshwater_SRR5468101.contig000231116	1204.25	0	237.419	8.80421	0	0	0	0
freshwater_SRR5579952.contig000145918	492.295	0	253.825	12.0272	0	5.68676	1.62574	1.56501
freshwater_SRR5192448.contig000028800	3.10009	0	0	6.05464	0	0	0.376472	8550.98
freshwater_SRR5192447.contig000137888	3.75199	0	550.314	2.26748	0	0	19.0336	2583.81
freshwater_SRR5580653.contig000118295	9494.34	0	0	4.18495	0	0	0	0.391398
freshwater_SRR5580653.contig000270307	410.752	0	0	8.98356	0	0	0.174559	2.52057
freshwater_SRR5456989.contig000788829	347.273	0	231.603	12.4057	0	0	0	0
freshwater_SRR5714877.contig000116359	1090.11	0	0	18.2538	0	54.139	17.541	1.55199
freshwater_SRR5468113.contig000025316	15324.7	0	0	39.9828	0	6.58802	29.0043	2.71956
freshwater_SRR5580654.contig000503096	611.361	253.576	0	2.57284	0	0	27.196	131.381
freshwater_SRR5580653.contig001579065	289.193	0	0	7.22982	0	0	0	0
freshwater_SRR5468113.contig000559034	412.09	0	0	4.31207	0	0	0	0
freshwater_SRR5468113.contig000679156	6171.12	0	233.025	3.84057	0	0	0	0
freshwater_SRR5468113.contig000892443	250.102	0	0	29.9992	0	336.764	10.8309	1.08607
freshwater_SRR5579952.contig000136086	786.987	0	0	11.9451	0	0	0	0
freshwater_SRR5580653.contig001240504	301.962	0	0	13.5544	0	0	0	0
freshwater_SRR5579952.contig000016135	574.203	0	0	21.3415	0	0	0.236963	0
freshwater_SRR107149.contig000000003	0	0	255073	4.10008	0	0	0.424898	0
freshwater_SRR5580653.contig001599071	146.75	0	0	15.9177	0	81.4609	7.56865	0
freshwater_SRR5580653.contig000841059	349.261	0	0	11.3399	0	0	0	5.30284
freshwater_SRR5456989.contig000298597	55.6925	0	0	6.35268	0	0	0	0
freshwater_SRR5714877.contig000486552	257.716	0	0	7.80577	0	53.0547	0.606696	0.365019
freshwater_SRR5580654.contig000496066	2160.32	0	340.777	11.2329	0	0	0	1.57584
freshwater_SRR5579952.contig001037257	264.452	208.97	0	59.3671	0	34.5864	16.809	1.18978
freshwater_SRR5580654.contig001004760	1572.06	0	0	4.74618	0	0	0.295112	0.355109
freshwater_SRR5192448.contig000132077	0.270788	0	350.833	11.5644	0	0	2.69649	2690.94
freshwater_SRR5579952.contig001145887	917	0	0	15.2234	0	0	0	0.599483
freshwater_SRR5456989.contig000251806	1726.42	0	0	4.11071	0	0	0.851998	1.02521
freshwater_SRR5579952.contig001092933	2934.73	0	0	23.4321	0	0	1.34906	0
freshwater_SRR5456989.contig000815068	90.3188	0	0	4.37878	0	0	1.36134	36.5843
freshwater_SRR5579952.contig000084602	1334.06	0	0	7.61779	0	0	0	0
freshwater_SRR5468114.contig000072315	418.239	0	0	8.13053	0	0	0.0902765	0.43452
freshwater_SRR5579952.contig000137522	24762.8	0	185.592	291.352	0	70.6868	221.814	2.57469
freshwater_SRR5580653.contig000705229	8280.03	0	0	33.2331	0	13.3855	11.48	0.460465
freshwater_SRR5579952.contig000174960	1235.88	0	0	8.4081	0	0	0	0
freshwater_SRR5714877.contig000692620	264.082	0	0	5.4736	0	0	0	0
freshwater_SRR5579952.contig000134841	610.562	0	0	13.8301	0	5.12729	0.586321	0.117587
freshwater_SRR5714877.contig000392731	190.064	0	295.853	6.09508	0	46.3985	0	0
freshwater_SRR5714877.contig000499658	999.762	0	0	14.3493	0	0	0	0.488007
freshwater_SRR5580654.contig000901081	246.69	0	0	6.34147	0	11.4939	0	0
freshwater_SRR5580654.contig000535891	1001.71	0	303.75	17.5218	0	54.4423	15.5641	1.87283
freshwater_SRR5468113.contig000180021	101.264	0	0	3.60121	0	0	0	2.24536
freshwater_SRR5456989.contig000151290	583.959	0	0	5.97197	0	0	3.71332	0
freshwater_SRR5468115.contig000509182	1200.36	0	0	17.3762	0	0	2.2509	0
freshwater_SRR5468114.contig000734250	1565.74	0	0	51.7586	0	766.463	22.5965	0
freshwater_SRR5714877.contig000603066	1928.91	0	0	5.19098	0	7.05644	126.284	0
freshwater_SRR5468115.contig000569790	3749.34	203.4	0	15.4781	0	0	2.56644	0
freshwater_SRR5456989.contig000176662	160.141	0	0	19.3981	0	0	0	0.439809
freshwater_SRR5579952.contig000907157	309.985	0	0	19.7846	0	41.3762	61.5094	9.67881
freshwater_SRR5468115.contig000066068	811.65	0	0	71.7826	0	58.5472	228.748	31.3295
freshwater_SRR5580653.contig001392091	402.166	0	119.771	6.909	0	0	0	0.923092
freshwater_SRR5192448.contig000051056	1.55832	0	252.37	10.3985	0	0	7.11225	2841.32
freshwater_SRR5456989.contig000030918	325.267	0	0	12.9259	0	0	0.446511	0
freshwater_SRR5456989.contig000313294	460.948	0	0	7.54299	0	0	0	0
freshwater_SRR5580653.contig000163740	183.615	0	0	10.7605	0	0	0.115359	0
freshwater_SRR5468114.contig000550073	1598.31	0	0	28.7181	0	156.154	104.705	5.86008
freshwater_SRR5580653.contig000658694	310.402	0	0	5.37648	0	0	0.334304	0
freshwater_SRR5580654.contig000156023	1449.85	0	0	13.8262	0	0	0.268657	0.646551
freshwater_SRR5580654.contig000481415	1016.2	0	0	5.12504	0	0	0	0
freshwater_SRR5192446.contig000183008	9.34212	399.434	0	16.8865	2429.44	11.0183	40.5293	1631.49
freshwater_SRR5579952.contig000888787	1119.41	0	0	20.0954	0	25.71	12.4951	0
freshwater_SRR5714877.contig000596164	1441.86	0	0	9.26005	0	151.054	1.91927	1.53964
freshwater_SRR5580654.contig000626606	1473.74	0	221.96	1.8291	0	0	0	0
freshwater_SRR5456989.contig000054089	119.303	0	0	5.51978	0	0	0.490306	0
freshwater_SRR5192446.contig000077268	0	0	329.228	5.42614	0	0	0	1042.36
freshwater_SRR5468101.contig000304701	1060.94	0	0	8.8975	0	0	24.55	0.416072
freshwater_SRR5579952.contig000222548	559.72	0	188.374	10.0901	0	0	0	0
freshwater_SRR5468114.contig000313587	1780.02	0	0	9.30874	0	0	0	1.74121
freshwater_SRR5468114.contig000360614	186.778	0	0	7.91102	0	0	0.273278	0
freshwater_SRR5580653.contig000229495	575.301	0	0	19.0992	0	0	0.791712	0
freshwater_SRR5468114.contig000213789	240.015	0	272.856	12.3669	0	0	0	0
freshwater_SRR5192447.contig000040345	0.0881652	0	0	8.94244	0	0	0.146324	1771.28
freshwater_SRR5579952.contig001088474	435.493	0	0	9.42589	0	0	0	0.542497
freshwater_SRR5192447.contig000067758	3.59048	0	0	8.21453	9055.45	0	0	4765.08
freshwater_SRR5580653.contig000709969	160.408	0	0	12.7581	0	22.298	2.12487	2.3864
freshwater_SRR5456989.contig000864302	188.899	0	157.287	5.83269	0	0	0	0
freshwater_SRR5580653.contig001213421	717.78	0	0	14.8833	0	0	0	0
freshwater_SRR5580654.contig000048684	2731.13	0	0	11.2288	0	0	11.7821	0.262545
freshwater_SRR5579952.contig001125510	337.459	0	0	16.1768	0	0	0.419108	4.0345
freshwater_SRR5456989.contig000213226	690.187	0	225.525	14.8679	0	0	0	0
freshwater_SRR5579952.contig000581895	486.622	0	0	8.31854	0	0	0.380322	0
freshwater_SRR5456989.contig000048010	676.011	0	0	8.87443	0	2.6808	0	0
freshwater_SRR5580654.contig000204580	372.126	0	0	9.01149	0	0	0	0
freshwater_SRR5192446.contig000182924	4.64721	0	0	1.79337	0	0	0.278776	1535.36
freshwater_SRR5468113.contig000456571	2677.7	0	0	11.7816	0	0	0	0
freshwater_SRR5192446.contig000079193	58.4743	0	0	55.9695	0	0	27.5864	1134.24
freshwater_SRR5456989.contig000433329	207.655	0	0	6.93243	0	0	0.615788	0.37049
freshwater_SRR5192446.contig000058149	2.68024	0	0	6.13201	0	8.33565	30.5025	3112.37
freshwater_SRR5468101.contig000540032	1075.93	0	833.107	12.5865	0	0	3.9131	32.9604
freshwater_SRR5714877.contig000196248	300.319	0	0	3.99884	0	5.43589	1.86483	0
freshwater_SRR5580653.contig000042392	274.091	0	0	10.0794	0	0	0.261136	0
freshwater_SRR5714877.contig000042546	1878.4	0	0	50.4957	0	747.563	36.8066	0.317486
freshwater_SRR5580654.contig000614216	176.632	0	0	11.0344	0	0	0	0
freshwater_SRR5714877.contig000695783	381.208	0	0	35.1769	0	0	0.287798	0
freshwater_SRR5192446.contig000088316	2.27487	104.078	256.29	14.784	0	0	20.6833	12017.5
freshwater_SRR5579952.contig001123180	8075.65	0	0	22.9123	0	0	3.39205	1.63266
freshwater_SRR5579952.contig000069130	2680.25	67.1612	0	6.81433	0	0	5.40228	7.90266
freshwater_SRR5456989.contig000337076	7422.29	0	0	17.3336	0	0	0.449078	0
freshwater_SRR5192446.contig000036492	0.302363	0	167.89	6.91766	0	0	0	1406.52
freshwater_SRR5580654.contig000675423	408.503	0	0	11.3764	70.8533	0	1.17895	1.13491
freshwater_SRR5468114.contig000603929	134.413	0	0	8.73714	0	0	0	0
freshwater_SRR5192448.contig000160709	0.219839	0	284.824	0	0	0	0.729716	701.577
freshwater_SRR5580653.contig001719518	50.9104	0	0	12.6082	0	0	2.28656	0
freshwater_SRR5456989.contig000427006	95.3814	0	0	5.22681	0	0	70.6871	0.488839
freshwater_SRR5192446.contig000132628	0.167922	0	0	0	0	0	0	5671.66
freshwater_SRR5580654.contig000172047	1371.79	0	0	27.392	0	0	14.0103	0
freshwater_SRR5468116.contig000465330	1308.07	0	0	6.82191	0	0	0	0
freshwater_SRR5714877.contig000143415	167.811	0	129.235	13.3123	0	2.89542	0	0
freshwater_SRR5580653.contig000426458	75.9475	0	0	87.7402	0	5.96357	0	0
freshwater_SRR5580654.contig000140882	636.409	0	345.62	4.27222	0	0	0	0
freshwater_SRR5579952.contig000303214	641.359	0	0	12.5813	0	0	0.782291	0
freshwater_SRR5468116.contig000684821	1476.76	0	283.522	8.17746	0	0	0.36319	0
freshwater_SRR5456989.contig000235269	356.483	0	0	19.1131	0	10.3927	13.3699	16.4455
freshwater_SRR5456989.contig000636092	165.618	0	0	11.3911	0	0	0.272419	0.655604
freshwater_SRR5579952.contig000408308	220.791	0	0	8.05959	0	0	3.30296	0
freshwater_SRR5468116.contig000214052	84.6761	0	0	7.21874	0	5.60737	0.32061	0
freshwater_SRR5192446.contig000208713	0.267684	0	0	2.85796	0	0	0.444264	2990.46
freshwater_SRR5714877.contig000569126	143.802	0	0	7.13662	0	333.723	0	0
freshwater_SRR5714877.contig000046819	1857.51	0	0	9.97414	0	0	0	0
freshwater_SRR5468115.contig000453374	451.34	0	0	13.5508	0	0	0	0
freshwater_SRR5468115.contig000112425	2261.91	0	325.713	20.1307	0	0	0	0
freshwater_SRR5468114.contig000178357	369.727	0	0	7.94121	0	0	0	0
freshwater_SRR5579952.contig000752996	219.443	0	0	8.42224	0	0	0	0.286434
freshwater_SRR5579952.contig000351260	896.281	0	0	18.9404	0	0	0	0
freshwater_SRR5580653.contig000175840	1274.39	0	0	5.68941	0	0	0	0
freshwater_SRR5192448.contig000172067	0.823939	0	0	10.2631	0	0	1.82328	647.765
freshwater_SRR5192448.contig000141970	29.9082	0	0	11.5797	1868.56	0	1.6364	2914.64
freshwater_SRR5579952.contig000140961	5457.89	0	0	7.06632	0	0	0	0
freshwater_SRR5456989.contig000789955	93.0681	0	0	24.2826	108.025	0	130.137	3.8932
freshwater_SRR5580653.contig001061738	367.84	0	0	9.13092	0	4.13742	0.473126	0
freshwater_SRR5714877.contig000349908	239.265	0	0	5.93032	0	0	0.526773	0.316934
freshwater_SRR5468116.contig000882358	870.915	0	0	5.24982	0	0	0.652856	0
freshwater_SRR5468114.contig000509174	3973.52	0	212.735	14.9012	0	0	0	0
freshwater_SRR5468115.contig000487282	2212.03	0	0	12.1884	0	0	0	11.3993
freshwater_SRR5580653.contig000510162	22611.4	0	0	1.37245	0	0	0	0
freshwater_SRR5579952.contig000076973	1054.28	0	0	8.37572	0	0	0	0
freshwater_SRR5192446.contig000118919	5.49135	240.768	0	4.88577	114.109	0	0	3628.12
freshwater_SRR5714877.contig000098999	876.578	0	0	5.76765	0	0	0	0
freshwater_SRR5580653.contig000712977_fragment_1	143.527	0	0	5.71586	0	0	4.56951	3.66567
freshwater_SRR5580653.contig001157736	601.23	0	0	12.8837	0	0	0	0
freshwater_SRR5468113.contig000350153	755.754	0	0	12.8668	0	0	9.33392	0
freshwater_SRR5580653.contig001136698	1868.51	0	0	38.4072	0	0	33.3081	0.37811
freshwater_SRR5468113.contig000051820	1254.37	0	0	6.54356	0	35.5804	6.10308	0
freshwater_SRR5192446.contig000059184	6.58623	0	215.121	2.65911	0	0	0.551137	3184.94
freshwater_SRR5192448.contig000137251	11.9892	0	242.707	3.00011	0	0	8.39449	5154.55
freshwater_SRR5468115.contig000532477	510.106	0	0	20.2441	0	334.817	252.014	5.04889
freshwater_SRR5468114.contig000782175	539.768	0	0	20.7569	0	0	13.1753	0.970644
freshwater_SRR5456989.contig000307259	1455.89	0	334.166	6.8844	0	0	1.28419	0
freshwater_SRR5579952.contig000304453	2624.09	147.04	90.5206	38.7895	34.8441	8.11217	2.55104	0.418591
freshwater_SRR5580653.contig001442917	594.451	0	0	4.89383	0	0	0	0
freshwater_SRR5580653.contig000132640	399.748	1259.79	0	50.1701	59.7065	472.617	103.322	30.2449
freshwater_SRR5468114.contig000063027	14450.4	0	0	127.708	0	36.1669	153.438	1.49298
freshwater_SRR5580654.contig000993861	399.601	0	0	5.16513	0	0	0	0.27604
freshwater_SRR5580654.contig000522844	1160.26	0	0	43.2857	0	26.1516	1.49526	0.449812
freshwater_SRR5580654.contig000376604	225.032	0	0	6.81908	0	0	0	0
freshwater_SRR5468115.contig000344357	162.935	0	0	22.2519	0	0	0.461201	0
freshwater_SRR5192446.contig000093998	1.34366	0	0	3.0741	0	0	0.318574	748.282
freshwater_SRR5456989.contig000720542	179.881	0	0	10.9685	0	0	0.121787	0
freshwater_SRR5468116.contig000611000	2643.5	0	0	21.4647	0	0	0	1.07066
freshwater_SRR5192448.contig000162541	0.537672	0	0	1.43514	0	0	0.446177	686.676
freshwater_SRR5468114.contig000299968	191.257	0	161.394	10.64	0	0	0.206745	0.248777
freshwater_SRR5579952.contig000690609	196.313	0	0	4.02297	0	0	0	0
freshwater_SRR5468115.contig000406905	852.478	0	0	4.14086	0	0	0.643687	0.387275
freshwater_SRR5580653.contig000362334	1023.48	0	0	15.7056	0	0	0	0
freshwater_SRR5456989.contig000037150	1061.57	0	0	5.99474	0	0	0	0
freshwater_SRR5580654.contig000693457	231.419	0	0	10.9532	0	10.8287	0.619147	0
freshwater_SRR5456989.contig000365879	696.472	0	0	17.099	0	0	48.8104	0.290761
freshwater_SRR5468116.contig000771906	319.951	0	0	12.6613	0	0	0.787266	0
freshwater_ERR414821.contig000010692	137.581	3317.36	0	3740.01	0	211.175	3142.52	5.81158
freshwater_SRR5468113.contig000053463	306.371	0	0	8.93398	0	0	0	0
freshwater_SRR5192446.contig000115616	39.1519	70.1058	1726.34	34.4985	1528.39	85.0898	20.3451	6217.85
freshwater_SRR5468115.contig000597728	1456.57	0	0	5.42446	0	0	0.632413	4.31226
freshwater_SRR5714877.contig000428056	8000.94	0	0	15.2842	0	0	0	0
freshwater_SRR5468114.contig000042333	1158.58	0	0	9.42128	0	216.295	0.650895	0
freshwater_SRR5714877.contig000012697	352.139	168.815	0	255.212	0	251.464	15.7091	3.52424
freshwater_SRR5580653.contig001462947	126.164	0	0	11.4965	268.506	0	51.5282	6.45129
freshwater_SRR5580654.contig000058733	210.274	0	0	6.34427	0	0	0	0.474679
freshwater_SRR5468116.contig000300097	3879.91	0	0	33.8113	0	15.3206	40.8791	6.67575
freshwater_SRR5468116.contig000633357	670.65	0	321.853	7.95687	0	0	0	0.496112
freshwater_SRR5580653.contig000699861	881.035	0	0	10.4968	0	0	0	0
freshwater_SRR5580653.contig000004910	1035.29	0	0	2.04026	0	0	0	0.763264
freshwater_SRR5468114.contig000162950	495.349	0	0	4.81519	0	0	0.374255	0.900683
freshwater_SRR5580653.contig000099981	160.446	0	0	18.8938	0	43.4645	92.6282	0
freshwater_SRR5468114.contig000254469	943.544	0	0	10.5477	0	0	0	3.94592
freshwater_SRR5580654.contig000990870	2546.09	0	242.169	4.3239	0	0	0.413624	0.746573
freshwater_SRR5456989.contig000182141	189.546	0	0	13.1454	0	0	0	0.756569
freshwater_SRR5580653.contig001109444	78.4573	0	0	11.7065	0	0	0	0
freshwater_SRR5579952.contig000377487	616.245	0	0	13.1677	0	0	0.682294	0.821006
freshwater_SRR5580653.contig000522555	284.887	0	98.7695	13.0229	0	2.21286	1.20197	0.380613
freshwater_SRR5468114.contig000335041	8954.21	218.614	0	7.76338	0	0	1.72399	0
freshwater_SRR5580654.contig000701863	354.649	0	0	22.6463	0	39.4043	8.16715	1.6944
freshwater_SRR5468115.contig000199226	2411.4	0	0	12.0153	0	0	0	0.998877
freshwater_SRR5192446.contig000130391	10.1164	0	0	49.1829	0	41.9498	29.3822	769.524
freshwater_SRR5580654.contig000971988	130.745	0	0	4.1711	0	0	0	0
freshwater_SRR5579952.contig000757392	2346.1	0	0	9.52563	0	0	0	0
freshwater_SRR5580653.contig000946967	228.862	452.21	185.592	7.64706	0	0	0	0.572153
freshwater_SRR5468101.contig000601686	854.041	0	0	9.09375	0	0	1.6368	0
freshwater_SRR5468114.contig000320937	211.02	0	0	16.8061	0	47.678	11.1314	0
freshwater_SRR5714877.contig000107933	765.983	0	0	11.0937	0	0	0	0
freshwater_SRR5468114.contig000512273	126.559	0	0	4.20071	0	0	0	0
freshwater_SRR5580653.contig001640640	73.3367	0	326.513	5.38138	0	0	0.418262	1.00659
freshwater_SRR5580654.contig000997459	230.164	0	234.804	3.86989	0	0	0	0
freshwater_SRR5579952.contig000325582	312.611	0	0	11.2505	0	0	0	0
freshwater_SRR5579952.contig000057306	370.279	0	211.585	10.4617	0	23.702	0.813118	0
freshwater_SRR5468114.contig000168710	102.292	0	0	4.35309	0	0	0	0
freshwater_SRR5456989.contig000277554	70.3534	0	0	9.10735	0	0	2.02245	2.43361
freshwater_SRR5456989.contig000164659	274.332	0	0	49.7921	0	31.852	12.2931	0
freshwater_SRR5456989.contig000860162	188.651	0	335.431	6.91047	0	0	0.859372	2.58521
freshwater_SRR5579952.contig000327611	96.3399	0	0	0	0	0	0	0
freshwater_SRR5995692.contig000002158	118.534	632.794	0	1294.26	0	134117	32.1039	3.00238
freshwater_SRR5580654.contig000220985	813.989	0	0	32.0901	0	29.0814	40.5717	2.40098
freshwater_SRR5580653.contig000102951	3805.12	0	0	14.595	0	0	0	0.420002
freshwater_SRR5468114.contig000040700	4223.29	0	204.965	4.22263	0	0	1.05024	47.3908
freshwater_SRR5580654.contig000128126	522.238	0	365.802	18.0868	0	0	0.468591	0
freshwater_SRR5580653.contig000602434	600.492	0	0	5.68172	0	0	0.706568	0
freshwater_SRR5580653.contig001999259	277.05	0	0	9.5377	0	0	0	0.713611
freshwater_SRR5468115.contig000446870	1746.11	0	0	14.3247	0	16.6907	0.318107	0
freshwater_SRR5580654.contig000581266	3146.48	0	272.596	11.2319	0	0	8.0315	0
freshwater_SRR5468115.contig000338244	2067.64	0	0	6.03795	0	0	0	0
freshwater_SRR5468116.contig000339746	2873	0	0	15.3366	0	0	0	0
freshwater_SRR5580653.contig001601628	3067.87	0	241.494	5.97024	0	0	0.618705	2.23347
freshwater_SRR5579952.contig000376309	12316.3	0	0	13.4284	0	0	0	0
freshwater_SRR5468101.contig000855523	1770.26	0	415.018	5.98505	0	0	0	87.1614
freshwater_SRR5580654.contig000951815	182.413	0	0	4.37982	0	0	0	0
freshwater_SRR5192446.contig000186721	7.91718	142.412	263.013	6.86348	101.242	0	12.3537	3715.35
freshwater_SRR5580654.contig000789861	1698.6	0	0	4.55664	0	0	0	0
freshwater_SRR5468113.contig000147273	154.249	0	0	16.6911	0	0	0	0
freshwater_SRR5714877.contig000195369	807.923	0	387.135	7.17807	0	0	31.9866	0.596738
freshwater_SRR5579952.contig000610199	269.68	0	0	12.4825	0	0	0.646788	0
freshwater_SRR5579952.contig000369127	468.091	0	0	15.2319	0	0	0	0
freshwater_SRR5579952.contig000778472	114.314	0	349.581	1.4404	0	0	0	27.4815
freshwater_SRR5580654.contig000544587	1167.75	0	0	21.7726	0	0	0	0
freshwater_SRR5714877.contig000539773	498.936	0	0	4.74661	0	0	0	1.06542
freshwater_SRR5580654.contig001001131	169.725	0	50.8429	6.4942	0	0	0.130259	6.58312
freshwater_SRR5468101.contig000588068	103.02	0	0	6.38496	0	0	0	0
freshwater_SRR5456989.contig000192020	471.987	0	0	11.4649	0	0	0	0
freshwater_SRR5456989.contig000770309	138.057	0	0	8.71008	0	0	0	0
freshwater_SRR5468114.contig000288589	451.642	0	0	4.27738	0	0	0	0
freshwater_SRR5468113.contig000659332	916.94	0	361.678	5.96094	0	24.3093	0	0
freshwater_SRR5468116.contig000612201	425.311	0	0	9.63412	0	0	0.374402	2.25259
freshwater_SRR5580653.contig000398858	166.984	0	772.663	3.18363	0	0	1.48466	0
freshwater_SRR5468116.contig000198219	999.322	0	0	13.9949	0	0	12.3936	0
freshwater_SRR5192447.contig000141895	194.049	0	0	15.1411	0	0	1.56909	3566.6
freshwater_SRR5468114.contig000646637	287.552	0	0	3.96199	0	0	0	0
freshwater_SRR5468114.contig000372946	261.829	0	340.247	4.20581	0	0	0	0
freshwater_SRR5579952.contig000019441	1941.46	0	0	5.55793	0	0	0	0
freshwater_SRR5192446.contig000008050	0.147753	0	63.8098	4.99546	0	0	0.16348	3557.9
freshwater_SRR5580653.contig000078266	814.697	1115.18	343.26	12.7292	0	0	0	0
freshwater_SRR5192446.contig000169657	0.083195	0	0	9.32658	124.472	0	0	1123.48
freshwater_SRR5468114.contig000288516	750.257	0	0	8.25609	0	0	0	0
freshwater_SRR5468113.contig000258393	494.426	0	0	10.3045	0	0	1.83063	0
freshwater_SRR5456989.contig000303087	135.164	0	0	6.91337	0	0	0	0
freshwater_SRR5580653.contig000173473	598.628	0	0	8.25165	0	0	0	0
freshwater_SRR5468113.contig000530140	842.601	0	0	10.1189	0	0	1.34825	0
freshwater_SRR5580653.contig000851802	1036.67	4554.43	0	1359.35	239.836	69.7964	217.095	104.204
freshwater_SRR5468114.contig000335540	633.476	0	317.703	14.3995	0	35.5895	7.32557	0
freshwater_SRR5468114.contig000424989	1220.68	0	0	5.92699	0	0	0	0
freshwater_SRR5192448.contig000038530	6.96584	0	265.44	6.56223	0	0	16.6614	3485.6
freshwater_SRR5468113.contig000597831	106.982	0	0	18.9735	0	0	1.17975	1.0647
freshwater_SRR5579952.contig000396419	3945.05	0	0	17.102	0	0	4.16107	7.23236
freshwater_SRR5468101.contig000082507	384.419	0	0	7.04334	0	0	1.27734	0.439152
freshwater_SRR5192448.contig000075131	14.2108	490.285	301.828	16.1673	580.913	0	13.5324	1464.59
freshwater_SRR5468101.contig000860623	191.522	0	0	11.7543	183.018	0	5.27852	17.3449
freshwater_SRR5456989.contig000052096	52.329	0	0	4.01749	0	0	0.249804	6.31235
freshwater_SRR5714877.contig000722546	1060.29	0	0	7.62006	0	0	0	0.570134
freshwater_SRR5468114.contig000023807	651.821	0	248.261	9.2063	0	0	3.18022	0
freshwater_SRR5580654.contig000010321	551.735	0	295.383	4.25978	0	0	0.189192	1.36593
freshwater_SRR5468113.contig000966960	58.8143	0	589.177	10.9242	0	0	0	0
freshwater_SRR5580653.contig000324546	881.889	0	0	13.6975	0	0	4.25847	26.1336
freshwater_SRR5580653.contig000969499	145.041	0	0	17.3778	0	39.3713	0	0
freshwater_SRR5456989.contig000537197	407.399	0	0	5.29908	0	0	0	0.991195
freshwater_SRR5468116.contig000517641	389.151	0	0	13.9009	0	0	0	0
freshwater_SRR5468101.contig000335898	417.695	0	0	1.38497	0	0	0	0
freshwater_SRR5468114.contig000289801	808.217	0	0	38.3399	0	131.04	143.717	12.7038
freshwater_SRR5468113.contig000336898	249.237	0	0	8.30937	0	0	0	0
freshwater_SRR5468114.contig000284352	183.534	0	0	11.6375	0	0	0	0
freshwater_SRR5468114.contig000419956	783.463	0	0	9.18191	0	0	0	0
freshwater_SRR5192446.contig000071287	27.693	526.638	324.208	10.6868	33695.3	0	55.6515	12144.7
freshwater_SRR5580653.contig000481789	118.608	0	0	34.464	21.9026	6.37404	6.92446	36.574
freshwater_SRR5468101.contig000885274	823.484	0	0	4.0906	0	0	0.423916	0
freshwater_SRR5580654.contig000633732	1156.25	0	0	8.59961	0	4.25092	0	0
freshwater_SRR5192448.contig000125642	17.1825	0	0	8.51945	0	0	14.5676	2799.89
freshwater_SRR5579952.contig000443483	234.405	0	0	9.60453	0	0	0	0
freshwater_SRR5580654.contig000027535	1675.77	0	0	6.91969	0	0	0	0
freshwater_SRR5579952.contig000002581	1303.35	0	0	5.91176	0	0	0	0
freshwater_SRR5580653.contig000066216	7839.95	0	182.793	8.28488	0	0	1.17079	24.2315
freshwater_SRR5456989.contig000276359	214.569	0	0	5.27692	0	74.6018	1.96868	0.39482
freshwater_SRR5580653.contig000739629	1026.35	0	0	16.0846	0	23.8526	0	0
freshwater_SRR5580654.contig000626951	129.436	0	0	25.6584	0	0	0	0
freshwater_SRR5468101.contig000048367	683.447	1017.46	0	77.4256	0	182.432	286.047	58.8955
freshwater_SRR5468101.contig000004248	1011.8	0	0	13.5918	0	0	0	0
freshwater_SRR5468115.contig000024012	2162.94	0	0	23.4747	0	0	0	0
freshwater_SRR5468114.contig000230593	2198.84	0	0	11.353	0	0	0	0
freshwater_SRR5468114.contig000173370	146.474	0	0	2.82453	0	0	0	0
freshwater_SRR5580653.contig000130941	738.931	0	0	17.0466	0	0	13.06	0
freshwater_SRR5714877.contig000428111	184	0	0	11.0803	0	6.34196	0	0
freshwater_SRR5192448.contig000199178	1.96673	0	0	3.77966	0	0	6.26708	3944.51
freshwater_SRR5456989.contig000861893	151.681	0	0	6.17586	0	0	0.640014	0.385065
freshwater_SRR5468113.contig000927895	419.182	0	0	13.9805	0	0	0.395135	0
freshwater_SRR5468113.contig000740270	693.683	512.483	0	90.9963	0	671.499	83.2542	124.496
freshwater_SRR5468115.contig000253168	407.727	0	257.433	22.275	0	0	3.29771	0
freshwater_SRR5579952.contig000445730	130.648	0	0	8.87414	0	0	0	0
freshwater_SRR5714877.contig000615823	244.087	0	0	59.5685	0	499.127	27.3239	0.730643
freshwater_SRR5579952.contig000249785	420.138	0	0	5.62922	0	0	1.00005	2.70757
freshwater_SRR5456989.contig000353329	7733.88	250.923	0	11.4567	0	0	2.37454	0
freshwater_SRR5192446.contig000042676	0	0	0	1.46378	0	0	0	857.539
freshwater_SRR5714877.contig000244255	7256.76	0	0	47.3196	116.334	115.107	3.09715	0
freshwater_SRR5580653.contig000716904	1352.82	0	0	11.6137	0	0	0	0
freshwater_SRR5468114.contig000598981	100.322	0	0	19.5043	0	0	0	0
freshwater_SRR5714877.contig000580503	308.572	0	0	10.6938	0	9.40613	0.488918	1.35313
freshwater_SRR5468113.contig000872617	4819.14	0	0	3.49748	0	0	0	0
freshwater_SRR5468116.contig000583898	152.157	0	0	16.8159	0	0	0	0
freshwater_SRR5580654.contig000042329	2512.56	0	0	19.9463	0	0	0	0
freshwater_SRR5714877.contig000608892	97.733	0	0	7.96028	0	0	0	0
freshwater_SRR5580654.contig000565692	1667.1	183.864	0	7.46212	0	0	10.1497	6.51371
freshwater_SRR5192446.contig000194831	0.202643	0	0	3.89439	0	0	1.00895	1018.37
freshwater_SRR5192446.contig000040240	7.58681	0	0	6.53241	0	0	9.34214	1434.99
freshwater_SRR5192446.contig000033671	0.531763	0	0	10.9494	0	0	1.51293	1483.72
freshwater_SRR5714877.contig000488715	398.777	0	0	30.3578	0	18.8651	4.0449	0
freshwater_SRR5468113.contig000717199	388.558	0	0	14.9898	0	0	0	0
freshwater_SRR5580653.contig000065239	610.165	0	0	144.722	0	0	2.8121	3.00783
freshwater_SRR5580654.contig000568636	1281.92	0	236.972	8.78767	0	0	1.82136	2.55692
freshwater_SRR5579952.contig000353806	495.595	0	0	4.63553	0	0	0	0.693663
freshwater_SRR5468113.contig000146160	1822.53	0	0	6.95476	0	0	1.00903	12.4886
freshwater_SRR014588.contig000000001	0.194465	0	107.979	10.2329	215094	0	1.10656	15.6454
freshwater_SRR5580653.contig001629056	635.537	0	0	46.2565	0	8.98281	17.2058	0.309011
freshwater_SRR5468113.contig000881358	262.404	0	0	9.17201	0	0	0.251606	0.201839
freshwater_SRR5468115.contig000202267	4460.95	0	0	10.8559	0	0	0.306824	0.738404
freshwater_SRR5580653.contig001346282	216.737	0	0	20.5301	0	7.97368	6.8386	0
freshwater_SRR5714877.contig000096639	164.343	0	0	6.75152	0	734.224	19.241	0.841916
freshwater_SRR5580654.contig000264542	619.861	0	308.408	5.08298	0	0	0	0
freshwater_SRR5580653.contig000107018	72.8359	0	292.458	6.02514	0	0	0	0
freshwater_SRR5468101.contig000753245	363.618	0	0	16.146	0	0	1.39437	0
freshwater_SRR5468101.contig000749793	741.518	91.6794	112.879	11.1624	0	12.6448	4.62711	0
freshwater_SRR5580653.contig000705236	262.923	0	0	8.0991	0	0	0.755388	0.605975
freshwater_SRR5468101.contig000144228	14702.5	0	0	18.3064	0	0	0.948558	0
freshwater_SRR5468101.contig000130645	1436.26	0	0	5.70901	0	0	1.7749	0
freshwater_SRR5579952.contig000407121	3794.97	0	0	10.4974	0	0	21.2135	0
freshwater_SRR5579952.contig000927344	305.839	0	0	19.6403	0	0	0	0
freshwater_SRR5714877.contig000177329_fragment_1	188.722	0	181.297	54.5313	0	377.749	32.7459	1.39728
freshwater_SRR5580654.contig000018358	1479.39	105.924	0	17.7331	0	11.6876	90.7157	1.00514
freshwater_SRR5192447.contig000110367	0.13581	857.462	0	5.43749	0	0	0.338098	955.249
freshwater_SRR5714877.contig000243125	130.814	0	0	10.5808	0	0	0	0
freshwater_SRR5192448.contig000052631	4.91051	704.62	0	3.57463	0	0	0.740888	648.575
freshwater_SRR5468114.contig000402059	63.1383	0	0	2.3792	0	0	0	0
freshwater_SRR5580653.contig001557370	83.4887	0	0	12.2045	0	0	0	9.13143
freshwater_SRR5580653.contig001812752	887.032	0	0	19.5388	0	182.129	16.1987	0.348071
freshwater_SRR5580654.contig000998081	141.887	0	0	7.1833	0	0	0	0.597173
freshwater_SRR5580653.contig000362071	1045.59	0	0	9.65377	0	0	0	9.28668
freshwater_SRR5580654.contig000125089	355.63	0	46.6336	9.41517	0	1.04479	3.64398	3.2347
freshwater_SRR5468116.contig000696729	1275.68	0	209.46	18.987	0	65.6987	8.04948	0
freshwater_SRR5714877.contig000335549	121.936	0	0	7.39702	0	0	0	0
freshwater_SRR5192446.contig000125043	0.0572734	0	222.611	10.0896	0	0	4.84778	2199.51
freshwater_SRR5456989.contig000306536	56.8636	0	0	4.40647	0	0	0	0
freshwater_SRR5468115.contig000022709	178.644	0	0	12.9588	0	0	0	0
freshwater_SRR5580654.contig000627871	2222.16	0	0	10.0037	0	0	0.311008	2.61965
freshwater_SRR5580653.contig001013341	986.344	0	0	6.83461	0	0	0	0.284093
freshwater_SRR5714877.contig000451890	1733.9	0	0	68.9211	0	14.6963	18.4862	5.56113
freshwater_SRR5468114.contig000275553	215.182	0	0	8.18993	0	0	0.282913	0
freshwater_SRR5580654.contig000029731	368.054	0	0	15.925	0	0	0	0
freshwater_SRR5468113.contig000078819	998.614	0	0	4.90427	0	0	0	0
freshwater_SRR5580654.contig000465756	15066.8	0	0	17.9284	0	0	78.8915	1.03185
freshwater_SRR5468115.contig000159845	1356.96	0	225.703	9.29977	0	50.567	22.2626	3.47904
freshwater_SRR5580654.contig000716615	260.016	0	0	4.84486	0	0	6.77809	0
freshwater_SRR5580653.contig000892759	82.3115	0	0	11.908	0	0	30.3576	147.899
freshwater_SRR5714877.contig000453991	1097.73	0	0	2.46686	0	0	0	8.7671
freshwater_SRR5580653.contig001851482	129.637	0	0	8.02631	0	0	2.28739	0
freshwater_SRR5468114.contig000482934	312.67	0	0	5.46484	0	0	0.169899	0
freshwater_SRR5580653.contig001637917	663.808	82.3488	101.391	7.10202	78.0566	0	5.19524	243.181
freshwater_SRR5580654.contig000531178	1366.88	0	0	4.66253	0	0	0.36239	2.18032
freshwater_SRR5580654.contig000886532	376.447	0	0	27.5124	0	0	1.48756	0.447496
freshwater_SRR5468116.contig000836103	1229.1	0	0	9.92426	0	0	0.881543	0
freshwater_SRR5714877.contig000453946	1705.95	0	0	5.33431	0	0	0.473831	0
freshwater_SRR5580653.contig000518243	1819.38	0	0	10.8398	0	0	1.68502	0.760345
freshwater_SRR5468115.contig000224698	383.703	0	0	9.51978	0	0	0	0
freshwater_SRR5456989.contig000224961	73.4861	0	91.7233	10.2042	0	0	0	0
freshwater_SRR5468114.contig000802305	167.715	0	0	9.80278	0	0	0.338627	0
freshwater_SRR5714877.contig000002025	1384.65	0	0	16.4055	0	0	9.80846	0
freshwater_SRR5580653.contig000506676	1128.74	0	327.721	12.1529	0	0	0	0
freshwater_SRR5468115.contig000569658	275.426	0	871.06	8.07538	0	0	1.11582	0
freshwater_SRR5714877.contig000305743	314.1	0	0	6.97053	0	13.0697	0.67255	0.08992
freshwater_SRR5580654.contig000226954	240.33	0	263.131	10.8419	0	0	0	0.405597
freshwater_SRR5580653.contig001017650	671.724	0	166.478	8.23135	0	0	0	5.64547
freshwater_SRR5192446.contig000072428	0	0	0	1.46294	0	0	0.45482	2832.75
freshwater_SRR5579952.contig000046838	441.33	0	0	6.92349	0	0	0.614993	0.370012
freshwater_SRR5580654.contig000101699	1162.44	0	0	10.865	0	0	0	0
freshwater_SRR5579952.contig000060330	4.09432	41.2943	0	2.51389	0	0	0.0651296	1.3323
freshwater_SRR5456989.contig000812114	84.7223	0	0	19.7476	0	0	0.25581	0
freshwater_SRR5580654.contig000692399	672.124	0	0	4.78774	0	0	0	0
freshwater_SRR5579952.contig000957513	414.752	0	80.5346	5.64113	0	0	0.309493	0.248276
freshwater_SRR5468113.contig000179588	1264.59	0	163.378	4.71223	0	0	0	0
freshwater_SRR5580653.contig000098296	486.095	0	0	75.083	0	463.027	808.176	6.85087
freshwater_SRR5192448.contig000126802	1.19694	0	0	8.21529	0	0	4.25682	748.529
freshwater_SRR5468115.contig000229067	152.65	0	0	9.39358	0	0	0	0
freshwater_SRR5468114.contig000667181	552.125	0	0	6.07299	0	0	0	0
freshwater_SRR5579952.contig000220610	3188.93	0	0	52.9833	0	7.0267	0	10.6357
freshwater_SRR5456989.contig000763647	194.698	0	0	14.6084	0	0	0	0
freshwater_SRR5579952.contig000775132	713.871	0	0	5.2831	0	0	0	0
freshwater_SRR5468114.contig000696980	1370.14	0	0	9.03784	0	0	0.351227	3.38106
freshwater_SRR5580653.contig000954934	1913.34	0	0	17.063	0	0	4.36865	2.6284
freshwater_SRR5456989.contig000533273	88.0953	0	0	16.0324	0	0	0	0
freshwater_SRR5192446.contig000202555	0.312766	0	0	9.18307	0	0	0	1211.45
freshwater_SRR5714877.contig000116442	2273.24	0	0	10.1182	78.7714	0	1.04856	10.4093
freshwater_SRR5192448.contig000017569	1.91473	118.519	0	2.40504	56.1708	0	21.8707	578.976
freshwater_SRR5580653.contig001362153	167.715	0	0	10.5331	0	0	0	42.0315
freshwater_SRR5580654.contig000761299	193.475	0	0	4.81882	0	0	0.29963	9.73472
freshwater_SRR5580654.contig000386304	358.442	0	0	11.3841	0	0	0	0
freshwater_SRR5456989.contig000408577_fragment_1	119.181	0	300.998	2.48043	0	0	0	0
freshwater_SRR5714877.contig000459557	626.347	0	0	4.27987	0	0	0	11.2077
freshwater_SRR5468101.contig000241961	424.894	0	0	7.64449	0	17.8142	2.03711	49.8424
freshwater_SRR5192446.contig000149355	10.9784	231.562	95.0359	16.0548	512.15	0	17.7741	12023.2
freshwater_SRR5580654.contig000218086	821.443	0	305.12	7.54321	0	0	0	0
freshwater_SRR5468114.contig000077709	612.669	0	0	10.3364	0	0	0.803389	0.48336
freshwater_SRR5579952.contig001025204	1285.34	0	0	25.3577	0	0	5.25573	0
freshwater_SRR5468115.contig000509267	1043.58	0	0	6.17571	0	0	3.2	0.770111
freshwater_SRR5192447.contig000042494	8.27511	0	0	5.76201	107.659	0	20.78	1187.72
freshwater_SRR5714877.contig000455001	663.407	0	0	1.0309	0	0	0	0
freshwater_SRR5579952.contig000874149	774.591	0	0	5.76645	0	0	0	0.539309
freshwater_SRR5468113.contig000858986	466.467	0	114.766	8.98464	0	7.71371	33.2253	0
freshwater_SRR5468116.contig000624053	433.901	0	0	9.15382	0	136.878	4.9803	0
freshwater_SRR5714877.contig000340665	631.154	0	136.393	11.8017	0	0	0	0.630717
freshwater_SRR5714877.contig000420796	1456.08	0	0	15.8665	0	0	0	0.423976
freshwater_SRR5714877.contig000397445	624.563	0	0	12.3283	0	0	0.511044	0
freshwater_SRR5579952.contig000792083	121.125	0	0	8.97371	0	0	0.23249	0
freshwater_SRR5580654.contig000611625	183.925	0	0	4.17072	0	0	0	0
freshwater_SRR5468113.contig000722897	169.206	0	395.951	6.11793	0	0	0	0
freshwater_SRR5714877.contig000735876	250.554	0	0	13.729	0	0	0.194013	0.233456
freshwater_SRR5468115.contig000525532	90.4926	0	0	8.59232	0	0	0.296812	2.85724
freshwater_SRR5468101.contig000628377	1736.12	258.058	0	32.729	0	7.1185	9.36128	0
freshwater_SRR5580653.contig000543544	1157.52	0	0	16.252	0	0	2.29667	0
freshwater_SRR5468116.contig000334964	446.445	0	0	15.4372	0	0	0.369182	0
freshwater_SRR5192447.contig000048218	2.87334	0	0	2.30083	0	0	7.15316	8329.78
freshwater_SRR5468101.contig000827674	91.3811	0	0	9.72405	0	0	0.503859	0
freshwater_SRR5468114.contig000621825	606.392	0	0	12.4647	0	30.1228	4.73637	0
freshwater_SRR5580654.contig000831974	299.965	0	0	17.5754	0	0	0	0
freshwater_SRR5714877.contig000444049	118.886	0	260.771	8.5957	0	0	0	0
freshwater_SRR5995665.contig000054936	1.62258	0	0	3.11828	0	116225	1.93892	0
freshwater_SRR5468114.contig000690308	5185.07	0	0	12.728	0	69.2079	0	1.05812
freshwater_SRR5580653.contig001347061	166.885	0	0	8.42579	0	0	0.698544	0.10507
freshwater_SRR5468114.contig000599087	1265.47	0	0	13.2177	0	0	0	0
freshwater_SRR5456989.contig000061161	253.015	0	0	9.48952	0	0	0	0
freshwater_SRR5468116.contig000039019	1090.37	0	0	10.3536	0	0	0	0
freshwater_SRR5714877.contig000220032	210.287	0	0	23.0105	0	75.9648	6.64285	0
freshwater_SRR5468115.contig000117498	1366.97	0	0	5.24084	0	0	0.97761	0
freshwater_SRR5468116.contig000063742	492.232	0	0	5.45543	0	0	0	0
freshwater_SRR5579952.contig000566422	6841.43	0	0	4.0442	0	0	0.419108	0.504313
freshwater_SRR5580653.contig000488826	696.674	0	0	9.71197	0	0	0	0
freshwater_SRR5468115.contig000118119	373.701	175.084	0	7.99397	0	14.489	0.552286	0
freshwater_SRR5468101.contig000069050	848.246	0	364.548	280.886	0	179.684	82.6562	2.24769
freshwater_SRR5580654.contig000908626	148.623	0	0	10.6101	0	0	2.19908	0
freshwater_SRR5468116.contig000316090	761.224	517.175	0	20.9896	0	14.2663	0.407847	0
freshwater_SRR5192448.contig000059374	0	0	0	6.80327	0	0	0.470023	484.985
freshwater_SRR5580654.contig000777569	1623.02	274.165	337.561	15.2996	259.875	0	9.94557	119.675
freshwater_SRR5468116.contig000839001	688.785	110.83	136.458	6.1848	52.5268	3.05724	2.09763	155.441
freshwater_SRR5456989.contig000731003	352.727	0	230.185	3.79376	0	0	0	0
freshwater_SRR5580653.contig001516599	421.872	931.317	573.335	25.9857	0	0	6.60995	0.883752
freshwater_SRR5468116.contig000654935	134.794	0	0	5.85286	0	0	0.606541	2.55448
freshwater_SRR5580653.contig000274360	230.16	0	729.383	12.0212	0	0	1.4015	0
freshwater_SRR5192446.contig000201570	2.88491	162.628	0	3.30012	1849.82	0	4.10397	2058.97
freshwater_SRR5468116.contig000291081	365.431	0	152.842	8.1869	0	0	0	1.41357
freshwater_SRR5468116.contig000756881	3567.81	0	0	2.76145	0	0	0.85852	0.51653
freshwater_SRR5580653.contig000006039	580.872	0	95.4846	14.5569	0	2.13926	12.7208	0.58873
freshwater_SRR5580653.contig001838619	259.54	0	0	7.11937	0	0	0	0
freshwater_SRR5468116.contig000288831	12903.7	220.432	0	29.0752	0	297.949	26.075	39.3247
freshwater_SRR5456989.contig000862291	381.847	0	0	14.6897	0	0	0.456693	0
freshwater_SRR5192446.contig000170182	0.968121	0	0	8.34858	0	0	0.37079	534.514
freshwater_SRR5468101.contig000094175	233.083	0	0	13.4323	0	14.6075	2.08801	0
freshwater_SRR5580653.contig001222297	968.337	0	0	20.6131	0	0	9.61279	0.85682
freshwater_SRR5468114.contig000486653	337.033	0	0	5.74518	0	0	0	0
freshwater_SRR5468115.contig000314666	1011.89	0	0	9.44255	0	0	0.978546	0
freshwater_SRR5580653.contig001881425	130.101	0	0	1.22997	0	0	1.14717	0.460132
freshwater_SRR5468116.contig000474148	467.981	104.887	129.141	7.18342	0	4.33995	4.46658	1.49296
freshwater_SRR5580653.contig001500387	1049.73	0	0	9.06524	0	20.5383	4.69722	4.52174
freshwater_SRR5192446.contig000030828	2.95965	0	0	3.94991	0	0	4.70737	1184.59
freshwater_SRR5192448.contig000182289	1.07071	0	0	9.79848	0	0	1.52315	1320.77
freshwater_SRR5468113.contig000475225	832.239	0	0	11.819	0	0	0.367446	0
freshwater_SRR5579952.contig001120226	569.699	0	0	21.4878	0	0	0	0
freshwater_SRR5468113.contig000162562	154.47	0	0	2.84023	0	0	0	0
freshwater_SRR5192446.contig000224034	3.1347	0	0	23.0093	0	0	1.62579	6590.07
freshwater_SRR5468101.contig000169801	303.756	0	264.422	6.53705	0	0	0	66.0289
freshwater_SRR5456989.contig000775419	136.547	0	0	8.833	0	0	0	0
freshwater_SRR5456989.contig000557293	2464.35	205.923	253.539	120.137	0	73.8444	75.6746	3.90812
freshwater_SRR5580653.contig000399308	74.6714	0	0	6.87276	49.3897	0	1.80799	69.8155
freshwater_SRR5468115.contig000023655	236.228	0	0	7.7564	0	0	0.602859	280.376
freshwater_SRR5468113.contig000429769	4000.31	0	0	12.8981	0	0	0	13.4033
freshwater_SRR5456989.contig000168017	225.221	0	0	7.99954	0	0	0.276335	0
freshwater_SRR5192446.contig000129311	0.778384	0	0	11.0807	0	0	0	1009.9
freshwater_SRR5456989.contig000325375	45.5869	0	0	10.5808	0	0	0	0
freshwater_SRR5468116.contig000909076	1890.57	0	628.22	29.7675	0	7.03738	19.7163	6.29428
freshwater_SRR5456989.contig000398633	193.615	0	0	4.26905	0	0	0	7.98526
freshwater_SRR5580653.contig000618668	284.712	0	0	2.94837	0	0	0	0
freshwater_SRR5468101.contig000188955	964.982	0	0	12.8606	0	0	4.26485	0
freshwater_SRR5468113.contig000691969	184.144	0	0	3.95001	0	0	0.245608	0
freshwater_SRR5456989.contig000439498	82.9044	0	0	5.37535	0	0	161.769	0
freshwater_SRR5579952.contig000463734	234.261	0	0	3.43142	0	0	7.82326	0
freshwater_SRR5468114.contig000463285	291.799	0	0	6.95222	0	0	0	0.23644
freshwater_SRR5580653.contig001548177	822.427	0	0	7.65321	0	0	0	0.40901
freshwater_SRR5579952.contig000966926	808.8	0	0	10.8121	0	0	0	0.898848
freshwater_SRR5468115.contig000205052	2522.58	0	0	9.05248	0	0	0.351798	1.69328
freshwater_SRR5192447.contig000060063	2.67762	156.534	0	21.044	0	0	1.23443	2478.38
freshwater_SRR5580653.contig000398690	752.537	0	0	5.90525	0	0	0	0.276146
freshwater_SRR5580653.contig001453742	119.086	0	0	6.22474	0	0	0	0
freshwater_SRR5468113.contig000806036	83.2055	0	0	8.86388	0	0	1.22477	1.10533
freshwater_SRR5456989.contig000280123	151.73	0	3378.77	8.85925	0	0	0.393471	0
freshwater_SRR5456989.contig000490191	94.263	0	0	4.42054	0	0	0.343582	0
freshwater_SRR5580653.contig000278950	284.348	520.068	0	178.09	0	7.17302	50.8559	69.091
freshwater_SRR5714877.contig000339878	8153.39	0	0	49.0426	0	57.5165	1.79377	0
freshwater_SRR5995664.contig000006937	0.176661	0	0	4.24384	0	23914.1	0	0
freshwater_SRR5714877.contig000455584	889.274	0	0	8.69704	0	0	0	0
freshwater_SRR5468114.contig000252455	517.16	0	0	14.9209	0	22.717	0.185554	0
freshwater_SRR5580653.contig001234499	531.106	621.725	546.779	328.925	42.0943	39.2006	229.738	155.078
freshwater_SRR5468115.contig000059152	2756.17	0	0	5.61133	0	0	0	0
freshwater_SRR5192448.contig000178878	0.163673	0	0	7.86369	0	0	0.407464	1667.52
freshwater_SRR5579952.contig000587736	211.915	0	0	4.829	0	0	3.15276	86.8941
freshwater_SRR5714877.contig000289752	917.138	0	0	6.04318	0	0	0	0
freshwater_SRR5580654.contig000553650	23228.4	292.388	0	87.5157	0	24.1964	120.362	1.66473
freshwater_SRR5192448.contig000028923	0	0	368.775	4.55844	0	0	0	11787.7
freshwater_SRR5579952.contig000960253	676.295	0	73.3638	6.95254	0	0	0.281936	1.35702
freshwater_SRR5468101.contig000160877	1450.7	0	112.776	2.78806	0	0	0	0.347672
freshwater_SRR5192447.contig000009732	0	0	0	7.63664	0	0	0.296775	898.848
freshwater_SRR5580653.contig000950543	153.06	0	0	6.26692	0	0	0.835007	0
freshwater_SRR5456989.contig000280003	479.761	0	0	29.4991	211.988	6.16923	16.2258	567.485
freshwater_SRR5714877.contig000049558	234.008	0	0	7.81823	0	0	1.0896	0
freshwater_SRR5580654.contig000173444	703.916	0	0	11.7633	0	0	2.84446	3.42275
freshwater_SRR5468115.contig000156875	1605.11	0	0	3.50716	0	0	1.27208	5.46681
freshwater_SRR5580653.contig000969038	9477.68	0	0	0	0	0	0	0.537842
freshwater_SRR5580654.contig000115996	486.104	0	0	6.54747	0	0	6.92096	2.9393
freshwater_SRR5580654.contig000139295	692.809	0	0	8.14817	0	0	0.506644	0
freshwater_SRR5192446.contig000015208	1.87148	1222.33	0	10.8518	0	5.61967	182.987	1072.72
freshwater_SRR5714877.contig000381992	698.694	0	0	9.48539	0	0	5.2426	0
freshwater_SRR5468116.contig000118363	5637.55	0	0	9.6029	0	0	0	0
freshwater_SRR5580653.contig001924779	244.846	0	0	41.4996	0	33.0223	0	0
freshwater_SRR5468114.contig000249719	4117.78	0	0	49.4871	110.075	0	289.756	7.05262
freshwater_SRR5579952.contig000312932	1214.99	180.436	222.159	8.23834	0	0	0	0.684883
freshwater_SRR5192447.contig000006192	32.6049	0	0	27.6003	2717.84	0	15.3062	8323.85
freshwater_SRR5192448.contig000193401	5.2503	0	0	6.84402	1278.76	0	0.9119	1692.76
freshwater_SRR5468101.contig000554757	1709.91	0	0	5.06382	0	0	0.524772	1.26292
freshwater_SRR5456989.contig000567833	234.329	0	0	14.4926	0	0	6.00756	71.9882
freshwater_SRR5580653.contig000581676	111.458	0	0	6.51675	0	38.6561	0	0
freshwater_SRR5468113.contig000398983	310.173	0	0	13.1254	51.0915	2.9737	14.4522	261.674
freshwater_SRR5468116.contig000687110	3052.77	0	0	10.2629	0	0	0	0
freshwater_SRR5580653.contig001093120	205.791	0	286.042	1.96433	0	0	0.366419	8.08341
freshwater_SRR5468116.contig000031000	782.401	0	148.969	5.52422	0	0	3.81656	7.80723
freshwater_SRR5580654.contig000799622	350.64	0	0	6.07191	0	0	0	0.378584
freshwater_SRR5468113.contig000213082	1755.13	0	0	16.4114	0	17.8473	0.680298	0
freshwater_SRR5580653.contig000133790	406.223	0	0	5.33084	0	0	0	0
freshwater_SRR5579952.contig000001160	3007.56	0	0	40.95	0	0	37.273	2.03028
freshwater_SRR5192448.contig000100100	2.11443	0	0	3.07842	0	0	6.69948	1197.7
freshwater_SRR5468113.contig000060193	1193.33	0	205.907	38.1783	0	0	0	0
freshwater_SRR5714877.contig000725708	250.431	1766.63	0	77.6735	0	194.93	12.0741	0
freshwater_SRR5714877.contig000195593	393.552	312.509	192.386	61.0377	0	43.1026	0.246446	0.296549
freshwater_SRR5579952.contig000462243	745.103	0	0	9.30964	0	0	0	0
freshwater_SRR5580653.contig000135616	81.0787	100.216	123.39	7.62611	0	0	1.73868	8.17841
freshwater_SRR5580653.contig000426063	991.227	0	248.61	6.14615	0	0	0	0
freshwater_SRR5456989.contig000042659	165.082	0	0	9.75566	0	0	0	4.05511
freshwater_SRR5580654.contig000532856	702.521	0	165.034	12.9199	0	0	0.951336	10.6843
freshwater_SRR5579952.contig000065473	1144.19	0	0	14.5461	0	0	0.347869	0.837184
freshwater_SRR5580653.contig001743223	1920.66	0	0	20.7237	0	18.1749	34.7086	5.75207
freshwater_SRR5714877.contig000055149	667.125	0	0	77.7229	0	54.7835	0	0
freshwater_SRR5580653.contig000804292	146.489	0	0	16.4846	0	9.43523	1.34868	0
freshwater_SRR5456989.contig000202083	45.8624	0	0	1.11624	0	0	2.0822	0
freshwater_SRR5580654.contig000511248	111.09	0	0	8.18245	0	0	0	0
freshwater_SRR5468115.contig000107041	336.97	0	0	11.9285	0	0	0.654439	0
freshwater_SRR5468114.contig000042915	642.787	0	0	8.93597	0	0	0	0
freshwater_SRR5580653.contig000693531	177.049	0	0	20.0413	0	0	0.249229	26.0911
freshwater_SRR5192447.contig000023613	5.1923	103.742	0	14.7363	393.34	8.58515	35.3428	2996.05
freshwater_SRR5468114.contig000467999	818.417	0	129.474	1.06695	0	0	0.33171	0.399147
freshwater_SRR5468101.contig000231011	464.66	0	0	6.55928	0	0	0.509814	0
freshwater_SRR5468114.contig000683248	1367.44	0	0	12.5472	0	0	2.48237	1.28016
freshwater_SRR5580653.contig000630556	9720.07	0	0	6.93893	0	0	0	0
freshwater_SRR5456989.contig000761602	358.088	287.055	0	21.8439	0	0	0	0
freshwater_SRR5580653.contig000731664	416.084	0	0	14.3171	0	0	0	0
freshwater_SRR5580653.contig001106304	161.585	0	356.037	5.86797	0	0	0	0
freshwater_SRR5468115.contig000311307	76.116	0	0	4.25109	0	0	0	0
freshwater_SRR5192448.contig000194747	0.211704	0	0	3.39044	0	0	0.351357	1720.75
freshwater_SRR5468115.contig000028593	1802.08	0	0	19.7611	0	0	8.97914	0.568664
freshwater_SRR5192448.contig000117248	4.28184	0	0	4.57158	0	0	0.947521	71120.6
freshwater_SRR5468113.contig000730108	175.538	0	0	6.0587	0	0	0.470906	1.13328
freshwater_SRR5580653.contig000289119	192.23	67.4791	0	11.6392	0	0	1.91571	7.68394
freshwater_SRR5714877.contig000130361	428.122	0	0	10.1112	0	10.9958	16.3462	0
freshwater_SRR5580653.contig001231813	2508.45	0	0	10.686	0	0	0	0.363424
freshwater_SRR5714877.contig000003658	371.877	0	0	10.6635	0	0	5.8017	0
freshwater_SRR5192446.contig000135181	1.91039	0	285.589	8.23709	0	0	0	2969.68
freshwater_SRR5192448.contig000087398	7.13459	0	0	4.86214	0	0	2.64533	1281.44
freshwater_SRR5468101.contig000363584	2345.32	561.394	172.802	16.3761	0	0	15.7164	17.3134
freshwater_SRR5468101.contig000329010	833.056	0	212.032	5.67867	0	0	0.407416	28.1074
freshwater_SRR5468115.contig000230256	705.926	0	0	18.6278	0	4.60401	48.4364	0.633517
freshwater_SRR5995692.contig000073871	100.407	0	0	26.7789	0	17577.1	2.77514	0
freshwater_SRR5580653.contig000358857	150.469	0	0	5.78805	0	0	0	0
freshwater_SRR5580653.contig001430236	489.949	197.938	0	59.2456	0	98.282	19.6679	1.12697
freshwater_SRR5468113.contig000580311	227.792	0	0	2.77914	0	0	0	0
freshwater_SRR5468114.contig000535944	729.997	0	0	7.08024	0	0	0	0
freshwater_SRR5468113.contig000029434	264.139	0	254.754	13.6458	0	0	0	0
freshwater_SRR5580654.contig001051879	307.546	0	304.322	6.26955	0	0	0	0
freshwater_SRR5580654.contig000309914	1312.74	0	0	9.5388	0	0	0.847303	0
freshwater_SRR5192446.contig000119758	0.0562338	0	0	7.20465	0	0	0.279988	910.667
freshwater_SRR5468101.contig000491855	631.103	0	0	7.18079	0	0	1.42878	0.429814
freshwater_SRR5579952.contig000680802	439.276	0	640.988	5.28219	0	0	0.547402	1.97607
freshwater_SRR5192448.contig000129120	20.2572	196.765	242.264	6.9875	0	0	0	17517.4
freshwater_SRR5580654.contig000480315	249.883	0	0	2.82818	0	0	0	1.05802
freshwater_SRR5579952.contig000487829	7312.58	0	0	20.5324	0	0	1.27668	0
freshwater_SRR5579952.contig000386315	2676.33	0	0	9.24259	0	0	0	0
freshwater_SRR5468113.contig000806394	338.268	0	0	14.6812	0	0	0	0
freshwater_SRR5468116.contig000292985	1755.41	0	0	2.84154	0	0	0	0
freshwater_SRR5192446.contig000142511	0.187576	0	0	8.01071	0	0	1.24525	1734.03
freshwater_SRR5579952.contig000830377	703.244	0	0	9.77362	0	0	3.54501	0.203129
freshwater_SRR5468116.contig000231329	311.591	1113.15	0	260.751	0	42.7217	95.3409	0.275557
freshwater_SRR5456989.contig000314242	2211.06	0	0	2.91946	0	0	0	0
freshwater_SRR5580654.contig000135526	963.878	0	233.713	3.85191	0	0	6.58646	1.441
freshwater_SRR5580653.contig000119485	753.296	110.859	0	26.9952	0	58.1024	12.0645	0.420788
freshwater_SRR5192447.contig000096855	129.313	0	360.556	10.3993	277.578	0	6.46619	5858.92
freshwater_SRR5468113.contig000260054	392.219	0	0	7.90332	0	0	0	0
freshwater_SRR5579952.contig000967442	576.892	0	0	4.28456	0	0	0	9.08284
freshwater_SRR5468115.contig000019729	740.063	0	174.618	94.2529	0	46.9464	40.3752	2.82618
freshwater_SRR5579952.contig000261468	509.921	0	0	8.01673	0	0	0	0
freshwater_SRR5468116.contig000469208	4587.72	0	0	193.584	0	6369.81	12076.7	7.98748
freshwater_SRR5579952.contig000482550	7329.25	0	0	36.8341	0	0	43.1341	0
freshwater_SRR5714877.contig000484406	214.153	0	0	23.4607	0	430.537	19.1462	1.64562
freshwater_SRR5192446.contig000226732	3.19994	171.215	210.806	8.68597	0	0	1.62025	7391.76
freshwater_SRR5192447.contig000046897	6.61918	0	0	3.27854	0	0	3.05785	1452.18
freshwater_SRR5580653.contig000930842	607.386	0	0	10.6469	0	0	4.55135	0
freshwater_SRR5456989.contig000049325	512.883	0	57.3546	11.5797	44.155	0	0.367355	5.6581
freshwater_SRR5468114.contig000637593	288.982	0	0	5.12375	0	0	0	0
freshwater_SRR5580654.contig000871701	364.032	0	0	19.9737	0	261.933	16.8027	0
freshwater_SRR5468101.contig000747307	272.65	0	307.796	10.1458	0	0	0	0.474444
freshwater_SRR5580654.contig000098528	744.213	0	0	11.9535	0	0	0.594605	0
freshwater_SRR5468114.contig000133429	223.482	0	0	14.3737	0	0	0	0.977678
freshwater_SRR5580653.contig000817768	221.689	333.997	137.076	21.4625	0	0	11.238	3.38069
freshwater_SRR5192447.contig000069128	0.564405	0	365.622	0	0	0	0	7333.29
freshwater_SRR5580653.contig001014168	907.311	0	0	3.80814	118.588	0	1.18393	1.8995
freshwater_SRR5580654.contig000588204	866.566	0	0	4.91365	0	0	1.83315	0
freshwater_SRR5468113.contig000797639	203.916	0	0	15.0242	0	0	0.424633	0
freshwater_SRR5192446.contig000175270	2.3432	0	0	8.33917	0	0	0.432101	4528.23
freshwater_SRR5468115.contig000428660	2458.96	0	0	26.2827	0	79.395	27.2371	10.9249
freshwater_SRR5580653.contig000476240	93.9743	0	0	12.9662	0	0	0	3.81122
freshwater_SRR5579952.contig000036357	2615.13	0	0	9.25594	0	0	0	0
freshwater_SRR5468115.contig000595523	1706.88	0	0	11.0229	0	0	0	0
freshwater_SRR5456989.contig000077142	86.618	0	0	5.08592	0	0	0.197649	0
freshwater_SRR5468114.contig000435732	459.354	0	0	5.16794	0	0	0	0.322222
freshwater_SRR5468114.contig000120918	610.102	0	0	13.2321	0	17.9872	0	0
freshwater_SRR5714877.contig000327588	229.366	0	0	10.5902	0	0	0.470348	1.69791
freshwater_SRR5468116.contig000268489	663.112	0	0	7.15427	0	0	0.444844	0.802921
freshwater_SRR5579952.contig001127664	336.048	0	0	8.67334	0	0	0	0
freshwater_SRR5468116.contig000152160	1512.61	0	0	25.8474	0	2855.26	1.69175	0
freshwater_SRR5714877.contig000116296	362.651	0	0	7.78186	0	63.4703	13.3064	0.9704
freshwater_SRR5468114.contig000300687	1296.42	174.457	0	13.2756	0	0	0.550309	0.993281
freshwater_SRR5192448.contig000181683	0	0	209.489	3.45266	0	0	0	3662.46
freshwater_SRR5580653.contig001855389	1174.12	0	0	7.34387	0	0	0	0
freshwater_SRR5468101.contig000502123	1098.18	0	144.189	3.56465	0	0	0.554115	1.11128
freshwater_SRR5579952.contig000532815	238.702	0	212.698	30.6737	0	676.678	56.4003	1.63929
freshwater_SRR5580653.contig001022682	2879.38	0	0	12.268	0	0	0	0
freshwater_SRR5468114.contig000691100	77.1854	0	0	9.76622	0	37.931	0	0
freshwater_SRR5714877.contig000727508	1035.82	0	368.921	4.56025	0	0	0	0
freshwater_SRR5456989.contig000273517	70.7076	0	0	5.67965	0	0	0	0
freshwater_SRR5579952.contig000225042	626.854	0	0	10.1803	0	13.8388	6.33002	0
freshwater_SRR5468101.contig000130696	922.73	0	0	7.97985	0	0	0	0
freshwater_SRR5468113.contig000732009	389.329	0	0	8.31793	0	0	0.2586	0
freshwater_SRR5192447.contig000094368	16.4901	0	0	7.88837	32.0411	0	3.09223	8995.68
freshwater_SRR5714877.contig000352366	224.822	0	0	6.57201	0	15.315	0	0
freshwater_SRR5468114.contig000333131	1893.46	0	0	8.84172	0	0	1.48015	0
freshwater_SRR5468113.contig000954515	925.923	0	0	32.0201	0	78.0483	10.9847	0.41306
freshwater_SRR5580653.contig001265297	256.396	173.078	106.55	8.78045	0	2.38717	8.87186	0
freshwater_SRR5468101.contig000607957	1715.58	0	93.5944	8.4841	0	0	0	0
freshwater_SRR5468114.contig000393527	1069.87	0	0	17.0278	0	28.4886	15.0672	0
freshwater_SRR5579952.contig000049947	798.343	0	0	0	0	0	0	0
freshwater_SRR5580654.contig001017098	1162.82	0	0	8.07168	0	0	0	0
freshwater_SRR5456989.contig000377315	4082.44	0	0	9.76178	0	0	0.86711	0
freshwater_SRR5580654.contig000472339	1452.76	0	96.2877	7.53804	0	0	0	0.593681
freshwater_SRR5714877.contig000277551	125.649	0	0	11.6823	0	0	0	0
freshwater_SRR5456989.contig000423159	586.218	0	0	20.906	0	0	0	0
freshwater_SRR5192448.contig000187652	0.0835389	0	61.8478	5.09665	0	0	0.277293	1179.94
freshwater_SRR5579952.contig000863672	642.639	0	0	15.1757	0	0	1.71565	0
freshwater_SRR5192448.contig000071204	0.793144	0	0	16.5128	0	13.8136	39.4906	1161.84
freshwater_SRR5456989.contig000027633	1978.53	0	0	4.59442	0	0	0	0
freshwater_SRR5579952.contig000920358	218.741	0	124.317	9.73238	0	0	0	0
freshwater_SRR5456989.contig000775141	291.044	0	0	5.09964	0	0	0	0.381556
freshwater_SRR5580653.contig000663177	485.406	0	220.292	14.069	0	0	8.18356	139.051
freshwater_SRR5192446.contig000213990	2.31318	0	0	7.93833	0	0	0	2762.35
freshwater_SRR5580653.contig000351387	1829.64	0	196.2	0.808416	0	0	0	0.302428
freshwater_SRR5579952.contig000563804	4284.23	0	223.856	12.9131	0	40.1226	2.58083	0
freshwater_SRR5468116.contig000520413	610.808	0	0	10.6675	110.731	0	11.4234	68.2856
freshwater_SRR5192448.contig000108679	3.74396	0	0	12.3726	0	0	1.18356	702.477
freshwater_SRR5192446.contig000152321	0	0	0	8.26635	0	0	0	998.623
freshwater_SRR5468114.contig000613495	1420.66	0	0	12.7763	0	7.71896	0.882686	0
freshwater_SRR5579952.contig000187433	1153.43	0	0	15.5335	0	5.27893	7.84758	0.363193
freshwater_SRR5580653.contig000744430	369.363	0	690.214	8.53176	0	23.1955	0.44208	0
freshwater_SRR5468115.contig000422714	119.397	0	0	5.16099	0	0	0.534841	152.205
freshwater_SRR5468114.contig000492503	519.005	0	0	8.68855	0	3.37455	1.92945	0.232171
freshwater_SRR5468113.contig000854347	677.654	0	0	11.0549	0	0	0	0
freshwater_SRR5580653.contig001264380	129.347	167.005	205.622	7.62511	0	0	0	13.6289
freshwater_SRR5580654.contig000997296	423.936	0	0	7.25566	0	0	0	0
freshwater_SRR5192446.contig000157015	11.8351	0	0	7.52137	3513.29	0	0	5137.9
freshwater_SRR5456989.contig000317880	137.442	0	0	3.08715	0	0	0.719834	11.2603
freshwater_SRR5468101.contig000573577	468.756	0	0	5.73181	0	0	0.809996	0
freshwater_SRR5468116.contig000039210	804.748	0	0	16.0114	0	13.3941	17.614	4.60761
freshwater_SRR5468113.contig000230513	140.341	0	0	8.46009	0	0	0.584489	3.51658
freshwater_SRR5192446.contig000025504	0.212362	0	0	5.66828	0	0	2.81959	2208.3
freshwater_SRR5579952.contig000262396	6788.04	564.723	0	709.065	0	46.7335	207.53	109.856
freshwater_SRR5580654.contig000928328	196.557	0	0	10.5751	0	0	0	0
freshwater_SRR5580653.contig001078292	256.776	0	0	4813.43	0	14.0337	109.928	0.643684
freshwater_SRR5580654.contig000076379	467.427	0	0	8.13234	0	0	0.632079	0.380291
freshwater_SRR5580654.contig000934913	341.228	0	0	9.11663	0	0	4.85883	0
freshwater_SRR5580653.contig001018149	67.5295	0	0	5.68347	0	0	0.252423	9.41598
freshwater_SRR5468115.contig000556975	477.758	0	0	10.1808	0	0	0	0
freshwater_SRR5192448.contig000184643	1.00125	0	0	7.66891	0	0	1.08374	1509.85
freshwater_SRR5580653.contig000937441	176.496	0	0	45.9855	0	100.018	95.7876	5.16096
freshwater_SRR5192446.contig000124907	0.379314	0	0	7.08717	0	0	0.629532	1943.04
freshwater_SRR5995664.contig000076439	15.5433	0	274.608	12.4463	0	28903.9	4.22126	0
freshwater_SRR5192446.contig000144474	0.851292	0	0	4.54448	1981.25	0	1.41285	936.751
freshwater_SRR5468113.contig000114095	1133.45	0	0	28.3519	0	21.2638	255.924	1.8287
freshwater_SRR5468113.contig000365823	314.778	0	307.911	7.61219	0	0	0	0
freshwater_SRR5468116.contig000142274	1548.42	0	236.806	19.5145	0	0	0	0
freshwater_SRR5580654.contig000397293	1637.77	0	0	7.23224	0	0	0	0
freshwater_SRR5456989.contig000125642	789.67	0	320.219	7.91647	0	0	0	0
freshwater_SRR5468115.contig000610913	153.316	0	0	11.3411	0	0	0	0
freshwater_SRR5714877.contig000486860	248.712	0	180.725	15.6376	0	133.617	1.62055	1.11429
freshwater_SRR5468113.contig000447570	2956.02	0	0	34.2122	0	0	358.559	1.34724
freshwater_SRR5468114.contig000151811	500.412	0	0	18.6591	0	28.1828	1.12797	0
freshwater_SRR5580654.contig000025690	1124.04	0	309.305	11.47	0	0	0	0
freshwater_SRR5580654.contig000535087	1761.63	0	0	3.84925	0	0	0	0
freshwater_SRR5580653.contig000454908	2004.01	0	0	48.8785	0	863.769	84.8448	1.52379
freshwater_SRR5714877.contig000145645	284.878	0	149.489	17.2466	0	10.0476	3.25542	0
freshwater_SRR5580654.contig000169962	318.577	0	0	8.28137	0	0	1.93098	0.258172
freshwater_SRR5468114.contig000433693	135.798	0	171.204	2.82167	0	0	0.219311	0
freshwater_SRR5456989.contig000106572	332.067	0	0	10.1854	0	0	0.395824	0.952591
freshwater_SRR5580653.contig000088364	252.538	0	0	4.91869	0	0	0	0
freshwater_SRR5456989.contig000203183	193.993	0	0	7.12897	0	0	0	0
freshwater_SRR5192448.contig000155015	0.797574	0	0	9.01637	0	0	1.16797	1252.24
freshwater_SRR5192446.contig000032871	19.407	0	339.781	23.8003	0	0	3.48207	2502.99
freshwater_SRR5580654.contig000144875	598.948	0	0	12.6621	0	0	0	2.58378
freshwater_SRR5468116.contig000212410	614.097	0	213.229	3.51428	0	0	0.136572	0
freshwater_SRR5579952.contig000117252	670.376	0	0	14.2408	0	7.74334	1.32821	1.59824
freshwater_SRR5468115.contig000284125	1999.38	0	0	7.76524	0	0	0.905318	0
freshwater_SRR5456989.contig000615006	299.619	0	0	4.5382	0	0	0	0
freshwater_SRR5468113.contig000533616	145.25	0	0	4.29978	0	0	0	0
freshwater_SRR5456989.contig000284854	95.0284	0	0	3.22261	0	0	0	0.301395
freshwater_SRR5580653.contig000229756	81.7357	0	0	6.07894	0	0	2.51988	4.73778
freshwater_SRR5580654.contig000053096	5480.73	193.688	238.476	168.025	183.593	37.4001	10.692	727.097
freshwater_SRR5192448.contig000117456	3.79152	0	0	12.7834	0	0	5.29906	862.806
freshwater_SRR5579952.contig001115146	384.176	0	0	10.7845	0	0	0	0
freshwater_SRR5192448.contig000072425	0.373843	69.4214	256.422	4.93056	32.9015	0	6.5695	2020.81
freshwater_SRR5468114.contig000791980	1877.06	0	0	10.3035	0	0	0	0
freshwater_SRR5579952.contig001130440	608.621	0	0	11.012	0	0	0	0
freshwater_SRR5468116.contig000830091	2452.06	0	0	12.977	0	0	0	0
freshwater_SRR5580654.contig000460210	268.823	0	0	11.2288	0	0	0	0
freshwater_SRR5456989.contig000726113	546.028	0	0	5.48682	0	0	0	0
freshwater_SRR5579952.contig001086115	2160.57	236.325	581.943	167.846	0	762.721	267.25	2.24255
freshwater_SRR5456989.contig000605122	77.6456	0	0	8.21565	0	0	0.0912216	1.09767
freshwater_SRR5579952.contig000013163	216.192	0	0	2.70493	0	0	0.280317	0
freshwater_SRR5580653.contig000045640	91.5898	0	329.929	6.79711	0	0	0	0
freshwater_SRR5714877.contig000153205	672.742	0	347.947	2.86732	0	15.591	0	0
freshwater_SRR5580653.contig000133063	71.3307	0	0	26.7145	0	0	1.97747	0
freshwater_SRR5580653.contig001408009	1409.01	0	0	7.09092	0	0	0	0.757919
freshwater_SRR5714877.contig000074549	143.372	0	0	9.67599	0	15.7838	0	0
freshwater_SRR5468115.contig000484577	701.777	0	0	7.85026	0	0	0.406768	0
freshwater_SRR5580654.contig000804174	258.412	0	0	2.27114	0	0	2.25948	8.32643
freshwater_SRR5714877.contig000324648	216.965	224.86	0	7.98519	0	12.4055	4.61046	3.84077
freshwater_SRR5192446.contig000086098	0.54951	0	0	7.54321	0	0	0.390858	1512.08
freshwater_SRR5579952.contig000425862	354.998	0	275.686	5.67962	0	0	0	0
freshwater_SRR5579952.contig001084827	629.467	0	0	6.61985	0	0	0	0
freshwater_SRR5468101.contig000111587	558.31	0	0	7.73074	0	0	0	2.02445
freshwater_SRR5580653.contig000354267	844.741	3428.38	351.762	653.671	0	378.286	1044.51	227.73
freshwater_SRR5456989.contig000081599	501.081	547.915	0	10.192	0	0	0.864175	0
freshwater_SRR5456989.contig000349829	1828.26	0	0	11.0239	0	0	0	0
freshwater_SRR5714877.contig000055301	774.998	0	0	18.819	0	0	0.9238	35.5715
freshwater_SRR5580653.contig001101599	255.67	0	175.79	6.51883	0	0	0	0
freshwater_SRR5468113.contig000526793	407.058	0	0	17.8482	0	0	1.38723	0.625968
freshwater_SRR5579952.contig001141656	4433.77	0	0	9.07551	0	0	0	0
freshwater_SRR5456989.contig000771733	303.472	165.089	203.263	10.0502	0	27.3238	0.781137	0
freshwater_SRR5714877.contig000128374	524.462	0	0	38.524	0	237.036	250.885	7.20591
freshwater_SRR5468101.contig000355715	115.785	0	0	64.6736	0	0	22.8077	75.8333
freshwater_SRR5456989.contig000421635	1827.73	944.562	0	15.5735	0	0	0.744883	1.79264
freshwater_SRR5580654.contig000872486	179.611	0	0	2.55158	0	0	0	0
freshwater_SRR5192448.contig000068238	7.42163	0	0	5.99279	0	0	0.931564	1515.9
freshwater_SRR5468101.contig000545283	791.056	0	0	11.4996	0	0	0	0
freshwater_SRR5468113.contig000267720	1005.77	384.885	0	93.723	60.804	1585.47	2.63052	12.9047
freshwater_SRR5468114.contig000423305	3672.2	0	0	8.33524	0	0	0	0.328233
freshwater_SRR5579952.contig000163377	221.168	0	0	8.55552	0	23.2603	0.997454	0
freshwater_SRR5580653.contig000966483	1280.7	0	0	9.18241	0	0	0	0.572524
freshwater_SRR5580654.contig000080614	790.69	0	0	17.6807	0	0	12.0931	54.6789
freshwater_SRR5468114.contig000608648	1570.45	0	0	18.4171	0	30.8131	0	0
freshwater_SRR5468113.contig000205558	254.077	0	0	2.49557	0	149.266	0	0
freshwater_SRR5468113.contig000660354	468.19	0	0	4.69142	0	0	0	0
freshwater_SRR5714877.contig000310561	1399.09	0	0	9.33374	0	0	68.4829	2.7934
freshwater_SRR5579952.contig000208363	702.562	0	0	9.77832	0	0	1.26668	0
freshwater_SRR5192447.contig000042956	0.285684	0	0	1.52508	0	0	0	1159.89
freshwater_SRR5580654.contig000584274	211.366	130.068	0	16.4962	0	0	0.205144	0
freshwater_SRR5580653.contig001096579	244.936	597.315	0	51.5143	0	2702.21	7.06568	3.40086
freshwater_SRR5468114.contig000381038	3693.51	0	0	20.3039	0	0	11.6281	0.399773
freshwater_SRR5468114.contig000724950	1017.64	0	274.679	2.26354	0	0	0.175931	0.211699
freshwater_SRR5456989.contig000193751	199.701	0	244.936	5.04611	0	0	0.470641	12.8367
freshwater_SRR5580653.contig001426436	77.8727	0	0	15.1921	0	0	0	0
freshwater_SRR5580654.contig000322484	641.111	0	0	2.92726	0	0	0	0
freshwater_SRR5192446.contig000157045	24.7847	0	252.182	8.31257	3009.24	5.64994	33.2735	11635.1
freshwater_SRR5456989.contig000425084	86.0531	0	0	6.32177	0	0	0	0
freshwater_SRR5456989.contig000074407	1496.4	0	0	7.61855	0	0	1.42114	1.14004
freshwater_SRR5468114.contig000742640	91.884	0	0	7.89213	0	0	0	0
freshwater_SRR5192448.contig000162951	0.942997	0	0	3.77552	0	0	0.782527	3413.99
freshwater_SRR5192446.contig000216947	1.07659	0	181.935	2.24891	70.0323	0	0.233058	1621.5
freshwater_SRR5192446.contig000046051	0.364955	0	0	6.62406	0	0	3.51308	3987.93
freshwater_SRR5714877.contig000394323	152.7	0	0	4.04883	0	0	0	4.54401
freshwater_SRR5456989.contig000543595	1795.69	156.206	0	8.71696	0	4.30893	16.9995	0.592914
freshwater_SRR5714877.contig000448528	147.606	0	0	2.82089	0	0	0	0
freshwater_SRR5580653.contig000772740	1258.53	0	339.533	9.79296	0	0	0	0
freshwater_SRR5579952.contig001041033	1527.19	0	0	19.0475	0	4.70775	16.6887	0
freshwater_SRR2147000.contig000123415	68.9111	823.243	253.401	1472.18	0	0	49.6647	7.81197
freshwater_SRR5580653.contig000552314	60922.8	280.293	0	466.402	0	146.905	167.549	7.44738
freshwater_SRR5468116.contig000196195	3055.11	176.526	0	5.37321	0	0	0	0.33502
freshwater_SRR5579952.contig000304534	135.501	399.522	0	3.37804	0	0	0	5.56039
freshwater_SRR5579952.contig000963203	1755.08	0	0	3.66638	0	0	0	0
freshwater_SRR5468113.contig000221120	190.897	0	0	5.96673	0	0	0	0
freshwater_SRR5468114.contig000734406	342.74	0	0	4.40647	0	0	0	1.64846
freshwater_SRR5468116.contig000618887	567.988	0	317.649	11.7794	0	14.2334	0	0
freshwater_SRR5579952.contig000970717	191.451	0	0	1.14151	0	0	0	0
freshwater_SRR5468116.contig000509271	2827.03	645.981	265.119	102.684	102.052	5.93978	16.9808	1161.41
freshwater_ERR019478.contig000000006	151.274	0	0	684.306	0	0	6.62014	1.81046
freshwater_SRR5580653.contig000562277	105.005	0	0	6.64164	0	14.4455	0.412971	9.93857
freshwater_SRR5468116.contig000589486	1723.98	0	0	6.02375	0	0	0	0.409726
freshwater_SRR5468101.contig000610280	463.588	0	0	63.1145	0	17.1591	3.59737	0.39352
freshwater_SRR5468113.contig000058608	988.659	0	0	2.31618	0	0	0	0
freshwater_SRR5468113.contig000847718	196.846	0	227.574	3.28189	0	0	0.29152	0.52618
freshwater_SRR5579952.contig000605423	18461.7	0	310.208	2.55632	0	0	0	0
freshwater_SRR5456989.contig000294043	1602.41	0	145.851	15.6248	0	0	0.560501	0
freshwater_SRR5468114.contig000437887	752.491	0	0	10.696	0	0	0	0
freshwater_SRR5192446.contig000117393	2.69476	0	332.509	4.11016	0	0	0.851883	1204.2
freshwater_SRR5468116.contig000884561	397.607	0	0	2.59417	0	0	0	0
freshwater_SRR5456989.contig000583350	218.297	0	0	7.48315	0	0	0.145405	0
freshwater_SRR5192447.contig000051021	6.3623	0	0	14.1875	0	0	31.6778	1443.66
freshwater_SRR5456989.contig000565875	92.4905	0	0	16.7975	0	0	0	0
freshwater_SRR5468116.contig000898722	729.853	20288	0	40.6278	0	58.9098	173.044	430.634
freshwater_SRR5579952.contig000082594	219.873	0	0	6.04451	0	0	0	0
freshwater_SRR5580653.contig000782906	2646.15	0	0	4.91932	0	0	1.52939	0.368065
freshwater_SRR5580653.contig000404428	142.208	0	0	8.20497	0	0	0	0
freshwater_SRR5714877.contig000340131	286.683	0	0	24.8528	0	7.11243	0	0
freshwater_SRR5192446.contig000155312	0.795761	0	93.7264	9.65463	36.0781	0	2.64139	1367.86
freshwater_SRR5468101.contig000420354	97.9905	0	0	3.72758	0	0	0.869165	31.3761
freshwater_SRR5580654.contig000562211	1426.07	0	0	8.78744	0	0	0	0
freshwater_SRR5468115.contig000098345	904.791	0	139.283	10.904	0	0	0	1.71755
freshwater_SRR5580653.contig001935811	73.1775	159.647	196.563	270.509	1210.61	0	7.55388	9.08959
freshwater_SRR5456989.contig000190180	276.866	0	0	14.9486	0	0	10.7249	131.204
freshwater_SRR5579952.contig000757310	1540.54	825.865	0	6.98286	0	0	0	0
freshwater_SRR5579952.contig000739169	1653.83	255.862	0	25.9604	0	10.5869	7.26385	0.242795
freshwater_SRR5468101.contig000545269	695.179	0	0	8.46424	0	0	0	0
freshwater_SRR5192447.contig000008568	16.8636	0	0	16.2857	253.572	0	179.319	3736.2
freshwater_SRR5192447.contig000090230	0	0	0	1.66512	0	0	2.32955	949.329
freshwater_SRR5580653.contig000448387	153.757	0	0	9.52214	0	0	2.07226	0
freshwater_SRR5192447.contig000123143	3.24199	0	280.023	8.07654	0	0	3.58708	3552.34
freshwater_SRR5579952.contig000818068	1145.83	0	0	3.30897	0	0	0	0
freshwater_SRR5192446.contig000209014	3.31569	0	415.725	5.13879	240.037	0	6.39048	3169.76
freshwater_SRR5456989.contig000398524	4017.16	0	0	12.6519	0	0	0.393341	0
freshwater_SRR5468113.contig000158915	127.32	0	179.366	7.3905	0	0	0	2.21183
freshwater_SRR5456989.contig000830323	225.029	0	289.714	4.17803	0	0	0	0
freshwater_SRR5468113.contig000610289	906.012	0	0	6.81066	0	0	0	0
freshwater_SRR5580653.contig001638450	288.97	0	0	12.9067	0	0	2.25711	15.6923
freshwater_SRR5714877.contig000450438	1395.29	0	0	51.2323	0	25.9138	7.40831	0.445722
freshwater_SRR5580654.contig000467443	569.994	0	0	5.63919	0	0	0	0
freshwater_SRR5579952.contig000243496	116.686	0	0	9.68252	0	0	0	0
freshwater_SRR5468101.contig000616998	90.3996	156.029	768.434	3.1662	0	0	3.69134	76.9911
freshwater_SRR5456989.contig000058671	686.867	0	0	5.73315	0	0	8.73379	0.214477
freshwater_SRR5456989.contig000373648	92.1662	0	0	10.7955	0	0	0	0
freshwater_SRR5468114.contig000417886	619.871	0	0	11.4378	0	0	0.253997	0
freshwater_SRR5580654.contig000442890	214.72	0	0	15.3204	0	0	0	0
freshwater_SRR5468114.contig000428545	458.847	0	0	7.2955	0	0	0.567036	0
freshwater_SRR5192448.contig000186700	0.38652	106.102	0	4.30617	0	0	0.669383	3007.21
freshwater_SRR5579952.contig000186210	754.607	0	0	15.7854	0	0	0	0
freshwater_SRR5468114.contig000303087	1046.94	0	0	2.88606	0	2.24183	0.12818	0.154239
freshwater_SRR5468115.contig000039696	282.779	0	273.478	23.6633	0	0	1.05097	9.274
freshwater_SRR5456989.contig000537888	70.3511	0	181.447	7.47628	0	0	0	0
freshwater_SRR5714877.contig000438078	340.968	0	273.197	4.50266	0	0	0.349964	0.842225
freshwater_SRR5456989.contig000367823_fragment_1	139.041	0	0	7.02716	0	0	0	0
freshwater_SRR5192447.contig000031295	76.0222	528.777	0	4.21544	1038.24	0	8.93564	981.181
freshwater_SRR5192446.contig000144430	0.11879	0	0	5.70725	0	0	0.591451	3258.14
freshwater_SRR5468101.contig000454682	2797.92	0	0	7.25044	0	0	0	1.54994
freshwater_SRR5192448.contig000139468	0.0840054	0	0	8.07208	0	0	0	1099.7
freshwater_SRR5579952.contig000943466	1873.05	0	0	55.7281	0	344.34	84.6592	4.73817
freshwater_SRR5456989.contig000801839	191.73	0	0	5.72257	0	0	0	0
freshwater_SRR5580654.contig000366000	221.145	0	0	10.9363	0	0	0.715798	0
freshwater_SRR5579952.contig000033648	391.994	0	204.593	5.90097	0	0	0	0
freshwater_SRR5579952.contig000709989	568.026	0	680.059	5.60415	0	0	2.17788	88.0537
freshwater_SRR5468114.contig000314778	1140.44	0	0	3.30873	0	0	0.34289	0
freshwater_SRR5468116.contig000040495	3062.92	0	0	14.377	0	0	9.83336	0.537842
freshwater_SRR5468116.contig000302729	221.929	0	0	7.35856	0	0	0	0
freshwater_SRR5714877.contig000325832	1208.27	73.8435	0	5.99387	0	0	2.91167	0.420432
freshwater_SRR5192447.contig000102908	7.43232	0	0	8.81691	308.885	0	7.88081	11597.7
freshwater_SRR5192448.contig000061137	0.478084	0	71.4699	7.06753	0	0	2.19726	2090.83
freshwater_SRR5192448.contig000136751	23.4736	0	0	21.2791	0	0	16.5389	3212.95
freshwater_SRR5714877.contig000303080	397.353	181.399	0	25.3072	0	2649.56	355.915	3.61483
freshwater_SRR5468114.contig000258900	393.908	0	0	12.2283	0	0	0.422413	0
freshwater_SRR5192446.contig000099205	36.9233	1091.91	0	13.8484	388.122	7.53002	813.29	1183.27
freshwater_SRR5468113.contig000472754	1339.86	0	0	3.76851	0	0	0	0
freshwater_SRR5192446.contig000181099	2.85548	0	205.531	1.69372	1503.19	0	0	1696.52
freshwater_SRR5468113.contig000721441	172.441	297.306	0	12.0661	0	0	0	0
freshwater_SRR5580653.contig001125020	217.023	0	0	7.4691	0	0	0	0
freshwater_SRR5456989.contig000543265	2621.17	0	0	1.07628	0	0	0.334609	0
freshwater_SRR5468113.contig000142443	255.948	0	0	11.8768	0	783.034	0.461558	0
freshwater_SRR5468116.contig000467260	385.048	0	0	12.8182	0	0	0	0
freshwater_SRR5579952.contig000573647	143.997	0	0	7.08119	0	0	3.91379	43.5626
freshwater_SRR5580654.contig000381787	562.995	0	0	4.47202	0	4.05274	0.231721	0.83649
freshwater_SRR5714877.contig000281567	631.676	0	0	2.96491	0	0	0	0
freshwater_SRR5579952.contig000823948	119.052	0	0	0	0	0	0	16.9021
freshwater_SRR5579952.contig000512119	245.984	0	0	7.41193	0	0	0	0
freshwater_SRR5468101.contig000048811	1170.82	0	340.652	2.8072	0	0	0	2.10036
freshwater_SRR5580653.contig001421366	1126.76	0	0	38.0327	0	0	60.94	0.547233
freshwater_SRR5468113.contig000829489	2403.38	0	0	13.3918	0	0	0.64053	1.15612
freshwater_SRR5580653.contig000946235	455.616	0	0	3.40172	0	191.133	4.58284	1.27258
freshwater_SRR5714877.contig000638855	1434.22	0	292.366	19.2744	0	0	1.49807	0.45066
freshwater_SRR5580653.contig000215679	295.434	0	0	3.91778	0	0	0	0
freshwater_SRR5468113.contig000213276	157.339	0	264.854	7.63905	0	0	0	0
freshwater_SRR5192448.contig000030480	2.31421	0	0	6.37005	0	0	3.42072	2533.17
freshwater_SRR5580653.contig001255558	248.883	0	0	6.47215	0	0	0	21.2324
freshwater_SRR5580653.contig000868742	1697.33	0	0	11.1481	0	0	0.666513	3.20807
freshwater_SRR5580654.contig000982855	4670.75	0	0	5.77243	0	0	0	0
freshwater_SRR5468116.contig000757877	568.805	0	206.101	8.49208	0	36.9402	5.01626	0
freshwater_SRR5468116.contig000468537	843.033	0	0	7.63296	0	0	0	0
freshwater_SRR5468114.contig000571452	147.69	0	0	15.2351	0	0	0	0
freshwater_SRR5456989.contig000119668	108.63	0	0	5.25413	0	0	0	0.65519
freshwater_SRR5579952.contig001039093	133.309	0	0	5.3349	0	0	0	0.181436
freshwater_SRR5580654.contig000028341	204.645	0	0	6.51766	0	0	0	0
freshwater_SRR5456989.contig000667220	81.2569	0	0	7.44467	0	0	0	0
freshwater_SRR5714877.contig000236919	1412	0	191.653	10.2658	0	0	0.245507	0
freshwater_SRR5580653.contig001131812	3813.99	0	0	11.3183	0	0	0.586466	0
freshwater_SRR5468116.contig000422824	1675.38	48.5442	179.308	6.40304	0	0	7.96269	41.0899
freshwater_SRR5714877.contig000416504	2540.23	0	0	8.32742	0	0	0	0
freshwater_SRR5580653.contig001222304	139.507	0	97.4017	12.8425	0	0	1.62203	1.2011
freshwater_SRR5192448.contig000031051	0.919876	0	0	11.5749	0	0	50.3804	829.43
freshwater_SRR5468114.contig000276009	902.114	0	0	6.04795	0	0	1.88028	0
freshwater_SRR5456989.contig000364752	172.87	0	0	10.8333	0	0	0	0
freshwater_SRR5579952.contig000903334	238.278	0	0	10.498	0	0	0	0
freshwater_SRR5468113.contig000970075	320.031	0	0	10.4305	0	0	0	0.487758
freshwater_SRR5456989.contig000172810	361.013	0	269.068	4.43461	0	0	0.344675	1.24424
freshwater_SRR5192446.contig000018160	1.03243	0	0	4.13361	0	0	0	1998.96
freshwater_SRR5580654.contig000495450	124.712	0	0	5.99779	0	0	0	0
freshwater_SRR5579952.contig000049072	441.301	0	369.507	10.6575	0	0	0	0
freshwater_SRR5714877.contig000335368	1021.49	0	0	20.3979	0	69.3205	6.3416	0.476929
freshwater_SRR5580654.contig000378868	786.464	0	0	12.6624	0	0	1.57466	6.63178
freshwater_SRR5456989.contig000272391	404.642	0	0	6.40531	0	0	0	0
freshwater_SRR5468115.contig000386723	5522.55	0	0	7.47735	0	0	0	0.559457
freshwater_SRR5468114.contig000089596	718.374	0	0	27.2218	0	54.5327	2.22713	0.535983
freshwater_SRR5580654.contig000294610	3408.54	0	245.818	3.03856	0	0	0.944672	0
freshwater_SRR5580653.contig000453299	792.629	0	0	6.64049	0	14.443	2.06449	0
freshwater_SRR5468116.contig000737674	938.326	277.692	0	4.22629	0	61.2807	5.25573	0
freshwater_SRR5579952.contig000001369	472.854	0	299.111	9.85953	0	0	0	0
freshwater_SRR5580653.contig000638979	924.617	0	0	9.08358	0	0	0.941346	1.69908
freshwater_SRR5468115.contig000213864	263.903	0	0	5.53149	0	0	0.214964	0
freshwater_SRR5580653.contig001368697	676.048	209.767	0	14.8985	0	0	16.8732	0
freshwater_SRR5580654.contig000503310	184.328	0	0	11.6623	0	0	0	2.18144
freshwater_SRR5714877.contig000495657	236.138	0	0	9.81291	0	0	3.98949	0.282386
freshwater_SRR5192446.contig000193077	0.473741	0	409.187	6.74394	0	0	2.35875	12487.8
freshwater_SRR5580654.contig000632539	704.025	0	0	9.91143	0	0	48.4222	1.05939
freshwater_SRR5580653.contig000417248	1393.22	0	0	6.20687	0	0	0	0
freshwater_SRR5192446.contig000181188	0.395165	0	0	11.3914	0	0	0	2343.37
freshwater_SRR5456989.contig000377866	42980.3	0	0	22.5464	0	0	12.0164	0.803298
freshwater_SRR5580653.contig000295164	1176.82	492.042	0	61.7804	0	74.6512	445.453	24.7463
freshwater_SRR5468114.contig000002542	191.964	0	0	11.9986	0	0	0	0
freshwater_SRR5580653.contig000616283	3582.31	0	0	21.5836	0	0	4.02615	2.15319
freshwater_SRR5714877.contig000236371	328.063	0	0	9.53033	0	0	0	1.52798
freshwater_SRR5468115.contig000100421	397.302	0	0	6.69062	0	0	0	0
freshwater_SRR5579952.contig000798665	5273.66	0	0	3.05409	0	0	1.42425	0
freshwater_SRR5192448.contig000154405	0.0675123	0	0	5.40605	0	0	0	585.689
freshwater_SRR5456989.contig000763987	377.518	0	0	6.74934	0	0	0.456159	0.988016
freshwater_SRR5468115.contig000214445	399.196	0	0	7.11232	0	0	0.2764	0
freshwater_SRR5580653.contig000811060	462.949	1372.44	0	467.486	0	5.40838	71.4325	6.69781
freshwater_SRR5468115.contig000066729	331.988	0	0	6.88406	0	0	0	0
freshwater_SRR5468115.contig000474823	43.3523	0	0	10.2749	0	0	11.4086	0
freshwater_SRR5456989.contig000508407	390.174	0	0	2.63655	0	0	0	0
freshwater_SRR5468114.contig000349866	89.3013	0	0	2.66821	0	0	0	0
freshwater_SRR5468101.contig000145928	2052.88	0	0	13.1091	0	0	0.543408	0.326942
freshwater_SRR5456989.contig000751359	124.577	73.0034	0	10.7403	0	0	0.345424	7.34314
freshwater_SRR5580653.contig000744002_fragment_1	173.108	0	0	7.89834	0	157.472	2.86483	0
freshwater_SRR5580653.contig000591329	88.0319	269.808	0	309.341	0	133.968	23.4049	0
freshwater_SRR5468115.contig000605663	26951.7	0	0	16.8479	0	0	42.3795	0.572982
freshwater_SRR5714877.contig000346914	465.277	0	0	11.419	0	16.9337	0.322737	0.388351
freshwater_ERR414818.contig000006807	63.1027	374.094	0	9014.67	0	46.437	88.5034	1.06496
freshwater_SRR5579952.contig000152589	164.732	0	0	6.05552	0	38.4145	68.0883	0.377562
freshwater_SRR5580653.contig000614424	195.391	0	277.475	12.5762	0	31.0831	0.355444	0
freshwater_SRR5580653.contig001434415	1969.75	0	0	11.8849	0	463.138	11.0849	0
freshwater_SRR5580654.contig000114510	547.738	0	0	3.39044	0	0	2.4093	0
freshwater_SRR5580654.contig000358238	1234.32	0	0	8.97483	0	0	0.398604	0
freshwater_SRR5579952.contig000374325	1359.25	0	0	9.31016	0	0	0	0
freshwater_SRR5468101.contig000669600	303.66	0	0	15.2669	0	217.112	3.28599	0
freshwater_SRR5192446.contig000117344	2.2868	66.8433	164.6	6.78207	0	0	1.37053	1473.34
freshwater_SRR5580653.contig000248518	419.394	0	0	10.4229	0	0	0	0.177236
freshwater_SRR5192446.contig000140194	0.120388	0	233.963	5.78404	0	0	2.09793	7583.06
freshwater_SRR5468114.contig000765010	153.164	0	367.029	22.6843	0	0	0	0
freshwater_SRR5192446.contig000225648	0.834876	0	0	8.35658	0	0	0	2605.38
freshwater_SRR5468114.contig000430374	137.243	0	0	1.05925	0	0	0	0
freshwater_SRR5579952.contig000629694	251.383	0	0	8.48349	0	0	0	0
freshwater_SRR5714877.contig000596826	318	0	0	17.7581	0	6.89706	72.5604	0
freshwater_SRR5456989.contig000506487	230.584	0	0	2.25354	0	0	0	0
freshwater_SRR5579952.contig000744496	691.821	0	0	4.8942	0	0	0.304317	0
freshwater_SRR5456989.contig000711568	92.1705	0	264.196	3.26574	0	0	0	0
freshwater_SRR5192448.contig000052248	0.090399	0	0	5.79095	0	0	9.45203	761.49
freshwater_SRR5468101.contig000576234	183.031	0	0	7.59879	0	0	0	0
freshwater_SRR5579952.contig001033153	741.913	0	297.747	18.4023	0	0	1.52565	0.917908
freshwater_SRR5579952.contig000801925	209.786	0	0	10.9481	0	0	0	0
freshwater_SRR5192447.contig000056745	1.60371	0	692.591	1.42686	0	0	1.77441	3672.99
freshwater_SRR5580653.contig000081388	120.716	0	687.473	9.91418	0	0	0	0
freshwater_SRR5579952.contig000706859	1514.69	0	0	25.6307	0	201.84	116.641	2.97573
freshwater_SRR5714877.contig000146519	212.507	0	0	7.93706	0	385.334	19.0357	14.21
freshwater_SRR5456989.contig000752332	288.277	0	0	4.36697	0	0	0	0.326737
freshwater_SRR5468116.contig000483899	1016.76	0	0	13.8112	0	0	0.715638	6.88902
freshwater_SRR5468101.contig000115990	309.922	0	0	16.9759	0	0	1.8199	0
freshwater_SRR5580654.contig000732506	1433.56	0	0	10.3644	0	0	0	0
freshwater_SRR5580654.contig000739960	783.542	0	0	9.56103	0	0	0.270226	0
freshwater_SRR5456989.contig000210386	1215.56	0	0	4.3502	0	0	0	0
freshwater_SRR5580653.contig000202763	1307.45	0	0	127.187	0	87.1278	0.622706	0.749304
freshwater_SRR5714877.contig000380758	267.383	0	0	34.2277	0	78.4328	21.7385	0.548769
freshwater_SRR5468101.contig000097767	1111.97	0	0	16.9869	0	0	0	0
freshwater_SRR5468113.contig000779000	407.74	0	0	4.74992	0	0	0	0
freshwater_SRR5468114.contig000713899	120.692	0	0	10.6202	0	0	0	0
freshwater_SRR5580653.contig001448160	199.125	0	0	76.3248	0	60.3655	41.8493	0.519148
freshwater_SRR5580653.contig000191686	5734.15	0	0	7.76205	0	0	0.965269	0
freshwater_SRR5468113.contig000749198	568.543	0	0	8.36876	0	0	0	0
freshwater_SRR5714877.contig000443009	162.352	0	0	4.22318	0	0	0	15.7989
freshwater_SRR5714877.contig000525753	274.567	0	0	6.93805	0	0	0	0.288392
freshwater_SRR5579952.contig000257523	1278.06	0	0	9.33143	0	0	0.580219	0
freshwater_SRR5468101.contig000673104	1164.84	0	0	4.29015	0	69.9826	3.55677	0
freshwater_SRR5580654.contig000410658	381.762	0	0	8.13288	0	0	0	0
freshwater_SRR5468115.contig000161710	156.861	0	0	2.70995	0	0	0	0
freshwater_SRR5580653.contig001008592	104.993	0	0	6.0144	0	70.0779	10.1506	0
freshwater_SRR5468114.contig000123486	200.835	0	0	7.39229	0	0	0.919286	0.829634
freshwater_SRR5468114.contig000099593	2778.13	0	0	6.03604	0	8.2052	0	0
freshwater_SRR5468116.contig000537209	1190.46	0	0	6.13078	0	0	0	0
freshwater_SRR5192446.contig000107100	0.69437	0	0	9.40953	0	0	13.0312	1880.7
freshwater_SRR5580653.contig000753659	845.816	0	0	101.685	0	173.948	4.97288	0
freshwater_SRR5192448.contig000114310	30.2664	0	0	23.7412	308.048	10.7577	22.3481	1186.68
freshwater_SRR5580653.contig001660790	2156.1	0	0	24.7349	0	224.159	55.7524	6.16891
freshwater_SRR5468113.contig000059569	711.163	0	0	6.49257	0	0	0	0
freshwater_SRR5468113.contig000737699	288.965	0	0	7.41432	0	0	0	6.93423
freshwater_SRR5714877.contig000661143	424.635	0	289.252	11.9182	0	0	0	0
freshwater_SRR5456989.contig000024712	313.886	0	0	13.0909	0	0	0	0
freshwater_SRR5468113.contig000086947	414.677	0	0	8.24683	0	0	1.68485	0.26444
freshwater_SRR5579952.contig000963165	1197.49	0	209.743	6.04949	0	0	0	27.804
freshwater_SRR5468114.contig000196104	1337.19	0	216.108	9.79481	0	0	0	0
freshwater_SRR5580653.contig000761891	495.444	0	194.417	3.20425	0	0	0.996186	0
freshwater_SRR5580653.contig000530868	203.652	0	0	8.04803	0	0	1.25105	0
freshwater_SRR5456989.contig000352254	263.479	0	0	5.38674	0	0	0	0
freshwater_SRR5580654.contig001091338	1255.61	0	0	3.91485	0	0	0	0
freshwater_SRR5580653.contig000104289	190.852	0	0	7.50476	0	0	0.212109	0
freshwater_SRR5468101.contig000877677	788.213	0	82.318	5.42686	0	0	0.210898	13.45
freshwater_SRR5714877.contig000655650	439.631	48.0755	59.1922	9.75569	0	10.6092	15.0133	0.0912403
freshwater_SRR5192446.contig000003492	3.00607	0	0	7.73713	0	0	2.40544	6832.23
freshwater_SRR5580653.contig000513551	3221.52	0	0	3.93386	0	0	0	2.45276
freshwater_SRR5579952.contig001018906	1353.33	0	0	7.91443	0	0	0	0
freshwater_ERR414821.contig000000281	3.69792	0	0	2580.22	0	0	1.08305	2.60648
freshwater_SRR5580653.contig001211064	55.5279	0	0	14.9802	0	0	1.27016	0
freshwater_SRR5468101.contig000405841	576.338	0	0	105.484	45.4122	13.2157	9.52093	60.0105
freshwater_SRR5580653.contig000302109	1434.59	5707.64	0	2016.13	772.879	67.4763	547.075	367.679
freshwater_SRR5580653.contig001800207	64.411	0	0	7.22369	0	0	0.898324	0
freshwater_SRR5192446.contig000018352	0.905702	0	0	3.95585	0	0	1.6398	5751.33
freshwater_SRR5580654.contig000251805	283.767	0	274.912	10.1946	0	0	0	0
freshwater_SRR5468114.contig000003059	90.6346	0	0	5.91936	0	0	0	0
freshwater_SRR5192446.contig000117959	1.27462	0	0	10.2065	0	0	0	1548.03
freshwater_SRR5468116.contig000521093	214.906	0	0	7.19724	0	430.482	0	0
freshwater_SRR5579952.contig000268538	263.742	0	0	1.47946	0	0	4.59955	0
freshwater_SRR5579952.contig000444262	203.362	0	163.515	10.7798	0	0	0.628384	13.1063
freshwater_SRR5580653.contig000589111	1345.45	0	154.486	6.36536	0	0	0	21.6696
freshwater_SRR5714877.contig000408142	279.377	751.69	0	29.4178	0	8.88654	6.43595	23.0294
freshwater_SRR5192447.contig000020975	5.60901	70.8271	174.41	6.10835	0	0	7.70791	13874.8
freshwater_SRR5468113.contig000900694	198.196	0	116.385	8.15229	0	0	0.149089	0.538194
freshwater_SRR5192448.contig000012279	14.0678	108.052	532.153	2.74081	51.2103	0	5.96475	8722.16
freshwater_SRR5580653.contig001481641	288.465	0	0	5.97256	0	0	0	0
freshwater_SRR5192448.contig000192316	0.0464879	0	0	5.956	0	0	0.462925	1434.93
freshwater_SRR5580654.contig000613658	536.88	0	211.081	6.0881	0	0	0	0
freshwater_SRR5192447.contig000077355	2.51536	0	0	7.45989	0	0	1.85539	7663.39
freshwater_SRR5456989.contig000605039	423.523	0	0	8.53787	0	0	0	0
freshwater_SRR5468114.contig000701230	233.302	0	0	7.23568	0	0	0	0
freshwater_SRR5468116.contig000389669	1969.87	0	0	13.6269	0	0	0	0
freshwater_SRR5579952.contig000673462	2026.54	0	0	3.16964	0	0	0	0
freshwater_SRR5456989.contig000251127	126.709	0	0	6.29547	0	0	0	0
freshwater_SRR5580653.contig000003732	470.017	0	0	29.0121	0	0	0	0.328892
freshwater_SRR5580654.contig000967608	571.676	0	0	7.17463	0	0	0	0
freshwater_SRR5580653.contig000620602	353.117	0	0	12.819	0	0	0	0.368893
freshwater_SRR5995664.contig000062335	0.313405	0	0	18.069	0	20419.6	0	0.375535
freshwater_SRR5714877.contig000157732	394.951	292.813	0	261.443	0	589.636	26.3241	1.11143
freshwater_SRR5580653.contig000119872	540.205	0	0	8.24413	0	0	0	0
freshwater_SRR5468114.contig000786921	56.63	0	307.846	2.53687	0	0	0	0
freshwater_SRR5456989.contig000170589	1629.17	0	0	9.26829	0	0	2.59331	0
freshwater_SRR5192448.contig000008022	3.97899	0	94.8808	7.4279	0	0	0.972336	1071.15
freshwater_SRR5995665.contig000040058	0	0	0	5.31055	0	26038.9	0	0
freshwater_SRR5192447.contig000075913	0	0	0	8.03421	0	0	0	571.923
freshwater_SRR5468114.contig000129058	1056.09	0	0	10.4096	0	0	0	0
freshwater_SRR5580653.contig000558184	1036.14	0	0	30.3997	0	0	0.450053	21.662
freshwater_SRR5468101.contig000652646	661.598	0	0	1.36329	0	0	0.84768	0.510008
freshwater_SRR5456989.contig000848213	87.5694	0	0	13.8907	0	0	0	0.199866
freshwater_SRR5580653.contig000943874	138.488	0	0	7.01416	0	22.8835	3.92521	1.5744
freshwater_SRR5456989.contig000053217	184.286	0	0	9.92976	0	0	0	0
freshwater_SRR5579952.contig000479028	2701.02	0	0	10.5072	0	0	0	0
freshwater_SRR5579952.contig000258025	153.542	0	0	12.0933	0	0	0	1.00535
freshwater_SRR5468116.contig000901905	548.401	0	0	5.24963	0	0	24.0733	0
freshwater_SRR5580654.contig000153569	362.804	0	0	5.13983	0	0	1.59795	0
freshwater_SRR5580653.contig000506973	478.379	0	0	6.0611	0	0	0	2.26746
freshwater_SRR5580653.contig000279331	162.302	0	0	3.25995	0	0	0	0
freshwater_SRR5714877.contig000166565	5334.59	0	0	6.51703	0	0	0.675371	1.30028
freshwater_SRR5579952.contig000852179	297.535	0	0	3.15815	0	0	0	0
freshwater_SRR5192446.contig000182016	2.40378	0	301.388	8.69277	0	0	0	880.82
freshwater_SRR5579952.contig000964303	270.443	377.157	58.0463	12.9152	0	35.113	30.8582	9.12634
freshwater_SRR5579952.contig000249268	329.157	0	0	9.30438	0	0	0	2.32052
freshwater_SRR5579952.contig000704459	107.166	0	0	5.89278	0	0	0	0
freshwater_SRR5192448.contig000198650	1.58693	0	176.231	7.26134	0	0	5.19229	3353.21
freshwater_SRR5456989.contig000151929	398.33	0	0	7.63068	0	0	0	0
freshwater_SRR5192446.contig000085019	0.339066	0	94.1343	5.43013	36.2351	0	1.6882	2663.91
freshwater_SRR5580654.contig000637205	278.048	0	0	6.76532	0	0	0	0
freshwater_SRR5580654.contig001044364	463.065	0	0	14.4393	0	0	0	0
freshwater_SRR5468114.contig000563136	1387.75	0	0	18.2947	0	89.1857	2.94192	0
freshwater_SRR5456989.contig000819948	312.391	303.405	124.521	17.4444	47.9319	0	23.4481	46.4494
freshwater_SRR5580654.contig000351829	306.199	0	0	17.2625	0	0	0.383345	0
freshwater_SRR5468114.contig000298386	113.738	0	0	8.34469	0	0	1.48247	0.445965
freshwater_SRR5468113.contig000481478	3410.07	0	0	15.4552	0	21.0092	0.800824	0.481817
freshwater_SRR5580653.contig000002639	77.5276	0	0	4.48773	0	0	0	0
freshwater_SRR5580653.contig000495263	123.004	0	0	5.89355	0	0	3.20649	5.87939
freshwater_SRR5580653.contig000670709	367.068	0	0	2.95159	0	0	0	0
freshwater_SRR5580653.contig001004265	1132.6	0	0	9.23364	0	0	0.38276	0
freshwater_SRR5580653.contig000667263	404.31	0	0	4.33401	0	0	2.02113	0
freshwater_SRR5579952.contig000038511	422.883	0	0	4.12805	0	0	0	0
freshwater_SRR5714877.contig000671252	542.177	0	0	8.43552	0	0	0	0
freshwater_SRR5468101.contig000456128	1846.21	0	0	10.6503	0	0	0	0
freshwater_SRR5580653.contig001777208	632.37	0	0	5.59587	0	0	0.347946	10.0484
freshwater_SRR5714877.contig000015014	314.287	266.995	0	201.82	0	412.442	163.389	0.506719
freshwater_SRR5468115.contig000236533	136.921	0	0	10.9679	0	0	0.730685	0
freshwater_SRR5580653.contig000098492	1538.68	0	0	10.7634	0	0	4.46172	1.67775
freshwater_SRR5456989.contig000802204	4020.17	0	0	7.75837	0	0	0.603012	0
freshwater_SRR2147000.contig000003134	82.3275	1289.55	0	2730.56	0	90.2987	170.847	0.376521
freshwater_SRR5579952.contig000350026	160.367	0	0	4.54242	0	0	0	0
freshwater_SRR5714877.contig000301492	610.542	0	0	9.57539	0	0	0	0
freshwater_SRR5468101.contig000044762	209.104	0	0	9.21448	0	0	0.409248	1.47734
freshwater_SRR5468114.contig000454337	629.21	0	0	8.65457	0	0	12.5564	0
freshwater_SRR5580653.contig001973084	307.149	0	0	11.242	0	0	0.776683	11.215
freshwater_SRR5580653.contig000673452	142.668	0	438.532	8.13105	0	515.81	0	0
freshwater_SRR5468114.contig000112137	558.898	0	0	2.49998	0	0	0.777231	0.623497
freshwater_SRR5580654.contig000313801	187.717	0	0	9.24752	0	0	19.6023	0
freshwater_SRR5192448.contig000052574	0	0	112.354	9.72169	0	0	0.143925	793.535
freshwater_SRR5579952.contig000143515	502.363	0	131.222	4.32543	0	0	0.33619	0
freshwater_SRR5468116.contig000340597	5187.55	0	0	11.6906	0	0	0.807677	0
freshwater_SRR5579952.contig000966865	227.306	0	0	1.859	0	0	0.115591	0.973635
freshwater_SRR5580654.contig000679884	548.004	0	0	9.63269	0	0	0.285215	0
freshwater_SRR5580653.contig000882799	155.941	0	0	6.46993	0	0	0	0
freshwater_SRR5580654.contig001008888	240.341	0	231	9.518	0	0	0	0
freshwater_SRR5579952.contig000963335	461.524	0	228.139	5.64006	0	0	0	0
freshwater_SRR5468114.contig000329710	11776.1	0	0	8.70288	0	0	0.901893	2.1705
freshwater_SRR5580653.contig001322183	288.214	0	0	18.0891	0	0	0	0
freshwater_SRR5579952.contig000015591	227.95	0	0	5.04228	0	0	0	0
freshwater_SRR5192446.contig000008011	13.511	0	0	7.36604	0	0	10.5916	1865.58
freshwater_SRR5468114.contig000718559	255.834	0	0	8.37015	0	13.6537	1.04089	0
freshwater_SRR5580653.contig000636284	220.745	0	0	4.7752	0	0	2.22688	26.4983
freshwater_SRR5468114.contig000428664	100.046	0	0	6.66551	0	0	7.25298	2.49358
freshwater_SRR5580653.contig001606072	762.662	0	186.635	6.921	0	0	0.239078	0
freshwater_SRR5468115.contig000128036	1243.94	0	0	8.21138	0	0	0	0
freshwater_SRR5580653.contig000912268	1082.42	0	0	3.77037	0	0	0	0
freshwater_SRR5468114.contig000732235	265.953	0	0	8.55425	0	4.2285	0.483541	2.32739
freshwater_SRR5714877.contig000698773	216.831	414.471	0	31.5399	0	34.2995	40.203	210.811
freshwater_SRR5468115.contig000186904	455.866	0	0	4.09633	0	0	0	2.68177
freshwater_SRR5468114.contig000770974	1053.15	0	55.1855	4.32029	0	0	0	0.0850644
freshwater_SRR5468114.contig000554972	1175.6	0	0	7.97481	0	14.4543	0	2.48615
freshwater_SRR5468101.contig000085406	1763.87	0	0	12.7376	0	0	0	0
freshwater_SRR5580653.contig001735099	135.002	0	0	5.56944	0	0	0	0
freshwater_SRR5714877.contig000026387	1687.58	0	0	37.0614	0	185.398	1220.43	4.99129
freshwater_SRR5468114.contig000003329	986.061	0	280.656	9.25117	0	0	0	0
freshwater_SRR5580654.contig000943174	151.116	0	0	14.2781	0	0	0	0
freshwater_ERR019478.contig000000007	3.95964	204.917	252.301	326.425	0	11.3053	9.37273	0
freshwater_SRR5456989.contig000592189	386.504	116.536	0	19.5096	497.077	6.42926	13.7851	150.836
freshwater_SRR5714877.contig000612225	357.721	0	0	3.02636	0	0	0.470441	0
freshwater_SRR5579952.contig000308365	763.844	0	0	35.7312	0	38.8575	0	2.13873
freshwater_SRR5580653.contig000156650	830.839	0	0	10.7392	0	14.5985	0	0
freshwater_SRR5580653.contig001724760	393.808	0	179.003	14.7511	0	0	0.229302	0.827758
freshwater_SRR5579952.contig000316541	972.429	0	178.977	12.5367	0	0	8.02443	0
freshwater_SRR5579952.contig000647528	551.179	0	0	3.0204	0	0	0	1.6949
freshwater_SRR5579952.contig000095116	1161.16	0	0	9.67477	0	0	0.66841	0.100537
freshwater_SRR5580653.contig000247845	524.422	0	0	12.3167	127.85	0	0.425467	825.288
freshwater_SRR5714877.contig000272250	16859.7	0	0	8.70864	0	0	0.451246	0
freshwater_SRR5579952.contig000999754	3263.37	0	0	6.4794	0	0	0	0
freshwater_SRR5192446.contig000042640	3.33192	0	0	7.92071	0	0	1.94408	27432.3
freshwater_SRR5468114.contig000808056	353.534	0	0	11.2898	0	0	0	0
freshwater_SRR5580653.contig001898821	954.268	275.59	0	78.2935	130.613	60.8169	22.1678	268.837
freshwater_SRR5580653.contig000516837	969.476	4415.92	286.16	547.092	0	1622.03	52.0529	2.20547
freshwater_SRR5579952.contig000669208	215.822	0	330.78	2.72585	0	0	0.423727	1.52961
freshwater_SRR5456989.contig000167517	483.372	0	0	9.75449	0	0	0.141052	0.169728
freshwater_SRR5468101.contig000079409	1374.83	167.153	0	22.0476	0	124.494	30.8452	0
freshwater_SRR5579952.contig000165518	854.296	0	0	4.00163	0	0	0	0
freshwater_SRR5468113.contig000954173	2794.67	0	0	5.86068	0	0	0	0
freshwater_SRR5580653.contig001453724	199.681	0	0	14.2699	0	0	0	0
freshwater_SRR5468114.contig000662040	152.887	0	0	9.80107	0	0	0	0
freshwater_SRR5468101.contig000063897	1957.24	0	328.502	18.9496	0	279.673	12.2035	3.03817
freshwater_SRR5192446.contig000049357	0.233665	0	0	6.23691	2913.31	0	0.775609	908.095
freshwater_SRR5468101.contig000279985	1118.02	0	0	8.41008	0	0	0.747043	0
freshwater_SRR5580654.contig000278049	370.796	0	0	12.1917	0	20.3975	6.41442	0
freshwater_SRR5580653.contig000306162	308.35	0	0	13.2845	0	0	1.87731	3.61437
freshwater_SRR5468114.contig000091563	267.619	0	274.527	0	0	0	0	0
freshwater_SRR5468115.contig000604115	227.261	0	96.781	11.1656	0	8.67321	3.71928	1.34262
freshwater_SRR5468114.contig000008511	4321.12	0	0	143.878	0	12.5173	8.58829	37.0313
freshwater_SRR5580653.contig000652469	70.8756	0	0	8.05014	0	5.47157	1.87707	20.3281
freshwater_SRR5468114.contig000376021	743.612	173.925	0	7.94107	0	9.59542	2.19453	0
freshwater_SRR5468114.contig000301060	1658.52	241.654	0	68.6524	114.529	806.581	521.015	34.3968
freshwater_SRR5580653.contig000957462	821.889	0	0	7.31368	0	0	0	0
freshwater_SRR5579952.contig000272830	1389.6	0	0	14.7419	0	0	0	0
freshwater_SRR5456989.contig000464133	693.395	0	0	9.96634	0	0	0.688553	7.04256
freshwater_SRR5468114.contig000097658	198.716	0	0	7.55249	0	0	0.293504	0.176587
freshwater_SRR5995665.contig000057734	4.68147	0	271.582	8.95205	0	30970.5	0.347895	0
freshwater_SRR5579952.contig000136208	646.716	0	0	10.292	0	0	0	0.320852
freshwater_SRR5580653.contig000965999	3306.21	0	549.501	12.4527	0	0	3.87149	46.1622
freshwater_SRR5456989.contig000236049	506.268	0	0	8.01741	0	0	0	0.428474
freshwater_SRR5579952.contig000098819	610.035	0	0	5.4488	0	0	0.423502	1.0192
freshwater_SRR5580653.contig001738106	861.182	0	0	6.10527	0	0	0	0
freshwater_SRR5192446.contig000031894	0.473823	0	0	4.33615	0	0	2.02213	334653
freshwater_SRR5468113.contig000683885	578.119	279.956	0	2.84049	132.682	0	3.09083	633.327
freshwater_SRR5468113.contig000922359	195.074	0	537.553	25.4714	0	355.282	0.344302	0
freshwater_SRR5468115.contig000155834	835.632	0	0	6.36889	0	0	0	0
freshwater_SRR5468116.contig000739756	527.433	0	0	6.71024	0	0	0	0
freshwater_SRR5580654.contig000081275	166.819	0	0	3.17292	0	0	0	0
freshwater_SRR5579952.contig000044181	1655.92	893.855	0	5.66828	0	0	1.40979	0.848203
freshwater_SRR5579952.contig000257475	531.216	0	0	5.51445	0	0	0	0
freshwater_SRR5468114.contig000796413	440.987	0	206.834	4.26113	0	0	0	104.573
freshwater_SRR5468116.contig000119374	548.533	0	0	8.90047	0	5.37735	0.153729	0.184982
freshwater_SRR5580653.contig001467020	50.8704	0	385.051	3.96636	0	0	8.38521	5.63849
freshwater_SRR5714877.contig000023220	182.467	0	0	3.34604	0	0	0.693512	7.51055
freshwater_SRR5714877.contig000724020	953.996	0	0	11.4168	0	3.44882	7.69047	0.949123
freshwater_SRR5192446.contig000139234	0.557557	0	270.89	5.58079	1981.2	0	0	858.911
freshwater_SRR5714877.contig000201599	319.997	0	0	17.3313	0	28.9964	3.73031	0.498743
freshwater_SRR5714877.contig000132313	223.768	0	0	9.45359	0	0	0	0
freshwater_SRR5468114.contig000396201	2638.49	0	0	7.08357	0	0	0	0
freshwater_SRR5468114.contig000498913	62.3989	0	0	5.01162	0	0	0	0
freshwater_SRR5579952.contig000305777	506.079	0	0	7.83647	0	0	0.15227	13.742
freshwater_SRR5580653.contig001227648	60.5084	0	228.335	15.9939	0	0	1.75497	32.7323
freshwater_SRR5579952.contig000594588	678.664	145.259	0	12.5276	0	0	0.229104	0
freshwater_SRR5579952.contig000379375	1874.98	0	0	4.62447	0	0	0.221189	0
freshwater_SRR5580653.contig001723110	3989.53	0	0	8.61566	0	0	0	0
freshwater_SRR5714877.contig000758525	233.19	0	0	11.8984	0	0	0	0
freshwater_SRR5468101.contig000228756	88.5474	0	0	4.50663	140.339	0	0	0
freshwater_SRR5468114.contig000405238	130.427	0	0	4.38271	0	0	0.817535	0.655829
freshwater_SRR5580653.contig000477359	62.0015	0	0	1.51828	0	0	0	13.0638
freshwater_SRR5468116.contig000142538	2119.43	0	0	31.1903	0	101.425	139.084	2.1735
freshwater_SRR5714877.contig000176183	219.821	0	209.772	10.372	0	0	8.86769	0
freshwater_SRR5714877.contig000411974	1016.04	0	289.974	7.16875	0	19.4899	3.71455	0.446972
freshwater_SRR5714877.contig000406979	192.12	0	0	28.9874	0	0	0	0
freshwater_SRR5468115.contig000065229	302.814	0	0	5.86405	0	0	0	34.0031
freshwater_SRR5456989.contig000336409	138.668	0	355.526	5.85956	0	0	0	0
freshwater_SRR5579952.contig000079212	594.636	0	0	4.66075	0	0	0	0
freshwater_SRR5192447.contig000008197	15.6009	0	0	5.85584	0	68.9885	14.261	900
freshwater_SRR5468113.contig000134252	971.218	0	0	20.8961	0	60.1526	0.764292	0
freshwater_SRR5192446.contig000107800	3.87555	0	0	3.05248	0	0	0.948998	2505.02
freshwater_SRR5580654.contig000671365	4606.81	0	0	8.91009	0	0	8.58732	0.999977
freshwater_SRR5468114.contig000018289	271.449	0	0	8.71194	0	0	0	0
freshwater_SRR5468115.contig000562220	1197.05	0	0	9.33794	0	7.25353	0	0
freshwater_SRR5468116.contig000858749	5040.86	0	0	52.1297	0	35.4317	14.181	0
freshwater_SRR5192448.contig000129336	1.93825	0	0	5.47784	85.2915	0	7.3798	1915.04
freshwater_SRR5456989.contig000405842	56.6593	0	300.852	11.1565	0	0	0.385391	0
freshwater_SRR5468115.contig000079353	235.862	0	0	4.84629	0	0	1.50668	0
freshwater_SRR5580653.contig000953567	106.154	0	0	5.63869	0	0	0.175304	0.843773
freshwater_SRR5468114.contig000380617	585.683	0	0	2.12187	0	0	0	0
freshwater_SRR5580653.contig001445658	683.855	0	0	14.5406	0	0	0	2.17585
freshwater_SRR5468113.contig000568185	143.764	0	0	11.2641	0	3.67488	1.05059	5.64664
freshwater_SRR5580654.contig000753614	25180.3	0	0	97.1405	0	0	246.372	0.478162
freshwater_SRR5580653.contig001856055	1095.32	553.197	0	9.82253	0	22.8898	6.98006	2.62472
freshwater_SRR5468114.contig000282692	546.375	0	84.0852	7.96859	0	5.65159	0.323138	0.259222
freshwater_SRR5468113.contig000089061	3351.48	0	0	7.4949	0	0	0	0
freshwater_SRR5468115.contig000229471	440.079	0	0	4.60103	0	0	0	0
freshwater_SRR5580653.contig001330914	230.046	0	0	13.8903	0	0	0	0.305668
freshwater_SRR5192448.contig000134109	28.3316	153.938	0	10.9333	0	0	9.95451	1663.52
freshwater_SRR5192448.contig000078049	2.0398	0	0	0	98.4466	0	0.655235	1557.57
freshwater_SRR5468114.contig000448188	1759.53	0	0	3.60251	0	0	0.448001	0
freshwater_SRR5580654.contig000503472	917.073	0	0	6.99434	0	9.50783	4.71141	6.32341
freshwater_SRR5468101.contig000008349	2524.63	168.035	0	8.52463	0	32.4468	0.265027	2.55126
freshwater_SRR5468114.contig000819053	131.934	0	0	10.0192	0	0	0	0
freshwater_SRR5468113.contig000033816	320.452	0	223.735	10.1405	0	0	1.71962	5.8628
freshwater_SRR5580653.contig001608246	4772.48	0	230.071	8.53175	0	0	1.4736	0
freshwater_SRR5468115.contig000043369	271.5	311.696	0	21.3471	0	15.0466	25.072	2.5141
freshwater_SRR5580653.contig001599610	402.511	0	0	2.41541	0	0	0	0
freshwater_SRR5579952.contig000187869	797.248	0	80.0546	8.24632	0	0	0	0
freshwater_SRR5468115.contig000020865	246.659	0	0	3.02856	0	0	0.313855	0
freshwater_SRR5192446.contig000128453	3.04015	0	0	15.3751	0	76.6349	9.95847	11730.9
freshwater_SRR5580653.contig001891728	167.163	0	0	3.71135	0	0	0.384613	0
freshwater_SRR5580654.contig000312778	214.275	0	0	9.95396	0	0	0.257886	2.48252
freshwater_SRR5580653.contig001135673	69.7333	0	0	8.38632	0	0	1.95545	1.8301
freshwater_SRR5579952.contig000548915	117.7	0	183.505	9.07329	0	0	0	13.0115
freshwater_SRR5468101.contig000146615	583.261	0	0	9.32573	0	0	0	0
freshwater_SRR5192448.contig000189001	34.7956	169.906	0	10.3434	362.363	0	13.9348	10852.4
freshwater_SRR5580653.contig001026934	2474.15	0	0	5.28948	0	0	0	0
freshwater_SRR5579952.contig000785958	3045.77	0	0	11.2082	0	0	0	0
freshwater_SRR5192447.contig000022632	0.146369	0	94.8179	7.81365	0	0	1.21461	2755.17
freshwater_SRR5468113.contig000014549	580.854	0	0	16.1294	0	0	1.33721	0
freshwater_SRR5192446.contig000195658	2.41705	0	335.522	2.76493	0	0	0	2635.04
freshwater_SRR5579952.contig000600522	132.596	0	0	6.38876	0	5.34442	0	5.69933
freshwater_SRR5192446.contig000165859	0.949972	0	0	3.94432	0	0	0.350362	1643.15
freshwater_SRR5456989.contig000097982	1049.45	0	365.371	0	0	0	0	1.12638
freshwater_SRR5468115.contig000135036	4716.14	0	0	4.74661	0	0	0	0
freshwater_SRR5580653.contig000224595	4119.71	0	0	9.33046	0	0	10.0674	0
freshwater_SRR5714877.contig000663900	247.571	0	0	13.3632	0	0	0	0
freshwater_SRR5580653.contig000326172	206.648	0	0	7.22591	0	0	1.12325	0
freshwater_SRR5468115.contig000132833	3567.47	0	197.649	5.70068	0	0	0.253188	0
freshwater_SRR5580654.contig000185004	528.902	0	0	1.45365	0	0	0	2.71904
freshwater_SRR5579952.contig000251921	1289.13	0	0	5.99767	0	0	5.12778	0
freshwater_SRR5580653.contig001609969	88	265.331	326.685	14.8066	0	0	0	1.00712
freshwater_SRR5468113.contig000180811	1399.14	0	230.599	9.50149	0	0	0	0
freshwater_SRR5579952.contig000704120	215.196	0	0	14.6605	0	165.565	5.96032	0.421887
freshwater_SRR5580653.contig000911015	57.1927	0	0	3.71202	0	0	4.32768	5.90184
freshwater_SRR5456989.contig000155841	452.707	0	54.0779	7.13023	0	0	0	2.16728
freshwater_SRR5456989.contig000185782	2320.35	0	190.788	7.86115	0	0	0.244399	0.882254
freshwater_SRR5468114.contig000046116	277.638	0	0	10.3705	0	0	4.83623	0
freshwater_SRR5579952.contig000165074	970.482	0	0	10.8285	0	0	0.776893	0.311613
freshwater_SRR5468113.contig000468851	108.612	0	444.372	12.8167	0	0	0	756.541
freshwater_SRR5714877.contig000174756	11668.2	0	324.661	10.7017	0	0	0	13.5119
freshwater_SRR5579952.contig000035759	1503.77	0	272.198	4.48619	0	0	0	1.67829
freshwater_SRR5456989.contig000268814	5278.21	0	0	3.99294	0	0	1.24138	0
freshwater_SRR5580653.contig001045048	54.5687	0	0	5.8456	0	0	24.0802	13.1211
freshwater_SRR5468115.contig000574515	1168.54	0	0	10.6568	0	53.1171	21.8115	1.66113
freshwater_SRR5468115.contig000029595	430.754	0	0	9.79905	0	0	0	0
freshwater_SRR5714877.contig000550849	347.677	0	299.303	9.86583	0	0	0	35.0628
freshwater_SRR5456989.contig000509556	111.375	0	0	6.78487	0	0	0.468752	0
freshwater_SRR5468115.contig000250577	397.841	0	0	13.4378	0	0	0	0
freshwater_SRR5468101.contig000534345	2067.83	0	0	12.348	0	0	0.914033	0
freshwater_SRR5456989.contig000076283	1670	0	0	11.4783	0	0	1.46939	5.55696
freshwater_SRR5579952.contig001106809	86.5163	0	0	6.64855	0	0	0	0.497446
freshwater_SRR5192446.contig000188611	9.82915	0	0	5.75906	538.02	0	12.2348	8597.76
freshwater_SRR5468115.contig000291279	467.092	0	0	7.2387	0	0	0	0
freshwater_SRR5468115.contig000122447	461.212	0	341.685	9.855	0	0	0	0
freshwater_SRR5580653.contig001627087	817.767	53.2401	0	5.13177	0	0	0.0839707	1.41459
freshwater_SRR5468114.contig000462109	1507.53	0	0	6.56204	0	21.4085	0.408022	0
freshwater_SRR5714877.contig000754713	463.56	441.443	0	17.9159	69.739	28.4134	3.24915	0.279265
freshwater_SRR5468114.contig000592546	2406.28	0	0	9.96922	0	0	0.344376	0
freshwater_SRR5468101.contig000785883	281.299	0	0	6.77823	0	0	0.263416	0.316969
freshwater_SRR5456989.contig000069737	1577.04	0	0	4.42938	0	0	0	0
freshwater_SRR5468114.contig000721332	824.309	0	0	13.1771	0	0	0	0
freshwater_SRR5580653.contig001886029	275.815	0	124.035	20.4427	0	0	3.01889	13.3834
freshwater_SRR5714877.contig000260900	788.715	0	0	6.97153	0	0	0	0
freshwater_SRR5468101.contig000343078	92.5417	0	0	7.27925	0	158.323	11.3154	0.544635
freshwater_SRR5579952.contig000097960	172.288	0	0	6.84322	0	81.8615	46.38	0
freshwater_SRR5580653.contig001880579	342.406	94.8176	0	7.69633	0	52.3107	3.73868	1.7995
freshwater_SRR5456989.contig000533048	404.095	0	0	8.04174	0	0	0.208345	3.00842
freshwater_SRR5468113.contig000306570	277.991	0	0	34.5995	0	289.436	72.6083	1.24458
freshwater_SRR5468116.contig000483350	1875.83	0	0	8.33755	0	0	0.740601	0
freshwater_SRR5468113.contig000906014	315.608	0	0	6.89183	0	0	0	0
freshwater_SRR5580653.contig001821444	1343.12	0	0	48.5416	0	1154.75	58.9505	0.567483
freshwater_SRR5192446.contig000035452	0.259908	0	0	12.4872	0	0	0	1093.65
freshwater_SRR5579952.contig001034647	140.379	0	0	9.30274	0	0	0	1.16005
freshwater_SRR5468113.contig000503880	193.373	0	370.612	6.10819	0	0	0	0
freshwater_SRR5468113.contig000943583	705.946	0	0	3.12889	0	0	2.59402	0
freshwater_SRR5580653.contig001131753	4730.66	0	0	6.78814	0	0	0	0
freshwater_SRR5192447.contig000009094	0.774533	0	0	4.77084	0	10.3765	1.18658	13041
freshwater_SRR5468113.contig000297852	2097.65	0	0	10.0902	0	0	0	0
freshwater_SRR5468101.contig000428779	3631.5	0	0	4.73854	0	6.44142	25.0442	0.886347
freshwater_SRR5468115.contig000097345	224.843	0	0	11.4404	0	62.2067	13.3378	5.34983
freshwater_SRR5579952.contig000195131	415.692	0	0	37.2219	0	67.4645	1952.79	0.870295
freshwater_SRR5714877.contig000117193	942.906	299.457	0	121.534	0	1751.22	312.666	95.4788
freshwater_SRR5580653.contig000008241	86.2774	0	0	360.322	0	32.3841	53.2338	0
freshwater_SRR5580653.contig000745975	1529.39	0	0	4.05561	0	0	0	0
freshwater_SRR5456989.contig000192648	470.673	0	333.896	9.63038	0	0	1.28316	0
freshwater_SRR5580653.contig000287065	709.702	0	0	7.21033	0	0	0	0
freshwater_SRR5456989.contig000851720	405.753	0	0	4.588	0	0	0	2.2885
freshwater_SRR5580653.contig000428399	120.099	0	0	9.91438	0	129.382	0.924696	1.11269
freshwater_SRR5579952.contig000223199	19968	0	0	17.8102	0	0	12.4585	0
freshwater_SRR5714877.contig000477493	308.725	0	0	11.186	0	0	0	0
freshwater_SRR5580654.contig000997267	1015.2	0	0	7.73641	0	0	0	0
freshwater_SRR5468113.contig000218655	396.844	0	0	14.2659	0	0	0	0
freshwater_SRR5468114.contig000576070	137.517	0	0	7.31188	0	0	0.454646	0
freshwater_SRR5580653.contig000075172	1425.34	0	0	17.9095	0	0	0.309333	0
freshwater_SRR5468113.contig000105683	1028.23	0	0	9.35632	0	0	0.727211	0
freshwater_SRR5580653.contig000747310	279.377	0	0	6.6979	0	0	0	0
freshwater_SRR5468115.contig000406570	2784.95	0	0	4.02052	0	0	0	1.00272
freshwater_SRR5468115.contig000524188	927.626	0	0	10.9841	0	17.9176	1.02447	0.410915
freshwater_SRR5468114.contig000505201	4645.89	0	0	50.2753	0	904.724	39.8201	0
freshwater_SRR5468113.contig000751479	279.74	0	147.75	3.65269	0	0	0	0
freshwater_SRR5714877.contig000738299	590.455	0	0	12.1007	0	41.8708	29.4124	2.88073
freshwater_SRR5456989.contig000699990	210.904	0	0	2.531	0	0	1.18031	0
freshwater_SRR5468113.contig000387436	252.38	0	0	3.46842	0	6.28646	1.43775	0
freshwater_SRR5468114.contig000014837	331.026	0	0	9.07872	0	0	0	0.226424
freshwater_SRR5468115.contig000107983	7493.88	0	315.227	1.29885	0	0	0	0
freshwater_SRR5456989.contig000696241	1467.16	165.107	0	10.0513	0	0	4.68734	38.8553
freshwater_SRR5580653.contig001970583	233.043	0	0	12.7995	0	0	6.08599	0.281665
freshwater_SRR5580653.contig001339393	410.605	0	0	9.93759	0	0	0	0
freshwater_SRR5579952.contig000507884	95.7985	0	0	3.51278	0	0	0	0
freshwater_SRR5468114.contig000705236	872.917	0	0	3.49517	0	0	0	0.326886
freshwater_SRR5580653.contig000486945	716.248	265.541	0	25.5953	0	7.32491	7.53863	2.01583
freshwater_SRR5580653.contig000207145	132.977	0	242.201	61.8731	0	0	0	0.373335
freshwater_SRR5456989.contig000595776	164.313	0	0	6.1022	0	0	0	6.7142
freshwater_SRR5468114.contig000193476	777.321	53.6836	0	74.8944	0	393.907	370.516	3.05651
freshwater_SRR5192446.contig000084732	7.80943	0	108.406	6.70006	0	0	9.02642	8241.2
freshwater_SRR5192447.contig000032890	0.546287	0	0	3.12455	0	0	4.46849	2029.2
freshwater_SRR5468115.contig000569856	1724.61	0	0	59.4343	0	154.853	336.065	1.85287
freshwater_SRR5580654.contig000936056	133.857	0	0	4.01897	0	0	0	0
freshwater_SRR5579952.contig000002032	507.941	196.236	181.208	10.9508	0	1.35328	7.66021	0.0931066
freshwater_SRR5468114.contig000594626	1109.8	0	227.247	10.2997	0	0	1.45551	18.565
freshwater_SRR5714877.contig000470961	104.69	0	238.797	3.93571	0	5.35007	0.305898	0
freshwater_SRR5580653.contig000413667	333.39	0	0	7.14758	0	0	9.25897	30.3044
freshwater_SRR5456989.contig000051512	158.336	0	0	3.19363	0	0	0	0.796494
freshwater_SRR5192446.contig000041520	6.06897	0	0	10.7994	42.0375	0	7.83412	4212.43
freshwater_SRR5456989.contig000067530	3041.81	520.516	0	2.64064	0	0	2.46288	0
freshwater_SRR5468114.contig000318258	269.296	0	275.666	6.81504	0	0	2.82502	0
freshwater_SRR5192446.contig000144867	8.33376	0	401.137	7.0245	0	0	47.1461	7690.98
freshwater_SRR5579952.contig000179512	730.289	0	0	2.36385	0	0	0.367455	0
freshwater_SRR5456989.contig000460751	614.542	0	0	7.29157	0	0	0	0.481371
freshwater_SRR5468114.contig000326497	3010.06	0	0	9.75468	0	0	0.43324	0
freshwater_SRR5580653.contig000559409	4531.05	0	0	40.0757	0	189.487	32.5026	3.91105
freshwater_SRR5192448.contig000107392	0.501392	0	0	2.6766	0	0	0	1164.03
freshwater_SRR5456989.contig000680772	111.204	0	0	2.50659	0	0	0	0
freshwater_SRR5468113.contig000198616	1268.16	0	166.158	21.9081	0	134.015	7.87537	0
freshwater_SRR5468114.contig000011157	317.9	0	0	8.04837	0	87.5252	2.68093	0.430129
freshwater_SRR5468101.contig000300398	1792.94	0	200.449	55.3364	0	58.3817	2.0542	9.88725
freshwater_SRR5456989.contig000400285	108.979	0	0	11.5736	0	0	0	0
freshwater_SRR5468114.contig000168728	12730.7	0	0	11.2861	0	0	2.3392	2.81476
freshwater_SRR5468115.contig000192271	391.799	0	0	4.28695	0	0	3.55412	0.534584
freshwater_SRR5580653.contig000040408	811.476	0	0	10.4456	0	0	0.0902082	5.53593
freshwater_SRR5456989.contig000318610	5070.75	0	307.872	8.87978	0	0	0	0
freshwater_SRR5580654.contig000822792	260.744	0	654.06	14.8222	251.767	0	38.122	96.2814
freshwater_SRR5192446.contig000022286	0.0814398	0	158.271	4.56491	0	0	0.202744	1357.53
freshwater_SRR5580654.contig000276455	363.381	0	0	9.52018	0	0	0	0
freshwater_SRR5468113.contig000099033	1912.15	0	0	5.52041	0	0	0	1.0326
freshwater_SRR5580653.contig000144578	317.125	0	0	2.54128	0	0	0.395036	0
freshwater_SRR5468114.contig000808566	893.538	0	0	2.76843	0	0	0.860691	3.62485
freshwater_SRR5192446.contig000028270	0.237631	0	0	4.28136	0	0	0	4146.17
freshwater_SRR5468113.contig000267999	113.518	0	234.567	6.76549	0	0	0	1.0847
freshwater_SRR5468114.contig000238024	15596.9	0	0	104.899	0	16.181	32.8438	2.50485
freshwater_SRR5192447.contig000073380	0.556872	0	0	8.9183	0	0	0.616146	920.831
freshwater_SRR5714877.contig000160509	638.582	0	0	7.14939	0	3.53405	1.01032	8.02378
freshwater_SRR5580653.contig001673011	717.54	0	0	9.7044	0	0	0.431007	0
freshwater_SRR5468114.contig000330151	29453.4	0	0	253.195	0	72.1149	109.454	3.15735
freshwater_SRR5580653.contig000400989	524.679	0	0	10.5195	0	0	0	1.31178
freshwater_SRR5580654.contig001017916	626.556	0	0	8.55318	0	0	0	1.59987
freshwater_SRR5456989.contig000758233	193.961	0	0	8.98203	0	0	0.465411	0.280015
freshwater_SRR5580654.contig000258165	1824.32	0	0	5.49191	0	0	0	0
freshwater_SRR5192448.contig000139122	5.85644	549.143	0	7.42895	3123.13	0	6.92889	1372.22
freshwater_SRR5714877.contig000052681	340.308	0	0	3.57379	0	0	0	0
freshwater_SRR5580653.contig000389503	388.153	0	0	14.8822	0	97.1054	2967.62	0.556741
freshwater_SRR5468115.contig000287009	7830.67	0	0	6.18707	0	0	0.769412	6.48084
freshwater_SRR5580653.contig001459911	197.676	0	0	2.65252	0	0	17.3177	61.027
freshwater_SRR5468115.contig000390576	305.621	0	0	5.90413	0	0	0.458892	0
freshwater_SRR5579952.contig000941569	282.314	0	0	11.5448	0	0	0.897309	0
freshwater_SRR5192448.contig000051037	23.9512	0	0	6.93213	1403.16	0	5.02872	2514.65
freshwater_SRR5714877.contig000005477	217.049	0	365.049	4.51238	0	0	0	0
freshwater_SRR5468113.contig000986013	1323.17	0	0	15.0299	0	0	1.50195	0
freshwater_SRR5468113.contig000264800	129.397	0	516.366	2.83681	0	0	0.220488	234.272
freshwater_SRR5580653.contig001977157	265.801	0	0	1.46939	0	0	0	0
freshwater_SRR5580653.contig000919089	952.146	0	347.232	1.43072	0	0	0	0
freshwater_SRR5192446.contig000162833	0.165608	0	0	7.07254	0	0	0.274854	1962.89
freshwater_SRR5456989.contig000720566	69.1227	0	0	4.58069	0	0	0	0
freshwater_SRR5580653.contig000532692_fragment_1	507.058	0	0	4.25492	0	0	0	2.7856
freshwater_SRR5579952.contig000061800	213.486	0	0	7.51793	0	0	0	0
freshwater_SRR5468101.contig000638017	775.356	0	0	1.1789	0	0	1.46605	0.441027
freshwater_SRR5468101.contig000173284	2413	0	368.738	4.55799	0	0	0	0.568383
freshwater_SRR5579952.contig000322679	670.981	0	80.8286	4.49606	0	0	0.258852	0
freshwater_SRR5468114.contig000784326	275.16	0	0	10.8807	0	0	0.198986	0
freshwater_SRR5580654.contig001017194	738.968	0	0	10.4815	0	0	0	0
freshwater_SRR5714877.contig000303396	6149.05	0	0	11.7529	0	0	6.21162	0
freshwater_SRR5468114.contig000488030	78.105	0	0	6.33573	0	0	0	2.3702
freshwater_SRR5192448.contig000064868	0.0663082	0	0	6.37157	0	0	2.31103	829.694
freshwater_SRR5468116.contig000498692	914.89	0	169.334	10.4657	0	0	0	0
freshwater_SRR5468113.contig000189268	522.997	0	233.654	9.62738	0	5.23484	0	0
freshwater_SRR5579952.contig001090674	454.198	0	0	4.42725	0	0	0.458804	7.17702
freshwater_SRR5579952.contig000222189	296.101	0	0	12.4034	0	0	0.308492	2.96967
freshwater_SRR5580653.contig000085800	314.977	0	270.614	3.34507	0	0	0	0
freshwater_SRR5456989.contig000601443	70.0786	0	0	8.12285	0	0	0	0.253231
freshwater_SRR5468113.contig000582448	155.51	0	0	9.5057	0	0	0	0
freshwater_SRR5468113.contig000244068	205.241	0	0	5.97896	0	24.3828	12.5471	5.03265
freshwater_SRR5456989.contig000033242	393.118	0	0	10.9746	0	0	15.9225	0.273708
freshwater_SRR5580653.contig001245461	513.167	194.336	0	8.873	0	0	0.306508	0
freshwater_SRR5579952.contig000764734	179.614	0	0	9.85949	0	0	0	0
freshwater_SRR5468101.contig000758852	1361.72	0	0	4.09579	0	0	0	0.766119
freshwater_SRR5579952.contig000560436	226.209	0	0	7.17725	0	0	0	0
freshwater_SRR5580653.contig000432854	100.899	0	0	192.015	0	0	28.2622	21.5152
freshwater_SRR5714877.contig000586441	199.517	0	0	6.9119	0	0	0.306982	5.54088
freshwater_SRR5468114.contig000247349	213.657	0	66.3399	5.46687	0	0	0	0
freshwater_SRR5456989.contig000075284	358.417	82.6009	101.701	6.7047	0	0	9.7709	1.88118
freshwater_SRR5579952.contig000525703	3959.68	0	0	8.20685	0	0	0	0
freshwater_SRR5580653.contig000980156	186.139	562.306	0	2.85265	0	0	0	0
freshwater_SRR5580653.contig000834695	1485.56	0	0	13.2959	0	0	0.217559	0.26179
freshwater_SRR5580653.contig001552686	89.2992	0	0	6.03939	0	0	0	0
freshwater_SRR5714877.contig000311673	301.256	0	0	13.9239	130.079	15.1421	5.19463	64.5907
freshwater_SRR5580653.contig001270336	1864.66	0	0	3.89076	0	0	0	0
freshwater_SRR5192448.contig000112294	34.3882	309.722	0	5.49941	440.369	0	9.28142	2755.06
freshwater_SRR5580654.contig000713099	356.117	0	0	3.27458	0	0	0	0
freshwater_SRR5580653.contig000375039	832.176	0	0	140.629	0	181.539	37.43	0
freshwater_SRR5456989.contig000278890	76.9785	0	0	3.62591	0	0	0	1.80861
freshwater_SRR5468101.contig000664834	1835.22	43.9287	54.0866	10.2514	0	2.42354	1.93997	5.58582
freshwater_SRR5580653.contig001306157	1477.77	0	0	30.5105	0	0	14.2284	28.5351
freshwater_SRR5579952.contig000129072	1794.94	0	0	19.8121	0	0	0	11.9728
freshwater_SRR5580654.contig000979200	561.134	0	0	12.3646	0	0	0.461289	1.85024
freshwater_SRR5192448.contig000120358	0.335374	0	0	4.02826	0	0	0	3785.01
freshwater_SRR5468113.contig000899371	908.51	0	0	9.91866	0	0	0	0
freshwater_SRR5468114.contig000161349	70.8814	0	0	13.6767	0	0	0	0
freshwater_SRR5468101.contig000690175	102.503	0	0	10.4045	0	0	1.79705	6.91967
freshwater_SRR5580653.contig001500266	1302.55	0	0	5.79293	0	0	0	0
freshwater_SRR5468113.contig000546943	230.128	0	0	8.71277	0	7.89589	1.35438	0
freshwater_SRR5579952.contig000613796	504.569	0	0	4.00876	0	0	0	0
freshwater_SRR5192446.contig000180011	7.44324	0	0	10.7552	0	0	15.6041	2324.59
freshwater_SRR5468114.contig000110664	92.6334	0	0	6.81766	0	0	0.847831	5.10099
freshwater_SRR5580654.contig000344177	246.924	0	0	9.21149	0	0	0	0
freshwater_SRR5468101.contig000695434	1851.08	263.022	0	58.711	0	725.542	527.676	1.99671
freshwater_SRR5192446.contig000173242	0.47474	0	175.736	7.24091	0	0	3.48931	1933.16
freshwater_SRR5580653.contig000084887	133.367	0	0	7.74266	0	0	0	1.24137
freshwater_SRR5714877.contig000328179	343.297	0	0	7.60916	0	4.77397	0.454932	6.56905
freshwater_SRR5579952.contig000904953	408.14	0	0	8.60719	0	0	0.167246	0
freshwater_SRR5580653.contig000422055	159.34	0	357.165	5.88656	0	256.064	0	3.85379
freshwater_SRR5579952.contig000790229	344.318	0	0	5.6731	0	23.1354	0	0
freshwater_SRR5456989.contig000523006	109.959	0	0	0	0	0	0	0.323093
freshwater_SRR5192446.contig000186136	0.0796576	0	0	5.10286	0	0	0	1859.35
freshwater_SRR5579952.contig000431476	120.925	0	0	4.53539	0	3.523	0.201433	0
freshwater_SRR5580654.contig000509917	569.102	0	0	1.10101	0	0	0	0
freshwater_SRR5580654.contig000100541	262.027	0	0	22.9497	0	0	0	0
freshwater_SRR5468116.contig000911435	3552.3	310.805	0	165.559	73.6515	1204.58	421.576	18.8757
freshwater_SRR5468113.contig000565101	263.384	0	0	7.06415	0	0	0	0.293634
freshwater_SRR5580653.contig000472841	11477.4	0	0	11.4031	0	0	4.87464	0
freshwater_SRR5468114.contig000700359	1538.77	0	0	1.14074	0	0	0	0
freshwater_SRR5468114.contig000329225	8793.93	0	0	5.19625	0	0	0	0
freshwater_SRR5714877.contig000231184	493.22	0	0	4.17564	0	15.1366	0	0
freshwater_SRR5192448.contig000122312	0.967322	0	0	3.09833	0	0	1.92651	2301.17
freshwater_SRR5579952.contig000000890	1348.92	0	269.556	4.99797	0	0	0	0
freshwater_SRR5192448.contig000014829	155.191	0	0	192.452	0	14.9493	141.888	4733.26
freshwater_SRR5468113.contig000160056	1037.72	0	0	2.93623	0	0	0.456431	0
freshwater_SRR5456989.contig000770578	1446.11	0	0	2.79467	0	0	0	0
freshwater_SRR5468114.contig000323779	700.798	0	0	5.55928	0	0	0	0
freshwater_SRR5580654.contig000316270	534.591	0	642.833	7.06317	0	0	0	0
freshwater_SRR5579952.contig000412475	313.752	0	0	6.59762	0	0	0	0
freshwater_SRR5456989.contig000526100	288.528	0	0	7.08059	0	0	0	0
freshwater_SRR5456989.contig000062592	294.939	0	0	7.15314	0	12.965	1.11194	0
freshwater_SRR5579952.contig000938213	1074.4	0	0	8.09184	0	0	2.01257	2.11901
freshwater_SRR5468101.contig000104726	3068.06	0	243.724	26.11	0	38.2232	1.87326	2.2541
freshwater_SRR5579952.contig000969265	242.377	0	0	20.09	0	0	0.446135	0
freshwater_SRR5192446.contig000152152	0.518089	0	201.371	1.65944	0	0	0	2679.36
freshwater_SRR5192446.contig000190314	1.62836	233.657	0	5.92684	0	0	32.7987	5806.94
freshwater_SRR5468116.contig000181806	5213.76	0	0	16.0235	0	23.7619	0	1.63483
freshwater_SRR5580653.contig001592902	182.29	0	0	5.98538	0	0	0	0
freshwater_SRR5579952.contig000311864	1220.9	0	0	11.21	0	6.77267	1.16171	0
freshwater_SRR5580654.contig000912661	9305.57	0	0	30.0207	0	0	5.13331	0.561538
freshwater_SRR5192448.contig000014160	1.20969	0	162.132	6.01237	62.4096	0	0.415382	3874.93
freshwater_SRR5192446.contig000050554	0.150895	0	0	2.41658	0	0	0.250434	6389.17
freshwater_SRR5579952.contig000055329	124.71	0	0	6.15478	0	5.57773	0	0
freshwater_SRR5580654.contig000498196	381.762	0	0	16.7001	0	0	0	0
freshwater_SRR5456989.contig000111377	600.015	0	0	13.7688	0	0	0.85613	25.2395
freshwater_SRR5468113.contig000183670	549.803	0	0	41.5639	0	572.54	18.6652	1.72768
freshwater_SRR5580654.contig000523680	618.811	0	0	0	0	0	0	0
freshwater_SRR5468116.contig000720272	1310.06	0	0	11.9012	0	0	2.1143	10.3886
freshwater_SRR5468101.contig000502105	42784.4	270.848	0	26.1068	0	0	1.28155	3.59821
freshwater_SRR5580654.contig000374267	814.979	0	92.3516	14.0793	0	2.06907	4.73207	0.142353
freshwater_SRR5580654.contig000098186	454.807	0	0	25.5981	0	0	0.865032	0.208179
freshwater_SRR5468101.contig000510450	1197.24	0	0	5.33271	0	0	1.65791	0
freshwater_SRR5456989.contig000310037	717.589	0	0	1.85208	0	0	0	0.346433
freshwater_SRR5579952.contig001082206	380.033	0	0	7.43328	0	0	0	0
freshwater_SRR5580653.contig001292853	131.28	0	0	7.27994	0	7.91689	4.97926	0
freshwater_SRR5468101.contig000735903	6103.52	0	0	5.14482	0	0	21.3267	0
freshwater_SRR5580654.contig000637484	295.441	0	0	3.75589	0	0	0.291922	0
freshwater_SRR5468115.contig000614068	145.814	0	250.332	11.346	0	0	2.24472	3.08695
freshwater_SRR5580654.contig000538360	269.451	0	0	7.43106	0	0	1.08719	1.7988
freshwater_SRR5468116.contig000180985	701.677	0	0	8.81559	0	0	11.3544	0
freshwater_SRR5580653.contig001474953	56.3329	0	0	2.67706	0	0	8.32287	4.50671
freshwater_SRR5468101.contig000534522	510.035	537.504	0	149.975	0	7.4135	9.74922	0
freshwater_SRR5580653.contig000885025	767.643	0	0	7.17583	0	0	0	0
freshwater_SRR5580653.contig001859654	818.407	0	0	17.9571	0	0	0	0
freshwater_SRR5192446.contig000217228	0	0	0	1.42091	0	0	0	1382.59
freshwater_SRR5192446.contig000047813	3.02912	195.152	0	0.99003	184.98	5.38324	10.7728	27084.8
freshwater_SRR5579952.contig000073003	314.999	0	365.802	4.5217	0	0	0	0
freshwater_SRR5468101.contig000797388	1398.29	0	0	6.5209	0	0	0	0
freshwater_SRR5456989.contig000258110	282.386	0	0	6.61862	0	0	0.293957	0
freshwater_SRR5192446.contig000223968	0.625957	131.736	54.0661	8.91084	915.713	0	0.277034	3603.99
freshwater_SRR5580653.contig001343163	435.082	0	0	216.079	0	509.134	721.045	33.9509
freshwater_SRR5714877.contig000187517	5519.27	0	0	7.62006	0	0	8.52854	6.84161
freshwater_SRR5579952.contig000794346	126.409	0	0	7.28588	0	0	0.970774	9.34508
freshwater_SRR5579952.contig000336837	1449.67	0	0	15.9146	0	0	3.59839	0
freshwater_SRR5468114.contig000280810	180.519	156.708	0	5.96248	0	0	0	0.148705
freshwater_SRR5579952.contig000067833	417.506	0	0	14.8586	0	0	0	0
freshwater_SRR5580653.contig001091356	1339.89	0	199.75	14.8147	0	0	0.511757	1.8474
freshwater_SRR5468116.contig000285913	857.906	0	315.977	5.20773	0	14.1585	2.02382	0
freshwater_SRR5579952.contig000045600	430.883	0	0	12.1014	86.9642	0	42.5426	8.00959
freshwater_SRR5995692.contig000215010	20.4383	0	0	13.5978	0	12669.7	0	0
freshwater_SRR5468101.contig000362615	982.649	0	0	3.88731	0	0	0	1.45424
freshwater_SRR5468115.contig000330471	2635.05	0	0	23.6373	0	0	11.198	0
freshwater_SRR5579952.contig000196659	1303.43	0	210.789	13.0278	0	0	4.99535	0
freshwater_SRR5579952.contig001067559	272.379	0	0	4.36158	0	0	0	0
freshwater_SRR5468113.contig000246517	339.575	0	0	4.20812	0	0	0	0
freshwater_SRR5714877.contig000283899	406.646	0	0	13.4895	0	16.2997	5.12578	2.24286
freshwater_SRR5468113.contig000756432	204.144	0	0	1.48003	0	0	0	0
freshwater_SRR5468114.contig000314293	1372.08	0	0	7.29588	0	0	0	0
freshwater_SRR5456989.contig000168159	340.177	0	100.855	8.7267	0	2.25958	0	0
freshwater_SRR5456989.contig000396117	1642.28	0	0	7.10646	0	0	1.10468	1.32927
freshwater_SRR5456989.contig000538241	199.34	302.106	61.994	7.6631	0	1.38893	2.14418	0
freshwater_SRR5192446.contig000150906	0	0	0	5.89392	0	0	1.83239	1859.3
freshwater_SRR5456989.contig000189476	924.534	0	169.712	4.89491	0	0	0.869601	0
freshwater_SRR5580654.contig000148972	409.053	0	344.659	12.781	0	0	0.441507	0
freshwater_SRR5468116.contig000155692	2851.49	1105.49	0	71.5053	0	15.2474	422.382	0.524513
freshwater_SRR5468116.contig000027460	651.654	146.194	0	4.44996	0	0	4.49628	73.803
freshwater_SRR5468114.contig000710065	385.068	0	0	10.1277	0	0	1.43121	0
freshwater_SRR2147000.contig000239819	1.61179	0	0	2144.8	0	0	19.6978	22.3856
freshwater_SRR5580654.contig000220389	227.207	0	0	6.65878	0	0	1.50559	0
freshwater_SRR5456989.contig000785831	71.2525	0	90.1806	4.83047	0	0	0	0
freshwater_SRR5468114.contig000279119	2028.45	0	0	49.2557	0	937.391	12.611	2.70979
freshwater_SRR5580653.contig000853126	1337.66	84.9172	0	12.493	0	18.7394	18.4826	0.966965
freshwater_SRR5580654.contig000601505	230.919	0	0	6.05509	0	0	0.235313	0
freshwater_SRR5456989.contig000097016	216.051	0	0	3.021	0	0	0	0.376719
freshwater_SRR5192446.contig000054080	0.190579	0	0	6.86727	0	0	0	604.584
freshwater_SRR5714877.contig000078029	181.302	0	0	6.21214	0	0	0	0
freshwater_SRR5579952.contig001081055	155.506	0	0	3.4734	0	0	0	0
freshwater_SRR5468114.contig000561040	252.962	0	0	3.96904	0	0	0	0.445444
freshwater_SRR5456989.contig000636962	382.899	0	0	6.68625	0	54.5345	1.2992	0
freshwater_SRR5714877.contig000486379	544.552	194.486	0	11.8398	0	2677.07	2.45396	0
freshwater_SRR5714877.contig000022319	12270.1	0	0	420.043	0	205.665	293.671	4.46839
freshwater_SRR5580653.contig001990794	67.8706	0	0	8.44605	0	24.729	0.201988	0
freshwater_SRR5580654.contig000257015	3428.1	0	0	7.26339	0	0	0	0
freshwater_SRR5580653.contig000043023	249.934	0	231.849	2.86589	0	5.19439	4.75195	0
freshwater_SRR5580653.contig001916453	174.825	0	265.952	6.5749	102.373	0	0.681367	3.68951
freshwater_SRR5580654.contig000050536	1003.18	0	173.381	5.71511	0	0	0	0.267255
freshwater_SRR5468101.contig000355093	27.4271	0	0	0	0	0	0	0.144142
freshwater_SRR5468114.contig000630387	105.279	0	101.212	8.75756	0	0	29.8199	9.82861
freshwater_SRR5468116.contig000253136	2901.99	0	0	1.2483	0	0	0	0
freshwater_SRR5468101.contig000464093	2270.62	316.187	194.651	211.735	0	52.3321	49.62	65.1083
freshwater_SRR5580654.contig000283701	480.435	0	0	5.35937	0	0	0.0980118	0
freshwater_SRR5468115.contig000091046	774.481	0	0	5.14113	0	0	0.228336	0
freshwater_SRR5579952.contig001005131	346.433	0	724.131	1.49184	0	0	0	0
freshwater_SRR5468116.contig000041562	3416.23	0	0	6.91545	0	0	0	0
freshwater_SRR5192448.contig000151668	0.145214	0	0	4.65121	0	0	8.67622	520.266
freshwater_SRR5468114.contig000267603	54.702	0	0	3.92848	0	0	0	0
freshwater_SRR5714877.contig000516235	416.885	0	0	15.6469	0	111.258	3.74196	0
freshwater_SRR5580654.contig000538050	25904.4	0	0	16.1184	0	7.96758	46.467	0
freshwater_SRR5579952.contig000431922	3411.66	0	0	5.85423	0	0	0.227508	0
freshwater_SRR5456989.contig000770745	660.417	0	0	5.56663	0	0	0.692252	0
freshwater_SRR5468114.contig000036236	701.303	0	247.419	5.09727	0	0	0	0
freshwater_SRR5579952.contig000228105	1619.2	0	0	13.4383	0	0	53.8484	0.558585
freshwater_SRR5580653.contig000121169	561.284	0	0	4.23342	0	2.55767	0	0
freshwater_SRR5579952.contig000666518	248.935	0	0	3.74636	0	0	0	0
freshwater_SRR5579952.contig000763096	325.053	0	0	6.55139	0	0	0	0
freshwater_SRR5580654.contig000545355	415.772	0	0	5.12042	0	0	0	0
freshwater_SRR5714877.contig000625735	4644.67	409.612	0	10.3901	0	0	0	0
freshwater_SRR5468116.contig000268157	292.833	0	0	4.68597	0	0	12.8202	67.6667
freshwater_SRR5714877.contig000056625	530.446	0	0	4.33511	0	0	0	0
freshwater_SRR5468114.contig000169280	1337.47	0	0	3.92446	0	0	0	0
freshwater_SRR5456989.contig000126141	354.365	0	0	20.0064	0	0	0	0
freshwater_SRR5468114.contig000074399	4385.4	559.081	0	8.50887	0	0	1.32268	3.18317
freshwater_SRR5580654.contig000255750	4819.47	160.495	197.607	10.5847	0	0	2.2782	0.304596
freshwater_SRR5192448.contig000041944	1.51623	0	654.808	1.34902	0	0	6.29103	1085.54
freshwater_SRR5468101.contig000042948	401.06	0	0	42.2277	0	166.27	1.35811	1.08948
freshwater_SRR5580653.contig001848221	3918.65	0	204.65	21.0807	0	0	0.786465	0.630904
freshwater_SRR5580654.contig000534139	364.184	0	0	2.71612	84.5813	0	2.53328	0
freshwater_SRR5468113.contig000189485	191.764	0	0	7.65618	0	0	0	0
freshwater_SRR5579952.contig001160294	132.889	0	0	6.2903	0	0	0	0.392201
freshwater_SRR5468114.contig000510098	98.1136	0	199.868	3.2941	0	0	0	0
freshwater_SRR5580653.contig000321660	307.552	0	0	9.09115	0	0	0.201885	0
freshwater_SRR5580654.contig000727993	237.704	0	0	9.06391	0	0	1.12717	0
freshwater_SRR5580653.contig000455954	133.575	0	307.389	5.06617	0	0	1.57506	5.92272
freshwater_SRR5468114.contig000139386	1379.99	0	0	10.3898	0	7.06182	1.61508	0
freshwater_SRR5468113.contig000521292	388.44	0	0	10.4327	0	16.2078	7.87699	33.4532
freshwater_SRR5580654.contig000793522	1220.2	0	0	2.65781	0	0	0.41315	0
freshwater_SRR5580653.contig000865178	420.098	0	0	11.9903	0	0	0	0
freshwater_SRR5580654.contig000204526	303.016	0	114.346	7.53834	0	0	0	0
freshwater_SRR5468113.contig000039110	901.002	406.417	0	10.309	0	0	2.88452	23.1397
freshwater_SRR5468101.contig000546754	9594.44	270.146	0	2.74096	0	0	0	4.10158
freshwater_SRR5468101.contig000155187	1525.3	0	0	12.8566	0	0	0	0
freshwater_SRR5456989.contig000361531	2315.98	251.424	0	17.8571	0	0	0	0
freshwater_SRR5192447.contig000009096	0.556207	0	0	8.90766	0	0	0	3883.87
freshwater_SRR5580653.contig000503635	71.6185	0	223.051	6.43334	0	0	6.85745	1.37527
freshwater_SRR5580653.contig000246724	1434.89	0	0	6.05179	0	0	0	0
freshwater_SRR5468114.contig000512141	1940.97	0	0	13.9057	0	0	0	0
freshwater_SRR5579952.contig000115835	424.798	0	0	21.282	0	0	1.76439	0.530775
freshwater_SRR5579952.contig000182648	147.205	0	0	3.17079	0	0	0.246446	0
freshwater_SRR5468116.contig000366576	1464.66	0	0	12.7775	0	0	0	0
freshwater_SRR5468113.contig000142126	455.589	0	0	6.55141	0	67.6835	0.407359	0
freshwater_SRR5580653.contig000925183	160.96	0	0	9.74848	0	0	0	1.04197
freshwater_SRR5579952.contig000202577	8204.43	0	0	10.0383	0	0	562.715	0
freshwater_SRR5468114.contig000375779	434.459	0	0	5.77416	0	0	0	0
freshwater_SRR5580654.contig000217118	133.933	0	0	11.276	0	0	0	0
freshwater_SRR5580653.contig000647431	143.683	0	0	3.86088	0	0	3.20088	0
freshwater_SRR5468116.contig000737686	475.994	0	0	10.6851	0	0	0	0
freshwater_SRR5580654.contig000632888	144.786	0	0	5.78604	0	0	0.449713	0
freshwater_SRR5579952.contig000741261	1494.62	0	0	4.16694	0	0	0	0
freshwater_SRR5192448.contig000144026	6.71869	0	0	2.83157	132.265	0	0	3395.03
freshwater_SRR5468113.contig000053933	919.332	0	0	5.942	0	0	1.1084	0
freshwater_SRR5192448.contig000089255	7.11679	0	0	2.75748	3864.12	0	2.85762	2766.34
freshwater_SRR5580653.contig001169131	332.779	0	0	13.4289	0	0	0.189772	2.96859
freshwater_SRR5468101.contig000729202	626.964	0	0	15.0177	0	0	11.6723	16.2926
freshwater_SRR5468113.contig000665982	253.163	0	0	20.3559	0	0	0	0
freshwater_SRR5192448.contig000007098	0.556476	0	0	1.48533	0	0	9.69744	499.541
freshwater_SRR5579952.contig000553546	2057.55	104.136	0	10.0376	0	5.74515	0.656973	0.395269
freshwater_SRR5468116.contig000460292	701.004	0	0	5.52488	0	52.5724	0	0
freshwater_SRR5468101.contig000008823	131.417	0	0	18.4734	0	0	11.0763	0
freshwater_SRR5456989.contig000770769	873.654	0	0	7.24325	0	0	0.50042	0
freshwater_SRR5456989.contig000168088	1017.15	0	0	7.88767	0	0	3.10617	4.91799
freshwater_SRR5579952.contig000180474	134.763	0	0	1.4642	0	0	0	0
freshwater_SRR5192447.contig000089893	19.41	0	150.584	6.82505	0	0	1.54318	1840.67
freshwater_SRR5714877.contig000230293	270.355	99.402	122.387	72.6159	94.221	397.589	277.339	15.2807
freshwater_SRR5456989.contig000027947	91.1773	0	293.612	7.25869	0	0	1.88057	0
freshwater_SRR5468116.contig000599331	2615.94	0	0	19.3417	0	14.0227	1.60353	0
freshwater_SRR5468114.contig000307013	1224.11	0	0	4.22202	0	76.5236	0	1.05297
freshwater_SRR5580653.contig000904147	575.194	88.7397	0	17.1071	0	7.34361	0.559843	9.0944
freshwater_SRR5468116.contig000566849	793.129	0	0	20.2765	0	0	0.393992	0
freshwater_SRR5580654.contig000640889	247.965	0	0	8.58713	0	0	0.12135	0.730103
freshwater_SRR5468115.contig000266143	178.33	0	0	7.42912	0	0	0	0
freshwater_SRR5580654.contig000431125	1110.64	0	0	57.4124	0	26.5683	24.3053	3.65584
freshwater_SRR5192448.contig000125401	2.08693	227.176	0	2.30498	0	0	11.824	946.365
freshwater_SRR5579952.contig000085873	4813	0	0	10.037	0	0	0	0.804611
freshwater_SRR5456989.contig000761788	152.058	0	0	5.49482	0	0	0.155301	0.747498
freshwater_SRR5468116.contig000018902	884.19	0	205.838	3.3925	0	0	0	0
freshwater_SRR5468113.contig000311229	217.86	0	0	6.73559	0	21.9747	1.25644	0
freshwater_SRR5714877.contig000002972	223.921	0	0	11.0967	0	35.1974	11.4998	1.2108
freshwater_SRR5579952.contig000043592	469.999	0	0	10.6723	0	0	0	0
freshwater_SRR5580654.contig000966415	1090.61	0	83.7182	10.3484	0	13.1295	0.857942	0.645226
freshwater_SRR5468116.contig000775815	135.629	0	0	18.9638	0	0	2.72112	0
freshwater_SRR5580653.contig000681636	3075.75	0	0	3.87356	0	0	0	3.13972
freshwater_SRR5192446.contig000043598	0.370688	0	205.827	4.66443	237.687	0	1.18649	3628.75
freshwater_SRR5468116.contig000277459	1109.91	0	238.552	3.93167	0	32.0675	2.13909	0
freshwater_SRR5580654.contig000130437	500.519	0	0	7.23449	0	0	0	0
freshwater_SRR5468101.contig000602878	606.925	0	0	6.14738	0	9.55035	3.0033	4.92801
freshwater_SRR5579952.contig000407510	429.375	0	0	13.7323	0	0	0.177888	0
freshwater_SRR5714877.contig000102129	260.936	0	0	2.5559	0	0	0	0
freshwater_SRR5580653.contig000178457	912.091	0	61.1755	4.2851	0	0	0.235096	0.0942975
freshwater_SRR5714877.contig000431450	163.802	0	108.916	7.40472	0	0	0.20928	0
freshwater_SRR5468114.contig000088522	3905.11	0	0	17.1121	0	0	0.266003	0
freshwater_SRR5580654.contig000020332	451.125	0	0	5.39594	0	0	0.129044	0
freshwater_SRR5192448.contig000076969	3.3839	0	248.162	4.09005	286.575	5.55988	4.45052	2260.32
freshwater_SRR5468114.contig000084251	298.027	0	0	3.63027	0	4.93487	0	0
freshwater_SRR5468113.contig000623325	371.168	0	0	9.46126	0	14.0305	14.4399	0.64354
freshwater_SRR5580653.contig001225410	4118.87	0	0	35.3643	0	25.6389	0.146594	0.176397
freshwater_SRR5580653.contig001196291	56.4647	0	0	0	0	0	9.53567	205.35
freshwater_SRR5192446.contig000148596	0	0	0	4.98506	0	0	0	1350.2
freshwater_SRR5456989.contig000062532	1886	0	0	6.68236	0	0	0	0.416646
freshwater_SRR5580653.contig000093182	467.884	0	0	8.35964	0	5.34768	2.59897	105.962
freshwater_SRR5580654.contig000437224	296.513	0	0	10.5398	0	0	0.595776	0
freshwater_SRR5456989.contig000093763	960.551	0	0	13.7725	0	0	0	0
freshwater_SRR5579952.contig000709092	225.645	0	0	11.8794	0	0	0	0.888819
freshwater_SRR5468113.contig000761952	860.323	0	0	18.5488	0	100.859	0	0
freshwater_SRR5192448.contig000116187	0.555992	0	0	16.3244	0	0	12.9186	511.319
freshwater_SRR5579952.contig000372304	818.25	0	333.777	6.18873	0	0	0	0
freshwater_SRR5468114.contig000259198	1280.47	0	0	16.6647	0	0	1.41299	0
freshwater_SRR5468113.contig000239574	183.947	0	0	13.7068	0	0	0	0.39444
freshwater_SRR5580653.contig001510567	89.4862	0	0	9.10179	0	4.49915	3.3442	0
freshwater_SRR5580653.contig000685900	251.987	0	339.843	4.20081	0	0	0.435337	2.09537
freshwater_SRR5456989.contig000284852	1345.46	0	0	9.15319	0	4.977	0.284568	0
freshwater_SRR5580653.contig000762768	250.524	0	277.103	20.5517	0	6.20828	1.41987	5.97986
freshwater_SRR5580653.contig000232650	77.3436	0	0	2.98831	0	0	0	0
freshwater_SRR5192448.contig000046662	0.177049	0	0	6.61604	0	0	0.979474	733.914
freshwater_SRR5468101.contig000419025	1130.52	0	0	3.81003	0	0	3.31666	0
freshwater_SRR5468114.contig000081332	363.608	0	0	3.87781	0	0	0.401864	0.483564
freshwater_SRR5456989.contig000259968	213.448	0	0	9.79474	0	0	0	6.80497
freshwater_SRR5192447.contig000056148	2.54132	0	365.838	7.5369	0	0	7.02955	2123.69
freshwater_SRR5468116.contig000730185	232.201	0	0	3.0657	0	0	0	0
freshwater_SRR5192448.contig000019179	0	0	0	10.3058	0	0	1.068	1125.35
freshwater_SRR5192447.contig000142710	0.0535387	0	208.095	3.42969	0	0	4.53166	663.654
freshwater_SRR5714877.contig000113801	154.733	0	0	4.31213	0	18.2366	0.744789	1.79242
freshwater_SRR5468113.contig000443304	394.182	0	0	4.29649	0	0	8.28167	130.353
freshwater_SRR5468113.contig000168509	796.882	0	0	4.57477	0	41.4585	3.79273	0
freshwater_SRR5579952.contig000188265	9440.4	0	0	6.73323	0	0	1.25599	0
freshwater_SRR5579952.contig000784644	125.02	0	0	6.74142	0	0	0.967326	0
freshwater_SRR5192447.contig000084398	18.5415	1068.11	0	37.9307	11541.8	0	25.6065	4436.57
freshwater_SRR5579952.contig000740853	474.791	0	0	8.35887	0	0	0	0
freshwater_SRR5580653.contig000121776	163.759	0	0	0	0	0	0	0
freshwater_SRR5468114.contig000705993	1026.69	0	359.998	1.48332	0	0	0.922311	53.8262
freshwater_SRR5580653.contig001168397	412.34	0	0	191.757	0	16.2918	4.65752	15.1319
freshwater_SRR5468116.contig000510678	1812.71	784.24	214.575	14.146	0	2.40369	14.5681	0.165375
freshwater_SRR5468113.contig000374032	4208.99	0	0	4.13723	0	0	0	0
freshwater_SRR5456989.contig000662193	73.6787	0	0	7.02363	0	0	0	0.375363
freshwater_SRR5580653.contig000538874	195.967	0	0	5.86988	0	22.798	1.12971	0.209136
freshwater_SRR5192447.contig000006591	0.299984	0	0	7.20638	0	0	0	2114.49
freshwater_SRR5580654.contig000509311	6174.89	0	0	90.1559	0	0	685.61	1.89479
freshwater_SRR5468114.contig000556091	256.233	0	0	3.00958	0	0	0	0
freshwater_SRR5579952.contig000825645	344.528	0	0	15.4594	0	0	0	0
freshwater_SRR5456989.contig000326248	204.723	0	0	5.20832	0	0	0.80962	1.29896
freshwater_SRR5468114.contig000460145	1038.46	0	0	14.4147	0	11.197	0.640207	0
freshwater_SRR5468115.contig000450745	183.661	0	236.611	2.92476	0	0	16.9734	8.02378
freshwater_SRR5580653.contig000063849	108.264	0	0	10.1121	0	0	0.725495	5.23795
freshwater_SRR5580654.contig000426979	246.902	0	0	4.5264	0	0	0	0
freshwater_SRR5468113.contig000798992	1108.25	0	0	6.6187	0	0	1.23463	0
freshwater_SRR5192448.contig000187221	0.810125	0	0	11.6767	0	0	42.3528	1226.03
freshwater_SRR5468114.contig000457599	802.379	0	0	5.68237	0	0	0.176662	0.425155
freshwater_SRR5192448.contig000128565	19.1358	0	0	19.9556	0	0	18.1691	917.708
freshwater_SRR5468114.contig000473602	145.522	0	0	0	0	0	0	0
freshwater_SRR107147.contig000000001	39.7941	675.757	1.62218e+06	21.9404	256.214	41.0096	280.839	3402.31
freshwater_SRR5580654.contig000093008	413.993	0	0	31.9945	0	39.2833	10.5887	2.31661
freshwater_SRR5468101.contig000697837	1051.36	0	0	9.00005	0	0	0.233172	0.280577
freshwater_SRR5580653.contig001748991	235.574	0	89.3211	4.04837	0	0	0.11442	3.85508
freshwater_SRR5468101.contig000883549	1686.33	0	0	26.7698	0	209.242	189.079	1.87774
freshwater_SRR5192446.contig000088963	0.650694	0	148.772	3.67796	57.2668	0	4.76442	1300.94
freshwater_SRR5580653.contig001937483	675.832	0	695.114	5.72821	133.785	0	25.8226	391.62
freshwater_SRR5580653.contig001057015	161.988	0	0	10.2035	0	13.8702	3.96526	0
freshwater_SRR5192446.contig000113312	0	0	0	4.25617	0	0	0	982.089
freshwater_SRR5456989.contig000318012	159.654	0	0	4.10191	0	0	0	0
freshwater_SRR5580653.contig000317971	131.072	0	0	10.033	0	0	0.693159	0
freshwater_SRR5580654.contig000829976	119.624	0	0	8.93554	0	0	0	0
freshwater_SRR5580654.contig000150952	888.61	0	310.933	5.12461	0	0	0	1.91712
freshwater_SRR5192446.contig000148735	0.0508512	0	0	1.62876	0	0	0	775.667
freshwater_SRR5468114.contig000082970	843.963	0	0	4.33799	0	5.89692	0	0.405712
freshwater_SRR5580653.contig000031911	8649.01	0	0	8.63751	0	0	1.53449	0
freshwater_SRR5456989.contig000881746	1305.4	0	0	7.47443	0	0	0.464753	0.559238
freshwater_SRR5456989.contig000723904	808.125	0	185.694	9.18151	0	0	4.04385	0
freshwater_SRR5580653.contig000733812	487.155	0	0	5.8495	0	0	0	0
freshwater_SRR5468114.contig000411509	2796.33	0	0	5.06368	0	0	0	0
freshwater_SRR5580653.contig001976540	4261.16	0	0	2.25763	0	0	1.40377	0
freshwater_SRR5468115.contig000002172	4531	0	0	35.5756	0	2.88719	18.9841	0.993201
freshwater_SRR5714877.contig000120957	1880.63	0	0	84.9412	0	195.26	134.83	0.258346
freshwater_SRR5714877.contig000488383	1573	0	350.371	18.7674	0	15.6996	2.69294	0
freshwater_SRR5456989.contig000456082	180.572	0	126.414	6.51088	0	0	0	0.682002
freshwater_SRR5580653.contig000217018	130.542	0	0	3.15448	0	0	0	0
freshwater_SRR5468101.contig000189948	2936.56	202.854	0	7.20372	0	0	0	0
freshwater_SRR5192448.contig000087355	6.61006	0	0	6.04914	0	0	0	6752.76
freshwater_SRR5579952.contig000205749	1437.4	0	0	1.92813	0	0	0.599447	0
freshwater_SRR5580653.contig000327184	15622.7	0	0	352.021	0	150.126	93.562	9.81226
freshwater_SRR5714877.contig000723786	989.209	0	0	5.78899	0	0	0.719907	0
freshwater_SRR5580653.contig000684593	136.129	0	0	10.8843	0	828.56	4.73741	0
freshwater_SRR5714877.contig000649472	484.831	0	0	9.34526	0	0	0.830112	0
freshwater_SRR5579952.contig000047006	894.002	0	283.22	14.0036	0	0	3.26523	0.436562
freshwater_SRR5579952.contig001048050	1157.59	0	0	7.41461	0	10.0792	6.05105	4.50744
freshwater_SRR5580653.contig001793249	149.367	0	0	5.39009	0	0	0	0
freshwater_SRR5580653.contig000358540_fragment_2	185.771	0	0	10.0998	0	0	1.79428	0
freshwater_SRR5580653.contig000358540_fragment_1	151.03	0	0	6.42064	0	0	0.285164	0
freshwater_SRR5579952.contig000054535	23.029	0	0	0	0	0	0	0
freshwater_SRR5192448.contig000036757	1.80866	0	0	2.89657	0	441	6.75398	1114.49
freshwater_SRR5579952.contig000112241	911.843	0	0	4.76876	0	0	0	0
freshwater_SRR5468113.contig000332067	5865.36	0	260.151	8.57526	0	0	0.333252	2.00501
freshwater_SRR5468115.contig000514806	340.884	0	0	50.1304	28.9091	124.513	167.109	14.5863
freshwater_SRR5468113.contig000605660	156.384	0	0	5.07751	0	0	0	0.949752
freshwater_SRR5580654.contig001061605	96.7907	0	0	2.75574	0	0	0	3.60823
freshwater_SRR5580654.contig000990076	1261.42	0	0	9.82291	0	5.34116	4.27544	0
freshwater_SRR5580653.contig000956578	119.499	0	0	5.64352	0	0	1.36464	3.04957
freshwater_SRR5456989.contig000128539	922.596	0	0	8.63929	0	0	0	0
freshwater_SRR5468113.contig000748964	290.898	0	0	16.3015	0	0	0	0
freshwater_SRR5580653.contig000280954	661.05	0	0	3.0658	0	0	0.317714	0.191153
freshwater_SRR5580653.contig001666711	2931.07	219.201	0	37.809	103.888	90.6992	101.298	6.65618
freshwater_SRR5580654.contig000474975	1675.58	0	0	15.4075	0	0	2.73721	11.5279
freshwater_SRR5192446.contig000021699	0.0945226	0	0	7.5689	0	0	4.70627	3285.7
freshwater_SRR5192446.contig000009984	1.74069	0	0	1.74232	651.082	0	1.08336	8212.4
freshwater_SRR5580654.contig000347907	653.851	0	0	7.99739	0	0	0	0
freshwater_SRR5468116.contig000130928	587.507	0	0	14.3666	0	0	0	0
freshwater_SRR5579952.contig001048484	1615.14	0	0	5.06242	0	0	0	0
freshwater_SRR5714877.contig000147106	353.531	0	219.576	14.4757	0	0	0	0
freshwater_SRR5580653.contig000200869	198.65	459.754	0	20.9915	0	4.22742	3.62564	1.1634
freshwater_SRR5714877.contig000602814	246.102	0	0	3.61136	0	3.57031	2.55172	0
freshwater_SRR5580654.contig000726816	3791.89	0	0	10.0965	0	0	0.26158	4.09187
freshwater_SRR5192447.contig000112105	3.28473	0	0	4.15302	905.291	0	10.3292	1550.02
freshwater_SRR5579952.contig000549986	1317.53	0	0	11.2529	0	0	0	0
freshwater_SRR5192448.contig000113603	6.55599	0	0	7.15872	0	0	5.74949	4700.93
freshwater_SRR5579952.contig000631202	463.843	342.721	0	1.73867	0	0	1.08108	1.95131
freshwater_SRR5468114.contig000517908	200.436	0	0	7.514	0	0	0	0
freshwater_SRR5192447.contig000067401	0.0851107	0	330.809	2.72609	0	0	0.847529	787.822
freshwater_SRR5468113.contig000730941	302.088	0	63.5124	9.15927	0	1.42295	0.406795	0.587398
freshwater_SRR5468113.contig000700151	447.622	0	0	5.53885	0	0	0	0
freshwater_SRR5714877.contig000130614	507.616	0	0	37.0265	0	407.343	10.4406	0.322131
freshwater_SRR5580653.contig000137697	216.129	0	122.243	17.1252	0	24.6487	2.50547	3.76855
freshwater_SRR5580654.contig000006505	232.386	0	0	8.55552	0	0	0	0
freshwater_SRR5580653.contig001631862	490.654	0	0	5.38661	38.7098	0	0.515283	21.3914
freshwater_SRR5456989.contig000464051	261.709	0	0	7.95305	0	0	0	0
freshwater_SRR5580653.contig001835136	472.068	0	0	32.2359	0	0	4.74725	0
freshwater_SRR5456989.contig000219923	211.276	0	0	7.70429	0	0	0.435496	0
freshwater_SRR5580653.contig000770006	389.785	0	0	9.42068	0	0	0	1.32161
freshwater_SRR5579952.contig000040629	2478.55	0	0	11.2638	0	0	1.75094	0
freshwater_SRR5580654.contig000404747	1677.67	0	0	3.40273	0	0	0	0
freshwater_SRR5579952.contig000486731	137.337	0	0	6.15579	0	0	0	0
freshwater_SRR5192447.contig000061207	21.9305	0	325.342	25.47	38071.1	0	3.3341	21475.3
freshwater_SRR5714877.contig000762138	121.587	0	103.705	2.13651	0	0	0.132846	21.8999
freshwater_SRR5580654.contig000006632	418.006	0	0	7.6741	0	0	0	0
freshwater_SRR5456989.contig000547999	913.861	0	74.1592	6.11123	0	3.32297	1.32997	1.25742
freshwater_SRR5468116.contig000855486	749.94	0	238.787	4.2635	0	0	0.305885	14.7229
freshwater_SRR5468115.contig000184554	1503.56	0	0	9.94611	0	0	0	0
freshwater_SRR5456989.contig000374911	126.954	0	0	6.83651	0	0	0	0.511509
freshwater_SRR5468114.contig000171064	225.164	0	0	8.70264	0	0	0	0
freshwater_SRR5714877.contig000227358	345.873	0	0	4.06011	0	1.57691	0.180324	0.216984
freshwater_SRR5580654.contig000387288	675.581	0	0	11.3619	0	0	0	0
freshwater_SRR5580653.contig000222665	116.465	1023.41	0	7.78779	0	0	1.21059	0
freshwater_SRR5579952.contig000402326	197.783	0	0	5.4518	0	0	0	0
freshwater_SRR5456989.contig000136496	69.123	0	0	3.00001	0	0	0	0
freshwater_SRR5192446.contig000076631	5.61233	0	0	7.38752	115.026	0	23.733	11255.1
freshwater_SRR5456989.contig000430267	62.3381	0	0	7.62927	0	0	0	0
freshwater_SRR5714877.contig000232270	314.43	497.795	0	20.203	0	89.2555	16.4876	1.41711
freshwater_SRR5468101.contig000043491	215.458	0	0	4.05114	0	0	0.62974	0
freshwater_SRR5468114.contig000014940	851.673	0	0	4.24051	0	0	0	0.396595
freshwater_SRR5714877.contig000012683	66.0856	0	0	1.3981	0	0	0	0
freshwater_SRR5468101.contig000751727	416.231	0	0	177.962	0	10.405	44.9166	1.0738
freshwater_SRR5192446.contig000142915	0	0	0	6.92295	0	0	0.430462	1009.54
freshwater_SRR5580653.contig001656242	139.187	0	0	2.77595	0	0	0	0
freshwater_SRR5580654.contig000264540	611.303	0	0	5.88343	0	0	1.42265	0.244555
freshwater_SRR5579952.contig000132057	8194.87	401.85	0	5.09659	0	0	0	0
freshwater_SRR5580654.contig000636079	181.678	0	0	4.45685	0	0	0	6.66923
freshwater_SRR5456989.contig000745737	93.2314	0	0	8.17392	0	0	0	0
freshwater_SRR5579952.contig000864077	425.446	0	0	5.9965	0	0	0	1.12165
freshwater_SRR5468113.contig000047451_fragment_1	1129.33	0	0	127.893	0	296.306	122.395	17.8897
freshwater_SRR5468113.contig000614624	195.327	0	0	3.93975	0	0	0.306213	51.2168
freshwater_SRR5579952.contig000798761	647.184	0	0	1.4171	0	0	0	1.06027
freshwater_SRR5580654.contig000798389	141.835	0	0	11.6354	0	0	0.401932	20.3131
freshwater_SRR5468115.contig000090358	3893.14	0	0	3.55391	0	0	0.368298	0
freshwater_SRR5580654.contig000027904	10373.9	0	0	7.08286	0	0	0	0
freshwater_SRR5714877.contig000277416	452.25	0	0	27.2481	0	0	0	0
freshwater_SRR5468113.contig000369310	817.536	0	0	3.75835	0	0	0	0
freshwater_SRR5579952.contig000426539	348.383	0	0	12.3376	0	0	2.55714	0
freshwater_SRR5468101.contig000366840	625.143	0	0	4.91672	0	0	0	0
freshwater_SRR5714877.contig000550432	191.808	0	0	10.556	0	0	0	0
freshwater_ERR019478.contig000000011	0.214471	0	0	425.908	0	0	0	0
freshwater_SRR5192446.contig000024143	0.307352	0	0	11.6903	0	0	2.77368	22135.2
freshwater_SRR5456989.contig000734157	77.6648	0	0	3.70179	0	0	0	0.461614
freshwater_SRR5468115.contig000616305	302.499	0	0	4.47463	0	0	0	0
freshwater_SRR5468101.contig000077453	82.7586	0	0	1.50783	0	0	0	0
freshwater_SRR5468113.contig000291595	202.888	0	0	1.47292	0	0	0	0
freshwater_SRR5468116.contig000322638	443.274	0	0	6.83972	0	0	0	0
freshwater_SRR5192446.contig000137723	3.43622	0	0	15.5216	0	0	14.0381	2702.37
freshwater_SRR5192448.contig000103684	3.61516	0	192.486	5.55176	74.0934	0	111.451	3110.92
freshwater_SRR5580653.contig000323107	180.985	0	0	17.9195	0	389.745	4.64255	0
freshwater_SRR5468116.contig000255526	3314.97	0	0	106.662	0	36.575	3.28622	0
freshwater_SRR5456989.contig000796987	619.958	0	0	4.44007	0	0	0	0
freshwater_SRR5468101.contig000246898	81.0775	0	0	2.38031	0	0	8.14027	2.67143
freshwater_SRR5580653.contig000085639	333.106	0	0	0.677251	0	0	0	0
freshwater_SRR5468114.contig000147727	4442.99	0	0	12.3178	0	37.2098	2.55303	1.53603
freshwater_SRR5580653.contig000723644	1367.08	0	289.41	22.6569	0	0	0.370733	0
freshwater_SRR5468113.contig000176581	839.998	0	0	10.1619	0	0	6.60581	0
freshwater_SRR5468116.contig000869874	887.69	0	0	7.25102	0	23.6563	4.50862	1.08505
freshwater_SRR5580654.contig000196834	250.933	0	0	6.17853	0	0	0	0
freshwater_SRR5579952.contig000174846	253.471	0	0	5.10286	0	0	1.98307	0
freshwater_SRR5468101.contig000384993	3937.61	0	0	58.1292	0	417.424	342.879	5.43653
freshwater_SRR5456989.contig000175922	870.521	0	0	1.05155	0	0	0	1.18015
freshwater_SRR5580653.contig001231736	81.4193	0	359.615	4.44522	415.28	0	9.67401	59.3122
freshwater_SRR2147000.contig000072934	15.3722	0	0	3888.65	0	0	15.6459	1.01766
freshwater_SRR5580653.contig001612908	156.842	0	0	5.78191	38.5825	2.24564	6.54829	121.747
freshwater_SRR5468116.contig000282570	287.588	0	0	7.91361	38.9106	13.5884	2.84876	0.467444
freshwater_SRR5468101.contig000160099	333.459	0	0	7.57649	0	0	0.672998	0
freshwater_SRR5579952.contig000262453	491.323	0	0	3.43654	0	0	0	1.28561
freshwater_SRR5580654.contig000515410	1613.38	0	360.626	2.97181	0	0	0	0
freshwater_SRR5580653.contig001171970	3308.46	0	0	28.4258	0	240.938	8.05769	0
freshwater_SRR5714877.contig000533268	429.742	0	0	4.41051	0	0	0	0
freshwater_SRR5580653.contig000969239	246.462	0	59.6037	6.87647	0	1.33538	0.0763521	0
freshwater_SRR5468115.contig000197521	1301.01	0	0	10.2841	0	0	0.639456	0
freshwater_SRR5580653.contig001888860	122.03	0	0	3.14537	0	0	0	0
freshwater_SRR5456989.contig000349806	1825.07	106.506	0	11.887	0	0	0.839912	6.064
freshwater_SRR5192447.contig000107359	0.589434	0	0	14.8339	0	0	0	2061.85
freshwater_SRR5192448.contig000085044	0	0	124.63	1.02703	0	0	0	1263.49
freshwater_SRR5468114.contig000093253	159.633	0	0	4.70813	0	15.3602	0	0
freshwater_SRR5468115.contig000016663	758.998	0	0	5.45969	0	0	0	0
freshwater_SRR5468113.contig000876670	480.968	0	0	2.59088	0	0	0	0
freshwater_SRR5456989.contig000057503	375.507	0	0	4.46898	0	0	0	0
freshwater_SRR5468113.contig000158880	132.567	0	0	5.29441	0	0	0	0
freshwater_SRR5579952.contig000568869	1214.81	297.746	0	6.04199	0	0	0	0
freshwater_SRR5714877.contig000091219	3628.68	0	248.328	3.06959	0	0	0	17.6078
freshwater_SRR5468113.contig000654509	184.546	0	0	2.9629	0	0	27.8649	0.277106
freshwater_SRR5468114.contig000642339	5102.54	0	281.633	22.0481	0	214.532	0	0
freshwater_SRR5580654.contig000403533	706.524	0	0	6.17459	0	0	0.239957	0
freshwater_SRR5192446.contig000084821	0	0	0	15.3243	0	0	0	5629.89
freshwater_SRR5192448.contig000005679	4.00859	0	354.105	35.0168	0	0	0	1014.69
freshwater_SRR5580653.contig000407165	1623.79	0	0	21.47	0	26.5324	122.576	7.30178
freshwater_SRR5714877.contig000058337	219.472	0	0	6.55756	0	5.94274	6.11613	2.86205
freshwater_SRR5580653.contig000419424	5144.43	0	0	9.13741	0	0	2.20949	0
freshwater_SRR5580653.contig000105533	348.383	0	0	1.16528	0	0	4.34735	6.10303
freshwater_SRR5714877.contig000499558	1589.74	0	318.901	55.1874	0	407.25	11.8468	0
freshwater_SRR5579952.contig000520508	2163.86	6507.67	0	23.5816	0	25.6448	65.2494	191.435
freshwater_SRR5468101.contig000703642	370.012	0	0	3.42528	0	0	0	0
freshwater_SRR5192446.contig000020138	5.14806	0	0	3.43526	0	0	0	4567.36
freshwater_SRR5580654.contig000392171	288.802	0	0	9.31398	0	0	0	0
freshwater_SRR5580653.contig001116653	127.792	0	0	1785.52	0	11.4019	5.54131	25.1026
freshwater_SRR5192448.contig000096996	0.181174	0	0	8.70452	0	0	0	535.672
freshwater_SRR5580653.contig001246535	519.276	0	0	4.96699	0	0	0	0
freshwater_SRR5468116.contig000121690	461.185	98.7911	0	9.02122	0	2.72514	3.58373	0
freshwater_SRR5468113.contig000031426	366.374	0	0	4.23566	0	0	0	0.792285
freshwater_SRR5579952.contig000917272	267.222	0	0	4.65169	0	4.59881	3.02386	3.00579
freshwater_SRR5468113.contig000336459	144.542	0	0	16.6319	0	0	0	0
freshwater_SRR5456989.contig000453200	20493.6	216.128	0	14.2537	0	0	3.40879	0
freshwater_SRR5579952.contig000073385	101.611	0	142.27	7.03445	0	6.37493	4.73843	0
freshwater_SRR5579952.contig000347233	1082.52	0	0	12.3322	0	0	0.807163	0
freshwater_SRR5580653.contig000296250	550.38	0	354.645	7.30631	0	0	0	0
freshwater_SRR5580653.contig000179333	108.337	0	0	13.2733	0	15.4656	28.0019	0.709362
freshwater_SRR5580654.contig000223210	3957.42	0	0	7.66195	0	0	1.90565	0
freshwater_SRR5580653.contig000097061	10241.1	0	0	8.09789	0	2.44622	0	0
freshwater_SRR5580654.contig000124255	2282.7	0	307.643	8.87317	0	0	0.394089	0
freshwater_SRR5468113.contig000757805	160.665	0	0	11.236	0	0	1.24758	3.30267
freshwater_SRR5580654.contig000858212	146.19	0	0	8.25833	0	0	0	0.514907
freshwater_SRR5468116.contig000274264	1074.95	0	0	15.0376	0	37.1667	157.679	4.09134
freshwater_SRR5192446.contig000122030	3.67557	0	0	5.11862	0	0	0.397839	9393.96
freshwater_SRR5580654.contig001008270	1438.02	0	0	10.3342	0	0	0	0
freshwater_SRR5580653.contig001284841	83.9616	0	0	4.81091	0	0	1.99425	0.299961
freshwater_SRR5714877.contig000178011	1830.33	0	0	30.1911	0	49.7463	43.5181	0.684515
freshwater_SRR5468114.contig000109223	509.346	0	232.254	7.6557	0	0	1.19006	6.44404
freshwater_SRR5468114.contig000784529	428.44	0	0	8.78708	0	0	0.195133	0
freshwater_SRR5468101.contig000004924	828.702	0	0	5.44589	0	0	0	0
freshwater_SRR5580653.contig001219492	780.139	0	0	3.17292	0	0	0	0
freshwater_SRR5580653.contig001010364	319.264	0	0	5.73059	0	0	1.23343	34.6308
freshwater_SRR5580654.contig000284530	5411.78	0	0	2.77645	0	0	0.431593	0.519336
freshwater_SRR5456989.contig000145922	4009.11	0	0	12.5803	0	0	2.34668	0.470629
freshwater_SRR5468114.contig000013169	728.787	0	0	12.8513	0	0	0	0
freshwater_SRR5580653.contig000382149	279.853	0	0	8.43839	0	0	0	0
freshwater_SRR5456989.contig000516365	435.792	0	0	12.7539	0	0	0.440568	0
freshwater_SRR5579952.contig000783800	208.236	0	0	2.03161	0	0	0	0
freshwater_SRR5456989.contig000598479	298.168	0	0	5.96002	0	0	0	0
freshwater_SRR5468115.contig000422894	3040.05	0	0	7.1777	0	0	1.3389	0
[truncated: 17,211 more rows]
