# Supplementary material for: Insights into the global freshwater virome
Source: Front Microbiol. 2022 Sep 28;13:953500. doi: 10.3389/fmicb.2022.953500 (PMC9554406; doi:10.3389/fmicb.2022.953500)
Supplement: SUPPLEMENTARY TABLE S10 — AMG individual proteins and breakdown of their counts according to biomes and taxonomy. [file Table_10.xlsx]

## Sheet: VIBRANT_AMG_individual_proteins
protein	scaffold	AMG KO	AMG KO name	Pfam	Pfam name	Pathway	SRR Accession	Biome	superkingdom	phylum	class	order	family	genus	species
freshwater_SRR5580654.contig000648710_3	freshwater_SRR5580654.contig000648710	K00558	DNMT1, dcm; DNA (cytosine-5)-methyltransferase 1 [EC:2.1.1.37]	PF00145.17	C-5 cytosine-specific DNA methylase	Amino acid metabolism	SRR5580654	estuary	Viruses	Uroviricota	Caudoviricetes	Caudovirales	Myoviridae	Aurunvirus	Synechococcus virus STIM5*
freshwater_SRR5579952.contig000569954_6	freshwater_SRR5579952.contig000569954	K22227	ahbD; heme synthase			Metabolism of cofactors and vitamins	SRR5579952	estuary	Viruses	Uroviricota	Caudoviricetes	Caudovirales	NA	NA	uncultured Caudovirales phage
freshwater_SRR5468113.contig000634331_3	freshwater_SRR5468113.contig000634331	K02377	TSTA3, fcl; GDP-L-fucose synthase [EC:1.1.1.271]	PF01370.21	NAD dependent epimerase/dehydratase family	Carbohydrate metabolism	SRR5468113	estuary	Viruses	Uroviricota	Caudoviricetes	Caudovirales	NA	NA	uncultured Caudovirales phage
freshwater_SRR5468113.contig000634331_4	freshwater_SRR5468113.contig000634331	K08679	E5.1.3.6; UDP-glucuronate 4-epimerase [EC:5.1.3.6]			Carbohydrate metabolism	SRR5468113	estuary	Viruses	Uroviricota	Caudoviricetes	Caudovirales	NA	NA	uncultured Caudovirales phage
freshwater_SRR5468113.contig000634331_5	freshwater_SRR5468113.contig000634331	K00568	ubiG; 2-polyprenyl-6-hydroxyphenyl methylase / 3-demethylubiquinone-9 3-methyltransferase [EC:2.1.1.222 2.1.1.64]			Metabolism of cofactors and vitamins	SRR5468113	estuary	Viruses	Uroviricota	Caudoviricetes	Caudovirales	NA	NA	uncultured Caudovirales phage
freshwater_SRR5468113.contig000634331_6	freshwater_SRR5468113.contig000634331	K00558	DNMT1, dcm; DNA (cytosine-5)-methyltransferase 1 [EC:2.1.1.37]	PF00145.17	C-5 cytosine-specific DNA methylase	Amino acid metabolism	SRR5468113	estuary	Viruses	Uroviricota	Caudoviricetes	Caudovirales	NA	NA	uncultured Caudovirales phage
freshwater_SRR5580653.contig001530619_8	freshwater_SRR5580653.contig001530619	K00390	cysH; phosphoadenosine phosphosulfate reductase [EC:1.8.4.8 1.8.4.10]			Energy metabolism	SRR5580653	estuary	Viruses	Uroviricota	Caudoviricetes*	Caudovirales*	no support	no support	no support
freshwater_SRR5192448.contig000083288_8	freshwater_SRR5192448.contig000083288	K01711	gmd, GMDS; GDPmannose 4,6-dehydratase [EC:4.2.1.47]	PF16363.5	GDP-mannose 4,6 dehydratase	Carbohydrate metabolism	SRR5192448	WWTP	Viruses	no support	no support	no support	no support	no support	no support
freshwater_SRR5580653.contig001024196_5	freshwater_SRR5580653.contig001024196	K01784	galE, GALE; UDP-glucose 4-epimerase [EC:5.1.3.2]	PF01370.21	NAD dependent epimerase/dehydratase family	Carbohydrate metabolism	SRR5580653	estuary	Viruses	Uroviricota	Caudoviricetes*	Caudovirales*	no support	no support	no support
freshwater_SRR5580653.contig000366560_11	freshwater_SRR5580653.contig000366560	K00558	DNMT1, dcm; DNA (cytosine-5)-methyltransferase 1 [EC:2.1.1.37]	PF00145.17	C-5 cytosine-specific DNA methylase	Amino acid metabolism	SRR5580653	estuary	Viruses	Uroviricota	Caudoviricetes	Caudovirales	NA	NA	uncultured Caudovirales phage
freshwater_SRR5580653.contig000699699_2	freshwater_SRR5580653.contig000699699	K00472	P4HA; prolyl 4-hydroxylase [EC:1.14.11.2]			Amino acid metabolism	SRR5580653	estuary	Viruses	Uroviricota	Caudoviricetes*	Caudovirales*	no support	no support	no support
freshwater_SRR5714877.contig000142201_8	freshwater_SRR5714877.contig000142201	K21480	HO, pbsA1, hmuO; heme oxygenase (biliverdin-producing, ferredoxin) [EC:1.14.15.20]	PF01126.20	Heme oxygenase	Metabolism of cofactors and vitamins	SRR5714877	estuary	Viruses	Uroviricota	Caudoviricetes*	Caudovirales*	no support	no support	no support
freshwater_SRR5714877.contig000142201_13	freshwater_SRR5714877.contig000142201	K00643	E2.3.1.37, ALAS; 5-aminolevulinate synthase [EC:2.3.1.37]	PF00155.21	Aminotransferase class I and II	Amino acid metabolism	SRR5714877	estuary	Viruses	Uroviricota	Caudoviricetes*	Caudovirales*	no support	no support	no support
freshwater_SRR5468116.contig000797734_4	freshwater_SRR5468116.contig000797734	K03279	waaJ, rfaJ; UDP-glucose:(galactosyl)LPS alpha-1,2-glucosyltransferase [EC:2.4.1.58]	PF01501.20	Glycosyl transferase family 8	Glycan biosynthesis and metabolism	SRR5468116	estuary	Viruses	Uroviricota	Caudoviricetes	Caudovirales	NA	NA	uncultured Caudovirales phage
freshwater_SRR5714877.contig000420740_4	freshwater_SRR5714877.contig000420740	K01710	E4.2.1.46, rfbB, rffG; dTDP-glucose 4,6-dehydratase [EC:4.2.1.46]	PF16363.5	GDP-mannose 4,6 dehydratase	Metabolism of terpenoids and polyketides	SRR5714877	estuary	Viruses	Uroviricota	Caudoviricetes	Caudovirales	NA	NA	uncultured Caudovirales phage
freshwater_SRR5468113.contig000179817_1	freshwater_SRR5468113.contig000179817	K02473	wbpP; UDP-N-acetylglucosamine 4-epimerase [EC:5.1.3.7]	PF01370.21	NAD dependent epimerase/dehydratase family	Carbohydrate metabolism	SRR5468113	estuary	Viruses	no support	no support	no support	no support	no support	no support
freshwater_SRR5714877.contig000122507_12	freshwater_SRR5714877.contig000122507	K01738	cysK; cysteine synthase [EC:2.5.1.47]	PF00291.25	Pyridoxal-phosphate dependent enzyme	Energy metabolism	SRR5714877	estuary	Viruses	Uroviricota	Caudoviricetes	Caudovirales	NA	NA	uncultured Caudovirales phage
freshwater_SRR5468113.contig000165514_3	freshwater_SRR5468113.contig000165514	K00558	DNMT1, dcm; DNA (cytosine-5)-methyltransferase 1 [EC:2.1.1.37]			Amino acid metabolism	SRR5468113	estuary	Viruses	Uroviricota	Caudoviricetes	Caudovirales	NA	NA	uncultured Caudovirales phage
freshwater_SRR5468116.contig000593106_9	freshwater_SRR5468116.contig000593106	K00390	cysH; phosphoadenosine phosphosulfate reductase [EC:1.8.4.8 1.8.4.10]			Energy metabolism	SRR5468116	estuary	Viruses	Uroviricota	Caudoviricetes	Caudovirales	NA	NA	uncultured Caudovirales phage
freshwater_SRR5580653.contig001755434_2	freshwater_SRR5580653.contig001755434	K00390	cysH; phosphoadenosine phosphosulfate reductase [EC:1.8.4.8 1.8.4.10]	PF11922.8	Domain of unknown function (DUF3440)	Energy metabolism	SRR5580653	estuary	Viruses	no support	no support	no support	no support	no support	no support
freshwater_SRR5714877.contig000516372_4	freshwater_SRR5714877.contig000516372	K16011	algA, xanB, rfbA, wbpW, pslB; mannose-1-phosphate guanylyltransferase / mannose-6-phosphate isomerase [EC:2.7.7.13 5.3.1.8]	PF01050.18	Mannose-6-phosphate isomerase	Carbohydrate metabolism	SRR5714877	estuary	Viruses	Uroviricota	Caudoviricetes*	Caudovirales*	no support	no support	no support
freshwater_SRR5579952.contig000409628_3	freshwater_SRR5579952.contig000409628	K00012	UGDH, ugd; UDPglucose 6-dehydrogenase [EC:1.1.1.22]	PF00984.19	UDP-glucose/GDP-mannose dehydrogenase family, central domain	Carbohydrate metabolism	SRR5579952	estuary	Viruses	no support	no support	no support	no support	no support	no support
freshwater_SRR5579952.contig000145918_39	freshwater_SRR5579952.contig000145918	K01627	kdsA; 2-dehydro-3-deoxyphosphooctonate aldolase (KDO 8-P synthase) [EC:2.5.1.55]	PF00793.20	DAHP synthetase I family	Glycan biosynthesis and metabolism	SRR5579952	estuary	Viruses	Uroviricota	Caudoviricetes*	Caudovirales*	no support	no support	no support
freshwater_SRR5579952.contig000145918_40	freshwater_SRR5579952.contig000145918	K00979	kdsB; 3-deoxy-manno-octulosonate cytidylyltransferase (CMP-KDO synthetase) [EC:2.7.7.38]	PF02348.19	Cytidylyltransferase	Glycan biosynthesis and metabolism	SRR5579952	estuary	Viruses	Uroviricota	Caudoviricetes*	Caudovirales*	no support	no support	no support
freshwater_SRR5468114.contig000483048_1	freshwater_SRR5468114.contig000483048	K00558	DNMT1, dcm; DNA (cytosine-5)-methyltransferase 1 [EC:2.1.1.37]	PF00145.17	C-5 cytosine-specific DNA methylase	Amino acid metabolism	SRR5468114	estuary	Viruses	Uroviricota	Caudoviricetes	Caudovirales	Siphoviridae	NA	uncultured Mediterranean phage uvMED
freshwater_SRR5714877.contig000730678_6	freshwater_SRR5714877.contig000730678	K14266	prnA, rebH, ktzQ; tryptophan 7-halogenase [EC:1.14.19.9]			Biosynthesis of other secondary metabolites	SRR5714877	estuary	Viruses	Uroviricota	Caudoviricetes	Caudovirales	Myoviridae	no support	no support
freshwater_SRR5456989.contig000176413_4	freshwater_SRR5456989.contig000176413	K14266	prnA, rebH, ktzQ; tryptophan 7-halogenase [EC:1.14.19.9]	PF04820.14	Tryptophan halogenase	Biosynthesis of other secondary metabolites	SRR5456989	estuary	Viruses	no support	no support	no support	no support	no support	no support
freshwater_SRR5192448.contig000028800_13	freshwater_SRR5192448.contig000028800	K00820	glmS, GFPT; glutamine---fructose-6-phosphate transaminase (isomerizing) [EC:2.6.1.16]	PF13522.6	Glutamine amidotransferase domain	Carbohydrate metabolism	SRR5192448	WWTP	Viruses	Uroviricota	Caudoviricetes	Caudovirales	Podoviridae	no support	no support
freshwater_SRR5468113.contig000851487_3	freshwater_SRR5468113.contig000851487	K00472	P4HA; prolyl 4-hydroxylase [EC:1.14.11.2]	PF13640.6	2OG-Fe(II) oxygenase superfamily	Amino acid metabolism	SRR5468113	estuary	Viruses	Nucleocytoviricota	Megaviricetes	Imitervirales	Mimiviridae	NA	Moumouvirus
freshwater_SRR5468114.contig000215062_2	freshwater_SRR5468114.contig000215062	K00558	DNMT1, dcm; DNA (cytosine-5)-methyltransferase 1 [EC:2.1.1.37]	PF00145.17	C-5 cytosine-specific DNA methylase	Amino acid metabolism	SRR5468114	estuary	Viruses	Uroviricota	Caudoviricetes	Caudovirales	Myoviridae	no support	no support
freshwater_SRR5192448.contig000129418_1	freshwater_SRR5192448.contig000129418	K00558	DNMT1, dcm; DNA (cytosine-5)-methyltransferase 1 [EC:2.1.1.37]	PF00145.17	C-5 cytosine-specific DNA methylase	Amino acid metabolism	SRR5192448	WWTP	Viruses	Uroviricota	Caudoviricetes	Caudovirales	NA	NA	uncultured Caudovirales phage
freshwater_SRR5468113.contig000025316_11	freshwater_SRR5468113.contig000025316	K00558	DNMT1, dcm; DNA (cytosine-5)-methyltransferase 1 [EC:2.1.1.37]	PF00145.17	C-5 cytosine-specific DNA methylase	Amino acid metabolism	SRR5468113	estuary	Viruses	Uroviricota	Caudoviricetes	Caudovirales	Podoviridae	NA	Pelagibacter phage HTVC023P
freshwater_SRR5580654.contig000503096_4	freshwater_SRR5580654.contig000503096	K00558	DNMT1, dcm; DNA (cytosine-5)-methyltransferase 1 [EC:2.1.1.37]			Amino acid metabolism	SRR5580654	estuary	Viruses	Uroviricota	Caudoviricetes*	Caudovirales*	no support	no support	no support
freshwater_SRR5456989.contig000388653_7	freshwater_SRR5456989.contig000388653	K00558	DNMT1, dcm; DNA (cytosine-5)-methyltransferase 1 [EC:2.1.1.37]	PF00145.17	C-5 cytosine-specific DNA methylase	Amino acid metabolism	SRR5456989	estuary	Viruses	Uroviricota	Caudoviricetes	Caudovirales	Siphoviridae	no support	no support
freshwater_SRR5579952.contig000819694_4	freshwater_SRR5579952.contig000819694	K01627	kdsA; 2-dehydro-3-deoxyphosphooctonate aldolase (KDO 8-P synthase) [EC:2.5.1.55]	PF00793.20	DAHP synthetase I family	Glycan biosynthesis and metabolism	SRR5579952	estuary	Viruses	no support	no support	no support	no support	no support	no support
freshwater_SRR5714877.contig000564268_2	freshwater_SRR5714877.contig000564268	K12452	ascC, ddhC, rfbH; CDP-4-dehydro-6-deoxyglucose reductase, E1 [EC:1.17.1.1]	PF01041.17	DegT/DnrJ/EryC1/StrS aminotransferase family	Carbohydrate metabolism	SRR5714877	estuary	Viruses	no support	no support	no support	no support	no support	no support
freshwater_SRR5468116.contig000536471_3	freshwater_SRR5468116.contig000536471	K01495	GCH1, folE; GTP cyclohydrolase IA [EC:3.5.4.16]	PF01227.22	GTP cyclohydrolase I	Metabolism of cofactors and vitamins	SRR5468116	estuary	Viruses	NA	NA	NA	NA	NA	uncultured virus
freshwater_SRR5580653.contig001599071_5	freshwater_SRR5580653.contig001599071	K07260	vanY; zinc D-Ala-D-Ala carboxypeptidase [EC:3.4.17.14]	PF02557.17	D-alanyl-D-alanine carboxypeptidase	Glycan biosynthesis and metabolism	SRR5580653	estuary	Viruses	Uroviricota	Caudoviricetes	Caudovirales	NA	NA	uncultured Caudovirales phage
freshwater_SRR5580653.contig001599071_17	freshwater_SRR5580653.contig001599071	K00820	glmS, GFPT; glutamine---fructose-6-phosphate transaminase (isomerizing) [EC:2.6.1.16]	PF13522.6	Glutamine amidotransferase domain	Carbohydrate metabolism	SRR5580653	estuary	Viruses	Uroviricota	Caudoviricetes	Caudovirales	NA	NA	uncultured Caudovirales phage
freshwater_SRR5580653.contig001599071_23	freshwater_SRR5580653.contig001599071	K06920	queC; 7-cyano-7-deazaguanine synthase [EC:6.3.4.20]	PF06508.13	Queuosine biosynthesis protein QueC	Metabolism of cofactors and vitamins	SRR5580653	estuary	Viruses	Uroviricota	Caudoviricetes	Caudovirales	NA	NA	uncultured Caudovirales phage
freshwater_SRR5580653.contig001599071_24	freshwater_SRR5580653.contig001599071	K01737	queD, ptpS, PTS; 6-pyruvoyltetrahydropterin/6-carboxytetrahydropterin synthase [EC:4.2.3.12 4.1.2.50]	PF01242.19	6-pyruvoyl tetrahydropterin synthase	Metabolism of cofactors and vitamins	SRR5580653	estuary	Viruses	Uroviricota	Caudoviricetes	Caudovirales	NA	NA	uncultured Caudovirales phage
freshwater_SRR5580653.contig001599071_25	freshwater_SRR5580653.contig001599071	K10026	queE; 7-carboxy-7-deazaguanine synthase [EC:4.3.99.3]	PF13394.6	4Fe-4S single cluster domain	Metabolism of cofactors and vitamins	SRR5580653	estuary	Viruses	Uroviricota	Caudoviricetes	Caudovirales	NA	NA	uncultured Caudovirales phage
freshwater_SRR5580653.contig001599071_26	freshwater_SRR5580653.contig001599071	K01495	GCH1, folE; GTP cyclohydrolase IA [EC:3.5.4.16]	PF01227.22	GTP cyclohydrolase I	Metabolism of cofactors and vitamins	SRR5580653	estuary	Viruses	Uroviricota	Caudoviricetes	Caudovirales	NA	NA	uncultured Caudovirales phage
freshwater_SRR5468101.contig000128810_4	freshwater_SRR5468101.contig000128810	K01711	gmd, GMDS; GDPmannose 4,6-dehydratase [EC:4.2.1.47]	PF16363.5	GDP-mannose 4,6 dehydratase	Carbohydrate metabolism	SRR5468101	estuary	Viruses	Uroviricota	Caudoviricetes*	Caudovirales*	no support	no support	no support
freshwater_SRR5468101.contig000128810_5	freshwater_SRR5468101.contig000128810	K02377	TSTA3, fcl; GDP-L-fucose synthase [EC:1.1.1.271]	PF01370.21	NAD dependent epimerase/dehydratase family	Carbohydrate metabolism	SRR5468101	estuary	Viruses	Uroviricota	Caudoviricetes*	Caudovirales*	no support	no support	no support
freshwater_SRR5714877.contig000486552_1	freshwater_SRR5714877.contig000486552	K00558	DNMT1, dcm; DNA (cytosine-5)-methyltransferase 1 [EC:2.1.1.37]	PF00145.17	C-5 cytosine-specific DNA methylase	Amino acid metabolism	SRR5714877	estuary	Viruses	Uroviricota	Caudoviricetes	Caudovirales	NA	NA	uncultured Caudovirales phage
freshwater_SRR5468116.contig000810067_2	freshwater_SRR5468116.contig000810067	K14266	prnA, rebH, ktzQ; tryptophan 7-halogenase [EC:1.14.19.9]	PF04820.14	Tryptophan halogenase	Biosynthesis of other secondary metabolites	SRR5468116	estuary	Viruses	Uroviricota	Caudoviricetes	Caudovirales	Myoviridae	NA	Pelagibacter phage HTVC008M
freshwater_SRR5580653.contig000394103_5	freshwater_SRR5580653.contig000394103	K01710	E4.2.1.46, rfbB, rffG; dTDP-glucose 4,6-dehydratase [EC:4.2.1.46]	PF16363.5	GDP-mannose 4,6 dehydratase	Metabolism of terpenoids and polyketides	SRR5580653	estuary	Viruses	Uroviricota	Caudoviricetes	Caudovirales	NA	NA	uncultured Caudovirales phage
freshwater_SRR5580653.contig000394103_6	freshwater_SRR5580653.contig000394103	K13010	per, rfbE; perosamine synthetase [EC:2.6.1.102]	PF01041.17	DegT/DnrJ/EryC1/StrS aminotransferase family	Carbohydrate metabolism	SRR5580653	estuary	Viruses	Uroviricota	Caudoviricetes	Caudovirales	NA	NA	uncultured Caudovirales phage
freshwater_SRR5580653.contig000743750_7	freshwater_SRR5580653.contig000743750	K16150	K16150; glycogen synthase [EC:2.4.1.11]	PF13692.6	Glycosyl transferases group 1	Carbohydrate metabolism	SRR5580653	estuary	Viruses	NA	NA	NA	NA	NA	Prokaryotic dsDNA virus sp.
freshwater_SRR5579952.contig001037257_7	freshwater_SRR5579952.contig001037257	K00992	murU; N-acetyl-alpha-D-muramate 1-phosphate uridylyltransferase [EC:2.7.7.99]	PF12804.7	MobA-like NTP transferase domain	Carbohydrate metabolism	SRR5579952	estuary	Viruses	Uroviricota	Caudoviricetes	Caudovirales	NA	NA	uncultured Caudovirales phage
freshwater_SRR5579952.contig001037257_9	freshwater_SRR5579952.contig001037257	K03272	gmhC, hldE, waaE, rfaE; D-beta-D-heptose 7-phosphate kinase / D-beta-D-heptose 1-phosphate adenosyltransferase [EC:2.7.1.167 2.7.7.70]	PF01050.18	Mannose-6-phosphate isomerase	Glycan biosynthesis and metabolism	SRR5579952	estuary	Viruses	Uroviricota	Caudoviricetes	Caudovirales	NA	NA	uncultured Caudovirales phage
freshwater_SRR5580654.contig000762246_6	freshwater_SRR5580654.contig000762246	K01628	fucA; L-fuculose-phosphate aldolase [EC:4.1.2.17]	PF00596.21	Class II Aldolase and Adducin N-terminal domain	Carbohydrate metabolism	SRR5580654	estuary	Viruses	Uroviricota	Caudoviricetes*	Caudovirales*	no support	no support	no support
freshwater_SRR5468115.contig000012861_10	freshwater_SRR5468115.contig000012861	K00287	DHFR, folA; dihydrofolate reductase [EC:1.5.1.3]	PF00186.19	Dihydrofolate reductase	Metabolism of cofactors and vitamins	SRR5468115	estuary	Viruses	Uroviricota	Caudoviricetes*	Caudovirales*	no support	no support	no support
freshwater_SRR5714877.contig000390626_2	freshwater_SRR5714877.contig000390626	K01711	gmd, GMDS; GDPmannose 4,6-dehydratase [EC:4.2.1.47]	PF16363.5	GDP-mannose 4,6 dehydratase	Carbohydrate metabolism	SRR5714877	estuary	Viruses	no support	no support	no support	no support	no support	no support
freshwater_SRR5468116.contig000342298_4	freshwater_SRR5468116.contig000342298	K00472	P4HA; prolyl 4-hydroxylase [EC:1.14.11.2]	PF13640.6	2OG-Fe(II) oxygenase superfamily	Amino acid metabolism	SRR5468116	estuary	Viruses	Uroviricota	Caudoviricetes*	Caudovirales*	no support	no support	no support
freshwater_SRR5579952.contig000134841_4	freshwater_SRR5579952.contig000134841	K09474	phoN; acid phosphatase (class A) [EC:3.1.3.2]			Metabolism of cofactors and vitamins	SRR5579952	estuary	Viruses	no support	no support	no support	no support	no support	no support
freshwater_SRR5468115.contig000368926_2	freshwater_SRR5468115.contig000368926	K10026	queE; 7-carboxy-7-deazaguanine synthase [EC:4.3.99.3]			Metabolism of cofactors and vitamins	SRR5468115	estuary	Viruses	no support	no support	no support	no support	no support	no support
freshwater_SRR5714877.contig000499658_2	freshwater_SRR5714877.contig000499658	K03270	kdsC; 3-deoxy-D-manno-octulosonate 8-phosphate phosphatase (KDO 8-P phosphatase) [EC:3.1.3.45]			Glycan biosynthesis and metabolism	SRR5714877	estuary	Viruses	no support	no support	no support	no support	no support	no support
freshwater_SRR5580654.contig000535891_3	freshwater_SRR5580654.contig000535891	K00737	MGAT3; beta-1,4-mannosyl-glycoprotein beta-1,4-N-acetylglucosaminyltransferase [EC:2.4.1.144]	PF04724.13	Glycosyltransferase family 17	Glycan biosynthesis and metabolism	SRR5580654	estuary	Viruses	Uroviricota	Caudoviricetes	Caudovirales	Myoviridae	no support	no support
freshwater_SRR5580654.contig000535891_5	freshwater_SRR5580654.contig000535891	K01790	rfbC, rmlC; dTDP-4-dehydrorhamnose 3,5-epimerase [EC:5.1.3.13]	PF00908.17	dTDP-4-dehydrorhamnose 3,5-epimerase	Metabolism of terpenoids and polyketides	SRR5580654	estuary	Viruses	Uroviricota	Caudoviricetes	Caudovirales	Myoviridae	no support	no support
freshwater_SRR5580654.contig000535891_7	freshwater_SRR5580654.contig000535891	K01710	E4.2.1.46, rfbB, rffG; dTDP-glucose 4,6-dehydratase [EC:4.2.1.46]	PF01370.21	NAD dependent epimerase/dehydratase family	Metabolism of terpenoids and polyketides	SRR5580654	estuary	Viruses	Uroviricota	Caudoviricetes	Caudovirales	Myoviridae	no support	no support
freshwater_SRR5580654.contig000535891_8	freshwater_SRR5580654.contig000535891	K12452	ascC, ddhC, rfbH; CDP-4-dehydro-6-deoxyglucose reductase, E1 [EC:1.17.1.1]	PF01041.17	DegT/DnrJ/EryC1/StrS aminotransferase family	Carbohydrate metabolism	SRR5580654	estuary	Viruses	Uroviricota	Caudoviricetes	Caudovirales	Myoviridae	no support	no support
freshwater_SRR5714877.contig000603066_11	freshwater_SRR5714877.contig000603066	K14652	ribBA; 3,4-dihydroxy 2-butanone 4-phosphate synthase / GTP cyclohydrolase II [EC:4.1.99.12 3.5.4.25]	PF00926.19	3,4-dihydroxy-2-butanone 4-phosphate synthase	Metabolism of cofactors and vitamins	SRR5714877	estuary	Viruses	Uroviricota	Caudoviricetes	Caudovirales	Myoviridae	Llyrvirus	Synechococcus virus SSKS1*
freshwater_SRR5192448.contig000030030_5	freshwater_SRR5192448.contig000030030	K00558	DNMT1, dcm; DNA (cytosine-5)-methyltransferase 1 [EC:2.1.1.37]	PF00145.17	C-5 cytosine-specific DNA methylase	Amino acid metabolism	SRR5192448	WWTP	Viruses	Uroviricota	Caudoviricetes	Caudovirales	NA	NA	uncultured Caudovirales phage
freshwater_SRR5468114.contig000640190_6	freshwater_SRR5468114.contig000640190	K03272	gmhC, hldE, waaE, rfaE; D-beta-D-heptose 7-phosphate kinase / D-beta-D-heptose 1-phosphate adenosyltransferase [EC:2.7.1.167 2.7.7.70]	PF01467.26	Cytidylyltransferase-like	Glycan biosynthesis and metabolism	SRR5468114	estuary	Viruses	NA	NA	NA	NA	NA	Prokaryotic dsDNA virus sp.
freshwater_SRR5456989.contig000176662_8	freshwater_SRR5456989.contig000176662	K00390	cysH; phosphoadenosine phosphosulfate reductase [EC:1.8.4.8 1.8.4.10]	PF01507.19	Phosphoadenosine phosphosulfate reductase family	Energy metabolism	SRR5456989	estuary	Viruses	no support	no support	no support	no support	no support	no support
freshwater_SRR5456989.contig000176662_9	freshwater_SRR5456989.contig000176662	K17398	DNMT3A; DNA (cytosine-5)-methyltransferase 3A [EC:2.1.1.37]	PF00145.17	C-5 cytosine-specific DNA methylase	Amino acid metabolism	SRR5456989	estuary	Viruses	no support	no support	no support	no support	no support	no support
freshwater_SRR5468113.contig000524431_10	freshwater_SRR5468113.contig000524431	K13522	K13522, nadM; bifunctional NMN adenylyltransferase/nudix hydrolase [EC:2.7.7.1 3.6.1.-]	PF00293.28	NUDIX domain	Metabolism of cofactors and vitamins	SRR5468113	estuary	Viruses	Uroviricota	Caudoviricetes*	Caudovirales*	no support	no support	no support
freshwater_SRR5468113.contig000445958_15	freshwater_SRR5468113.contig000445958	K00558	DNMT1, dcm; DNA (cytosine-5)-methyltransferase 1 [EC:2.1.1.37]	PF00145.17	C-5 cytosine-specific DNA methylase	Amino acid metabolism	SRR5468113	estuary	Viruses	NA	NA	NA	NA	NA	Prokaryotic dsDNA virus sp.
freshwater_SRR5580653.contig000062479_3	freshwater_SRR5580653.contig000062479	K02703	psbA; photosystem II P680 reaction center D1 protein [EC:1.10.3.9]	PF00124.19	Photosynthetic reaction centre protein	Energy metabolism	SRR5580653	estuary	Viruses	Uroviricota	Caudoviricetes*	Caudovirales*	no support	no support	no support
freshwater_SRR5468113.contig000324516_3	freshwater_SRR5468113.contig000324516	K00472	P4HA; prolyl 4-hydroxylase [EC:1.14.11.2]	PF13640.6	2OG-Fe(II) oxygenase superfamily	Amino acid metabolism	SRR5468113	estuary	Viruses	Uroviricota	Caudoviricetes	Caudovirales	NA	NA	uncultured Caudovirales phage
freshwater_SRR5468113.contig000217803_1	freshwater_SRR5468113.contig000217803	K00558	DNMT1, dcm; DNA (cytosine-5)-methyltransferase 1 [EC:2.1.1.37]	PF00145.17	C-5 cytosine-specific DNA methylase	Amino acid metabolism	SRR5468113	estuary	Viruses	Uroviricota	Caudoviricetes	Caudovirales	NA	NA	uncultured Caudovirales phage
freshwater_SRR5468115.contig000275381_5	freshwater_SRR5468115.contig000275381	K17398	DNMT3A; DNA (cytosine-5)-methyltransferase 3A [EC:2.1.1.37]	PF00145.17	C-5 cytosine-specific DNA methylase	Amino acid metabolism	SRR5468115	estuary	Viruses	Uroviricota	Caudoviricetes	Caudovirales	NA	NA	uncultured Caudovirales phage
freshwater_SRR5580653.contig000163740_6	freshwater_SRR5580653.contig000163740	K09882	cobS; cobaltochelatase CobS [EC:6.6.1.2]	PF07728.14	AAA domain (dynein-related subfamily)	Metabolism of cofactors and vitamins	SRR5580653	estuary	Viruses	Uroviricota	Caudoviricetes*	Caudovirales*	no support	no support	no support
freshwater_SRR5580653.contig000163740_39	freshwater_SRR5580653.contig000163740	K02843	waaF, rfaF; heptosyltransferase II [EC:2.4.-.-]			Glycan biosynthesis and metabolism	SRR5580653	estuary	Viruses	Uroviricota	Caudoviricetes*	Caudovirales*	no support	no support	no support
freshwater_SRR5580653.contig000163740_43	freshwater_SRR5580653.contig000163740	K03272	gmhC, hldE, waaE, rfaE; D-beta-D-heptose 7-phosphate kinase / D-beta-D-heptose 1-phosphate adenosyltransferase [EC:2.7.1.167 2.7.7.70]	PF00294.24	pfkB family carbohydrate kinase	Glycan biosynthesis and metabolism	SRR5580653	estuary	Viruses	Uroviricota	Caudoviricetes*	Caudovirales*	no support	no support	no support
freshwater_SRR5579952.contig000643757_5	freshwater_SRR5579952.contig000643757	K07404	pgl; 6-phosphogluconolactonase [EC:3.1.1.31]	PF08450.12	SMP-30/Gluconolactonase/LRE-like region	Carbohydrate metabolism	SRR5579952	estuary	Viruses	Uroviricota	Caudoviricetes*	Caudovirales*	no support	no support	no support
freshwater_SRR5579952.contig000180115_1	freshwater_SRR5579952.contig000180115	K01495	GCH1, folE; GTP cyclohydrolase IA [EC:3.5.4.16]	PF01227.22	GTP cyclohydrolase I	Metabolism of cofactors and vitamins	SRR5579952	estuary	Viruses	NA	NA	NA	NA	NA	uncultured virus
freshwater_SRR5468114.contig000550073_2	freshwater_SRR5468114.contig000550073	K01613	psd, PISD; phosphatidylserine decarboxylase [EC:4.1.1.65]	PF02666.15	Phosphatidylserine decarboxylase	Lipid metabolism	SRR5468114	estuary	Viruses	Uroviricota	Caudoviricetes	Caudovirales	NA	NA	uncultured Caudovirales phage
freshwater_SRR5580653.contig000658694_15	freshwater_SRR5580653.contig000658694	K07404	pgl; 6-phosphogluconolactonase [EC:3.1.1.31]	PF08450.12	SMP-30/Gluconolactonase/LRE-like region	Carbohydrate metabolism	SRR5580653	estuary	Viruses	Uroviricota	Caudoviricetes*	Caudovirales*	no support	no support	no support
freshwater_SRR5714877.contig000719596_5	freshwater_SRR5714877.contig000719596	K01613	psd, PISD; phosphatidylserine decarboxylase [EC:4.1.1.65]	PF02666.15	Phosphatidylserine decarboxylase	Lipid metabolism	SRR5714877	estuary	Viruses	no support	no support	no support	no support	no support	no support
freshwater_SRR5714877.contig000418869_6	freshwater_SRR5714877.contig000418869	K00012	UGDH, ugd; UDPglucose 6-dehydrogenase [EC:1.1.1.22]	PF00984.19	UDP-glucose/GDP-mannose dehydrogenase family, central domain	Carbohydrate metabolism	SRR5714877	estuary	Viruses	NA	NA	NA	NA	NA	Prokaryotic dsDNA virus sp.
freshwater_SRR5580653.contig000132539_1	freshwater_SRR5580653.contig000132539	K16150	K16150; glycogen synthase [EC:2.4.1.11]	PF00534.20	Glycosyl transferases group 1	Carbohydrate metabolism	SRR5580653	estuary	Viruses	Uroviricota	Caudoviricetes	Caudovirales	NA	NA	uncultured Caudovirales phage
freshwater_SRR5468114.contig000586862_4	freshwater_SRR5468114.contig000586862	K21140	mec; [CysO sulfur-carrier protein]-S-L-cysteine hydrolase [EC:3.13.1.6]	PF14464.6	Prokaryotic homologs of the JAB domain	Sulfur relay	SRR5468114	estuary	Viruses	no support	no support	no support	no support	no support	no support
freshwater_SRR5468116.contig000763697_4	freshwater_SRR5468116.contig000763697	K00558	DNMT1, dcm; DNA (cytosine-5)-methyltransferase 1 [EC:2.1.1.37]	PF00145.17	C-5 cytosine-specific DNA methylase	Amino acid metabolism	SRR5468116	estuary	Viruses	Uroviricota	Caudoviricetes	Caudovirales	NA	NA	uncultured Caudovirales phage
freshwater_SRR5192446.contig000183008_2	freshwater_SRR5192446.contig000183008	K00558	DNMT1, dcm; DNA (cytosine-5)-methyltransferase 1 [EC:2.1.1.37]	PF00145.17	C-5 cytosine-specific DNA methylase	Amino acid metabolism	SRR5192446	WWTP	Viruses	Uroviricota	Caudoviricetes*	Caudovirales*	no support	no support	no support
freshwater_SRR5579952.contig000888787_29	freshwater_SRR5579952.contig000888787	K02706	psbD; photosystem II P680 reaction center D2 protein [EC:1.10.3.9]	PF00124.19	Photosynthetic reaction centre protein	Energy metabolism	SRR5579952	estuary	Viruses	Uroviricota	Caudoviricetes	Caudovirales	Myoviridae	no support	no support
freshwater_SRR5714877.contig000596164_13	freshwater_SRR5714877.contig000596164	K16011	algA, xanB, rfbA, wbpW, pslB; mannose-1-phosphate guanylyltransferase / mannose-6-phosphate isomerase [EC:2.7.7.13 5.3.1.8]	PF01050.18	Mannose-6-phosphate isomerase	Carbohydrate metabolism	SRR5714877	estuary	Viruses	Uroviricota	Caudoviricetes	Caudovirales	Myoviridae	no support	no support
freshwater_SRR5714877.contig000596164_14	freshwater_SRR5714877.contig000596164	K01916	nadE; NAD+ synthase [EC:6.3.1.5]	PF02540.17	NAD synthase	Metabolism of cofactors and vitamins	SRR5714877	estuary	Viruses	Uroviricota	Caudoviricetes	Caudovirales	Myoviridae	no support	no support
freshwater_SRR5714877.contig000596164_16	freshwater_SRR5714877.contig000596164	K00012	UGDH, ugd; UDPglucose 6-dehydrogenase [EC:1.1.1.22]	PF03721.14	UDP-glucose/GDP-mannose dehydrogenase family, NAD binding domain	Carbohydrate metabolism	SRR5714877	estuary	Viruses	Uroviricota	Caudoviricetes	Caudovirales	Myoviridae	no support	no support
freshwater_SRR5714877.contig000596164_19	freshwater_SRR5714877.contig000596164	K01711	gmd, GMDS; GDPmannose 4,6-dehydratase [EC:4.2.1.47]	PF16363.5	GDP-mannose 4,6 dehydratase	Carbohydrate metabolism	SRR5714877	estuary	Viruses	Uroviricota	Caudoviricetes	Caudovirales	Myoviridae	no support	no support
freshwater_SRR5714877.contig000596164_20	freshwater_SRR5714877.contig000596164	K02377	TSTA3, fcl; GDP-L-fucose synthase [EC:1.1.1.271]	PF01370.21	NAD dependent epimerase/dehydratase family	Carbohydrate metabolism	SRR5714877	estuary	Viruses	Uroviricota	Caudoviricetes	Caudovirales	Myoviridae	no support	no support
freshwater_SRR5714877.contig000596164_21	freshwater_SRR5714877.contig000596164	K12452	ascC, ddhC, rfbH; CDP-4-dehydro-6-deoxyglucose reductase, E1 [EC:1.17.1.1]	PF01041.17	DegT/DnrJ/EryC1/StrS aminotransferase family	Carbohydrate metabolism	SRR5714877	estuary	Viruses	Uroviricota	Caudoviricetes	Caudovirales	Myoviridae	no support	no support
freshwater_SRR5714877.contig000596164_22	freshwater_SRR5714877.contig000596164	K01784	galE, GALE; UDP-glucose 4-epimerase [EC:5.1.3.2]	PF01370.21	NAD dependent epimerase/dehydratase family	Carbohydrate metabolism	SRR5714877	estuary	Viruses	Uroviricota	Caudoviricetes	Caudovirales	Myoviridae	no support	no support
freshwater_SRR5714877.contig000279725_6	freshwater_SRR5714877.contig000279725	K00709	ABO; histo-blood group ABO system transferase [EC:2.4.1.40 2.4.1.37]	PF03414.13	Glycosyltransferase family 6	Glycan biosynthesis and metabolism	SRR5714877	estuary	Viruses	Uroviricota	Caudoviricetes	Caudovirales	Myoviridae	no support	no support
freshwater_SRR5580653.contig000548462_4	freshwater_SRR5580653.contig000548462	K01738	cysK; cysteine synthase [EC:2.5.1.47]	PF00291.25	Pyridoxal-phosphate dependent enzyme	Energy metabolism	SRR5580653	estuary	Viruses	no support	no support	no support	no support	no support	no support
freshwater_SRR5580654.contig000001644_1	freshwater_SRR5580654.contig000001644	K17398	DNMT3A; DNA (cytosine-5)-methyltransferase 3A [EC:2.1.1.37]	PF00145.17	C-5 cytosine-specific DNA methylase	Amino acid metabolism	SRR5580654	estuary	Viruses	Uroviricota	Caudoviricetes*	Caudovirales*	no support	no support	no support
freshwater_SRR5580653.contig001465070_3	freshwater_SRR5580653.contig001465070	K00558	DNMT1, dcm; DNA (cytosine-5)-methyltransferase 1 [EC:2.1.1.37]	PF00145.17	C-5 cytosine-specific DNA methylase	Amino acid metabolism	SRR5580653	estuary	Viruses	NA	NA	NA	NA	NA	Prokaryotic dsDNA virus sp.
freshwater_SRR5579952.contig000510090_1	freshwater_SRR5579952.contig000510090	K06920	queC; 7-cyano-7-deazaguanine synthase [EC:6.3.4.20]	PF06508.13	Queuosine biosynthesis protein QueC	Metabolism of cofactors and vitamins	SRR5579952	estuary	Viruses	NA	NA	NA	NA	NA	Prokaryotic dsDNA virus sp.
freshwater_SRR5579952.contig000222548_8	freshwater_SRR5579952.contig000222548	K14335	pimC; alpha-1,6-mannosyltransferase [EC:2.4.1.-]	PF13692.6	Glycosyl transferases group 1	Glycan biosynthesis and metabolism	SRR5579952	estuary	Viruses	Uroviricota	Caudoviricetes	Caudovirales	Siphoviridae	NA	uncultured Mediterranean phage uvMED
freshwater_SRR5579952.contig000222548_18	freshwater_SRR5579952.contig000222548	K22227	ahbD; heme synthase			Metabolism of cofactors and vitamins	SRR5579952	estuary	Viruses	Uroviricota	Caudoviricetes	Caudovirales	Siphoviridae	NA	uncultured Mediterranean phage uvMED
freshwater_SRR5580653.contig001872936_8	freshwater_SRR5580653.contig001872936	K01737	queD, ptpS, PTS; 6-pyruvoyltetrahydropterin/6-carboxytetrahydropterin synthase [EC:4.2.3.12 4.1.2.50]	PF01242.19	6-pyruvoyl tetrahydropterin synthase	Metabolism of cofactors and vitamins	SRR5580653	estuary	Viruses	Uroviricota	Caudoviricetes	Caudovirales	NA	NA	uncultured Caudovirales phage
freshwater_SRR5579952.contig001088474_9	freshwater_SRR5579952.contig001088474	K06920	queC; 7-cyano-7-deazaguanine synthase [EC:6.3.4.20]	PF06508.13	Queuosine biosynthesis protein QueC	Metabolism of cofactors and vitamins	SRR5579952	estuary	Viruses	Uroviricota	Caudoviricetes*	Caudovirales*	no support	no support	no support
freshwater_SRR5579952.contig001088474_10	freshwater_SRR5579952.contig001088474	K01495	GCH1, folE; GTP cyclohydrolase IA [EC:3.5.4.16]	PF01227.22	GTP cyclohydrolase I	Metabolism of cofactors and vitamins	SRR5579952	estuary	Viruses	Uroviricota	Caudoviricetes*	Caudovirales*	no support	no support	no support
freshwater_SRR5579952.contig001088474_11	freshwater_SRR5579952.contig001088474	K10026	queE; 7-carboxy-7-deazaguanine synthase [EC:4.3.99.3]			Metabolism of cofactors and vitamins	SRR5579952	estuary	Viruses	Uroviricota	Caudoviricetes*	Caudovirales*	no support	no support	no support
freshwater_SRR5579952.contig001088474_12	freshwater_SRR5579952.contig001088474	K01737	queD, ptpS, PTS; 6-pyruvoyltetrahydropterin/6-carboxytetrahydropterin synthase [EC:4.2.3.12 4.1.2.50]	PF01242.19	6-pyruvoyl tetrahydropterin synthase	Metabolism of cofactors and vitamins	SRR5579952	estuary	Viruses	Uroviricota	Caudoviricetes*	Caudovirales*	no support	no support	no support
freshwater_SRR5579952.contig001088474_13	freshwater_SRR5579952.contig001088474	K09457	queF; 7-cyano-7-deazaguanine reductase [EC:1.7.1.13]			Metabolism of cofactors and vitamins	SRR5579952	estuary	Viruses	Uroviricota	Caudoviricetes*	Caudovirales*	no support	no support	no support
freshwater_SRR5579952.contig001077033_6	freshwater_SRR5579952.contig001077033	K23144	K23144; UDP-N-acetylglucosamine diphosphorylase / glucose-1-phosphate thymidylyltransferase / UDP-N-acetylgalactosamine diphosphorylase / glucosamine-1-phosphate N-acetyltransferase / galactosamine-1-phosphate N-acetyltransferase [EC:2.7.7.23 2.7.7.24 2.7.7.83 2.3.1.157 2.3.1.276]	PF00483.23	Nucleotidyl transferase	Metabolism of terpenoids and polyketides	SRR5579952	estuary	Viruses	no support	no support	no support	no support	no support	no support
freshwater_SRR5579952.contig000615352_8	freshwater_SRR5579952.contig000615352	K13522	K13522, nadM; bifunctional NMN adenylyltransferase/nudix hydrolase [EC:2.7.7.1 3.6.1.-]	PF00293.28	NUDIX domain	Metabolism of cofactors and vitamins	SRR5579952	estuary	Viruses	Uroviricota	Caudoviricetes*	Caudovirales*	no support	no support	no support
freshwater_SRR5579952.contig000615352_9	freshwater_SRR5579952.contig000615352	K03462	NAMPT; nicotinamide phosphoribosyltransferase [EC:2.4.2.12]	PF04095.16	Nicotinate phosphoribosyltransferase (NAPRTase) family	Metabolism of cofactors and vitamins	SRR5579952	estuary	Viruses	Uroviricota	Caudoviricetes*	Caudovirales*	no support	no support	no support
freshwater_SRR5468114.contig000287948_4	freshwater_SRR5468114.contig000287948	K17398	DNMT3A; DNA (cytosine-5)-methyltransferase 3A [EC:2.1.1.37]	PF00145.17	C-5 cytosine-specific DNA methylase	Amino acid metabolism	SRR5468114	estuary	Viruses	Uroviricota	Caudoviricetes	Caudovirales	NA	NA	uncultured Caudovirales phage
freshwater_SRR5580653.contig001071999_1	freshwater_SRR5580653.contig001071999	K02841	waaC, rfaC; heptosyltransferase I [EC:2.4.-.-]			Glycan biosynthesis and metabolism	SRR5580653	estuary	Viruses	Uroviricota	Caudoviricetes	Caudovirales	NA	NA	uncultured Caudovirales phage
freshwater_SRR5714877.contig000133038_4	freshwater_SRR5714877.contig000133038	K00709	ABO; histo-blood group ABO system transferase [EC:2.4.1.40 2.4.1.37]	PF03414.13	Glycosyltransferase family 6	Glycan biosynthesis and metabolism	SRR5714877	estuary	Viruses	Uroviricota	Caudoviricetes	Caudovirales	Myoviridae	no support	no support
freshwater_SRR5714877.contig000133038_6	freshwater_SRR5714877.contig000133038	K02473	wbpP; UDP-N-acetylglucosamine 4-epimerase [EC:5.1.3.7]	PF01370.21	NAD dependent epimerase/dehydratase family	Carbohydrate metabolism	SRR5714877	estuary	Viruses	Uroviricota	Caudoviricetes	Caudovirales	Myoviridae	no support	no support
freshwater_SRR5580653.contig000362402_4	freshwater_SRR5580653.contig000362402	K01939	purA, ADSS; adenylosuccinate synthase [EC:6.3.4.4]	PF00709.21	Adenylosuccinate synthetase	Nucleotide metabolism	SRR5580653	estuary	Viruses	no support	no support	no support	no support	no support	no support
freshwater_SRR5468116.contig000761092_1	freshwater_SRR5468116.contig000761092	K14940	cofF; gamma-F420-2:alpha-L-glutamate ligase [EC:6.3.2.32]	PF08443.11	RimK-like ATP-grasp domain	Energy metabolism	SRR5468116	estuary	Viruses	Uroviricota	Caudoviricetes	Caudovirales	Myoviridae	no support	no support
freshwater_SRR5456989.contig000433329_21	freshwater_SRR5456989.contig000433329	K00600	glyA, SHMT; glycine hydroxymethyltransferase [EC:2.1.2.1]	PF00464.19	Serine hydroxymethyltransferase	Carbohydrate metabolism	SRR5456989	estuary	Viruses	Uroviricota	Caudoviricetes*	Caudovirales*	no support	no support	no support
freshwater_SRR5580654.contig000720599_1	freshwater_SRR5580654.contig000720599	K02706	psbD; photosystem II P680 reaction center D2 protein [EC:1.10.3.9]	PF00124.19	Photosynthetic reaction centre protein	Energy metabolism	SRR5580654	estuary	Viruses	Uroviricota	Caudoviricetes	Caudovirales	Myoviridae	no support	no support
freshwater_SRR5580654.contig000720599_4	freshwater_SRR5580654.contig000720599	K01923	purC; phosphoribosylaminoimidazole-succinocarboxamide synthase [EC:6.3.2.6]	PF01259.18	SAICAR synthetase	Nucleotide metabolism	SRR5580654	estuary	Viruses	Uroviricota	Caudoviricetes	Caudovirales	Myoviridae	no support	no support
freshwater_SRR5579952.contig000528107_5	freshwater_SRR5579952.contig000528107	K22227	ahbD; heme synthase			Metabolism of cofactors and vitamins	SRR5579952	estuary	Viruses	Uroviricota	Caudoviricetes*	Caudovirales*	no support	no support	no support
freshwater_SRR5468114.contig000757302_4	freshwater_SRR5468114.contig000757302	K21480	HO, pbsA1, hmuO; heme oxygenase (biliverdin-producing, ferredoxin) [EC:1.14.15.20]	PF01126.20	Heme oxygenase	Metabolism of cofactors and vitamins	SRR5468114	estuary	Viruses	Uroviricota	Caudoviricetes*	Caudovirales*	no support	no support	no support
freshwater_SRR5714877.contig000196248_7	freshwater_SRR5714877.contig000196248	K07260	vanY; zinc D-Ala-D-Ala carboxypeptidase [EC:3.4.17.14]			Glycan biosynthesis and metabolism	SRR5714877	estuary	Viruses	Uroviricota	Caudoviricetes	Caudovirales	Myoviridae	no support	no support
freshwater_SRR5468113.contig000612156_5	freshwater_SRR5468113.contig000612156	K07404	pgl; 6-phosphogluconolactonase [EC:3.1.1.31]	PF08450.12	SMP-30/Gluconolactonase/LRE-like region	Carbohydrate metabolism	SRR5468113	estuary	Viruses	Uroviricota	Caudoviricetes	Caudovirales	Podoviridae	no support	no support
freshwater_SRR5468113.contig000630151_3	freshwater_SRR5468113.contig000630151	K00472	P4HA; prolyl 4-hydroxylase [EC:1.14.11.2]	PF13640.6	2OG-Fe(II) oxygenase superfamily	Amino acid metabolism	SRR5468113	estuary	Viruses	Uroviricota	Caudoviricetes	Caudovirales	Podoviridae	NA	Pelagibacter phage HTVC027P
freshwater_SRR5579952.contig001005376_1	freshwater_SRR5579952.contig001005376	K00558	DNMT1, dcm; DNA (cytosine-5)-methyltransferase 1 [EC:2.1.1.37]	PF00145.17	C-5 cytosine-specific DNA methylase	Amino acid metabolism	SRR5579952	estuary	Viruses	Uroviricota	Caudoviricetes*	Caudovirales*	no support	no support	no support
freshwater_SRR5714877.contig000042546_14	freshwater_SRR5714877.contig000042546	K09882	cobS; cobaltochelatase CobS [EC:6.6.1.2]	PF07728.14	AAA domain (dynein-related subfamily)	Metabolism of cofactors and vitamins	SRR5714877	estuary	Viruses	Uroviricota	Caudoviricetes*	Caudovirales*	no support	no support	no support
freshwater_SRR5714877.contig000042546_32	freshwater_SRR5714877.contig000042546	K00472	P4HA; prolyl 4-hydroxylase [EC:1.14.11.2]	PF13640.6	2OG-Fe(II) oxygenase superfamily	Amino acid metabolism	SRR5714877	estuary	Viruses	Uroviricota	Caudoviricetes*	Caudovirales*	no support	no support	no support
freshwater_SRR5714877.contig000506836_1	freshwater_SRR5714877.contig000506836	K01711	gmd, GMDS; GDPmannose 4,6-dehydratase [EC:4.2.1.47]	PF16363.5	GDP-mannose 4,6 dehydratase	Carbohydrate metabolism	SRR5714877	estuary	Viruses	no support	no support	no support	no support	no support	no support
freshwater_SRR5468116.contig000605201_1	freshwater_SRR5468116.contig000605201	K02703	psbA; photosystem II P680 reaction center D1 protein [EC:1.10.3.9]	PF00124.19	Photosynthetic reaction centre protein	Energy metabolism	SRR5468116	estuary	Viruses	Uroviricota	Caudoviricetes	Caudovirales	Autographiviridae	no support	no support
freshwater_SRR5579952.contig000841664_3	freshwater_SRR5579952.contig000841664	K09474	phoN; acid phosphatase (class A) [EC:3.1.3.2]			Metabolism of cofactors and vitamins	SRR5579952	estuary	Viruses	no support	no support	no support	no support	no support	no support
freshwater_SRR5579952.contig000069130_28	freshwater_SRR5579952.contig000069130	K00558	DNMT1, dcm; DNA (cytosine-5)-methyltransferase 1 [EC:2.1.1.37]	PF00145.17	C-5 cytosine-specific DNA methylase	Amino acid metabolism	SRR5579952	estuary	Viruses	Uroviricota	Caudoviricetes	Caudovirales	Siphoviridae	NA	uncultured Mediterranean phage uvMED
freshwater_SRR5580653.contig001063468_5	freshwater_SRR5580653.contig001063468	K00558	DNMT1, dcm; DNA (cytosine-5)-methyltransferase 1 [EC:2.1.1.37]	PF00145.17	C-5 cytosine-specific DNA methylase	Amino acid metabolism	SRR5580653	estuary	Viruses	Uroviricota	Caudoviricetes*	Caudovirales*	no support	no support	no support
freshwater_SRR5468114.contig000578617_6	freshwater_SRR5468114.contig000578617	K09882	cobS; cobaltochelatase CobS [EC:6.6.1.2]	PF07728.14	AAA domain (dynein-related subfamily)	Metabolism of cofactors and vitamins	SRR5468114	estuary	Viruses	Uroviricota	Caudoviricetes	Caudovirales	Myoviridae	no support	no support
freshwater_SRR5995671.contig000031040_2	freshwater_SRR5995671.contig000031040	K01711	gmd, GMDS; GDPmannose 4,6-dehydratase [EC:4.2.1.47]	PF16363.5	GDP-mannose 4,6 dehydratase	Carbohydrate metabolism	SRR5995671	reservoir	Viruses	Uroviricota	Caudoviricetes*	Caudovirales*	no support	no support	no support
freshwater_SRR5468101.contig000669960_2	freshwater_SRR5468101.contig000669960	K09882	cobS; cobaltochelatase CobS [EC:6.6.1.2]	PF07728.14	AAA domain (dynein-related subfamily)	Metabolism of cofactors and vitamins	SRR5468101	estuary	Viruses	Uroviricota	Caudoviricetes	Caudovirales	Myoviridae	NA	Pelagibacter phage HTVC008M
freshwater_SRR5468114.contig000316818_3	freshwater_SRR5468114.contig000316818	K21140	mec; [CysO sulfur-carrier protein]-S-L-cysteine hydrolase [EC:3.13.1.6]	PF00877.19	NlpC/P60 family	Sulfur relay	SRR5468114	estuary	Viruses	Uroviricota	Caudoviricetes	Caudovirales	Siphoviridae	NA	uncultured Mediterranean phage uvMED
freshwater_SRR5468115.contig000546540_1	freshwater_SRR5468115.contig000546540	K09882	cobS; cobaltochelatase CobS [EC:6.6.1.2]	PF07728.14	AAA domain (dynein-related subfamily)	Metabolism of cofactors and vitamins	SRR5468115	estuary	Viruses	Uroviricota	Caudoviricetes	Caudovirales	Myoviridae	NA	Pelagibacter phage Mosig EXVC030M
freshwater_SRR5456989.contig000427006_3	freshwater_SRR5456989.contig000427006	K06211	nadR; HTH-type transcriptional regulator, transcriptional repressor of NAD biosynthesis genes [EC:2.7.7.1 2.7.1.22]	PF13521.6	AAA domain	Metabolism of cofactors and vitamins	SRR5456989	estuary	Viruses	no support	no support	no support	no support	no support	no support
freshwater_SRR5456989.contig000427006_4	freshwater_SRR5456989.contig000427006	K06211	nadR; HTH-type transcriptional regulator, transcriptional repressor of NAD biosynthesis genes [EC:2.7.7.1 2.7.1.22]			Metabolism of cofactors and vitamins	SRR5456989	estuary	Viruses	no support	no support	no support	no support	no support	no support
freshwater_SRR5579952.contig000471814_10	freshwater_SRR5579952.contig000471814	K13010	per, rfbE; perosamine synthetase [EC:2.6.1.102]	PF01041.17	DegT/DnrJ/EryC1/StrS aminotransferase family	Carbohydrate metabolism	SRR5579952	estuary	Viruses	Uroviricota	Caudoviricetes*	Caudovirales*	no support	no support	no support
freshwater_SRR5580653.contig000426458_3	freshwater_SRR5580653.contig000426458	K00558	DNMT1, dcm; DNA (cytosine-5)-methyltransferase 1 [EC:2.1.1.37]	PF00145.17	C-5 cytosine-specific DNA methylase	Amino acid metabolism	SRR5580653	estuary	Viruses	Uroviricota	Caudoviricetes*	Caudovirales*	no support	no support	no support
freshwater_SRR5580653.contig000426458_5	freshwater_SRR5580653.contig000426458	K01953	asnB, ASNS; asparagine synthase (glutamine-hydrolysing) [EC:6.3.5.4]			Amino acid metabolism	SRR5580653	estuary	Viruses	Uroviricota	Caudoviricetes*	Caudovirales*	no support	no support	no support
freshwater_SRR5580653.contig000918820_1	freshwater_SRR5580653.contig000918820	K01916	nadE; NAD+ synthase [EC:6.3.1.5]	PF02540.17	NAD synthase	Metabolism of cofactors and vitamins	SRR5580653	estuary	Viruses	Uroviricota	Caudoviricetes	Caudovirales	Myoviridae	no support	no support
freshwater_SRR5468113.contig000467794_3	freshwater_SRR5468113.contig000467794	K17398	DNMT3A; DNA (cytosine-5)-methyltransferase 3A [EC:2.1.1.37]	PF00145.17	C-5 cytosine-specific DNA methylase	Amino acid metabolism	SRR5468113	estuary	Viruses	Uroviricota	Caudoviricetes*	Caudovirales*	no support	no support	no support
freshwater_SRR5468113.contig000467794_4	freshwater_SRR5468113.contig000467794	K17398	DNMT3A; DNA (cytosine-5)-methyltransferase 3A [EC:2.1.1.37]	PF00145.17	C-5 cytosine-specific DNA methylase	Amino acid metabolism	SRR5468113	estuary	Viruses	Uroviricota	Caudoviricetes*	Caudovirales*	no support	no support	no support
freshwater_SRR5468113.contig000467794_8	freshwater_SRR5468113.contig000467794	K00390	cysH; phosphoadenosine phosphosulfate reductase [EC:1.8.4.8 1.8.4.10]			Energy metabolism	SRR5468113	estuary	Viruses	Uroviricota	Caudoviricetes*	Caudovirales*	no support	no support	no support
freshwater_SRR5456989.contig000235269_20	freshwater_SRR5456989.contig000235269	K00558	DNMT1, dcm; DNA (cytosine-5)-methyltransferase 1 [EC:2.1.1.37]	PF00145.17	C-5 cytosine-specific DNA methylase	Amino acid metabolism	SRR5456989	estuary	Viruses	no support	no support	no support	no support	no support	no support
freshwater_SRR5580653.contig001767330_1	freshwater_SRR5580653.contig001767330	K01711	gmd, GMDS; GDPmannose 4,6-dehydratase [EC:4.2.1.47]	PF16363.5	GDP-mannose 4,6 dehydratase	Carbohydrate metabolism	SRR5580653	estuary	Viruses	no support	no support	no support	no support	no support	no support
freshwater_SRR5468101.contig000790708_1	freshwater_SRR5468101.contig000790708	K09882	cobS; cobaltochelatase CobS [EC:6.6.1.2]	PF07728.14	AAA domain (dynein-related subfamily)	Metabolism of cofactors and vitamins	SRR5468101	estuary	Viruses	NA	NA	NA	NA	NA	Prokaryotic dsDNA virus sp.
freshwater_SRR5468101.contig000790708_3	freshwater_SRR5468101.contig000790708	K09883	cobT; cobaltochelatase CobT [EC:6.6.1.2]			Metabolism of cofactors and vitamins	SRR5468101	estuary	Viruses	NA	NA	NA	NA	NA	Prokaryotic dsDNA virus sp.
freshwater_SRR5580654.contig000382184_2	freshwater_SRR5580654.contig000382184	K00012	UGDH, ugd; UDPglucose 6-dehydrogenase [EC:1.1.1.22]	PF00984.19	UDP-glucose/GDP-mannose dehydrogenase family, central domain	Carbohydrate metabolism	SRR5580654	estuary	Viruses	Uroviricota	Caudoviricetes	Caudovirales	Myoviridae	NA	Pelagibacter phage HTVC008M
freshwater_SRR5456989.contig000636092_15	freshwater_SRR5456989.contig000636092	K01711	gmd, GMDS; GDPmannose 4,6-dehydratase [EC:4.2.1.47]	PF16363.5	GDP-mannose 4,6 dehydratase	Carbohydrate metabolism	SRR5456989	estuary	Viruses	no support	no support	no support	no support	no support	no support
freshwater_SRR5468101.contig000082501_8	freshwater_SRR5468101.contig000082501	K00558	DNMT1, dcm; DNA (cytosine-5)-methyltransferase 1 [EC:2.1.1.37]	PF00145.17	C-5 cytosine-specific DNA methylase	Amino acid metabolism	SRR5468101	estuary	Viruses	Uroviricota	Caudoviricetes	Caudovirales	NA	NA	uncultured Caudovirales phage
freshwater_SRR5468114.contig000281950_7	freshwater_SRR5468114.contig000281950	K00012	UGDH, ugd; UDPglucose 6-dehydrogenase [EC:1.1.1.22]	PF00984.19	UDP-glucose/GDP-mannose dehydrogenase family, central domain	Carbohydrate metabolism	SRR5468114	estuary	Viruses	NA	NA	NA	NA	NA	Prokaryotic dsDNA virus sp.
freshwater_SRR5579952.contig000643121_1	freshwater_SRR5579952.contig000643121	K14266	prnA, rebH, ktzQ; tryptophan 7-halogenase [EC:1.14.19.9]	PF04820.14	Tryptophan halogenase	Biosynthesis of other secondary metabolites	SRR5579952	estuary	Viruses	Uroviricota	Caudoviricetes	Caudovirales	NA	NA	uncultured Caudovirales phage
freshwater_SRR5468116.contig000464564_1	freshwater_SRR5468116.contig000464564	K14940	cofF; gamma-F420-2:alpha-L-glutamate ligase [EC:6.3.2.32]	PF08443.11	RimK-like ATP-grasp domain	Energy metabolism	SRR5468116	estuary	Viruses	Uroviricota	Caudoviricetes	Caudovirales	Myoviridae	no support	no support
freshwater_SRR5579952.contig000404924_4	freshwater_SRR5579952.contig000404924	K09882	cobS; cobaltochelatase CobS [EC:6.6.1.2]	PF07728.14	AAA domain (dynein-related subfamily)	Metabolism of cofactors and vitamins	SRR5579952	estuary	Viruses	Uroviricota	Caudoviricetes*	Caudovirales*	no support	no support	no support
freshwater_SRR5579952.contig000752996_1	freshwater_SRR5579952.contig000752996	K02843	waaF, rfaF; heptosyltransferase II [EC:2.4.-.-]			Glycan biosynthesis and metabolism	SRR5579952	estuary	Viruses	no support	no support	no support	no support	no support	no support
freshwater_SRR5579952.contig000752996_5	freshwater_SRR5579952.contig000752996	K01711	gmd, GMDS; GDPmannose 4,6-dehydratase [EC:4.2.1.47]	PF16363.5	GDP-mannose 4,6 dehydratase	Carbohydrate metabolism	SRR5579952	estuary	Viruses	no support	no support	no support	no support	no support	no support
freshwater_SRR5580653.contig000414757_3	freshwater_SRR5580653.contig000414757	K02169	bioC; malonyl-CoA O-methyltransferase [EC:2.1.1.197]	PF13847.6	Methyltransferase domain	Metabolism of cofactors and vitamins	SRR5580653	estuary	Viruses	no support	no support	no support	no support	no support	no support
freshwater_SRR5468116.contig000240920_2	freshwater_SRR5468116.contig000240920	K01784	galE, GALE; UDP-glucose 4-epimerase [EC:5.1.3.2]	PF01370.21	NAD dependent epimerase/dehydratase family	Carbohydrate metabolism	SRR5468116	estuary	Viruses	no support	no support	no support	no support	no support	no support
freshwater_SRR5468116.contig000240920_8	freshwater_SRR5468116.contig000240920	K06920	queC; 7-cyano-7-deazaguanine synthase [EC:6.3.4.20]	PF06508.13	Queuosine biosynthesis protein QueC	Metabolism of cofactors and vitamins	SRR5468116	estuary	Viruses	no support	no support	no support	no support	no support	no support
freshwater_SRR5468116.contig000240920_10	freshwater_SRR5468116.contig000240920	K00952	nadM; nicotinamide-nucleotide adenylyltransferase [EC:2.7.7.1]			Metabolism of cofactors and vitamins	SRR5468116	estuary	Viruses	no support	no support	no support	no support	no support	no support
freshwater_SRR5468116.contig000240920_11	freshwater_SRR5468116.contig000240920	K00860	cysC; adenylylsulfate kinase [EC:2.7.1.25]	PF01583.20	Adenylylsulphate kinase	Energy metabolism	SRR5468116	estuary	Viruses	no support	no support	no support	no support	no support	no support
freshwater_SRR5468114.contig000150578_11	freshwater_SRR5468114.contig000150578	K00012	UGDH, ugd; UDPglucose 6-dehydrogenase [EC:1.1.1.22]	PF00984.19	UDP-glucose/GDP-mannose dehydrogenase family, central domain	Carbohydrate metabolism	SRR5468114	estuary	Viruses	Uroviricota	Caudoviricetes*	Caudovirales*	no support	no support	no support
freshwater_SRR5468114.contig000150578_12	freshwater_SRR5468114.contig000150578	K08679	E5.1.3.6; UDP-glucuronate 4-epimerase [EC:5.1.3.6]	PF01370.21	NAD dependent epimerase/dehydratase family	Carbohydrate metabolism	SRR5468114	estuary	Viruses	Uroviricota	Caudoviricetes*	Caudovirales*	no support	no support	no support
freshwater_SRR5580653.contig000988367_4	freshwater_SRR5580653.contig000988367	K01495	GCH1, folE; GTP cyclohydrolase IA [EC:3.5.4.16]	PF01227.22	GTP cyclohydrolase I	Metabolism of cofactors and vitamins	SRR5580653	estuary	Viruses	NA	NA	NA	NA	NA	uncultured virus
freshwater_SRR5714877.contig000460369_4	freshwater_SRR5714877.contig000460369	K01784	galE, GALE; UDP-glucose 4-epimerase [EC:5.1.3.2]	PF01370.21	NAD dependent epimerase/dehydratase family	Carbohydrate metabolism	SRR5714877	estuary	Viruses	no support	no support	no support	no support	no support	no support
freshwater_SRR5714877.contig000460369_5	freshwater_SRR5714877.contig000460369	K23144	K23144; UDP-N-acetylglucosamine diphosphorylase / glucose-1-phosphate thymidylyltransferase / UDP-N-acetylgalactosamine diphosphorylase / glucosamine-1-phosphate N-acetyltransferase / galactosamine-1-phosphate N-acetyltransferase [EC:2.7.7.23 2.7.7.24 2.7.7.83 2.3.1.157 2.3.1.276]			Metabolism of terpenoids and polyketides	SRR5714877	estuary	Viruses	no support	no support	no support	no support	no support	no support
freshwater_SRR5714877.contig000349908_1	freshwater_SRR5714877.contig000349908	K06920	queC; 7-cyano-7-deazaguanine synthase [EC:6.3.4.20]	PF06508.13	Queuosine biosynthesis protein QueC	Metabolism of cofactors and vitamins	SRR5714877	estuary	Viruses	Uroviricota	Caudoviricetes	Caudovirales	NA	NA	uncultured Caudovirales phage
freshwater_SRR5714877.contig000349908_3	freshwater_SRR5714877.contig000349908	K09457	queF; 7-cyano-7-deazaguanine reductase [EC:1.7.1.13]	PF14489.6	QueF-like protein	Metabolism of cofactors and vitamins	SRR5714877	estuary	Viruses	Uroviricota	Caudoviricetes	Caudovirales	NA	NA	uncultured Caudovirales phage
freshwater_SRR5468101.contig000264772_1	freshwater_SRR5468101.contig000264772	K02703	psbA; photosystem II P680 reaction center D1 protein [EC:1.10.3.9]	PF00124.19	Photosynthetic reaction centre protein	Energy metabolism	SRR5468101	estuary	Viruses	no support	no support	no support	no support	no support	no support
freshwater_SRR5468116.contig000882358_10	freshwater_SRR5468116.contig000882358	K08678	UXS1, uxs; UDP-glucuronate decarboxylase [EC:4.1.1.35]	PF01370.21	NAD dependent epimerase/dehydratase family	Carbohydrate metabolism	SRR5468116	estuary	Viruses	no support	no support	no support	no support	no support	no support
freshwater_SRR5468116.contig000882358_13	freshwater_SRR5468116.contig000882358	K00558	DNMT1, dcm; DNA (cytosine-5)-methyltransferase 1 [EC:2.1.1.37]	PF00145.17	C-5 cytosine-specific DNA methylase	Amino acid metabolism	SRR5468116	estuary	Viruses	no support	no support	no support	no support	no support	no support
freshwater_SRR5995664.contig000081410_2	freshwater_SRR5995664.contig000081410	K01711	gmd, GMDS; GDPmannose 4,6-dehydratase [EC:4.2.1.47]	PF16363.5	GDP-mannose 4,6 dehydratase	Carbohydrate metabolism	SRR5995664	reservoir	Viruses	Uroviricota	Caudoviricetes	Caudovirales	NA	NA	uncultured Caudovirales phage
freshwater_SRR5468113.contig000271811_5	freshwater_SRR5468113.contig000271811	K00952	nadM; nicotinamide-nucleotide adenylyltransferase [EC:2.7.7.1]			Metabolism of cofactors and vitamins	SRR5468113	estuary	Viruses	Uroviricota	Caudoviricetes*	Caudovirales*	no support	no support	no support
freshwater_SRR5468113.contig000368416_3	freshwater_SRR5468113.contig000368416	K00737	MGAT3; beta-1,4-mannosyl-glycoprotein beta-1,4-N-acetylglucosaminyltransferase [EC:2.4.1.144]	PF04724.13	Glycosyltransferase family 17	Glycan biosynthesis and metabolism	SRR5468113	estuary	Viruses	no support	no support	no support	no support	no support	no support
freshwater_SRR5468113.contig000298161_4	freshwater_SRR5468113.contig000298161	K00558	DNMT1, dcm; DNA (cytosine-5)-methyltransferase 1 [EC:2.1.1.37]	PF00145.17	C-5 cytosine-specific DNA methylase	Amino acid metabolism	SRR5468113	estuary	Viruses	Uroviricota	Caudoviricetes	Caudovirales	NA	NA	uncultured Caudovirales phage
freshwater_SRR5714877.contig000098999_6	freshwater_SRR5714877.contig000098999	K07404	pgl; 6-phosphogluconolactonase [EC:3.1.1.31]	PF08450.12	SMP-30/Gluconolactonase/LRE-like region	Carbohydrate metabolism	SRR5714877	estuary	Viruses	no support	no support	no support	no support	no support	no support
freshwater_SRR5714877.contig000098999_7	freshwater_SRR5714877.contig000098999	K14274	xylC; xylonolactonase [EC:3.1.1.-]	PF08450.12	SMP-30/Gluconolactonase/LRE-like region	Carbohydrate metabolism	SRR5714877	estuary	Viruses	no support	no support	no support	no support	no support	no support
freshwater_SRR5456989.contig000076319_11	freshwater_SRR5456989.contig000076319	K01710	E4.2.1.46, rfbB, rffG; dTDP-glucose 4,6-dehydratase [EC:4.2.1.46]	PF16363.5	GDP-mannose 4,6 dehydratase	Metabolism of terpenoids and polyketides	SRR5456989	estuary	Viruses	no support	no support	no support	no support	no support	no support
freshwater_SRR5468116.contig000594159_1	freshwater_SRR5468116.contig000594159	K10026	queE; 7-carboxy-7-deazaguanine synthase [EC:4.3.99.3]			Metabolism of cofactors and vitamins	SRR5468116	estuary	Viruses	Uroviricota	Caudoviricetes	Caudovirales	NA	NA	uncultured Caudovirales phage
freshwater_SRR5580653.contig001157736_15	freshwater_SRR5580653.contig001157736	K00568	ubiG; 2-polyprenyl-6-hydroxyphenyl methylase / 3-demethylubiquinone-9 3-methyltransferase [EC:2.1.1.222 2.1.1.64]			Metabolism of cofactors and vitamins	SRR5580653	estuary	Viruses	Uroviricota	Caudoviricetes*	Caudovirales*	no support	no support	no support
freshwater_SRR5714877.contig000328148_1	freshwater_SRR5714877.contig000328148	K00012	UGDH, ugd; UDPglucose 6-dehydrogenase [EC:1.1.1.22]	PF00984.19	UDP-glucose/GDP-mannose dehydrogenase family, central domain	Carbohydrate metabolism	SRR5714877	estuary	Viruses	Uroviricota	Caudoviricetes	Caudovirales	Myoviridae	no support	no support
freshwater_SRR5468114.contig000628797_5	freshwater_SRR5468114.contig000628797	K05383	cpeT; CpeT protein	PF06206.11	CpeT/CpcT family (DUF1001)	Energy metabolism	SRR5468114	estuary	Viruses	Uroviricota	Caudoviricetes	Caudovirales	Myoviridae	no support	no support
freshwater_SRR5192448.contig000137251_8	freshwater_SRR5192448.contig000137251	K16870	wbbL; N-acetylglucosaminyl-diphospho-decaprenol L-rhamnosyltransferase [EC:2.4.1.289]			Glycan biosynthesis and metabolism	SRR5192448	WWTP	Viruses	Uroviricota	Caudoviricetes	Caudovirales	NA	NA	uncultured Caudovirales phage
freshwater_SRR5468115.contig000532477_16	freshwater_SRR5468115.contig000532477	K02843	waaF, rfaF; heptosyltransferase II [EC:2.4.-.-]			Glycan biosynthesis and metabolism	SRR5468115	estuary	Viruses	Uroviricota	Caudoviricetes	Caudovirales	NA	NA	uncultured Caudovirales phage
freshwater_SRR5579952.contig000170552_2	freshwater_SRR5579952.contig000170552	K14266	prnA, rebH, ktzQ; tryptophan 7-halogenase [EC:1.14.19.9]	PF04820.14	Tryptophan halogenase	Biosynthesis of other secondary metabolites	SRR5579952	estuary	Viruses	Uroviricota	Caudoviricetes	Caudovirales	Siphoviridae	NA	uncultured Mediterranean phage uvMED
freshwater_SRR5468114.contig000448408_5	freshwater_SRR5468114.contig000448408	K00709	ABO; histo-blood group ABO system transferase [EC:2.4.1.40 2.4.1.37]	PF03414.13	Glycosyltransferase family 6	Glycan biosynthesis and metabolism	SRR5468114	estuary	Viruses	Uroviricota	Caudoviricetes	Caudovirales	Myoviridae	Salacisavirus	no support
freshwater_SRR5468115.contig000259928_4	freshwater_SRR5468115.contig000259928	K09882	cobS; cobaltochelatase CobS [EC:6.6.1.2]			Metabolism of cofactors and vitamins	SRR5468115	estuary	Viruses	Uroviricota	Caudoviricetes*	Caudovirales*	no support	no support	no support
freshwater_SRR5468115.contig000344357_11	freshwater_SRR5468115.contig000344357	K01784	galE, GALE; UDP-glucose 4-epimerase [EC:5.1.3.2]	PF01370.21	NAD dependent epimerase/dehydratase family	Carbohydrate metabolism	SRR5468115	estuary	Viruses	NA	NA	NA	NA	NA	uncultured virus
freshwater_SRR5456989.contig000720542_33	freshwater_SRR5456989.contig000720542	K17398	DNMT3A; DNA (cytosine-5)-methyltransferase 3A [EC:2.1.1.37]	PF00145.17	C-5 cytosine-specific DNA methylase	Amino acid metabolism	SRR5456989	estuary	Viruses	no support	no support	no support	no support	no support	no support
freshwater_SRR5468114.contig000443172_6	freshwater_SRR5468114.contig000443172	K01711	gmd, GMDS; GDPmannose 4,6-dehydratase [EC:4.2.1.47]	PF16363.5	GDP-mannose 4,6 dehydratase	Carbohydrate metabolism	SRR5468114	estuary	Viruses	no support	no support	no support	no support	no support	no support
freshwater_SRR5192446.contig000114250_2	freshwater_SRR5192446.contig000114250	K02843	waaF, rfaF; heptosyltransferase II [EC:2.4.-.-]			Glycan biosynthesis and metabolism	SRR5192446	WWTP	Viruses	Uroviricota	Caudoviricetes	Caudovirales	NA	NA	uncultured Caudovirales phage
freshwater_SRR5468114.contig000299968_3	freshwater_SRR5468114.contig000299968	K00860	cysC; adenylylsulfate kinase [EC:2.7.1.25]	PF01583.20	Adenylylsulphate kinase	Energy metabolism	SRR5468114	estuary	Viruses	Uroviricota	Caudoviricetes*	Caudovirales*	no support	no support	no support
freshwater_SRR5995671.contig000189465_3	freshwater_SRR5995671.contig000189465	K01784	galE, GALE; UDP-glucose 4-epimerase [EC:5.1.3.2]	PF01370.21	NAD dependent epimerase/dehydratase family	Carbohydrate metabolism	SRR5995671	reservoir	Viruses	no support	no support	no support	no support	no support	no support
freshwater_SRR5192446.contig000208536_4	freshwater_SRR5192446.contig000208536	K01939	purA, ADSS; adenylosuccinate synthase [EC:6.3.4.4]	PF00709.21	Adenylosuccinate synthetase	Nucleotide metabolism	SRR5192446	WWTP	Viruses	Uroviricota	Caudoviricetes	Caudovirales	Siphoviridae	no support	no support
freshwater_SRR5580653.contig001659204_2	freshwater_SRR5580653.contig001659204	K16011	algA, xanB, rfbA, wbpW, pslB; mannose-1-phosphate guanylyltransferase / mannose-6-phosphate isomerase [EC:2.7.7.13 5.3.1.8]	PF01050.18	Mannose-6-phosphate isomerase	Carbohydrate metabolism	SRR5580653	estuary	Viruses	Uroviricota	Caudoviricetes*	Caudovirales*	no support	no support	no support
freshwater_SRR2147000.contig000072204_4	freshwater_SRR2147000.contig000072204	K00558	DNMT1, dcm; DNA (cytosine-5)-methyltransferase 1 [EC:2.1.1.37]	PF00145.17	C-5 cytosine-specific DNA methylase	Amino acid metabolism	SRR2147000	lake	Viruses	no support	no support	no support	no support	no support	no support
freshwater_SRR5456989.contig000552563_2	freshwater_SRR5456989.contig000552563	K01784	galE, GALE; UDP-glucose 4-epimerase [EC:5.1.3.2]	PF01370.21	NAD dependent epimerase/dehydratase family	Carbohydrate metabolism	SRR5456989	estuary	Viruses	NA	NA	NA	NA	NA	uncultured virus
freshwater_SRR5456989.contig000552563_3	freshwater_SRR5456989.contig000552563	K03272	gmhC, hldE, waaE, rfaE; D-beta-D-heptose 7-phosphate kinase / D-beta-D-heptose 1-phosphate adenosyltransferase [EC:2.7.1.167 2.7.7.70]	PF01467.26	Cytidylyltransferase-like	Glycan biosynthesis and metabolism	SRR5456989	estuary	Viruses	NA	NA	NA	NA	NA	uncultured virus
freshwater_SRR5580653.contig000680133_4	freshwater_SRR5580653.contig000680133	K16011	algA, xanB, rfbA, wbpW, pslB; mannose-1-phosphate guanylyltransferase / mannose-6-phosphate isomerase [EC:2.7.7.13 5.3.1.8]	PF01050.18	Mannose-6-phosphate isomerase	Carbohydrate metabolism	SRR5580653	estuary	Viruses	Uroviricota	Caudoviricetes	Caudovirales	Myoviridae	no support	no support
freshwater_SRR5714877.contig000409890_2	freshwater_SRR5714877.contig000409890	K00558	DNMT1, dcm; DNA (cytosine-5)-methyltransferase 1 [EC:2.1.1.37]	PF00145.17	C-5 cytosine-specific DNA methylase	Amino acid metabolism	SRR5714877	estuary	Viruses	NA	NA	NA	NA	NA	Prokaryotic dsDNA virus sp.
freshwater_SRR5468114.contig000783942_1	freshwater_SRR5468114.contig000783942	K00033	PGD, gnd, gntZ; 6-phosphogluconate dehydrogenase [EC:1.1.1.44 1.1.1.343]	PF03446.15	NAD binding domain of 6-phosphogluconate dehydrogenase	Carbohydrate metabolism	SRR5468114	estuary	Viruses	Uroviricota	Caudoviricetes*	Caudovirales*	no support	no support	no support
freshwater_SRR5192446.contig000115616_1	freshwater_SRR5192446.contig000115616	K00558	DNMT1, dcm; DNA (cytosine-5)-methyltransferase 1 [EC:2.1.1.37]	PF00145.17	C-5 cytosine-specific DNA methylase	Amino acid metabolism	SRR5192446	WWTP	Viruses	Uroviricota	Caudoviricetes	Caudovirales	NA	NA	uncultured Caudovirales phage
freshwater_SRR5192446.contig000115616_75	freshwater_SRR5192446.contig000115616	K00558	DNMT1, dcm; DNA (cytosine-5)-methyltransferase 1 [EC:2.1.1.37]			Amino acid metabolism	SRR5192446	WWTP	Viruses	Uroviricota	Caudoviricetes	Caudovirales	NA	NA	uncultured Caudovirales phage
freshwater_SRR5714877.contig000228904_7	freshwater_SRR5714877.contig000228904	K03272	gmhC, hldE, waaE, rfaE; D-beta-D-heptose 7-phosphate kinase / D-beta-D-heptose 1-phosphate adenosyltransferase [EC:2.7.1.167 2.7.7.70]			Glycan biosynthesis and metabolism	SRR5714877	estuary	Viruses	Uroviricota	Caudoviricetes	Caudovirales	Myoviridae	Tamkungvirus	Synechococcus virus ST4*
freshwater_SRR5714877.contig000228904_8	freshwater_SRR5714877.contig000228904	K03272	gmhC, hldE, waaE, rfaE; D-beta-D-heptose 7-phosphate kinase / D-beta-D-heptose 1-phosphate adenosyltransferase [EC:2.7.1.167 2.7.7.70]			Glycan biosynthesis and metabolism	SRR5714877	estuary	Viruses	Uroviricota	Caudoviricetes	Caudovirales	Myoviridae	Tamkungvirus	Synechococcus virus ST4*
freshwater_SRR5714877.contig000228904_14	freshwater_SRR5714877.contig000228904	K01784	galE, GALE; UDP-glucose 4-epimerase [EC:5.1.3.2]	PF01370.21	NAD dependent epimerase/dehydratase family	Carbohydrate metabolism	SRR5714877	estuary	Viruses	Uroviricota	Caudoviricetes	Caudovirales	Myoviridae	Tamkungvirus	Synechococcus virus ST4*
freshwater_SRR5468114.contig000042333_12	freshwater_SRR5468114.contig000042333	K02706	psbD; photosystem II P680 reaction center D2 protein [EC:1.10.3.9]	PF00124.19	Photosynthetic reaction centre protein	Energy metabolism	SRR5468114	estuary	Viruses	Uroviricota	Caudoviricetes	Caudovirales	Myoviridae	no support	no support
freshwater_SRR5580654.contig000128828_3	freshwater_SRR5580654.contig000128828	K01784	galE, GALE; UDP-glucose 4-epimerase [EC:5.1.3.2]	PF01370.21	NAD dependent epimerase/dehydratase family	Carbohydrate metabolism	SRR5580654	estuary	Viruses	Uroviricota	Caudoviricetes*	Caudovirales*	no support	no support	no support
freshwater_SRR5468116.contig000173117_2	freshwater_SRR5468116.contig000173117	K11179	tusE, dsrC; tRNA 2-thiouridine synthesizing protein E [EC:2.8.1.-]	PF04358.13	DsrC like protein	Sulfur relay	SRR5468116	estuary	Viruses	Uroviricota	Caudoviricetes*	Caudovirales*	no support	no support	no support
freshwater_SRR5468113.contig000072818_1	freshwater_SRR5468113.contig000072818	K10026	queE; 7-carboxy-7-deazaguanine synthase [EC:4.3.99.3]	PF13394.6	4Fe-4S single cluster domain	Metabolism of cofactors and vitamins	SRR5468113	estuary	Viruses	no support	no support	no support	no support	no support	no support
freshwater_SRR5468113.contig000072818_3	freshwater_SRR5468113.contig000072818	K01737	queD, ptpS, PTS; 6-pyruvoyltetrahydropterin/6-carboxytetrahydropterin synthase [EC:4.2.3.12 4.1.2.50]	PF01242.19	6-pyruvoyl tetrahydropterin synthase	Metabolism of cofactors and vitamins	SRR5468113	estuary	Viruses	no support	no support	no support	no support	no support	no support
freshwater_SRR5468113.contig000072818_5	freshwater_SRR5468113.contig000072818	K13677	dgs, bgsA; 1,2-diacylglycerol-3-alpha-glucose alpha-1,2-glucosyltransferase [EC:2.4.1.208]			Lipid metabolism	SRR5468113	estuary	Viruses	no support	no support	no support	no support	no support	no support
freshwater_SRR5580653.contig000699861_13	freshwater_SRR5580653.contig000699861	K21140	mec; [CysO sulfur-carrier protein]-S-L-cysteine hydrolase [EC:3.13.1.6]			Sulfur relay	SRR5580653	estuary	Viruses	NA	NA	NA	NA	NA	uncultured virus
freshwater_SRR5580654.contig000360395_5	freshwater_SRR5580654.contig000360395	K03889	qcrC; ubiquinol-cytochrome c reductase cytochrome c subunit			Energy metabolism	SRR5580654	estuary	Viruses	Uroviricota	Caudoviricetes*	Caudovirales*	no support	no support	no support
freshwater_SRR5580654.contig000301253_1	freshwater_SRR5580654.contig000301253	K00820	glmS, GFPT; glutamine---fructose-6-phosphate transaminase (isomerizing) [EC:2.6.1.16]	PF13522.6	Glutamine amidotransferase domain	Carbohydrate metabolism	SRR5580654	estuary	Viruses	Uroviricota	Caudoviricetes	Caudovirales	NA	NA	uncultured Caudovirales phage
freshwater_SRR5192448.contig000203824_5	freshwater_SRR5192448.contig000203824	K00558	DNMT1, dcm; DNA (cytosine-5)-methyltransferase 1 [EC:2.1.1.37]			Amino acid metabolism	SRR5192448	WWTP	no support	no support	no support	no support	no support	no support	no support
freshwater_SRR5579952.contig000323291_8	freshwater_SRR5579952.contig000323291	K14266	prnA, rebH, ktzQ; tryptophan 7-halogenase [EC:1.14.19.9]	PF04820.14	Tryptophan halogenase	Biosynthesis of other secondary metabolites	SRR5579952	estuary	Viruses	Uroviricota	Caudoviricetes	Caudovirales	Myoviridae	NA	Pelagibacter phage HTVC008M
freshwater_SRR5192448.contig000070879_5	freshwater_SRR5192448.contig000070879	K01953	asnB, ASNS; asparagine synthase (glutamine-hydrolysing) [EC:6.3.5.4]	PF13522.6	Glutamine amidotransferase domain	Amino acid metabolism	SRR5192448	WWTP	Viruses	Uroviricota	Caudoviricetes	Caudovirales	Podoviridae	NA	Sinorhizobium phage phiM6
freshwater_SRR5580654.contig000990870_34	freshwater_SRR5580654.contig000990870	K02536	lpxD; UDP-3-O-[3-hydroxymyristoyl] glucosamine N-acyltransferase [EC:2.3.1.191]			Glycan biosynthesis and metabolism	SRR5580654	estuary	Viruses	no support	no support	no support	no support	no support	no support
freshwater_SRR5714877.contig000083424_5	freshwater_SRR5714877.contig000083424	K00558	DNMT1, dcm; DNA (cytosine-5)-methyltransferase 1 [EC:2.1.1.37]	PF00145.17	C-5 cytosine-specific DNA methylase	Amino acid metabolism	SRR5714877	estuary	Viruses	Uroviricota	Caudoviricetes	Caudovirales	Siphoviridae	no support	no support
freshwater_SRR5468114.contig000364835_8	freshwater_SRR5468114.contig000364835	K14940	cofF; gamma-F420-2:alpha-L-glutamate ligase [EC:6.3.2.32]	PF08443.11	RimK-like ATP-grasp domain	Energy metabolism	SRR5468114	estuary	Viruses	Uroviricota	Caudoviricetes	Caudovirales	Myoviridae	no support	no support
freshwater_SRR5579952.contig000377487_7	freshwater_SRR5579952.contig000377487	K09882	cobS; cobaltochelatase CobS [EC:6.6.1.2]	PF07728.14	AAA domain (dynein-related subfamily)	Metabolism of cofactors and vitamins	SRR5579952	estuary	Viruses	Uroviricota	Caudoviricetes	Caudovirales	NA	NA	uncultured Caudovirales phage
freshwater_SRR5580653.contig000522555_85	freshwater_SRR5580653.contig000522555	K02437	gcvH, GCSH; glycine cleavage system H protein	PF01597.19	Glycine cleavage H-protein	Carbohydrate metabolism	SRR5580653	estuary	Viruses	Uroviricota	Caudoviricetes*	Caudovirales*	no support	no support	no support
freshwater_SRR5580653.contig000522555_92	freshwater_SRR5580653.contig000522555	K01784	galE, GALE; UDP-glucose 4-epimerase [EC:5.1.3.2]	PF01370.21	NAD dependent epimerase/dehydratase family	Carbohydrate metabolism	SRR5580653	estuary	Viruses	Uroviricota	Caudoviricetes*	Caudovirales*	no support	no support	no support
freshwater_SRR5580653.contig000522555_94	freshwater_SRR5580653.contig000522555	K00422	E1.10.3.1; polyphenol oxidase [EC:1.10.3.1]	PF00264.20	Common central domain of tyrosinase	Amino acid metabolism	SRR5580653	estuary	Viruses	Uroviricota	Caudoviricetes*	Caudovirales*	no support	no support	no support
freshwater_SRR5580653.contig000522555_97	freshwater_SRR5580653.contig000522555	K01933	purM; phosphoribosylformylglycinamidine cyclo-ligase [EC:6.3.3.1]	PF02769.22	AIR synthase related protein, C-terminal domain	Nucleotide metabolism	SRR5580653	estuary	Viruses	Uroviricota	Caudoviricetes*	Caudovirales*	no support	no support	no support
freshwater_SRR5580654.contig000701863_2	freshwater_SRR5580654.contig000701863	K10026	queE; 7-carboxy-7-deazaguanine synthase [EC:4.3.99.3]			Metabolism of cofactors and vitamins	SRR5580654	estuary	Viruses	Uroviricota	Caudoviricetes	Caudovirales	NA	NA	uncultured Caudovirales phage
freshwater_SRR5580654.contig000701863_4	freshwater_SRR5580654.contig000701863	K01495	GCH1, folE; GTP cyclohydrolase IA [EC:3.5.4.16]	PF01227.22	GTP cyclohydrolase I	Metabolism of cofactors and vitamins	SRR5580654	estuary	Viruses	Uroviricota	Caudoviricetes	Caudovirales	NA	NA	uncultured Caudovirales phage
freshwater_SRR5468113.contig000109888_4	freshwater_SRR5468113.contig000109888	K00613	GATM; glycine amidinotransferase [EC:2.1.4.1]			Amino acid metabolism	SRR5468113	estuary	Viruses	Uroviricota	Caudoviricetes	Caudovirales	NA	NA	uncultured Caudovirales phage
freshwater_SRR5579952.contig000757392_14	freshwater_SRR5579952.contig000757392	K12452	ascC, ddhC, rfbH; CDP-4-dehydro-6-deoxyglucose reductase, E1 [EC:1.17.1.1]	PF01041.17	DegT/DnrJ/EryC1/StrS aminotransferase family	Carbohydrate metabolism	SRR5579952	estuary	Viruses	Uroviricota	Caudoviricetes*	Caudovirales*	no support	no support	no support
freshwater_SRR5579952.contig000757392_15	freshwater_SRR5579952.contig000757392	K02377	TSTA3, fcl; GDP-L-fucose synthase [EC:1.1.1.271]	PF01370.21	NAD dependent epimerase/dehydratase family	Carbohydrate metabolism	SRR5579952	estuary	Viruses	Uroviricota	Caudoviricetes*	Caudovirales*	no support	no support	no support
freshwater_SRR5579952.contig000757392_16	freshwater_SRR5579952.contig000757392	K01711	gmd, GMDS; GDPmannose 4,6-dehydratase [EC:4.2.1.47]	PF16363.5	GDP-mannose 4,6 dehydratase	Carbohydrate metabolism	SRR5579952	estuary	Viruses	Uroviricota	Caudoviricetes*	Caudovirales*	no support	no support	no support
freshwater_SRR5580653.contig000946967_12	freshwater_SRR5580653.contig000946967	K16870	wbbL; N-acetylglucosaminyl-diphospho-decaprenol L-rhamnosyltransferase [EC:2.4.1.289]			Glycan biosynthesis and metabolism	SRR5580653	estuary	Viruses	Uroviricota	Caudoviricetes*	Caudovirales*	no support	no support	no support
freshwater_SRR5468101.contig000601686_6	freshwater_SRR5468101.contig000601686	K22227	ahbD; heme synthase	PF04055.21	Radical SAM superfamily	Metabolism of cofactors and vitamins	SRR5468101	estuary	Viruses	Uroviricota	Caudoviricetes	Caudovirales	NA	NA	uncultured Caudovirales phage
freshwater_SRR5468101.contig000601686_14	freshwater_SRR5468101.contig000601686	K22227	ahbD; heme synthase			Metabolism of cofactors and vitamins	SRR5468101	estuary	Viruses	Uroviricota	Caudoviricetes	Caudovirales	NA	NA	uncultured Caudovirales phage
freshwater_SRR5468101.contig000601686_19	freshwater_SRR5468101.contig000601686	K22227	ahbD; heme synthase			Metabolism of cofactors and vitamins	SRR5468101	estuary	Viruses	Uroviricota	Caudoviricetes	Caudovirales	NA	NA	uncultured Caudovirales phage
freshwater_SRR5468101.contig000601686_20	freshwater_SRR5468101.contig000601686	K00613	GATM; glycine amidinotransferase [EC:2.1.4.1]			Amino acid metabolism	SRR5468101	estuary	Viruses	Uroviricota	Caudoviricetes	Caudovirales	NA	NA	uncultured Caudovirales phage
freshwater_SRR5468101.contig000601686_24	freshwater_SRR5468101.contig000601686	K13017	wbpE, wlbC; UDP-2-acetamido-2-deoxy-ribo-hexuluronate aminotransferase [EC:2.6.1.98]	PF01041.17	DegT/DnrJ/EryC1/StrS aminotransferase family	Carbohydrate metabolism	SRR5468101	estuary	Viruses	Uroviricota	Caudoviricetes	Caudovirales	NA	NA	uncultured Caudovirales phage
freshwater_SRR5468101.contig000601686_25	freshwater_SRR5468101.contig000601686	K01710	E4.2.1.46, rfbB, rffG; dTDP-glucose 4,6-dehydratase [EC:4.2.1.46]	PF01370.21	NAD dependent epimerase/dehydratase family	Metabolism of terpenoids and polyketides	SRR5468101	estuary	Viruses	Uroviricota	Caudoviricetes	Caudovirales	NA	NA	uncultured Caudovirales phage
freshwater_SRR5468101.contig000601686_28	freshwater_SRR5468101.contig000601686	K00287	DHFR, folA; dihydrofolate reductase [EC:1.5.1.3]	PF00186.19	Dihydrofolate reductase	Metabolism of cofactors and vitamins	SRR5468101	estuary	Viruses	Uroviricota	Caudoviricetes	Caudovirales	NA	NA	uncultured Caudovirales phage
freshwater_SRR5580653.contig000625493_1	freshwater_SRR5580653.contig000625493	K00472	P4HA; prolyl 4-hydroxylase [EC:1.14.11.2]	PF13640.6	2OG-Fe(II) oxygenase superfamily	Amino acid metabolism	SRR5580653	estuary	Viruses	Uroviricota	Caudoviricetes*	Caudovirales*	no support	no support	no support
freshwater_SRR5468114.contig000320937_13	freshwater_SRR5468114.contig000320937	K01711	gmd, GMDS; GDPmannose 4,6-dehydratase [EC:4.2.1.47]	PF16363.5	GDP-mannose 4,6 dehydratase	Carbohydrate metabolism	SRR5468114	estuary	Viruses	Uroviricota	Caudoviricetes*	Caudovirales*	no support	no support	no support
freshwater_SRR5580653.contig000606686_5	freshwater_SRR5580653.contig000606686	K00390	cysH; phosphoadenosine phosphosulfate reductase [EC:1.8.4.8 1.8.4.10]			Energy metabolism	SRR5580653	estuary	Viruses	Uroviricota	Caudoviricetes	Caudovirales	NA	NA	uncultured Caudovirales phage
freshwater_SRR5468113.contig000661089_4	freshwater_SRR5468113.contig000661089	K02706	psbD; photosystem II P680 reaction center D2 protein [EC:1.10.3.9]			Energy metabolism	SRR5468113	estuary	Viruses	Uroviricota	Caudoviricetes	Caudovirales	Myoviridae	no support	no support
freshwater_SRR5579952.contig000613016_4	freshwater_SRR5579952.contig000613016	K06920	queC; 7-cyano-7-deazaguanine synthase [EC:6.3.4.20]	PF06508.13	Queuosine biosynthesis protein QueC	Metabolism of cofactors and vitamins	SRR5579952	estuary	Viruses	Uroviricota	Caudoviricetes	Caudovirales	NA	NA	uncultured Caudovirales phage
freshwater_SRR5580653.contig000102951_8	freshwater_SRR5580653.contig000102951	K03183	ubiE; demethylmenaquinone methyltransferase / 2-methoxy-6-polyprenyl-1,4-benzoquinol methylase [EC:2.1.1.163 2.1.1.201]	PF08241.12	Methyltransferase domain	Metabolism of cofactors and vitamins	SRR5580653	estuary	Viruses	Uroviricota	Caudoviricetes*	Caudovirales*	no support	no support	no support
freshwater_SRR5580653.contig000102951_14	freshwater_SRR5580653.contig000102951	K00983	neuA; N-acylneuraminate cytidylyltransferase [EC:2.7.7.43]			Carbohydrate metabolism	SRR5580653	estuary	Viruses	Uroviricota	Caudoviricetes*	Caudovirales*	no support	no support	no support
freshwater_SRR5580653.contig000102951_18	freshwater_SRR5580653.contig000102951	K00973	E2.7.7.24, rfbA, rffH; glucose-1-phosphate thymidylyltransferase [EC:2.7.7.24]			Metabolism of terpenoids and polyketides	SRR5580653	estuary	Viruses	Uroviricota	Caudoviricetes*	Caudovirales*	no support	no support	no support
freshwater_SRR5580653.contig000102951_19	freshwater_SRR5580653.contig000102951	K22227	ahbD; heme synthase	PF04055.21	Radical SAM superfamily	Metabolism of cofactors and vitamins	SRR5580653	estuary	Viruses	Uroviricota	Caudoviricetes*	Caudovirales*	no support	no support	no support
freshwater_SRR5468114.contig000040700_24	freshwater_SRR5468114.contig000040700	K00558	DNMT1, dcm; DNA (cytosine-5)-methyltransferase 1 [EC:2.1.1.37]	PF00145.17	C-5 cytosine-specific DNA methylase	Amino acid metabolism	SRR5468114	estuary	Viruses	Uroviricota	Caudoviricetes*	Caudovirales*	no support	no support	no support
freshwater_SRR5468114.contig000040700_46	freshwater_SRR5468114.contig000040700	K09882	cobS; cobaltochelatase CobS [EC:6.6.1.2]			Metabolism of cofactors and vitamins	SRR5468114	estuary	Viruses	Uroviricota	Caudoviricetes*	Caudovirales*	no support	no support	no support
freshwater_SRR5468114.contig000327777_10	freshwater_SRR5468114.contig000327777	K02706	psbD; photosystem II P680 reaction center D2 protein [EC:1.10.3.9]			Energy metabolism	SRR5468114	estuary	Viruses	Uroviricota	Caudoviricetes	Caudovirales	Myoviridae	NA	Cyanophage S-RIM4
freshwater_SRR5714877.contig000337685_9	freshwater_SRR5714877.contig000337685	K01710	E4.2.1.46, rfbB, rffG; dTDP-glucose 4,6-dehydratase [EC:4.2.1.46]	PF01370.21	NAD dependent epimerase/dehydratase family	Metabolism of terpenoids and polyketides	SRR5714877	estuary	Viruses	Uroviricota	Caudoviricetes	Caudovirales	NA	NA	uncultured Caudovirales phage
freshwater_SRR5468113.contig000410729_2	freshwater_SRR5468113.contig000410729	K00472	P4HA; prolyl 4-hydroxylase [EC:1.14.11.2]	PF13640.6	2OG-Fe(II) oxygenase superfamily	Amino acid metabolism	SRR5468113	estuary	Viruses	Uroviricota	Caudoviricetes*	Caudovirales*	no support	no support	no support
freshwater_SRR5580654.contig000550619_1	freshwater_SRR5580654.contig000550619	K00558	DNMT1, dcm; DNA (cytosine-5)-methyltransferase 1 [EC:2.1.1.37]	PF00145.17	C-5 cytosine-specific DNA methylase	Amino acid metabolism	SRR5580654	estuary	Viruses	no support	no support	no support	no support	no support	no support
freshwater_SRR5192448.contig000045190_7	freshwater_SRR5192448.contig000045190	K22316	rhnA-cobC; ribonuclease H / adenosylcobalamin/alpha-ribazole phosphatase [EC:3.1.26.4 3.1.3.73]	PF13456.6	Reverse transcriptase-like	Metabolism of cofactors and vitamins	SRR5192448	WWTP	Viruses	no support	no support	no support	no support	no support	no support
freshwater_SRR5714877.contig000457444_1	freshwater_SRR5714877.contig000457444	K09883	cobT; cobaltochelatase CobT [EC:6.6.1.2]	PF11775.8	Cobalamin biosynthesis protein CobT VWA domain	Metabolism of cofactors and vitamins	SRR5714877	estuary	Viruses	Uroviricota	Caudoviricetes*	Caudovirales*	no support	no support	no support
freshwater_SRR5580653.contig000776318_4	freshwater_SRR5580653.contig000776318	K00472	P4HA; prolyl 4-hydroxylase [EC:1.14.11.2]	PF13640.6	2OG-Fe(II) oxygenase superfamily	Amino acid metabolism	SRR5580653	estuary	Viruses	Uroviricota	Caudoviricetes*	Caudovirales*	no support	no support	no support
freshwater_SRR5580653.contig001914022_3	freshwater_SRR5580653.contig001914022	K00558	DNMT1, dcm; DNA (cytosine-5)-methyltransferase 1 [EC:2.1.1.37]	PF00145.17	C-5 cytosine-specific DNA methylase	Amino acid metabolism	SRR5580653	estuary	Viruses	no support	no support	no support	no support	no support	no support
freshwater_SRR5468114.contig000388994_7	freshwater_SRR5468114.contig000388994	K14266	prnA, rebH, ktzQ; tryptophan 7-halogenase [EC:1.14.19.9]	PF04820.14	Tryptophan halogenase	Biosynthesis of other secondary metabolites	SRR5468114	estuary	Viruses	no support	no support	no support	no support	no support	no support
freshwater_SRR5468114.contig000388994_8	freshwater_SRR5468114.contig000388994	K02703	psbA; photosystem II P680 reaction center D1 protein [EC:1.10.3.9]	PF00124.19	Photosynthetic reaction centre protein	Energy metabolism	SRR5468114	estuary	Viruses	no support	no support	no support	no support	no support	no support
freshwater_SRR5580654.contig000196348_6	freshwater_SRR5580654.contig000196348	K02377	TSTA3, fcl; GDP-L-fucose synthase [EC:1.1.1.271]	PF01370.21	NAD dependent epimerase/dehydratase family	Carbohydrate metabolism	SRR5580654	estuary	Viruses	Uroviricota	Caudoviricetes	Caudovirales	Myoviridae	no support	no support
freshwater_SRR5580654.contig000196348_8	freshwater_SRR5580654.contig000196348	K01784	galE, GALE; UDP-glucose 4-epimerase [EC:5.1.3.2]	PF01370.21	NAD dependent epimerase/dehydratase family	Carbohydrate metabolism	SRR5580654	estuary	Viruses	Uroviricota	Caudoviricetes	Caudovirales	Myoviridae	no support	no support
freshwater_SRR5468113.contig000385746_4	freshwater_SRR5468113.contig000385746	K09882	cobS; cobaltochelatase CobS [EC:6.6.1.2]	PF07728.14	AAA domain (dynein-related subfamily)	Metabolism of cofactors and vitamins	SRR5468113	estuary	Viruses	Uroviricota	Caudoviricetes*	Caudovirales*	no support	no support	no support
freshwater_SRR5468113.contig000787677_1	freshwater_SRR5468113.contig000787677	K10026	queE; 7-carboxy-7-deazaguanine synthase [EC:4.3.99.3]			Metabolism of cofactors and vitamins	SRR5468113	estuary	Viruses	no support	no support	no support	no support	no support	no support
freshwater_SRR5468113.contig000787677_2	freshwater_SRR5468113.contig000787677	K01737	queD, ptpS, PTS; 6-pyruvoyltetrahydropterin/6-carboxytetrahydropterin synthase [EC:4.2.3.12 4.1.2.50]	PF01242.19	6-pyruvoyl tetrahydropterin synthase	Metabolism of cofactors and vitamins	SRR5468113	estuary	Viruses	no support	no support	no support	no support	no support	no support
freshwater_SRR5468113.contig000787677_3	freshwater_SRR5468113.contig000787677	K06920	queC; 7-cyano-7-deazaguanine synthase [EC:6.3.4.20]	PF06508.13	Queuosine biosynthesis protein QueC	Metabolism of cofactors and vitamins	SRR5468113	estuary	Viruses	no support	no support	no support	no support	no support	no support
freshwater_SRR5468116.contig000723176_1	freshwater_SRR5468116.contig000723176	K00472	P4HA; prolyl 4-hydroxylase [EC:1.14.11.2]	PF13640.6	2OG-Fe(II) oxygenase superfamily	Amino acid metabolism	SRR5468116	estuary	Viruses	Uroviricota	Caudoviricetes*	Caudovirales*	no support	no support	no support
freshwater_SRR5468114.contig000048176_6	freshwater_SRR5468114.contig000048176	K09882	cobS; cobaltochelatase CobS [EC:6.6.1.2]			Metabolism of cofactors and vitamins	SRR5468114	estuary	Viruses	Uroviricota	Caudoviricetes*	Caudovirales*	no support	no support	no support
freshwater_SRR5468113.contig000733068_2	freshwater_SRR5468113.contig000733068	K00067	rfbD, rmlD; dTDP-4-dehydrorhamnose reductase [EC:1.1.1.133]	PF04321.17	RmlD substrate binding domain	Metabolism of terpenoids and polyketides	SRR5468113	estuary	Viruses	Uroviricota	Caudoviricetes	Caudovirales	NA	NA	uncultured Caudovirales phage
freshwater_SRR5468113.contig000523918_9	freshwater_SRR5468113.contig000523918	K00558	DNMT1, dcm; DNA (cytosine-5)-methyltransferase 1 [EC:2.1.1.37]	PF00145.17	C-5 cytosine-specific DNA methylase	Amino acid metabolism	SRR5468113	estuary	Viruses	Uroviricota	Caudoviricetes	Caudovirales	Siphoviridae	no support	no support
freshwater_SRR5468116.contig000324205_6	freshwater_SRR5468116.contig000324205	K00558	DNMT1, dcm; DNA (cytosine-5)-methyltransferase 1 [EC:2.1.1.37]	PF00145.17	C-5 cytosine-specific DNA methylase	Amino acid metabolism	SRR5468116	estuary	Viruses	Uroviricota	Caudoviricetes	Caudovirales	Siphoviridae	no support	no support
freshwater_SRR5468101.contig000088096_10	freshwater_SRR5468101.contig000088096	K14335	pimC; alpha-1,6-mannosyltransferase [EC:2.4.1.-]			Glycan biosynthesis and metabolism	SRR5468101	estuary	Viruses	Uroviricota	Caudoviricetes	Caudovirales	Siphoviridae	NA	uncultured Mediterranean phage uvMED
freshwater_SRR5579952.contig000792762_6	freshwater_SRR5579952.contig000792762	K00287	DHFR, folA; dihydrofolate reductase [EC:1.5.1.3]	PF00186.19	Dihydrofolate reductase	Metabolism of cofactors and vitamins	SRR5579952	estuary	Viruses	Uroviricota	Caudoviricetes	Caudovirales	NA	NA	uncultured Caudovirales phage
freshwater_SRR5579952.contig000792762_8	freshwater_SRR5579952.contig000792762	K01939	purA, ADSS; adenylosuccinate synthase [EC:6.3.4.4]	PF00709.21	Adenylosuccinate synthetase	Nucleotide metabolism	SRR5579952	estuary	Viruses	Uroviricota	Caudoviricetes	Caudovirales	NA	NA	uncultured Caudovirales phage
freshwater_SRR5192448.contig000135345_5	freshwater_SRR5192448.contig000135345	K00558	DNMT1, dcm; DNA (cytosine-5)-methyltransferase 1 [EC:2.1.1.37]	PF00145.17	C-5 cytosine-specific DNA methylase	Amino acid metabolism	SRR5192448	WWTP	no support	no support	no support	no support	no support	no support	no support
freshwater_SRR5580653.contig000880706_9	freshwater_SRR5580653.contig000880706	K01939	purA, ADSS; adenylosuccinate synthase [EC:6.3.4.4]	PF00709.21	Adenylosuccinate synthetase	Nucleotide metabolism	SRR5580653	estuary	Viruses	Uroviricota	Caudoviricetes	Caudovirales	NA	NA	uncultured Caudovirales phage
freshwater_SRR5714877.contig000612339_1	freshwater_SRR5714877.contig000612339	K14940	cofF; gamma-F420-2:alpha-L-glutamate ligase [EC:6.3.2.32]			Energy metabolism	SRR5714877	estuary	Viruses	Uroviricota	Caudoviricetes	Caudovirales	Myoviridae	no support	no support
freshwater_SRR5468116.contig000198219_28	freshwater_SRR5468116.contig000198219	K01784	galE, GALE; UDP-glucose 4-epimerase [EC:5.1.3.2]	PF01370.21	NAD dependent epimerase/dehydratase family	Carbohydrate metabolism	SRR5468116	estuary	Viruses	Uroviricota	Caudoviricetes	Caudovirales	NA	NA	uncultured Caudovirales phage
freshwater_SRR5468116.contig000198219_29	freshwater_SRR5468116.contig000198219	K00012	UGDH, ugd; UDPglucose 6-dehydrogenase [EC:1.1.1.22]	PF00984.19	UDP-glucose/GDP-mannose dehydrogenase family, central domain	Carbohydrate metabolism	SRR5468116	estuary	Viruses	Uroviricota	Caudoviricetes	Caudovirales	NA	NA	uncultured Caudovirales phage
freshwater_SRR5468116.contig000198219_33	freshwater_SRR5468116.contig000198219	K01495	GCH1, folE; GTP cyclohydrolase IA [EC:3.5.4.16]	PF01227.22	GTP cyclohydrolase I	Metabolism of cofactors and vitamins	SRR5468116	estuary	Viruses	Uroviricota	Caudoviricetes	Caudovirales	NA	NA	uncultured Caudovirales phage
freshwater_SRR5468116.contig000198219_40	freshwater_SRR5468116.contig000198219	K01737	queD, ptpS, PTS; 6-pyruvoyltetrahydropterin/6-carboxytetrahydropterin synthase [EC:4.2.3.12 4.1.2.50]	PF01242.19	6-pyruvoyl tetrahydropterin synthase	Metabolism of cofactors and vitamins	SRR5468116	estuary	Viruses	Uroviricota	Caudoviricetes	Caudovirales	NA	NA	uncultured Caudovirales phage
freshwater_SRR5468116.contig000198219_41	freshwater_SRR5468116.contig000198219	K10026	queE; 7-carboxy-7-deazaguanine synthase [EC:4.3.99.3]			Metabolism of cofactors and vitamins	SRR5468116	estuary	Viruses	Uroviricota	Caudoviricetes	Caudovirales	NA	NA	uncultured Caudovirales phage
freshwater_SRR5468116.contig000198219_42	freshwater_SRR5468116.contig000198219	K01834	PGAM, gpmA; 2,3-bisphosphoglycerate-dependent phosphoglycerate mutase [EC:5.4.2.11]	PF00300.22	Histidine phosphatase superfamily (branch 1)	Carbohydrate metabolism	SRR5468116	estuary	Viruses	Uroviricota	Caudoviricetes	Caudovirales	NA	NA	uncultured Caudovirales phage
freshwater_SRR5580653.contig000033969_5	freshwater_SRR5580653.contig000033969	K01854	glf; UDP-galactopyranose mutase [EC:5.4.99.9]	PF03275.13	UDP-galactopyranose mutase	Carbohydrate metabolism	SRR5580653	estuary	Viruses	no support	no support	no support	no support	no support	no support
freshwater_SRR5468114.contig000646637_10	freshwater_SRR5468114.contig000646637	K21140	mec; [CysO sulfur-carrier protein]-S-L-cysteine hydrolase [EC:3.13.1.6]	PF00877.19	NlpC/P60 family	Sulfur relay	SRR5468114	estuary	Viruses	Uroviricota	Caudoviricetes	Caudovirales	Siphoviridae	NA	uncultured Mediterranean phage uvMED
freshwater_SRR5468116.contig000738364_3	freshwater_SRR5468116.contig000738364	K01495	GCH1, folE; GTP cyclohydrolase IA [EC:3.5.4.16]	PF01227.22	GTP cyclohydrolase I	Metabolism of cofactors and vitamins	SRR5468116	estuary	Viruses	NA	NA	NA	NA	NA	uncultured virus
freshwater_SRR5580654.contig000821097_2	freshwater_SRR5580654.contig000821097	K00613	GATM; glycine amidinotransferase [EC:2.1.4.1]			Amino acid metabolism	SRR5580654	estuary	Viruses	Uroviricota	Caudoviricetes	Caudovirales	NA	NA	uncultured Caudovirales phage
freshwater_SRR5468114.contig000789064_3	freshwater_SRR5468114.contig000789064	K21140	mec; [CysO sulfur-carrier protein]-S-L-cysteine hydrolase [EC:3.13.1.6]	PF14464.6	Prokaryotic homologs of the JAB domain	Sulfur relay	SRR5468114	estuary	Viruses	no support	no support	no support	no support	no support	no support
freshwater_SRR5580654.contig000649656_1	freshwater_SRR5580654.contig000649656	K06920	queC; 7-cyano-7-deazaguanine synthase [EC:6.3.4.20]	PF06508.13	Queuosine biosynthesis protein QueC	Metabolism of cofactors and vitamins	SRR5580654	estuary	Viruses	no support	no support	no support	no support	no support	no support
freshwater_SRR5580654.contig000649656_6	freshwater_SRR5580654.contig000649656	K01784	galE, GALE; UDP-glucose 4-epimerase [EC:5.1.3.2]	PF01370.21	NAD dependent epimerase/dehydratase family	Carbohydrate metabolism	SRR5580654	estuary	Viruses	no support	no support	no support	no support	no support	no support
freshwater_SRR5580654.contig000649656_7	freshwater_SRR5580654.contig000649656	K01737	queD, ptpS, PTS; 6-pyruvoyltetrahydropterin/6-carboxytetrahydropterin synthase [EC:4.2.3.12 4.1.2.50]	PF01242.19	6-pyruvoyl tetrahydropterin synthase	Metabolism of cofactors and vitamins	SRR5580654	estuary	Viruses	no support	no support	no support	no support	no support	no support
freshwater_SRR5580654.contig000401742_3	freshwater_SRR5580654.contig000401742	K00737	MGAT3; beta-1,4-mannosyl-glycoprotein beta-1,4-N-acetylglucosaminyltransferase [EC:2.4.1.144]	PF04724.13	Glycosyltransferase family 17	Glycan biosynthesis and metabolism	SRR5580654	estuary	Viruses	no support	no support	no support	no support	no support	no support
freshwater_SRR5580654.contig000401742_4	freshwater_SRR5580654.contig000401742	K00737	MGAT3; beta-1,4-mannosyl-glycoprotein beta-1,4-N-acetylglucosaminyltransferase [EC:2.4.1.144]	PF04724.13	Glycosyltransferase family 17	Glycan biosynthesis and metabolism	SRR5580654	estuary	Viruses	no support	no support	no support	no support	no support	no support
freshwater_SRR5192446.contig000169653_2	freshwater_SRR5192446.contig000169653	K01711	gmd, GMDS; GDPmannose 4,6-dehydratase [EC:4.2.1.47]	PF16363.5	GDP-mannose 4,6 dehydratase	Carbohydrate metabolism	SRR5192446	WWTP	Viruses	NA	NA	NA	NA	NA	Prokaryotic dsDNA virus sp.
freshwater_SRR5579952.contig000014129_7	freshwater_SRR5579952.contig000014129	K00472	P4HA; prolyl 4-hydroxylase [EC:1.14.11.2]	PF13640.6	2OG-Fe(II) oxygenase superfamily	Amino acid metabolism	SRR5579952	estuary	Viruses	Nucleocytoviricota	Megaviricetes	no support	no support	no support	no support
freshwater_SRR5468101.contig000466172_7	freshwater_SRR5468101.contig000466172	K03272	gmhC, hldE, waaE, rfaE; D-beta-D-heptose 7-phosphate kinase / D-beta-D-heptose 1-phosphate adenosyltransferase [EC:2.7.1.167 2.7.7.70]	PF01467.26	Cytidylyltransferase-like	Glycan biosynthesis and metabolism	SRR5468101	estuary	Viruses	Uroviricota	Caudoviricetes	Caudovirales	NA	NA	uncultured Caudovirales phage
freshwater_SRR5468113.contig000530140_1	freshwater_SRR5468113.contig000530140	K01495	GCH1, folE; GTP cyclohydrolase IA [EC:3.5.4.16]	PF01227.22	GTP cyclohydrolase I	Metabolism of cofactors and vitamins	SRR5468113	estuary	Viruses	Uroviricota	Caudoviricetes	Caudovirales	NA	NA	uncultured Caudovirales phage
freshwater_SRR5468113.contig000530140_9	freshwater_SRR5468113.contig000530140	K00613	GATM; glycine amidinotransferase [EC:2.1.4.1]			Amino acid metabolism	SRR5468113	estuary	Viruses	Uroviricota	Caudoviricetes	Caudovirales	NA	NA	uncultured Caudovirales phage
freshwater_SRR5468113.contig000530140_11	freshwater_SRR5468113.contig000530140	K10026	queE; 7-carboxy-7-deazaguanine synthase [EC:4.3.99.3]			Metabolism of cofactors and vitamins	SRR5468113	estuary	Viruses	Uroviricota	Caudoviricetes	Caudovirales	NA	NA	uncultured Caudovirales phage
freshwater_SRR5579952.contig000296849_1	freshwater_SRR5579952.contig000296849	K02703	psbA; photosystem II P680 reaction center D1 protein [EC:1.10.3.9]	PF00124.19	Photosynthetic reaction centre protein	Energy metabolism	SRR5579952	estuary	Viruses	no support	no support	no support	no support	no support	no support
freshwater_SRR5468115.contig000237265_2	freshwater_SRR5468115.contig000237265	K00558	DNMT1, dcm; DNA (cytosine-5)-methyltransferase 1 [EC:2.1.1.37]	PF00145.17	C-5 cytosine-specific DNA methylase	Amino acid metabolism	SRR5468115	estuary	Viruses	no support	no support	no support	no support	no support	no support
freshwater_SRR5468115.contig000237265_3	freshwater_SRR5468115.contig000237265	K00558	DNMT1, dcm; DNA (cytosine-5)-methyltransferase 1 [EC:2.1.1.37]	PF00145.17	C-5 cytosine-specific DNA methylase	Amino acid metabolism	SRR5468115	estuary	Viruses	no support	no support	no support	no support	no support	no support
freshwater_SRR5468114.contig000335933_1	freshwater_SRR5468114.contig000335933	K02703	psbA; photosystem II P680 reaction center D1 protein [EC:1.10.3.9]	PF00124.19	Photosynthetic reaction centre protein	Energy metabolism	SRR5468114	estuary	Viruses	Uroviricota	Caudoviricetes	Caudovirales	Myoviridae	no support	no support
freshwater_SRR5580654.contig000664903_3	freshwater_SRR5580654.contig000664903	K02078	acpP; acyl carrier protein			Biosynthesis of other secondary metabolites	SRR5580654	estuary	Viruses	Uroviricota	Caudoviricetes	Caudovirales	Myoviridae	no support	no support
freshwater_SRR5468101.contig000073020_4	freshwater_SRR5468101.contig000073020	K16011	algA, xanB, rfbA, wbpW, pslB; mannose-1-phosphate guanylyltransferase / mannose-6-phosphate isomerase [EC:2.7.7.13 5.3.1.8]	PF01050.18	Mannose-6-phosphate isomerase	Carbohydrate metabolism	SRR5468101	estuary	Viruses	Uroviricota	Caudoviricetes	Caudovirales	Myoviridae	no support	no support
freshwater_SRR5580653.contig000677588_4	freshwater_SRR5580653.contig000677588	K21140	mec; [CysO sulfur-carrier protein]-S-L-cysteine hydrolase [EC:3.13.1.6]	PF00877.19	NlpC/P60 family	Sulfur relay	SRR5580653	estuary	Viruses	Uroviricota	Caudoviricetes*	Caudovirales*	no support	no support	no support
freshwater_SRR5468101.contig000082507_23	freshwater_SRR5468101.contig000082507	K01784	galE, GALE; UDP-glucose 4-epimerase [EC:5.1.3.2]	PF01370.21	NAD dependent epimerase/dehydratase family	Carbohydrate metabolism	SRR5468101	estuary	Viruses	NA	NA	NA	NA	NA	uncultured virus
freshwater_SRR5468101.contig000082507_25	freshwater_SRR5468101.contig000082507	K00677	lpxA; UDP-N-acetylglucosamine acyltransferase [EC:2.3.1.129]	PF00132.24	Bacterial transferase hexapeptide (six repeats)	Glycan biosynthesis and metabolism	SRR5468101	estuary	Viruses	NA	NA	NA	NA	NA	uncultured virus
freshwater_SRR5580653.contig000712977_fragment_1_8	freshwater_SRR5580653.contig000712977_fragment_1	K01710	E4.2.1.46, rfbB, rffG; dTDP-glucose 4,6-dehydratase [EC:4.2.1.46]	PF16363.5	GDP-mannose 4,6 dehydratase	Metabolism of terpenoids and polyketides	SRR5580653	estuary	Viruses	Uroviricota	Caudoviricetes*	Caudovirales*	no support	no support	no support
freshwater_SRR5579952.contig001153097_4	freshwater_SRR5579952.contig001153097	K00558	DNMT1, dcm; DNA (cytosine-5)-methyltransferase 1 [EC:2.1.1.37]	PF00145.17	C-5 cytosine-specific DNA methylase	Amino acid metabolism	SRR5579952	estuary	Viruses	Uroviricota	Caudoviricetes	Caudovirales	Myoviridae	no support	no support
freshwater_SRR5468115.contig000002243_10	freshwater_SRR5468115.contig000002243	K01953	asnB, ASNS; asparagine synthase (glutamine-hydrolysing) [EC:6.3.5.4]			Amino acid metabolism	SRR5468115	estuary	Viruses	Uroviricota	Caudoviricetes	Caudovirales	Myoviridae	NA	Pelagibacter phage Mosig EXVC030M
freshwater_SRR5714877.contig000750320_1	freshwater_SRR5714877.contig000750320	K02473	wbpP; UDP-N-acetylglucosamine 4-epimerase [EC:5.1.3.7]	PF01370.21	NAD dependent epimerase/dehydratase family	Carbohydrate metabolism	SRR5714877	estuary	Viruses	Uroviricota	Caudoviricetes*	Caudovirales*	no support	no support	no support
freshwater_SRR5468101.contig000062231_8	freshwater_SRR5468101.contig000062231	K09673	CHST9; carbohydrate 4-sulfotransferase 9 [EC:2.8.2.-]	PF03567.14	Sulfotransferase family	Glycan biosynthesis and metabolism	SRR5468101	estuary	Viruses	Uroviricota	Caudoviricetes	Caudovirales	NA	NA	uncultured Caudovirales phage
freshwater_SRR5468101.contig000062231_11	freshwater_SRR5468101.contig000062231	K01737	queD, ptpS, PTS; 6-pyruvoyltetrahydropterin/6-carboxytetrahydropterin synthase [EC:4.2.3.12 4.1.2.50]	PF01242.19	6-pyruvoyl tetrahydropterin synthase	Metabolism of cofactors and vitamins	SRR5468101	estuary	Viruses	Uroviricota	Caudoviricetes	Caudovirales	NA	NA	uncultured Caudovirales phage
freshwater_SRR5468114.contig000289801_3	freshwater_SRR5468114.contig000289801	K02377	TSTA3, fcl; GDP-L-fucose synthase [EC:1.1.1.271]	PF01370.21	NAD dependent epimerase/dehydratase family	Carbohydrate metabolism	SRR5468114	estuary	Viruses	Uroviricota	Caudoviricetes	Caudovirales	NA	NA	uncultured Caudovirales phage
freshwater_SRR5468114.contig000289801_6	freshwater_SRR5468114.contig000289801	K01652	E2.2.1.6L, ilvB, ilvG, ilvI; acetolactate synthase I/II/III large subunit [EC:2.2.1.6]	PF02776.18	Thiamine pyrophosphate enzyme, N-terminal TPP binding domain	Carbohydrate metabolism	SRR5468114	estuary	Viruses	Uroviricota	Caudoviricetes	Caudovirales	NA	NA	uncultured Caudovirales phage
freshwater_SRR5468114.contig000289801_9	freshwater_SRR5468114.contig000289801	K12452	ascC, ddhC, rfbH; CDP-4-dehydro-6-deoxyglucose reductase, E1 [EC:1.17.1.1]	PF01041.17	DegT/DnrJ/EryC1/StrS aminotransferase family	Carbohydrate metabolism	SRR5468114	estuary	Viruses	Uroviricota	Caudoviricetes	Caudovirales	NA	NA	uncultured Caudovirales phage
freshwater_SRR5468116.contig000243513_6	freshwater_SRR5468116.contig000243513	K00860	cysC; adenylylsulfate kinase [EC:2.7.1.25]	PF01583.20	Adenylylsulphate kinase	Energy metabolism	SRR5468116	estuary	Viruses	no support	no support	no support	no support	no support	no support
freshwater_SRR5468114.contig000142287_11	freshwater_SRR5468114.contig000142287	K00737	MGAT3; beta-1,4-mannosyl-glycoprotein beta-1,4-N-acetylglucosaminyltransferase [EC:2.4.1.144]	PF04724.13	Glycosyltransferase family 17	Glycan biosynthesis and metabolism	SRR5468114	estuary	Viruses	no support	no support	no support	no support	no support	no support
freshwater_SRR5192446.contig000184847_10	freshwater_SRR5192446.contig000184847	K22227	ahbD; heme synthase			Metabolism of cofactors and vitamins	SRR5192446	WWTP	Viruses	Uroviricota	Caudoviricetes	Caudovirales	NA	NA	uncultured Caudovirales phage
freshwater_SRR5580654.contig000908787_2	freshwater_SRR5580654.contig000908787	K01627	kdsA; 2-dehydro-3-deoxyphosphooctonate aldolase (KDO 8-P synthase) [EC:2.5.1.55]	PF00793.20	DAHP synthetase I family	Glycan biosynthesis and metabolism	SRR5580654	estuary	Viruses	Uroviricota	Caudoviricetes*	Caudovirales*	no support	no support	no support
freshwater_SRR5468101.contig000286941_7	freshwater_SRR5468101.contig000286941	K09882	cobS; cobaltochelatase CobS [EC:6.6.1.2]	PF07728.14	AAA domain (dynein-related subfamily)	Metabolism of cofactors and vitamins	SRR5468101	estuary	Viruses	Uroviricota	Caudoviricetes	Caudovirales	NA	NA	uncultured Caudovirales phage
freshwater_SRR5580653.contig000481789_13	freshwater_SRR5580653.contig000481789	K03148	thiF; sulfur carrier protein ThiS adenylyltransferase [EC:2.7.7.73]	PF00899.21	ThiF family	Metabolism of cofactors and vitamins	SRR5580653	estuary	Viruses	Uroviricota	Caudoviricetes	Caudovirales	Podoviridae	no support	no support
freshwater_SRR5579952.contig000276243_1	freshwater_SRR5579952.contig000276243	K01654	E2.5.1.56, neuB; N-acetylneuraminate synthase [EC:2.5.1.56]	PF03102.14	NeuB family	Carbohydrate metabolism	SRR5579952	estuary	Viruses	Uroviricota	Caudoviricetes	Caudovirales	NA	NA	uncultured Caudovirales phage
freshwater_SRR5714877.contig000459794_1	freshwater_SRR5714877.contig000459794	K21140	mec; [CysO sulfur-carrier protein]-S-L-cysteine hydrolase [EC:3.13.1.6]	PF14464.6	Prokaryotic homologs of the JAB domain	Sulfur relay	SRR5714877	estuary	Viruses	Uroviricota	Caudoviricetes	Caudovirales	Siphoviridae	no support	no support
freshwater_SRR5468115.contig000039103_9	freshwater_SRR5468115.contig000039103	K06920	queC; 7-cyano-7-deazaguanine synthase [EC:6.3.4.20]	PF06508.13	Queuosine biosynthesis protein QueC	Metabolism of cofactors and vitamins	SRR5468115	estuary	Viruses	no support	no support	no support	no support	no support	no support
freshwater_SRR5192448.contig000187520_10	freshwater_SRR5192448.contig000187520	K03462	NAMPT; nicotinamide phosphoribosyltransferase [EC:2.4.2.12]	PF04095.16	Nicotinate phosphoribosyltransferase (NAPRTase) family	Metabolism of cofactors and vitamins	SRR5192448	WWTP	Viruses	Uroviricota	Caudoviricetes*	Caudovirales*	no support	no support	no support
freshwater_SRR5579952.contig000845628_2	freshwater_SRR5579952.contig000845628	K17398	DNMT3A; DNA (cytosine-5)-methyltransferase 3A [EC:2.1.1.37]	PF00145.17	C-5 cytosine-specific DNA methylase	Amino acid metabolism	SRR5579952	estuary	Viruses	no support	no support	no support	no support	no support	no support
freshwater_SRR5468101.contig000004248_9	freshwater_SRR5468101.contig000004248	K01790	rfbC, rmlC; dTDP-4-dehydrorhamnose 3,5-epimerase [EC:5.1.3.13]	PF00908.17	dTDP-4-dehydrorhamnose 3,5-epimerase	Metabolism of terpenoids and polyketides	SRR5468101	estuary	Viruses	Uroviricota	Caudoviricetes	Caudovirales	NA	NA	uncultured Caudovirales phage
freshwater_SRR5456989.contig000417331_2	freshwater_SRR5456989.contig000417331	K10026	queE; 7-carboxy-7-deazaguanine synthase [EC:4.3.99.3]			Metabolism of cofactors and vitamins	SRR5456989	estuary	Viruses	Uroviricota	Caudoviricetes	Caudovirales	NA	NA	uncultured Caudovirales phage
freshwater_SRR5456989.contig000417331_6	freshwater_SRR5456989.contig000417331	K00568	ubiG; 2-polyprenyl-6-hydroxyphenyl methylase / 3-demethylubiquinone-9 3-methyltransferase [EC:2.1.1.222 2.1.1.64]	PF13649.6	Methyltransferase domain	Metabolism of cofactors and vitamins	SRR5456989	estuary	Viruses	Uroviricota	Caudoviricetes	Caudovirales	NA	NA	uncultured Caudovirales phage
freshwater_SRR5579952.contig000612564_4	freshwater_SRR5579952.contig000612564	K03274	gmhD, rfaD; ADP-L-glycero-D-manno-heptose 6-epimerase [EC:5.1.3.20]	PF01370.21	NAD dependent epimerase/dehydratase family	Glycan biosynthesis and metabolism	SRR5579952	estuary	Viruses	Uroviricota	Caudoviricetes*	Caudovirales*	no support	no support	no support
freshwater_SRR5579952.contig000612564_5	freshwater_SRR5579952.contig000612564	K03272	gmhC, hldE, waaE, rfaE; D-beta-D-heptose 7-phosphate kinase / D-beta-D-heptose 1-phosphate adenosyltransferase [EC:2.7.1.167 2.7.7.70]	PF00294.24	pfkB family carbohydrate kinase	Glycan biosynthesis and metabolism	SRR5579952	estuary	Viruses	Uroviricota	Caudoviricetes*	Caudovirales*	no support	no support	no support
freshwater_SRR5580653.contig000698753_4	freshwater_SRR5580653.contig000698753	K00472	P4HA; prolyl 4-hydroxylase [EC:1.14.11.2]	PF13640.6	2OG-Fe(II) oxygenase superfamily	Amino acid metabolism	SRR5580653	estuary	Viruses	Uroviricota	Caudoviricetes	Caudovirales	Myoviridae	no support	no support
freshwater_SRR5714877.contig000428111_3	freshwater_SRR5714877.contig000428111	K03272	gmhC, hldE, waaE, rfaE; D-beta-D-heptose 7-phosphate kinase / D-beta-D-heptose 1-phosphate adenosyltransferase [EC:2.7.1.167 2.7.7.70]	PF00294.24	pfkB family carbohydrate kinase	Glycan biosynthesis and metabolism	SRR5714877	estuary	Viruses	Uroviricota	Caudoviricetes*	Caudovirales*	no support	no support	no support
freshwater_SRR5714877.contig000428111_4	freshwater_SRR5714877.contig000428111	K03274	gmhD, rfaD; ADP-L-glycero-D-manno-heptose 6-epimerase [EC:5.1.3.20]	PF01370.21	NAD dependent epimerase/dehydratase family	Glycan biosynthesis and metabolism	SRR5714877	estuary	Viruses	Uroviricota	Caudoviricetes*	Caudovirales*	no support	no support	no support
freshwater_SRR5714877.contig000428111_10	freshwater_SRR5714877.contig000428111	K02843	waaF, rfaF; heptosyltransferase II [EC:2.4.-.-]			Glycan biosynthesis and metabolism	SRR5714877	estuary	Viruses	Uroviricota	Caudoviricetes*	Caudovirales*	no support	no support	no support
freshwater_SRR5468115.contig000035743_3	freshwater_SRR5468115.contig000035743	K00558	DNMT1, dcm; DNA (cytosine-5)-methyltransferase 1 [EC:2.1.1.37]	PF00145.17	C-5 cytosine-specific DNA methylase	Amino acid metabolism	SRR5468115	estuary	Viruses	Uroviricota	Caudoviricetes	Caudovirales	Siphoviridae	NA	uncultured Mediterranean phage uvMED
freshwater_SRR2147000.contig000332897_4	freshwater_SRR2147000.contig000332897	K00558	DNMT1, dcm; DNA (cytosine-5)-methyltransferase 1 [EC:2.1.1.37]	PF00145.17	C-5 cytosine-specific DNA methylase	Amino acid metabolism	SRR2147000	lake	no support	no support	no support	no support	no support	no support	no support
freshwater_SRR5456989.contig000861893_8	freshwater_SRR5456989.contig000861893	K01243	mtnN, mtn, pfs; adenosylhomocysteine nucleosidase [EC:3.2.2.9]	PF01048.20	Phosphorylase superfamily	Amino acid metabolism	SRR5456989	estuary	Viruses	Uroviricota	Caudoviricetes*	Caudovirales*	no support	no support	no support
freshwater_SRR5456989.contig000861893_20	freshwater_SRR5456989.contig000861893	K01709	rfbG; CDP-glucose 4,6-dehydratase [EC:4.2.1.45]	PF16363.5	GDP-mannose 4,6 dehydratase	Carbohydrate metabolism	SRR5456989	estuary	Viruses	Uroviricota	Caudoviricetes*	Caudovirales*	no support	no support	no support
freshwater_SRR5456989.contig000861893_23	freshwater_SRR5456989.contig000861893	K02377	TSTA3, fcl; GDP-L-fucose synthase [EC:1.1.1.271]	PF01370.21	NAD dependent epimerase/dehydratase family	Carbohydrate metabolism	SRR5456989	estuary	Viruses	Uroviricota	Caudoviricetes*	Caudovirales*	no support	no support	no support
freshwater_SRR5714877.contig000624002_7	freshwater_SRR5714877.contig000624002	K16011	algA, xanB, rfbA, wbpW, pslB; mannose-1-phosphate guanylyltransferase / mannose-6-phosphate isomerase [EC:2.7.7.13 5.3.1.8]	PF01050.18	Mannose-6-phosphate isomerase	Carbohydrate metabolism	SRR5714877	estuary	Viruses	NA	NA	NA	NA	NA	Synechococcus phage S-EIVl
freshwater_SRR5468113.contig000740270_11	freshwater_SRR5468113.contig000740270	K00558	DNMT1, dcm; DNA (cytosine-5)-methyltransferase 1 [EC:2.1.1.37]	PF00145.17	C-5 cytosine-specific DNA methylase	Amino acid metabolism	SRR5468113	estuary	Viruses	Uroviricota	Caudoviricetes	Caudovirales	NA	NA	uncultured Caudovirales phage
freshwater_SRR5468115.contig000253168_8	freshwater_SRR5468115.contig000253168	K00737	MGAT3; beta-1,4-mannosyl-glycoprotein beta-1,4-N-acetylglucosaminyltransferase [EC:2.4.1.144]	PF04724.13	Glycosyltransferase family 17	Glycan biosynthesis and metabolism	SRR5468115	estuary	Viruses	no support	no support	no support	no support	no support	no support
freshwater_SRR5579952.contig000445730_8	freshwater_SRR5579952.contig000445730	K00677	lpxA; UDP-N-acetylglucosamine acyltransferase [EC:2.3.1.129]	PF00132.24	Bacterial transferase hexapeptide (six repeats)	Glycan biosynthesis and metabolism	SRR5579952	estuary	Viruses	Uroviricota	Caudoviricetes	Caudovirales	NA	NA	uncultured Caudovirales phage
freshwater_SRR5468114.contig000310508_6	freshwater_SRR5468114.contig000310508	K02377	TSTA3, fcl; GDP-L-fucose synthase [EC:1.1.1.271]	PF01370.21	NAD dependent epimerase/dehydratase family	Carbohydrate metabolism	SRR5468114	estuary	Viruses	Uroviricota	Caudoviricetes	Caudovirales	Myoviridae	Llyrvirus	Synechococcus virus SSKS1*
freshwater_SRR5468115.contig000315972_4	freshwater_SRR5468115.contig000315972	K00558	DNMT1, dcm; DNA (cytosine-5)-methyltransferase 1 [EC:2.1.1.37]			Amino acid metabolism	SRR5468115	estuary	Viruses	Uroviricota	Caudoviricetes	Caudovirales	NA	NA	uncultured Caudovirales phage
freshwater_SRR5468115.contig000485999_1	freshwater_SRR5468115.contig000485999	K00558	DNMT1, dcm; DNA (cytosine-5)-methyltransferase 1 [EC:2.1.1.37]	PF00145.17	C-5 cytosine-specific DNA methylase	Amino acid metabolism	SRR5468115	estuary	Viruses	Uroviricota	Caudoviricetes*	Caudovirales*	no support	no support	no support
freshwater_SRR5580653.contig000716904_2	freshwater_SRR5580653.contig000716904	K21140	mec; [CysO sulfur-carrier protein]-S-L-cysteine hydrolase [EC:3.13.1.6]			Sulfur relay	SRR5580653	estuary	Viruses	NA	NA	NA	NA	NA	uncultured virus
freshwater_SRR5579952.contig000588047_3	freshwater_SRR5579952.contig000588047	K16968	msmA; methanesulfonate monooxygenase subunit alpha [EC:1.14.13.111]			Energy metabolism	SRR5579952	estuary	Viruses	Uroviricota	Caudoviricetes*	Caudovirales*	no support	no support	no support
freshwater_SRR5468114.contig000598981_1	freshwater_SRR5468114.contig000598981	K01711	gmd, GMDS; GDPmannose 4,6-dehydratase [EC:4.2.1.47]	PF16363.5	GDP-mannose 4,6 dehydratase	Carbohydrate metabolism	SRR5468114	estuary	Viruses	no support	no support	no support	no support	no support	no support
freshwater_SRR5468114.contig000598981_2	freshwater_SRR5468114.contig000598981	K02473	wbpP; UDP-N-acetylglucosamine 4-epimerase [EC:5.1.3.7]	PF01370.21	NAD dependent epimerase/dehydratase family	Carbohydrate metabolism	SRR5468114	estuary	Viruses	no support	no support	no support	no support	no support	no support
freshwater_SRR5468114.contig000598981_3	freshwater_SRR5468114.contig000598981	K00012	UGDH, ugd; UDPglucose 6-dehydrogenase [EC:1.1.1.22]	PF00984.19	UDP-glucose/GDP-mannose dehydrogenase family, central domain	Carbohydrate metabolism	SRR5468114	estuary	Viruses	no support	no support	no support	no support	no support	no support
freshwater_SRR5714877.contig000580503_24	freshwater_SRR5714877.contig000580503	K01784	galE, GALE; UDP-glucose 4-epimerase [EC:5.1.3.2]	PF01370.21	NAD dependent epimerase/dehydratase family	Carbohydrate metabolism	SRR5714877	estuary	Viruses	Uroviricota	Caudoviricetes*	Caudovirales*	no support	no support	no support
freshwater_SRR5714877.contig000580503_39	freshwater_SRR5714877.contig000580503	K01784	galE, GALE; UDP-glucose 4-epimerase [EC:5.1.3.2]	PF01370.21	NAD dependent epimerase/dehydratase family	Carbohydrate metabolism	SRR5714877	estuary	Viruses	Uroviricota	Caudoviricetes*	Caudovirales*	no support	no support	no support
freshwater_SRR5714877.contig000580503_66	freshwater_SRR5714877.contig000580503	K22226	ahbC; Fe-coproporphyrin III synthase	PF04055.21	Radical SAM superfamily	Metabolism of cofactors and vitamins	SRR5714877	estuary	Viruses	Uroviricota	Caudoviricetes*	Caudovirales*	no support	no support	no support
freshwater_SRR5714877.contig000580503_81	freshwater_SRR5714877.contig000580503	K00952	nadM; nicotinamide-nucleotide adenylyltransferase [EC:2.7.7.1]			Metabolism of cofactors and vitamins	SRR5714877	estuary	Viruses	Uroviricota	Caudoviricetes*	Caudovirales*	no support	no support	no support
freshwater_SRR5714877.contig000580503_93	freshwater_SRR5714877.contig000580503	K22227	ahbD; heme synthase	PF04055.21	Radical SAM superfamily	Metabolism of cofactors and vitamins	SRR5714877	estuary	Viruses	Uroviricota	Caudoviricetes*	Caudovirales*	no support	no support	no support
freshwater_SRR5714877.contig000580503_98	freshwater_SRR5714877.contig000580503	K06920	queC; 7-cyano-7-deazaguanine synthase [EC:6.3.4.20]	PF06508.13	Queuosine biosynthesis protein QueC	Metabolism of cofactors and vitamins	SRR5714877	estuary	Viruses	Uroviricota	Caudoviricetes*	Caudovirales*	no support	no support	no support
freshwater_SRR5714877.contig000580503_109	freshwater_SRR5714877.contig000580503	K04034	bchE; anaerobic magnesium-protoporphyrin IX monomethyl ester cyclase [EC:1.21.98.3]	PF04055.21	Radical SAM superfamily	Metabolism of cofactors and vitamins	SRR5714877	estuary	Viruses	Uroviricota	Caudoviricetes*	Caudovirales*	no support	no support	no support
freshwater_SRR5714877.contig000580503_128	freshwater_SRR5714877.contig000580503	K00472	P4HA; prolyl 4-hydroxylase [EC:1.14.11.2]			Amino acid metabolism	SRR5714877	estuary	Viruses	Uroviricota	Caudoviricetes*	Caudovirales*	no support	no support	no support
freshwater_SRR5468116.contig000516896_1	freshwater_SRR5468116.contig000516896	K10026	queE; 7-carboxy-7-deazaguanine synthase [EC:4.3.99.3]			Metabolism of cofactors and vitamins	SRR5468116	estuary	Viruses	Uroviricota	Caudoviricetes	Caudovirales	NA	NA	uncultured Caudovirales phage
freshwater_SRR5580653.contig000119815_2	freshwater_SRR5580653.contig000119815	K00390	cysH; phosphoadenosine phosphosulfate reductase [EC:1.8.4.8 1.8.4.10]	PF01507.19	Phosphoadenosine phosphosulfate reductase family	Energy metabolism	SRR5580653	estuary	Viruses	no support	no support	no support	no support	no support	no support
freshwater_SRR5580654.contig000279446_8	freshwater_SRR5580654.contig000279446	K00472	P4HA; prolyl 4-hydroxylase [EC:1.14.11.2]	PF13640.6	2OG-Fe(II) oxygenase superfamily	Amino acid metabolism	SRR5580654	estuary	Viruses	Uroviricota	Caudoviricetes	Caudovirales	Podoviridae	NA	Pelagibacter phage HTVC027P
freshwater_SRR5468113.contig000838399_6	freshwater_SRR5468113.contig000838399	K00558	DNMT1, dcm; DNA (cytosine-5)-methyltransferase 1 [EC:2.1.1.37]	PF00145.17	C-5 cytosine-specific DNA methylase	Amino acid metabolism	SRR5468113	estuary	Viruses	Uroviricota	Caudoviricetes*	Caudovirales*	no support	no support	no support
freshwater_SRR5714877.contig000388079_1	freshwater_SRR5714877.contig000388079	K01710	E4.2.1.46, rfbB, rffG; dTDP-glucose 4,6-dehydratase [EC:4.2.1.46]			Metabolism of terpenoids and polyketides	SRR5714877	estuary	Viruses	Uroviricota	Caudoviricetes	Caudovirales	Myoviridae	NA	Myoviridae sp.
freshwater_SRR5580654.contig000873594_5	freshwater_SRR5580654.contig000873594	K00472	P4HA; prolyl 4-hydroxylase [EC:1.14.11.2]	PF13640.6	2OG-Fe(II) oxygenase superfamily	Amino acid metabolism	SRR5580654	estuary	Viruses	Uroviricota	Caudoviricetes	Caudovirales	Podoviridae	NA	Pelagibacter phage HTVC027P
freshwater_SRR5580654.contig000042329_3	freshwater_SRR5580654.contig000042329	K00737	MGAT3; beta-1,4-mannosyl-glycoprotein beta-1,4-N-acetylglucosaminyltransferase [EC:2.4.1.144]	PF04724.13	Glycosyltransferase family 17	Glycan biosynthesis and metabolism	SRR5580654	estuary	Viruses	no support	no support	no support	no support	no support	no support
freshwater_SRR5580654.contig000042329_4	freshwater_SRR5580654.contig000042329	K00737	MGAT3; beta-1,4-mannosyl-glycoprotein beta-1,4-N-acetylglucosaminyltransferase [EC:2.4.1.144]	PF04724.13	Glycosyltransferase family 17	Glycan biosynthesis and metabolism	SRR5580654	estuary	Viruses	no support	no support	no support	no support	no support	no support
freshwater_SRR5580654.contig000565692_14	freshwater_SRR5580654.contig000565692	K16968	msmA; methanesulfonate monooxygenase subunit alpha [EC:1.14.13.111]			Energy metabolism	SRR5580654	estuary	Viruses	no support	no support	no support	no support	no support	no support
freshwater_SRR5580654.contig000565692_46	freshwater_SRR5580654.contig000565692	K00558	DNMT1, dcm; DNA (cytosine-5)-methyltransferase 1 [EC:2.1.1.37]	PF00145.17	C-5 cytosine-specific DNA methylase	Amino acid metabolism	SRR5580654	estuary	Viruses	no support	no support	no support	no support	no support	no support
freshwater_SRR5192446.contig000194831_13	freshwater_SRR5192446.contig000194831	K13010	per, rfbE; perosamine synthetase [EC:2.6.1.102]	PF01041.17	DegT/DnrJ/EryC1/StrS aminotransferase family	Carbohydrate metabolism	SRR5192446	WWTP	Viruses	Uroviricota	Caudoviricetes	Caudovirales	NA	NA	uncultured Caudovirales phage
freshwater_SRR5579952.contig000787443_3	freshwater_SRR5579952.contig000787443	K21480	HO, pbsA1, hmuO; heme oxygenase (biliverdin-producing, ferredoxin) [EC:1.14.15.20]	PF01126.20	Heme oxygenase	Metabolism of cofactors and vitamins	SRR5579952	estuary	Viruses	Uroviricota	Caudoviricetes*	Caudovirales*	no support	no support	no support
freshwater_SRR5468114.contig000129385_1	freshwater_SRR5468114.contig000129385	K09882	cobS; cobaltochelatase CobS [EC:6.6.1.2]	PF07728.14	AAA domain (dynein-related subfamily)	Metabolism of cofactors and vitamins	SRR5468114	estuary	Viruses	Uroviricota	Caudoviricetes	Caudovirales	Myoviridae	no support	no support
freshwater_SRR5580653.contig000071118_3	freshwater_SRR5580653.contig000071118	K00558	DNMT1, dcm; DNA (cytosine-5)-methyltransferase 1 [EC:2.1.1.37]			Amino acid metabolism	SRR5580653	estuary	Viruses	Uroviricota	Caudoviricetes	Caudovirales	NA	NA	uncultured Caudovirales phage
freshwater_SRR5579952.contig000653635_2	freshwater_SRR5579952.contig000653635	K22227	ahbD; heme synthase	PF13186.6	Iron-sulfur cluster-binding domain	Metabolism of cofactors and vitamins	SRR5579952	estuary	Viruses	NA	NA	NA	NA	NA	Prokaryotic dsDNA virus sp.
freshwater_SRR5580654.contig000952464_3	freshwater_SRR5580654.contig000952464	K01737	queD, ptpS, PTS; 6-pyruvoyltetrahydropterin/6-carboxytetrahydropterin synthase [EC:4.2.3.12 4.1.2.50]	PF01242.19	6-pyruvoyl tetrahydropterin synthase	Metabolism of cofactors and vitamins	SRR5580654	estuary	Viruses	no support	no support	no support	no support	no support	no support
freshwater_SRR5468113.contig000881358_8	freshwater_SRR5468113.contig000881358	K02377	TSTA3, fcl; GDP-L-fucose synthase [EC:1.1.1.271]	PF01370.21	NAD dependent epimerase/dehydratase family	Carbohydrate metabolism	SRR5468113	estuary	Viruses	no support	no support	no support	no support	no support	no support
freshwater_SRR5468113.contig000881358_22	freshwater_SRR5468113.contig000881358	K01784	galE, GALE; UDP-glucose 4-epimerase [EC:5.1.3.2]	PF01370.21	NAD dependent epimerase/dehydratase family	Carbohydrate metabolism	SRR5468113	estuary	Viruses	no support	no support	no support	no support	no support	no support
freshwater_SRR5468113.contig000881358_41	freshwater_SRR5468113.contig000881358	K16011	algA, xanB, rfbA, wbpW, pslB; mannose-1-phosphate guanylyltransferase / mannose-6-phosphate isomerase [EC:2.7.7.13 5.3.1.8]	PF01050.18	Mannose-6-phosphate isomerase	Carbohydrate metabolism	SRR5468113	estuary	Viruses	no support	no support	no support	no support	no support	no support
freshwater_SRR5579952.contig001045799_1	freshwater_SRR5579952.contig001045799	K00737	MGAT3; beta-1,4-mannosyl-glycoprotein beta-1,4-N-acetylglucosaminyltransferase [EC:2.4.1.144]	PF04724.13	Glycosyltransferase family 17	Glycan biosynthesis and metabolism	SRR5579952	estuary	Viruses	no support	no support	no support	no support	no support	no support
freshwater_SRR5579952.contig001045799_2	freshwater_SRR5579952.contig001045799	K01784	galE, GALE; UDP-glucose 4-epimerase [EC:5.1.3.2]	PF01370.21	NAD dependent epimerase/dehydratase family	Carbohydrate metabolism	SRR5579952	estuary	Viruses	no support	no support	no support	no support	no support	no support
freshwater_SRR5468114.contig000179761_2	freshwater_SRR5468114.contig000179761	K01628	fucA; L-fuculose-phosphate aldolase [EC:4.1.2.17]	PF00596.21	Class II Aldolase and Adducin N-terminal domain	Carbohydrate metabolism	SRR5468114	estuary	Viruses	Uroviricota	Caudoviricetes	Caudovirales	Myoviridae	Bellamyvirus	no support
freshwater_SRR5468114.contig000179761_9	freshwater_SRR5468114.contig000179761	K00067	rfbD, rmlD; dTDP-4-dehydrorhamnose reductase [EC:1.1.1.133]	PF04321.17	RmlD substrate binding domain	Metabolism of terpenoids and polyketides	SRR5468114	estuary	Viruses	Uroviricota	Caudoviricetes	Caudovirales	Myoviridae	Bellamyvirus	no support
freshwater_SRR5468115.contig000121668_10	freshwater_SRR5468115.contig000121668	K01953	asnB, ASNS; asparagine synthase (glutamine-hydrolysing) [EC:6.3.5.4]	PF00733.21	Asparagine synthase	Amino acid metabolism	SRR5468115	estuary	Viruses	Uroviricota	Caudoviricetes	Caudovirales	Myoviridae	NA	Pelagibacter phage Mosig EXVC030M
freshwater_SRR5468114.contig000156080_3	freshwater_SRR5468114.contig000156080	K01784	galE, GALE; UDP-glucose 4-epimerase [EC:5.1.3.2]	PF01370.21	NAD dependent epimerase/dehydratase family	Carbohydrate metabolism	SRR5468114	estuary	Viruses	Uroviricota	Caudoviricetes	Caudovirales	NA	NA	uncultured Caudovirales phage
freshwater_SRR5714877.contig000649566_2	freshwater_SRR5714877.contig000649566	K03462	NAMPT; nicotinamide phosphoribosyltransferase [EC:2.4.2.12]	PF04095.16	Nicotinate phosphoribosyltransferase (NAPRTase) family	Metabolism of cofactors and vitamins	SRR5714877	estuary	Viruses	Uroviricota	Caudoviricetes*	Caudovirales*	no support	no support	no support
freshwater_SRR5714877.contig000649566_3	freshwater_SRR5714877.contig000649566	K03462	NAMPT; nicotinamide phosphoribosyltransferase [EC:2.4.2.12]	PF18127.1	Domain of unknown function (DUF5598)	Metabolism of cofactors and vitamins	SRR5714877	estuary	Viruses	Uroviricota	Caudoviricetes*	Caudovirales*	no support	no support	no support
freshwater_SRR5714877.contig000649566_4	freshwater_SRR5714877.contig000649566	K13522	K13522, nadM; bifunctional NMN adenylyltransferase/nudix hydrolase [EC:2.7.7.1 3.6.1.-]	PF00293.28	NUDIX domain	Metabolism of cofactors and vitamins	SRR5714877	estuary	Viruses	Uroviricota	Caudoviricetes*	Caudovirales*	no support	no support	no support
freshwater_SRR5468115.contig000512200_8	freshwater_SRR5468115.contig000512200	K00613	GATM; glycine amidinotransferase [EC:2.1.4.1]			Amino acid metabolism	SRR5468115	estuary	Viruses	Uroviricota	Caudoviricetes*	Caudovirales*	no support	no support	no support
freshwater_SRR5468101.contig000753245_20	freshwater_SRR5468101.contig000753245	K02169	bioC; malonyl-CoA O-methyltransferase [EC:2.1.1.197]			Metabolism of cofactors and vitamins	SRR5468101	estuary	Viruses	Uroviricota	Caudoviricetes	Caudovirales	NA	NA	uncultured Caudovirales phage
freshwater_SRR5468101.contig000113214_1	freshwater_SRR5468101.contig000113214	K00012	UGDH, ugd; UDPglucose 6-dehydrogenase [EC:1.1.1.22]	PF00984.19	UDP-glucose/GDP-mannose dehydrogenase family, central domain	Carbohydrate metabolism	SRR5468101	estuary	Viruses	Uroviricota	Caudoviricetes	Caudovirales	NA	NA	uncultured Caudovirales phage
freshwater_SRR5580653.contig000705236_18	freshwater_SRR5580653.contig000705236	K10026	queE; 7-carboxy-7-deazaguanine synthase [EC:4.3.99.3]			Metabolism of cofactors and vitamins	SRR5580653	estuary	Viruses	Uroviricota	Caudoviricetes	Caudovirales	NA	NA	uncultured Caudovirales phage
freshwater_SRR5580653.contig000705236_22	freshwater_SRR5580653.contig000705236	K01495	GCH1, folE; GTP cyclohydrolase IA [EC:3.5.4.16]	PF01227.22	GTP cyclohydrolase I	Metabolism of cofactors and vitamins	SRR5580653	estuary	Viruses	Uroviricota	Caudoviricetes	Caudovirales	NA	NA	uncultured Caudovirales phage
freshwater_SRR5580653.contig000705236_23	freshwater_SRR5580653.contig000705236	K03430	phnW; 2-aminoethylphosphonate-pyruvate transaminase [EC:2.6.1.37]			Amino acid metabolism	SRR5580653	estuary	Viruses	Uroviricota	Caudoviricetes	Caudovirales	NA	NA	uncultured Caudovirales phage
freshwater_SRR5580653.contig000705236_25	freshwater_SRR5580653.contig000705236	K06920	queC; 7-cyano-7-deazaguanine synthase [EC:6.3.4.20]	PF06508.13	Queuosine biosynthesis protein QueC	Metabolism of cofactors and vitamins	SRR5580653	estuary	Viruses	Uroviricota	Caudoviricetes	Caudovirales	NA	NA	uncultured Caudovirales phage
freshwater_SRR5468101.contig000526073_3	freshwater_SRR5468101.contig000526073	K00012	UGDH, ugd; UDPglucose 6-dehydrogenase [EC:1.1.1.22]	PF00984.19	UDP-glucose/GDP-mannose dehydrogenase family, central domain	Carbohydrate metabolism	SRR5468101	estuary	Viruses	Uroviricota	Caudoviricetes	Caudovirales	NA	NA	uncultured Caudovirales phage
freshwater_SRR5580653.contig001338756_6	freshwater_SRR5580653.contig001338756	K00067	rfbD, rmlD; dTDP-4-dehydrorhamnose reductase [EC:1.1.1.133]	PF04321.17	RmlD substrate binding domain	Metabolism of terpenoids and polyketides	SRR5580653	estuary	Viruses	Uroviricota	Caudoviricetes	Caudovirales	NA	NA	uncultured Caudovirales phage
freshwater_SRR5456989.contig000211301_3	freshwater_SRR5456989.contig000211301	K04034	bchE; anaerobic magnesium-protoporphyrin IX monomethyl ester cyclase [EC:1.21.98.3]	PF04055.21	Radical SAM superfamily	Metabolism of cofactors and vitamins	SRR5456989	estuary	Viruses	Uroviricota	Caudoviricetes	Caudovirales	Siphoviridae	NA	uncultured Mediterranean phage uvMED
freshwater_SRR5456989.contig000211301_7	freshwater_SRR5456989.contig000211301	K22227	ahbD; heme synthase	PF04055.21	Radical SAM superfamily	Metabolism of cofactors and vitamins	SRR5456989	estuary	Viruses	Uroviricota	Caudoviricetes	Caudovirales	Siphoviridae	NA	uncultured Mediterranean phage uvMED
freshwater_SRR5580653.contig000789976_4	freshwater_SRR5580653.contig000789976	K02078	acpP; acyl carrier protein			Biosynthesis of other secondary metabolites	SRR5580653	estuary	Viruses	Uroviricota	Caudoviricetes	Caudovirales	NA	NA	uncultured Caudovirales phage
freshwater_SRR5714877.contig000010241_9	freshwater_SRR5714877.contig000010241	K00432	gpx; glutathione peroxidase [EC:1.11.1.9]			Lipid metabolism	SRR5714877	estuary	Viruses	Uroviricota	Caudoviricetes	Caudovirales	NA	NA	uncultured Caudovirales phage
freshwater_SRR5468116.contig000350868_2	freshwater_SRR5468116.contig000350868	K01795	algG; mannuronan 5-epimerase [EC:5.1.3.37]	PF13229.6	Right handed beta helix region	Carbohydrate metabolism	SRR5468116	estuary	Viruses	Uroviricota	Caudoviricetes	Caudovirales	NA	NA	uncultured Caudovirales phage
freshwater_SRR5579952.contig001108606_5	freshwater_SRR5579952.contig001108606	K01710	E4.2.1.46, rfbB, rffG; dTDP-glucose 4,6-dehydratase [EC:4.2.1.46]	PF01370.21	NAD dependent epimerase/dehydratase family	Metabolism of terpenoids and polyketides	SRR5579952	estuary	Viruses	Uroviricota	Caudoviricetes	Caudovirales	NA	NA	uncultured Caudovirales phage
freshwater_SRR5714877.contig000617412_4	freshwater_SRR5714877.contig000617412	K00558	DNMT1, dcm; DNA (cytosine-5)-methyltransferase 1 [EC:2.1.1.37]	PF00145.17	C-5 cytosine-specific DNA methylase	Amino acid metabolism	SRR5714877	estuary	Viruses	Uroviricota	Caudoviricetes	Caudovirales	NA	NA	uncultured Caudovirales phage
freshwater_SRR5580653.contig001812752_3	freshwater_SRR5580653.contig001812752	K02706	psbD; photosystem II P680 reaction center D2 protein [EC:1.10.3.9]	PF00124.19	Photosynthetic reaction centre protein	Energy metabolism	SRR5580653	estuary	Viruses	Uroviricota	Caudoviricetes	Caudovirales	Myoviridae	no support	no support
freshwater_SRR5580653.contig001812752_48	freshwater_SRR5580653.contig001812752	K02843	waaF, rfaF; heptosyltransferase II [EC:2.4.-.-]			Glycan biosynthesis and metabolism	SRR5580653	estuary	Viruses	Uroviricota	Caudoviricetes	Caudovirales	Myoviridae	no support	no support
freshwater_SRR5580654.contig000998081_8	freshwater_SRR5580654.contig000998081	K02843	waaF, rfaF; heptosyltransferase II [EC:2.4.-.-]			Glycan biosynthesis and metabolism	SRR5580654	estuary	Viruses	Uroviricota	Caudoviricetes	Caudovirales	NA	NA	uncultured Caudovirales phage
freshwater_SRR5468116.contig000231861_1	freshwater_SRR5468116.contig000231861	K01711	gmd, GMDS; GDPmannose 4,6-dehydratase [EC:4.2.1.47]	PF16363.5	GDP-mannose 4,6 dehydratase	Carbohydrate metabolism	SRR5468116	estuary	Viruses	no support	no support	no support	no support	no support	no support
freshwater_SRR5579952.contig000079604_4	freshwater_SRR5579952.contig000079604	K01737	queD, ptpS, PTS; 6-pyruvoyltetrahydropterin/6-carboxytetrahydropterin synthase [EC:4.2.3.12 4.1.2.50]	PF01242.19	6-pyruvoyl tetrahydropterin synthase	Metabolism of cofactors and vitamins	SRR5579952	estuary	Viruses	Uroviricota	Caudoviricetes	Caudovirales	NA	NA	uncultured Caudovirales phage
freshwater_SRR5580654.contig000125089_14	freshwater_SRR5580654.contig000125089	K09883	cobT; cobaltochelatase CobT [EC:6.6.1.2]			Metabolism of cofactors and vitamins	SRR5580654	estuary	Viruses	no support	no support	no support	no support	no support	no support
freshwater_SRR5580654.contig000125089_75	freshwater_SRR5580654.contig000125089	K17398	DNMT3A; DNA (cytosine-5)-methyltransferase 3A [EC:2.1.1.37]	PF00145.17	C-5 cytosine-specific DNA methylase	Amino acid metabolism	SRR5580654	estuary	Viruses	no support	no support	no support	no support	no support	no support
freshwater_SRR5468113.contig000214511_2	freshwater_SRR5468113.contig000214511	K16011	algA, xanB, rfbA, wbpW, pslB; mannose-1-phosphate guanylyltransferase / mannose-6-phosphate isomerase [EC:2.7.7.13 5.3.1.8]			Carbohydrate metabolism	SRR5468113	estuary	Viruses	NA	NA	NA	NA	NA	Prokaryotic dsDNA virus sp.
freshwater_SRR5580653.contig001115499_6	freshwater_SRR5580653.contig001115499	K00558	DNMT1, dcm; DNA (cytosine-5)-methyltransferase 1 [EC:2.1.1.37]	PF00145.17	C-5 cytosine-specific DNA methylase	Amino acid metabolism	SRR5580653	estuary	Viruses	Uroviricota	Caudoviricetes	Caudovirales	NA	NA	uncultured Caudovirales phage
freshwater_SRR5580654.contig000310154_4	freshwater_SRR5580654.contig000310154	K01784	galE, GALE; UDP-glucose 4-epimerase [EC:5.1.3.2]	PF01370.21	NAD dependent epimerase/dehydratase family	Carbohydrate metabolism	SRR5580654	estuary	Viruses	NA	NA	NA	NA	NA	uncultured virus
freshwater_SRR5580653.contig000251941_8	freshwater_SRR5580653.contig000251941	K14266	prnA, rebH, ktzQ; tryptophan 7-halogenase [EC:1.14.19.9]	PF04820.14	Tryptophan halogenase	Biosynthesis of other secondary metabolites	SRR5580653	estuary	Viruses	Uroviricota	Caudoviricetes*	Caudovirales*	no support	no support	no support
freshwater_SRR5468114.contig000275553_15	freshwater_SRR5468114.contig000275553	K00558	DNMT1, dcm; DNA (cytosine-5)-methyltransferase 1 [EC:2.1.1.37]			Amino acid metabolism	SRR5468114	estuary	Viruses	NA	NA	NA	NA	NA	Prokaryotic dsDNA virus sp.
freshwater_SRR5580654.contig000465756_10	freshwater_SRR5580654.contig000465756	K14266	prnA, rebH, ktzQ; tryptophan 7-halogenase [EC:1.14.19.9]	PF04820.14	Tryptophan halogenase	Biosynthesis of other secondary metabolites	SRR5580654	estuary	Viruses	Uroviricota	Caudoviricetes*	Caudovirales*	no support	no support	no support
freshwater_SRR5714877.contig000271794_7	freshwater_SRR5714877.contig000271794	K06920	queC; 7-cyano-7-deazaguanine synthase [EC:6.3.4.20]	PF06508.13	Queuosine biosynthesis protein QueC	Metabolism of cofactors and vitamins	SRR5714877	estuary	Viruses	Uroviricota	Caudoviricetes*	Caudovirales*	no support	no support	no support
freshwater_SRR5714877.contig000271794_9	freshwater_SRR5714877.contig000271794	K01737	queD, ptpS, PTS; 6-pyruvoyltetrahydropterin/6-carboxytetrahydropterin synthase [EC:4.2.3.12 4.1.2.50]	PF01242.19	6-pyruvoyl tetrahydropterin synthase	Metabolism of cofactors and vitamins	SRR5714877	estuary	Viruses	Uroviricota	Caudoviricetes*	Caudovirales*	no support	no support	no support
freshwater_SRR5714877.contig000271794_10	freshwater_SRR5714877.contig000271794	K10026	queE; 7-carboxy-7-deazaguanine synthase [EC:4.3.99.3]			Metabolism of cofactors and vitamins	SRR5714877	estuary	Viruses	Uroviricota	Caudoviricetes*	Caudovirales*	no support	no support	no support
freshwater_SRR5714877.contig000054727_3	freshwater_SRR5714877.contig000054727	K06920	queC; 7-cyano-7-deazaguanine synthase [EC:6.3.4.20]	PF06508.13	Queuosine biosynthesis protein QueC	Metabolism of cofactors and vitamins	SRR5714877	estuary	Viruses	Uroviricota	Caudoviricetes	Caudovirales	NA	NA	uncultured Caudovirales phage
freshwater_SRR5580653.contig001857051_3	freshwater_SRR5580653.contig001857051	K00558	DNMT1, dcm; DNA (cytosine-5)-methyltransferase 1 [EC:2.1.1.37]	PF00145.17	C-5 cytosine-specific DNA methylase	Amino acid metabolism	SRR5580653	estuary	no support	no support	no support	no support	no support	no support	no support
freshwater_SRR5714877.contig000453991_10	freshwater_SRR5714877.contig000453991	K00558	DNMT1, dcm; DNA (cytosine-5)-methyltransferase 1 [EC:2.1.1.37]	PF00145.17	C-5 cytosine-specific DNA methylase	Amino acid metabolism	SRR5714877	estuary	Viruses	no support	no support	no support	no support	no support	no support
freshwater_SRR5468113.contig000451749_7	freshwater_SRR5468113.contig000451749	K20811	inuJ; inulosucrase [EC:2.4.1.9]			Carbohydrate metabolism	SRR5468113	estuary	no hits to database	no hits to database	no hits to database	no hits to database	no hits to database	no hits to database	no hits to database
freshwater_SRR5468114.contig000290719_8	freshwater_SRR5468114.contig000290719	K02703	psbA; photosystem II P680 reaction center D1 protein [EC:1.10.3.9]	PF00124.19	Photosynthetic reaction centre protein	Energy metabolism	SRR5468114	estuary	Viruses	no support	no support	no support	no support	no support	no support
freshwater_SRR5468116.contig000836103_14	freshwater_SRR5468116.contig000836103	K01784	galE, GALE; UDP-glucose 4-epimerase [EC:5.1.3.2]	PF01370.21	NAD dependent epimerase/dehydratase family	Carbohydrate metabolism	SRR5468116	estuary	Viruses	Uroviricota	Caudoviricetes*	Caudovirales*	no support	no support	no support
freshwater_SRR5580654.contig000347541_3	freshwater_SRR5580654.contig000347541	K00558	DNMT1, dcm; DNA (cytosine-5)-methyltransferase 1 [EC:2.1.1.37]	PF00145.17	C-5 cytosine-specific DNA methylase	Amino acid metabolism	SRR5580654	estuary	Viruses	Nucleocytoviricota	Megaviricetes	no support	no support	no support	no support
freshwater_SRR5468113.contig000458944_4	freshwater_SRR5468113.contig000458944	K00558	DNMT1, dcm; DNA (cytosine-5)-methyltransferase 1 [EC:2.1.1.37]	PF00145.17	C-5 cytosine-specific DNA methylase	Amino acid metabolism	SRR5468113	estuary	Viruses	Uroviricota	Caudoviricetes	Caudovirales	Myoviridae	NA	Pelagibacter phage Mosig EXVC030M
freshwater_SRR5714877.contig000453946_6	freshwater_SRR5714877.contig000453946	K13010	per, rfbE; perosamine synthetase [EC:2.6.1.102]	PF01041.17	DegT/DnrJ/EryC1/StrS aminotransferase family	Carbohydrate metabolism	SRR5714877	estuary	Viruses	Uroviricota	Caudoviricetes*	Caudovirales*	no support	no support	no support
freshwater_SRR5714877.contig000453946_8	freshwater_SRR5714877.contig000453946	K01711	gmd, GMDS; GDPmannose 4,6-dehydratase [EC:4.2.1.47]	PF16363.5	GDP-mannose 4,6 dehydratase	Carbohydrate metabolism	SRR5714877	estuary	Viruses	Uroviricota	Caudoviricetes*	Caudovirales*	no support	no support	no support
freshwater_SRR5714877.contig000453946_11	freshwater_SRR5714877.contig000453946	K22227	ahbD; heme synthase	PF04055.21	Radical SAM superfamily	Metabolism of cofactors and vitamins	SRR5714877	estuary	Viruses	Uroviricota	Caudoviricetes*	Caudovirales*	no support	no support	no support
freshwater_SRR5714877.contig000453946_29	freshwater_SRR5714877.contig000453946	K03269	lpxH; UDP-2,3-diacylglucosamine hydrolase [EC:3.6.1.54]			Glycan biosynthesis and metabolism	SRR5714877	estuary	Viruses	Uroviricota	Caudoviricetes*	Caudovirales*	no support	no support	no support
freshwater_SRR5580653.contig000518243_28	freshwater_SRR5580653.contig000518243	K00558	DNMT1, dcm; DNA (cytosine-5)-methyltransferase 1 [EC:2.1.1.37]	PF00145.17	C-5 cytosine-specific DNA methylase	Amino acid metabolism	SRR5580653	estuary	Viruses	no support	no support	no support	no support	no support	no support
freshwater_SRR5456989.contig000210241_9	freshwater_SRR5456989.contig000210241	K00558	DNMT1, dcm; DNA (cytosine-5)-methyltransferase 1 [EC:2.1.1.37]	PF00145.17	C-5 cytosine-specific DNA methylase	Amino acid metabolism	SRR5456989	estuary	Viruses	Uroviricota	Caudoviricetes	Caudovirales	Siphoviridae	NA	uncultured Mediterranean phage uvMED
freshwater_SRR5468114.contig000351676_10	freshwater_SRR5468114.contig000351676	K00012	UGDH, ugd; UDPglucose 6-dehydrogenase [EC:1.1.1.22]	PF00984.19	UDP-glucose/GDP-mannose dehydrogenase family, central domain	Carbohydrate metabolism	SRR5468114	estuary	Viruses	Uroviricota	Caudoviricetes	Caudovirales	Myoviridae	no support	no support
freshwater_SRR5468114.contig000400018_3	freshwater_SRR5468114.contig000400018	K01737	queD, ptpS, PTS; 6-pyruvoyltetrahydropterin/6-carboxytetrahydropterin synthase [EC:4.2.3.12 4.1.2.50]	PF01242.19	6-pyruvoyl tetrahydropterin synthase	Metabolism of cofactors and vitamins	SRR5468114	estuary	Viruses	Uroviricota	Caudoviricetes*	Caudovirales*	no support	no support	no support
freshwater_SRR5468114.contig000400018_4	freshwater_SRR5468114.contig000400018	K10026	queE; 7-carboxy-7-deazaguanine synthase [EC:4.3.99.3]			Metabolism of cofactors and vitamins	SRR5468114	estuary	Viruses	Uroviricota	Caudoviricetes*	Caudovirales*	no support	no support	no support
freshwater_SRR5714877.contig000305743_5	freshwater_SRR5714877.contig000305743	K00472	P4HA; prolyl 4-hydroxylase [EC:1.14.11.2]	PF13640.6	2OG-Fe(II) oxygenase superfamily	Amino acid metabolism	SRR5714877	estuary	Viruses	Uroviricota	Caudoviricetes*	Caudovirales*	no support	no support	no support
freshwater_SRR5714877.contig000305743_13	freshwater_SRR5714877.contig000305743	K22227	ahbD; heme synthase			Metabolism of cofactors and vitamins	SRR5714877	estuary	Viruses	Uroviricota	Caudoviricetes*	Caudovirales*	no support	no support	no support
freshwater_SRR5714877.contig000305743_24	freshwater_SRR5714877.contig000305743	K09882	cobS; cobaltochelatase CobS [EC:6.6.1.2]	PF07728.14	AAA domain (dynein-related subfamily)	Metabolism of cofactors and vitamins	SRR5714877	estuary	Viruses	Uroviricota	Caudoviricetes*	Caudovirales*	no support	no support	no support
freshwater_SRR5714877.contig000305743_36	freshwater_SRR5714877.contig000305743	K03272	gmhC, hldE, waaE, rfaE; D-beta-D-heptose 7-phosphate kinase / D-beta-D-heptose 1-phosphate adenosyltransferase [EC:2.7.1.167 2.7.7.70]	PF01467.26	Cytidylyltransferase-like	Glycan biosynthesis and metabolism	SRR5714877	estuary	Viruses	Uroviricota	Caudoviricetes*	Caudovirales*	no support	no support	no support
freshwater_SRR5714877.contig000305743_38	freshwater_SRR5714877.contig000305743	K16011	algA, xanB, rfbA, wbpW, pslB; mannose-1-phosphate guanylyltransferase / mannose-6-phosphate isomerase [EC:2.7.7.13 5.3.1.8]	PF01050.18	Mannose-6-phosphate isomerase	Carbohydrate metabolism	SRR5714877	estuary	Viruses	Uroviricota	Caudoviricetes*	Caudovirales*	no support	no support	no support
freshwater_SRR5714877.contig000305743_43	freshwater_SRR5714877.contig000305743	K01495	GCH1, folE; GTP cyclohydrolase IA [EC:3.5.4.16]	PF01227.22	GTP cyclohydrolase I	Metabolism of cofactors and vitamins	SRR5714877	estuary	Viruses	Uroviricota	Caudoviricetes*	Caudovirales*	no support	no support	no support
freshwater_SRR5714877.contig000305743_46	freshwater_SRR5714877.contig000305743	K10026	queE; 7-carboxy-7-deazaguanine synthase [EC:4.3.99.3]			Metabolism of cofactors and vitamins	SRR5714877	estuary	Viruses	Uroviricota	Caudoviricetes*	Caudovirales*	no support	no support	no support
freshwater_SRR5468113.contig000048199_4	freshwater_SRR5468113.contig000048199	K06920	queC; 7-cyano-7-deazaguanine synthase [EC:6.3.4.20]	PF06508.13	Queuosine biosynthesis protein QueC	Metabolism of cofactors and vitamins	SRR5468113	estuary	Viruses	Uroviricota	Caudoviricetes	Caudovirales	NA	NA	uncultured Caudovirales phage
freshwater_SRR5579952.contig000117724_4	freshwater_SRR5579952.contig000117724	K01710	E4.2.1.46, rfbB, rffG; dTDP-glucose 4,6-dehydratase [EC:4.2.1.46]	PF16363.5	GDP-mannose 4,6 dehydratase	Metabolism of terpenoids and polyketides	SRR5579952	estuary	Viruses	Uroviricota	Caudoviricetes*	Caudovirales*	no support	no support	no support
freshwater_SRR5192446.contig000072428_6	freshwater_SRR5192446.contig000072428	K00390	cysH; phosphoadenosine phosphosulfate reductase [EC:1.8.4.8 1.8.4.10]	PF01507.19	Phosphoadenosine phosphosulfate reductase family	Energy metabolism	SRR5192446	WWTP	Viruses	no support	no support	no support	no support	no support	no support
freshwater_SRR5579952.contig000351667_6	freshwater_SRR5579952.contig000351667	K07404	pgl; 6-phosphogluconolactonase [EC:3.1.1.31]	PF08450.12	SMP-30/Gluconolactonase/LRE-like region	Carbohydrate metabolism	SRR5579952	estuary	Viruses	Uroviricota	Caudoviricetes	Caudovirales	Siphoviridae	NA	uncultured Mediterranean phage uvMED
freshwater_SRR5468115.contig000375235_1	freshwater_SRR5468115.contig000375235	K00558	DNMT1, dcm; DNA (cytosine-5)-methyltransferase 1 [EC:2.1.1.37]	PF00145.17	C-5 cytosine-specific DNA methylase	Amino acid metabolism	SRR5468115	estuary	Viruses	Uroviricota	Caudoviricetes	Caudovirales	Siphoviridae	NA	uncultured Mediterranean phage uvMED
freshwater_SRR5580653.contig000098296_42	freshwater_SRR5580653.contig000098296	K02377	TSTA3, fcl; GDP-L-fucose synthase [EC:1.1.1.271]	PF01370.21	NAD dependent epimerase/dehydratase family	Carbohydrate metabolism	SRR5580653	estuary	Viruses	Uroviricota	Caudoviricetes	Caudovirales	NA	NA	uncultured Caudovirales phage
freshwater_SRR5456989.contig000198421_5	freshwater_SRR5456989.contig000198421	K00472	P4HA; prolyl 4-hydroxylase [EC:1.14.11.2]	PF13640.6	2OG-Fe(II) oxygenase superfamily	Amino acid metabolism	SRR5456989	estuary	Viruses	Uroviricota	Caudoviricetes	Caudovirales	Podoviridae	NA	Pelagibacter phage HTVC027P
freshwater_SRR5580654.contig000837815_1	freshwater_SRR5580654.contig000837815	K02706	psbD; photosystem II P680 reaction center D2 protein [EC:1.10.3.9]	PF00124.19	Photosynthetic reaction centre protein	Energy metabolism	SRR5580654	estuary	Viruses	no support	no support	no support	no support	no support	no support
freshwater_SRR5580654.contig000837815_5	freshwater_SRR5580654.contig000837815	K02703	psbA; photosystem II P680 reaction center D1 protein [EC:1.10.3.9]	PF00124.19	Photosynthetic reaction centre protein	Energy metabolism	SRR5580654	estuary	Viruses	no support	no support	no support	no support	no support	no support
freshwater_SRR5468114.contig000781604_7	freshwater_SRR5468114.contig000781604	K14266	prnA, rebH, ktzQ; tryptophan 7-halogenase [EC:1.14.19.9]	PF04820.14	Tryptophan halogenase	Biosynthesis of other secondary metabolites	SRR5468114	estuary	Viruses	Uroviricota	Caudoviricetes*	Caudovirales*	no support	no support	no support
freshwater_SRR5579952.contig000765701_3	freshwater_SRR5579952.contig000765701	K21140	mec; [CysO sulfur-carrier protein]-S-L-cysteine hydrolase [EC:3.13.1.6]	PF00877.19	NlpC/P60 family	Sulfur relay	SRR5579952	estuary	Viruses	Uroviricota	Caudoviricetes*	Caudovirales*	no support	no support	no support
freshwater_SRR5580653.contig000954934_20	freshwater_SRR5580653.contig000954934	K00558	DNMT1, dcm; DNA (cytosine-5)-methyltransferase 1 [EC:2.1.1.37]	PF00145.17	C-5 cytosine-specific DNA methylase	Amino acid metabolism	SRR5580653	estuary	Viruses	no support	no support	no support	no support	no support	no support
freshwater_SRR5579952.contig000441203_1	freshwater_SRR5579952.contig000441203	K00558	DNMT1, dcm; DNA (cytosine-5)-methyltransferase 1 [EC:2.1.1.37]	PF00145.17	C-5 cytosine-specific DNA methylase	Amino acid metabolism	SRR5579952	estuary	no support	no support	no support	no support	no support	no support	no support
freshwater_SRR5468116.contig000725504_2	freshwater_SRR5468116.contig000725504	K00558	DNMT1, dcm; DNA (cytosine-5)-methyltransferase 1 [EC:2.1.1.37]	PF00145.17	C-5 cytosine-specific DNA methylase	Amino acid metabolism	SRR5468116	estuary	Viruses	Uroviricota	Caudoviricetes	Caudovirales	NA	NA	uncultured Caudovirales phage
freshwater_SRR5468114.contig000638244_3	freshwater_SRR5468114.contig000638244	K00472	P4HA; prolyl 4-hydroxylase [EC:1.14.11.2]	PF13640.6	2OG-Fe(II) oxygenase superfamily	Amino acid metabolism	SRR5468114	estuary	Viruses	Uroviricota	Caudoviricetes*	Caudovirales*	no support	no support	no support
freshwater_SRR5468114.contig000726259_1	freshwater_SRR5468114.contig000726259	K14940	cofF; gamma-F420-2:alpha-L-glutamate ligase [EC:6.3.2.32]	PF08443.11	RimK-like ATP-grasp domain	Energy metabolism	SRR5468114	estuary	Viruses	Uroviricota	Caudoviricetes	Caudovirales	Myoviridae	no support	no support
freshwater_SRR5580653.contig000341777_4	freshwater_SRR5580653.contig000341777	K02703	psbA; photosystem II P680 reaction center D1 protein [EC:1.10.3.9]	PF00124.19	Photosynthetic reaction centre protein	Energy metabolism	SRR5580653	estuary	no support	no support	no support	no support	no support	no support	no support
freshwater_SRR5580653.contig000452270_2	freshwater_SRR5580653.contig000452270	K00558	DNMT1, dcm; DNA (cytosine-5)-methyltransferase 1 [EC:2.1.1.37]	PF00145.17	C-5 cytosine-specific DNA methylase	Amino acid metabolism	SRR5580653	estuary	Viruses	no support	no support	no support	no support	no support	no support
freshwater_SRR5456989.contig000218204_2	freshwater_SRR5456989.contig000218204	K00558	DNMT1, dcm; DNA (cytosine-5)-methyltransferase 1 [EC:2.1.1.37]	PF00145.17	C-5 cytosine-specific DNA methylase	Amino acid metabolism	SRR5456989	estuary	Viruses	no support	no support	no support	no support	no support	no support
freshwater_SRR5192447.contig000054035_14	freshwater_SRR5192447.contig000054035	K06720	ectC; L-ectoine synthase [EC:4.2.1.108]	PF06339.12	Ectoine synthase	Amino acid metabolism	SRR5192447	WWTP	Viruses	Uroviricota	Caudoviricetes*	Caudovirales*	no support	no support	no support
freshwater_SRR5468101.contig000241961_16	freshwater_SRR5468101.contig000241961	K03269	lpxH; UDP-2,3-diacylglucosamine hydrolase [EC:3.6.1.54]	PF00149.28	Calcineurin-like phosphoesterase	Glycan biosynthesis and metabolism	SRR5468101	estuary	Viruses	Uroviricota	Caudoviricetes*	Caudovirales*	no support	no support	no support
freshwater_SRR5468101.contig000241961_26	freshwater_SRR5468101.contig000241961	K03273	gmhB; D-glycero-D-manno-heptose 1,7-bisphosphate phosphatase [EC:3.1.3.82 3.1.3.83]			Glycan biosynthesis and metabolism	SRR5468101	estuary	Viruses	Uroviricota	Caudoviricetes*	Caudovirales*	no support	no support	no support
freshwater_SRR5192447.contig000047173_1	freshwater_SRR5192447.contig000047173	K17398	DNMT3A; DNA (cytosine-5)-methyltransferase 3A [EC:2.1.1.37]	PF00145.17	C-5 cytosine-specific DNA methylase	Amino acid metabolism	SRR5192447	WWTP	Viruses	no support	no support	no support	no support	no support	no support
freshwater_SRR5579952.contig001033223_4	freshwater_SRR5579952.contig001033223	K21140	mec; [CysO sulfur-carrier protein]-S-L-cysteine hydrolase [EC:3.13.1.6]	PF00877.19	NlpC/P60 family	Sulfur relay	SRR5579952	estuary	Viruses	Uroviricota	Caudoviricetes	Caudovirales	Siphoviridae	NA	uncultured Mediterranean phage uvMED
freshwater_SRR5468101.contig000693600_7	freshwater_SRR5468101.contig000693600	K14266	prnA, rebH, ktzQ; tryptophan 7-halogenase [EC:1.14.19.9]	PF04820.14	Tryptophan halogenase	Biosynthesis of other secondary metabolites	SRR5468101	estuary	Viruses	Uroviricota	Caudoviricetes*	Caudovirales*	no support	no support	no support
freshwater_SRR5468115.contig000533274_2	freshwater_SRR5468115.contig000533274	K00390	cysH; phosphoadenosine phosphosulfate reductase [EC:1.8.4.8 1.8.4.10]			Energy metabolism	SRR5468115	estuary	Viruses	no support	no support	no support	no support	no support	no support
freshwater_SRR5580654.contig000448078_5	freshwater_SRR5580654.contig000448078	K10026	queE; 7-carboxy-7-deazaguanine synthase [EC:4.3.99.3]			Metabolism of cofactors and vitamins	SRR5580654	estuary	Viruses	Uroviricota	Caudoviricetes	Caudovirales	NA	NA	uncultured Caudovirales phage
freshwater_SRR5468113.contig000858986_2	freshwater_SRR5468113.contig000858986	K02191	cbiT; cobalt-precorrin-6B (C15)-methyltransferase [EC:2.1.1.196]			Metabolism of cofactors and vitamins	SRR5468113	estuary	Viruses	Uroviricota	Caudoviricetes	Caudovirales	NA	NA	uncultured Caudovirales phage
freshwater_SRR5468113.contig000858986_12	freshwater_SRR5468113.contig000858986	K01784	galE, GALE; UDP-glucose 4-epimerase [EC:5.1.3.2]	PF01370.21	NAD dependent epimerase/dehydratase family	Carbohydrate metabolism	SRR5468113	estuary	Viruses	Uroviricota	Caudoviricetes	Caudovirales	NA	NA	uncultured Caudovirales phage
freshwater_SRR5468113.contig000858986_35	freshwater_SRR5468113.contig000858986	K04034	bchE; anaerobic magnesium-protoporphyrin IX monomethyl ester cyclase [EC:1.21.98.3]	PF04055.21	Radical SAM superfamily	Metabolism of cofactors and vitamins	SRR5468113	estuary	Viruses	Uroviricota	Caudoviricetes	Caudovirales	NA	NA	uncultured Caudovirales phage
freshwater_SRR5714877.contig000575715_6	freshwater_SRR5714877.contig000575715	K03272	gmhC, hldE, waaE, rfaE; D-beta-D-heptose 7-phosphate kinase / D-beta-D-heptose 1-phosphate adenosyltransferase [EC:2.7.1.167 2.7.7.70]	PF01467.26	Cytidylyltransferase-like	Glycan biosynthesis and metabolism	SRR5714877	estuary	Viruses	Uroviricota	Caudoviricetes	Caudovirales	NA	NA	uncultured Caudovirales phage
freshwater_SRR5468116.contig000531089_23	freshwater_SRR5468116.contig000531089	K00472	P4HA; prolyl 4-hydroxylase [EC:1.14.11.2]	PF13640.6	2OG-Fe(II) oxygenase superfamily	Amino acid metabolism	SRR5468116	estuary	Viruses	Uroviricota	Caudoviricetes	Caudovirales	NA	NA	uncultured Caudovirales phage
freshwater_SRR5714877.contig000420796_5	freshwater_SRR5714877.contig000420796	K16011	algA, xanB, rfbA, wbpW, pslB; mannose-1-phosphate guanylyltransferase / mannose-6-phosphate isomerase [EC:2.7.7.13 5.3.1.8]	PF01050.18	Mannose-6-phosphate isomerase	Carbohydrate metabolism	SRR5714877	estuary	Viruses	Uroviricota	Caudoviricetes*	Caudovirales*	no support	no support	no support
freshwater_SRR5714877.contig000502075_9	freshwater_SRR5714877.contig000502075	K16011	algA, xanB, rfbA, wbpW, pslB; mannose-1-phosphate guanylyltransferase / mannose-6-phosphate isomerase [EC:2.7.7.13 5.3.1.8]	PF01050.18	Mannose-6-phosphate isomerase	Carbohydrate metabolism	SRR5714877	estuary	Viruses	Uroviricota	Caudoviricetes*	Caudovirales*	no support	no support	no support
freshwater_SRR5579952.contig000792083_4	freshwater_SRR5579952.contig000792083	K01711	gmd, GMDS; GDPmannose 4,6-dehydratase [EC:4.2.1.47]	PF16363.5	GDP-mannose 4,6 dehydratase	Carbohydrate metabolism	SRR5579952	estuary	Viruses	Uroviricota	Caudoviricetes*	Caudovirales*	no support	no support	no support
freshwater_SRR5579952.contig000792083_5	freshwater_SRR5579952.contig000792083	K01854	glf; UDP-galactopyranose mutase [EC:5.4.99.9]	PF03275.13	UDP-galactopyranose mutase	Carbohydrate metabolism	SRR5579952	estuary	Viruses	Uroviricota	Caudoviricetes*	Caudovirales*	no support	no support	no support
freshwater_SRR5579952.contig000792083_6	freshwater_SRR5579952.contig000792083	K01784	galE, GALE; UDP-glucose 4-epimerase [EC:5.1.3.2]	PF01370.21	NAD dependent epimerase/dehydratase family	Carbohydrate metabolism	SRR5579952	estuary	Viruses	Uroviricota	Caudoviricetes*	Caudovirales*	no support	no support	no support
freshwater_SRR5579952.contig000792083_23	freshwater_SRR5579952.contig000792083	K00012	UGDH, ugd; UDPglucose 6-dehydrogenase [EC:1.1.1.22]	PF00984.19	UDP-glucose/GDP-mannose dehydrogenase family, central domain	Carbohydrate metabolism	SRR5579952	estuary	Viruses	Uroviricota	Caudoviricetes*	Caudovirales*	no support	no support	no support
freshwater_SRR5714877.contig000234305_2	freshwater_SRR5714877.contig000234305	K01495	GCH1, folE; GTP cyclohydrolase IA [EC:3.5.4.16]	PF01227.22	GTP cyclohydrolase I	Metabolism of cofactors and vitamins	SRR5714877	estuary	Viruses	Uroviricota	Caudoviricetes	Caudovirales	NA	NA	uncultured Caudovirales phage
freshwater_SRR5468113.contig000833667_4	freshwater_SRR5468113.contig000833667	K02703	psbA; photosystem II P680 reaction center D1 protein [EC:1.10.3.9]			Energy metabolism	SRR5468113	estuary	Viruses	Uroviricota	Caudoviricetes*	Caudovirales*	no support	no support	no support
freshwater_SRR5580654.contig000101358_5	freshwater_SRR5580654.contig000101358	K09883	cobT; cobaltochelatase CobT [EC:6.6.1.2]	PF11775.8	Cobalamin biosynthesis protein CobT VWA domain	Metabolism of cofactors and vitamins	SRR5580654	estuary	Viruses	Uroviricota	Caudoviricetes*	Caudovirales*	no support	no support	no support
freshwater_SRR5580653.contig000543544_11	freshwater_SRR5580653.contig000543544	K14266	prnA, rebH, ktzQ; tryptophan 7-halogenase [EC:1.14.19.9]	PF04820.14	Tryptophan halogenase	Biosynthesis of other secondary metabolites	SRR5580653	estuary	Viruses	Uroviricota	Caudoviricetes	Caudovirales	Myoviridae	no support	no support
freshwater_SRR5580653.contig000022754_1	freshwater_SRR5580653.contig000022754	K00860	cysC; adenylylsulfate kinase [EC:2.7.1.25]	PF01583.20	Adenylylsulphate kinase	Energy metabolism	SRR5580653	estuary	Viruses	no support	no support	no support	no support	no support	no support
freshwater_SRR5580653.contig001057237_4	freshwater_SRR5580653.contig001057237	K00558	DNMT1, dcm; DNA (cytosine-5)-methyltransferase 1 [EC:2.1.1.37]	PF00145.17	C-5 cytosine-specific DNA methylase	Amino acid metabolism	SRR5580653	estuary	Viruses	no support	no support	no support	no support	no support	no support
freshwater_SRR5468114.contig000246183_3	freshwater_SRR5468114.contig000246183	K00737	MGAT3; beta-1,4-mannosyl-glycoprotein beta-1,4-N-acetylglucosaminyltransferase [EC:2.4.1.144]	PF04724.13	Glycosyltransferase family 17	Glycan biosynthesis and metabolism	SRR5468114	estuary	Viruses	no support	no support	no support	no support	no support	no support
freshwater_SRR5995671.contig000268157_7	freshwater_SRR5995671.contig000268157	K01784	galE, GALE; UDP-glucose 4-epimerase [EC:5.1.3.2]	PF01370.21	NAD dependent epimerase/dehydratase family	Carbohydrate metabolism	SRR5995671	reservoir	Viruses	Uroviricota	Caudoviricetes*	Caudovirales*	no support	no support	no support
freshwater_SRR5456989.contig000027223_6	freshwater_SRR5456989.contig000027223	K00558	DNMT1, dcm; DNA (cytosine-5)-methyltransferase 1 [EC:2.1.1.37]	PF00145.17	C-5 cytosine-specific DNA methylase	Amino acid metabolism	SRR5456989	estuary	no support	no support	no support	no support	no support	no support	no support
freshwater_SRR5468114.contig000621825_4	freshwater_SRR5468114.contig000621825	K01710	E4.2.1.46, rfbB, rffG; dTDP-glucose 4,6-dehydratase [EC:4.2.1.46]	PF01370.21	NAD dependent epimerase/dehydratase family	Metabolism of terpenoids and polyketides	SRR5468114	estuary	Viruses	Uroviricota	Caudoviricetes*	Caudovirales*	no support	no support	no support
freshwater_SRR5468114.contig000621825_13	freshwater_SRR5468114.contig000621825	K01939	purA, ADSS; adenylosuccinate synthase [EC:6.3.4.4]	PF00709.21	Adenylosuccinate synthetase	Nucleotide metabolism	SRR5468114	estuary	Viruses	Uroviricota	Caudoviricetes*	Caudovirales*	no support	no support	no support
freshwater_SRR5468114.contig000621825_15	freshwater_SRR5468114.contig000621825	K00287	DHFR, folA; dihydrofolate reductase [EC:1.5.1.3]	PF00186.19	Dihydrofolate reductase	Metabolism of cofactors and vitamins	SRR5468114	estuary	Viruses	Uroviricota	Caudoviricetes*	Caudovirales*	no support	no support	no support
freshwater_SRR5580654.contig000100083_1	freshwater_SRR5580654.contig000100083	K23144	K23144; UDP-N-acetylglucosamine diphosphorylase / glucose-1-phosphate thymidylyltransferase / UDP-N-acetylgalactosamine diphosphorylase / glucosamine-1-phosphate N-acetyltransferase / galactosamine-1-phosphate N-acetyltransferase [EC:2.7.7.23 2.7.7.24 2.7.7.83 2.3.1.157 2.3.1.276]	PF18836.1	Beta solenoid repeat from YDCK	Metabolism of terpenoids and polyketides	SRR5580654	estuary	Viruses	Uroviricota	Caudoviricetes*	Caudovirales*	no support	no support	no support
freshwater_SRR5456989.contig000452639_21	freshwater_SRR5456989.contig000452639	K09882	cobS; cobaltochelatase CobS [EC:6.6.1.2]	PF07728.14	AAA domain (dynein-related subfamily)	Metabolism of cofactors and vitamins	SRR5456989	estuary	Viruses	NA	NA	NA	NA	NA	Prokaryotic dsDNA virus sp.
freshwater_SRR5468116.contig000831667_3	freshwater_SRR5468116.contig000831667	K00390	cysH; phosphoadenosine phosphosulfate reductase [EC:1.8.4.8 1.8.4.10]			Energy metabolism	SRR5468116	estuary	Viruses	Uroviricota	Caudoviricetes	Caudovirales	NA	NA	uncultured Caudovirales phage
freshwater_SRR5580654.contig000634905_2	freshwater_SRR5580654.contig000634905	K09882	cobS; cobaltochelatase CobS [EC:6.6.1.2]	PF07728.14	AAA domain (dynein-related subfamily)	Metabolism of cofactors and vitamins	SRR5580654	estuary	Viruses	Uroviricota	Caudoviricetes*	Caudovirales*	no support	no support	no support
freshwater_SRR5468114.contig000563673_3	freshwater_SRR5468114.contig000563673	K00472	P4HA; prolyl 4-hydroxylase [EC:1.14.11.2]	PF13640.6	2OG-Fe(II) oxygenase superfamily	Amino acid metabolism	SRR5468114	estuary	Viruses	Uroviricota	Caudoviricetes	Caudovirales	Siphoviridae	NA	uncultured Mediterranean phage uvMED
freshwater_SRR5468113.contig000354606_4	freshwater_SRR5468113.contig000354606	K06920	queC; 7-cyano-7-deazaguanine synthase [EC:6.3.4.20]	PF06508.13	Queuosine biosynthesis protein QueC	Metabolism of cofactors and vitamins	SRR5468113	estuary	Viruses	Uroviricota	Caudoviricetes	Caudovirales	NA	NA	uncultured Caudovirales phage
freshwater_SRR5579952.contig000915111_2	freshwater_SRR5579952.contig000915111	K01737	queD, ptpS, PTS; 6-pyruvoyltetrahydropterin/6-carboxytetrahydropterin synthase [EC:4.2.3.12 4.1.2.50]	PF01242.19	6-pyruvoyl tetrahydropterin synthase	Metabolism of cofactors and vitamins	SRR5579952	estuary	Viruses	Uroviricota	Caudoviricetes	Caudovirales	NA	NA	uncultured Caudovirales phage
freshwater_SRR5579952.contig000915111_5	freshwater_SRR5579952.contig000915111	K10026	queE; 7-carboxy-7-deazaguanine synthase [EC:4.3.99.3]	PF13394.6	4Fe-4S single cluster domain	Metabolism of cofactors and vitamins	SRR5579952	estuary	Viruses	Uroviricota	Caudoviricetes	Caudovirales	NA	NA	uncultured Caudovirales phage
freshwater_SRR5468115.contig000581153_2	freshwater_SRR5468115.contig000581153	K00558	DNMT1, dcm; DNA (cytosine-5)-methyltransferase 1 [EC:2.1.1.37]	PF00145.17	C-5 cytosine-specific DNA methylase	Amino acid metabolism	SRR5468115	estuary	Viruses	Uroviricota	Caudoviricetes	Caudovirales	Siphoviridae	NA	Pontimonas phage phiPsal1
freshwater_SRR5468113.contig000560233_3	freshwater_SRR5468113.contig000560233	K00472	P4HA; prolyl 4-hydroxylase [EC:1.14.11.2]	PF13640.6	2OG-Fe(II) oxygenase superfamily	Amino acid metabolism	SRR5468113	estuary	Viruses	Uroviricota	Caudoviricetes*	Caudovirales*	no support	no support	no support
freshwater_SRR5580653.contig000068802_3	freshwater_SRR5580653.contig000068802	K17398	DNMT3A; DNA (cytosine-5)-methyltransferase 3A [EC:2.1.1.37]	PF00145.17	C-5 cytosine-specific DNA methylase	Amino acid metabolism	SRR5580653	estuary	no support	no support	no support	no support	no support	no support	no support
freshwater_SRR5192448.contig000007036_2	freshwater_SRR5192448.contig000007036	K00558	DNMT1, dcm; DNA (cytosine-5)-methyltransferase 1 [EC:2.1.1.37]	PF00145.17	C-5 cytosine-specific DNA methylase	Amino acid metabolism	SRR5192448	WWTP	Viruses	Uroviricota	Caudoviricetes	Caudovirales	NA	NA	uncultured Caudovirales phage
freshwater_SRR5468116.contig000316090_14	freshwater_SRR5468116.contig000316090	K01784	galE, GALE; UDP-glucose 4-epimerase [EC:5.1.3.2]	PF01370.21	NAD dependent epimerase/dehydratase family	Carbohydrate metabolism	SRR5468116	estuary	Viruses	Uroviricota	Caudoviricetes	Caudovirales	NA	NA	uncultured Caudovirales phage
freshwater_SRR5468116.contig000316090_16	freshwater_SRR5468116.contig000316090	K01784	galE, GALE; UDP-glucose 4-epimerase [EC:5.1.3.2]	PF01370.21	NAD dependent epimerase/dehydratase family	Carbohydrate metabolism	SRR5468116	estuary	Viruses	Uroviricota	Caudoviricetes	Caudovirales	NA	NA	uncultured Caudovirales phage
freshwater_SRR5468116.contig000316090_17	freshwater_SRR5468116.contig000316090	K00058	serA, PHGDH; D-3-phosphoglycerate dehydrogenase / 2-oxoglutarate reductase [EC:1.1.1.95 1.1.1.399]	PF02826.19	D-isomer specific 2-hydroxyacid dehydrogenase, NAD binding domain	Energy metabolism	SRR5468116	estuary	Viruses	Uroviricota	Caudoviricetes	Caudovirales	NA	NA	uncultured Caudovirales phage
freshwater_SRR5468116.contig000316090_19	freshwater_SRR5468116.contig000316090	K15899	pseF; pseudaminic acid cytidylyltransferase [EC:2.7.7.81]	PF02348.19	Cytidylyltransferase	Carbohydrate metabolism	SRR5468116	estuary	Viruses	Uroviricota	Caudoviricetes	Caudovirales	NA	NA	uncultured Caudovirales phage
freshwater_SRR5580654.contig000413215_7	freshwater_SRR5580654.contig000413215	K02703	psbA; photosystem II P680 reaction center D1 protein [EC:1.10.3.9]	PF00124.19	Photosynthetic reaction centre protein	Energy metabolism	SRR5580654	estuary	Viruses	Uroviricota	Caudoviricetes*	Caudovirales*	no support	no support	no support
freshwater_SRR5580653.contig001976921_6	freshwater_SRR5580653.contig001976921	K00558	DNMT1, dcm; DNA (cytosine-5)-methyltransferase 1 [EC:2.1.1.37]	PF00145.17	C-5 cytosine-specific DNA methylase	Amino acid metabolism	SRR5580653	estuary	Viruses	Uroviricota	Caudoviricetes	Caudovirales	Siphoviridae	NA	Freshwater phage uvFW-CGR-AMD-COM-C203
freshwater_SRR5579952.contig000158162_2	freshwater_SRR5579952.contig000158162	K02706	psbD; photosystem II P680 reaction center D2 protein [EC:1.10.3.9]	PF00124.19	Photosynthetic reaction centre protein	Energy metabolism	SRR5579952	estuary	Viruses	Uroviricota	Caudoviricetes*	Caudovirales*	no support	no support	no support
freshwater_SRR5714877.contig000377260_6	freshwater_SRR5714877.contig000377260	K02703	psbA; photosystem II P680 reaction center D1 protein [EC:1.10.3.9]	PF00124.19	Photosynthetic reaction centre protein	Energy metabolism	SRR5714877	estuary	Viruses	no support	no support	no support	no support	no support	no support
freshwater_SRR5580654.contig000777569_5	freshwater_SRR5580654.contig000777569	K00558	DNMT1, dcm; DNA (cytosine-5)-methyltransferase 1 [EC:2.1.1.37]	PF00145.17	C-5 cytosine-specific DNA methylase	Amino acid metabolism	SRR5580654	estuary	Viruses	no support	no support	no support	no support	no support	no support
freshwater_SRR5714877.contig000455916_6	freshwater_SRR5714877.contig000455916	K14266	prnA, rebH, ktzQ; tryptophan 7-halogenase [EC:1.14.19.9]	PF04820.14	Tryptophan halogenase	Biosynthesis of other secondary metabolites	SRR5714877	estuary	Viruses	Uroviricota	Caudoviricetes	Caudovirales	Siphoviridae	NA	uncultured Mediterranean phage uvMED
freshwater_SRR5468101.contig000594322_5	freshwater_SRR5468101.contig000594322	K03462	NAMPT; nicotinamide phosphoribosyltransferase [EC:2.4.2.12]			Metabolism of cofactors and vitamins	SRR5468101	estuary	Viruses	Uroviricota	Caudoviricetes	Caudovirales	Myoviridae	no support	no support
freshwater_SRR5580653.contig001516599_5	freshwater_SRR5580653.contig001516599	K00983	neuA; N-acylneuraminate cytidylyltransferase [EC:2.7.7.43]	PF02348.19	Cytidylyltransferase	Carbohydrate metabolism	SRR5580653	estuary	Viruses	Uroviricota	Caudoviricetes*	Caudovirales*	no support	no support	no support
freshwater_SRR5192446.contig000212067_2	freshwater_SRR5192446.contig000212067	K02536	lpxD; UDP-3-O-[3-hydroxymyristoyl] glucosamine N-acyltransferase [EC:2.3.1.191]	PF00132.24	Bacterial transferase hexapeptide (six repeats)	Glycan biosynthesis and metabolism	SRR5192446	WWTP	no support	no support	no support	no support	no support	no support	no support
freshwater_SRR5468113.contig000118340_1	freshwater_SRR5468113.contig000118340	K02078	acpP; acyl carrier protein	PF00550.25	Phosphopantetheine attachment site	Biosynthesis of other secondary metabolites	SRR5468113	estuary	Viruses	Uroviricota	Caudoviricetes	Caudovirales	NA	NA	uncultured Caudovirales phage
freshwater_SRR5468114.contig000296147_2	freshwater_SRR5468114.contig000296147	K09882	cobS; cobaltochelatase CobS [EC:6.6.1.2]	PF07728.14	AAA domain (dynein-related subfamily)	Metabolism of cofactors and vitamins	SRR5468114	estuary	Viruses	Uroviricota	Caudoviricetes	Caudovirales	Myoviridae	NA	Pelagibacter phage Mosig EXVC030M
freshwater_SRR5714877.contig000675620_8	freshwater_SRR5714877.contig000675620	K01711	gmd, GMDS; GDPmannose 4,6-dehydratase [EC:4.2.1.47]	PF16363.5	GDP-mannose 4,6 dehydratase	Carbohydrate metabolism	SRR5714877	estuary	Viruses	Uroviricota	Caudoviricetes	Caudovirales	Myoviridae	no support	no support
freshwater_SRR5580653.contig000006039_18	freshwater_SRR5580653.contig000006039	K09882	cobS; cobaltochelatase CobS [EC:6.6.1.2]	PF07728.14	AAA domain (dynein-related subfamily)	Metabolism of cofactors and vitamins	SRR5580653	estuary	Viruses	Uroviricota	Caudoviricetes	Caudovirales	NA	NA	uncultured Caudovirales phage
freshwater_SRR5580653.contig000006039_42	freshwater_SRR5580653.contig000006039	K13010	per, rfbE; perosamine synthetase [EC:2.6.1.102]	PF01041.17	DegT/DnrJ/EryC1/StrS aminotransferase family	Carbohydrate metabolism	SRR5580653	estuary	Viruses	Uroviricota	Caudoviricetes	Caudovirales	NA	NA	uncultured Caudovirales phage
freshwater_SRR5468114.contig000799060_5	freshwater_SRR5468114.contig000799060	K00472	P4HA; prolyl 4-hydroxylase [EC:1.14.11.2]	PF13640.6	2OG-Fe(II) oxygenase superfamily	Amino acid metabolism	SRR5468114	estuary	Viruses	Uroviricota	Caudoviricetes*	Caudovirales*	no support	no support	no support
freshwater_SRR5580653.contig000940548_2	freshwater_SRR5580653.contig000940548	K00558	DNMT1, dcm; DNA (cytosine-5)-methyltransferase 1 [EC:2.1.1.37]	PF00145.17	C-5 cytosine-specific DNA methylase	Amino acid metabolism	SRR5580653	estuary	Viruses	Uroviricota	Caudoviricetes*	Caudovirales*	no support	no support	no support
freshwater_SRR5468116.contig000288831_19	freshwater_SRR5468116.contig000288831	K00558	DNMT1, dcm; DNA (cytosine-5)-methyltransferase 1 [EC:2.1.1.37]	PF00145.17	C-5 cytosine-specific DNA methylase	Amino acid metabolism	SRR5468116	estuary	Viruses	Uroviricota	Caudoviricetes*	Caudovirales*	no support	no support	no support
freshwater_SRR5468115.contig000601719_4	freshwater_SRR5468115.contig000601719	K00737	MGAT3; beta-1,4-mannosyl-glycoprotein beta-1,4-N-acetylglucosaminyltransferase [EC:2.4.1.144]	PF04724.13	Glycosyltransferase family 17	Glycan biosynthesis and metabolism	SRR5468115	estuary	Viruses	NA	NA	NA	NA	NA	uncultured virus
freshwater_SRR5468115.contig000601719_5	freshwater_SRR5468115.contig000601719	K01784	galE, GALE; UDP-glucose 4-epimerase [EC:5.1.3.2]	PF01370.21	NAD dependent epimerase/dehydratase family	Carbohydrate metabolism	SRR5468115	estuary	Viruses	NA	NA	NA	NA	NA	uncultured virus
freshwater_SRR5468115.contig000601719_6	freshwater_SRR5468115.contig000601719	K01710	E4.2.1.46, rfbB, rffG; dTDP-glucose 4,6-dehydratase [EC:4.2.1.46]	PF01370.21	NAD dependent epimerase/dehydratase family	Metabolism of terpenoids and polyketides	SRR5468115	estuary	Viruses	NA	NA	NA	NA	NA	uncultured virus
freshwater_SRR5468114.contig000263195_5	freshwater_SRR5468114.contig000263195	K00067	rfbD, rmlD; dTDP-4-dehydrorhamnose reductase [EC:1.1.1.133]	PF04321.17	RmlD substrate binding domain	Metabolism of terpenoids and polyketides	SRR5468114	estuary	Viruses	Uroviricota	Caudoviricetes	Caudovirales	NA	NA	uncultured Caudovirales phage
freshwater_SRR5468114.contig000263195_6	freshwater_SRR5468114.contig000263195	K00067	rfbD, rmlD; dTDP-4-dehydrorhamnose reductase [EC:1.1.1.133]			Metabolism of terpenoids and polyketides	SRR5468114	estuary	Viruses	Uroviricota	Caudoviricetes	Caudovirales	NA	NA	uncultured Caudovirales phage
freshwater_SRR5468114.contig000263195_7	freshwater_SRR5468114.contig000263195	K01710	E4.2.1.46, rfbB, rffG; dTDP-glucose 4,6-dehydratase [EC:4.2.1.46]	PF16363.5	GDP-mannose 4,6 dehydratase	Metabolism of terpenoids and polyketides	SRR5468114	estuary	Viruses	Uroviricota	Caudoviricetes	Caudovirales	NA	NA	uncultured Caudovirales phage
freshwater_SRR5580653.contig001500387_26	freshwater_SRR5580653.contig001500387	K21029	moeB; molybdopterin-synthase adenylyltransferase [EC:2.7.7.80]	PF00899.21	ThiF family	Sulfur relay	SRR5580653	estuary	Viruses	NA	NA	NA	NA	NA	Prokaryotic dsDNA virus sp.
freshwater_SRR5714877.contig000467413_6	freshwater_SRR5714877.contig000467413	K02703	psbA; photosystem II P680 reaction center D1 protein [EC:1.10.3.9]	PF00124.19	Photosynthetic reaction centre protein	Energy metabolism	SRR5714877	estuary	Viruses	no support	no support	no support	no support	no support	no support
freshwater_SRR5468113.contig000475225_8	freshwater_SRR5468113.contig000475225	K16870	wbbL; N-acetylglucosaminyl-diphospho-decaprenol L-rhamnosyltransferase [EC:2.4.1.289]			Glycan biosynthesis and metabolism	SRR5468113	estuary	Viruses	no support	no support	no support	no support	no support	no support
freshwater_SRR5579952.contig001120226_5	freshwater_SRR5579952.contig001120226	K21140	mec; [CysO sulfur-carrier protein]-S-L-cysteine hydrolase [EC:3.13.1.6]	PF00877.19	NlpC/P60 family	Sulfur relay	SRR5579952	estuary	Viruses	Uroviricota	Caudoviricetes	Caudovirales	Siphoviridae	NA	uncultured Mediterranean phage uvMED
freshwater_SRR5468113.contig000162562_9	freshwater_SRR5468113.contig000162562	K00820	glmS, GFPT; glutamine---fructose-6-phosphate transaminase (isomerizing) [EC:2.6.1.16]	PF13522.6	Glutamine amidotransferase domain	Carbohydrate metabolism	SRR5468113	estuary	Viruses	no support	no support	no support	no support	no support	no support
freshwater_SRR5995671.contig000159751_2	freshwater_SRR5995671.contig000159751	K01495	GCH1, folE; GTP cyclohydrolase IA [EC:3.5.4.16]	PF01227.22	GTP cyclohydrolase I	Metabolism of cofactors and vitamins	SRR5995671	reservoir	Viruses	Uroviricota	Caudoviricetes	Caudovirales	NA	NA	uncultured Caudovirales phage
freshwater_SRR5580653.contig001523183_4	freshwater_SRR5580653.contig001523183	K01953	asnB, ASNS; asparagine synthase (glutamine-hydrolysing) [EC:6.3.5.4]	PF00733.21	Asparagine synthase	Amino acid metabolism	SRR5580653	estuary	Viruses	Uroviricota	Caudoviricetes	Caudovirales	NA	NA	uncultured Caudovirales phage
freshwater_SRR5468114.contig000754544_2	freshwater_SRR5468114.contig000754544	K21140	mec; [CysO sulfur-carrier protein]-S-L-cysteine hydrolase [EC:3.13.1.6]	PF00877.19	NlpC/P60 family	Sulfur relay	SRR5468114	estuary	Viruses	Uroviricota	Caudoviricetes	Caudovirales	Siphoviridae	NA	uncultured Mediterranean phage uvMED
freshwater_SRR5456989.contig000168017_2	freshwater_SRR5456989.contig000168017	K00390	cysH; phosphoadenosine phosphosulfate reductase [EC:1.8.4.8 1.8.4.10]			Energy metabolism	SRR5456989	estuary	Viruses	Uroviricota	Caudoviricetes	Caudovirales	Podoviridae	NA	Roseobacter phage CRP-3
freshwater_SRR5456989.contig000325375_3	freshwater_SRR5456989.contig000325375	K03462	NAMPT; nicotinamide phosphoribosyltransferase [EC:2.4.2.12]	PF04095.16	Nicotinate phosphoribosyltransferase (NAPRTase) family	Metabolism of cofactors and vitamins	SRR5456989	estuary	Viruses	Uroviricota	Caudoviricetes	Caudovirales	Siphoviridae	no support	no support
freshwater_SRR5456989.contig000325375_5	freshwater_SRR5456989.contig000325375	K13522	K13522, nadM; bifunctional NMN adenylyltransferase/nudix hydrolase [EC:2.7.7.1 3.6.1.-]	PF00293.28	NUDIX domain	Metabolism of cofactors and vitamins	SRR5456989	estuary	Viruses	Uroviricota	Caudoviricetes	Caudovirales	Siphoviridae	no support	no support
freshwater_SRR5468114.contig000612198_2	freshwater_SRR5468114.contig000612198	K00472	P4HA; prolyl 4-hydroxylase [EC:1.14.11.2]	PF13640.6	2OG-Fe(II) oxygenase superfamily	Amino acid metabolism	SRR5468114	estuary	Viruses	Uroviricota	Caudoviricetes	Caudovirales	NA	NA	uncultured Caudovirales phage
freshwater_SRR5192448.contig000113685_1	freshwater_SRR5192448.contig000113685	K17398	DNMT3A; DNA (cytosine-5)-methyltransferase 3A [EC:2.1.1.37]	PF00145.17	C-5 cytosine-specific DNA methylase	Amino acid metabolism	SRR5192448	WWTP	Viruses	Uroviricota	Caudoviricetes*	Caudovirales*	no support	no support	no support
freshwater_SRR5192447.contig000055945_1	freshwater_SRR5192447.contig000055945	K16437	evaC; methylation protein EvaC	PF13489.6	Methyltransferase domain	Metabolism of terpenoids and polyketides	SRR5192447	WWTP	Viruses	Uroviricota	Caudoviricetes	Caudovirales	NA	NA	uncultured Caudovirales phage
freshwater_SRR5192447.contig000055945_2	freshwater_SRR5192447.contig000055945	K03274	gmhD, rfaD; ADP-L-glycero-D-manno-heptose 6-epimerase [EC:5.1.3.20]	PF01370.21	NAD dependent epimerase/dehydratase family	Glycan biosynthesis and metabolism	SRR5192447	WWTP	Viruses	Uroviricota	Caudoviricetes	Caudovirales	NA	NA	uncultured Caudovirales phage
freshwater_SRR5192446.contig000033968_3	freshwater_SRR5192446.contig000033968	K00558	DNMT1, dcm; DNA (cytosine-5)-methyltransferase 1 [EC:2.1.1.37]	PF00145.17	C-5 cytosine-specific DNA methylase	Amino acid metabolism	SRR5192446	WWTP	Viruses	Uroviricota	Caudoviricetes*	Caudovirales*	no support	no support	no support
freshwater_SRR5468116.contig000726956_3	freshwater_SRR5468116.contig000726956	K16011	algA, xanB, rfbA, wbpW, pslB; mannose-1-phosphate guanylyltransferase / mannose-6-phosphate isomerase [EC:2.7.7.13 5.3.1.8]	PF01050.18	Mannose-6-phosphate isomerase	Carbohydrate metabolism	SRR5468116	estuary	Viruses	Uroviricota	Caudoviricetes	Caudovirales	Myoviridae	no support	no support
freshwater_SRR5456989.contig000439498_17	freshwater_SRR5456989.contig000439498	K10026	queE; 7-carboxy-7-deazaguanine synthase [EC:4.3.99.3]			Metabolism of cofactors and vitamins	SRR5456989	estuary	Viruses	Uroviricota	Caudoviricetes	Caudovirales	NA	NA	uncultured Caudovirales phage
freshwater_SRR5456989.contig000439498_20	freshwater_SRR5456989.contig000439498	K01495	GCH1, folE; GTP cyclohydrolase IA [EC:3.5.4.16]	PF01227.22	GTP cyclohydrolase I	Metabolism of cofactors and vitamins	SRR5456989	estuary	Viruses	Uroviricota	Caudoviricetes	Caudovirales	NA	NA	uncultured Caudovirales phage
freshwater_SRR5456989.contig000439498_24	freshwater_SRR5456989.contig000439498	K01784	galE, GALE; UDP-glucose 4-epimerase [EC:5.1.3.2]	PF01370.21	NAD dependent epimerase/dehydratase family	Carbohydrate metabolism	SRR5456989	estuary	Viruses	Uroviricota	Caudoviricetes	Caudovirales	NA	NA	uncultured Caudovirales phage
freshwater_SRR5579952.contig000463734_1	freshwater_SRR5579952.contig000463734	K00600	glyA, SHMT; glycine hydroxymethyltransferase [EC:2.1.2.1]	PF00464.19	Serine hydroxymethyltransferase	Carbohydrate metabolism	SRR5579952	estuary	Viruses	Uroviricota	Caudoviricetes*	Caudovirales*	no support	no support	no support
freshwater_SRR5468101.contig000276429_2	freshwater_SRR5468101.contig000276429	K01854	glf; UDP-galactopyranose mutase [EC:5.4.99.9]	PF03275.13	UDP-galactopyranose mutase	Carbohydrate metabolism	SRR5468101	estuary	Viruses	NA	NA	NA	NA	NA	Prokaryotic dsDNA virus sp.
freshwater_SRR5192446.contig000037251_13	freshwater_SRR5192446.contig000037251	K01711	gmd, GMDS; GDPmannose 4,6-dehydratase [EC:4.2.1.47]	PF16363.5	GDP-mannose 4,6 dehydratase	Carbohydrate metabolism	SRR5192446	WWTP	Viruses	Uroviricota	Caudoviricetes	Caudovirales	Siphoviridae	Timquatrovirus	no support
freshwater_SRR5192446.contig000037251_14	freshwater_SRR5192446.contig000037251	K13010	per, rfbE; perosamine synthetase [EC:2.6.1.102]	PF01041.17	DegT/DnrJ/EryC1/StrS aminotransferase family	Carbohydrate metabolism	SRR5192446	WWTP	Viruses	Uroviricota	Caudoviricetes	Caudovirales	Siphoviridae	Timquatrovirus	no support
freshwater_SRR5456989.contig000008204_4	freshwater_SRR5456989.contig000008204	K00390	cysH; phosphoadenosine phosphosulfate reductase [EC:1.8.4.8 1.8.4.10]	PF01507.19	Phosphoadenosine phosphosulfate reductase family	Energy metabolism	SRR5456989	estuary	Viruses	NA	NA	NA	NA	NA	Prokaryotic dsDNA virus sp.
freshwater_SRR5468115.contig000205052_7	freshwater_SRR5468115.contig000205052	K17398	DNMT3A; DNA (cytosine-5)-methyltransferase 3A [EC:2.1.1.37]	PF00145.17	C-5 cytosine-specific DNA methylase	Amino acid metabolism	SRR5468115	estuary	Viruses	no support	no support	no support	no support	no support	no support
freshwater_SRR5580653.contig000398690_28	freshwater_SRR5580653.contig000398690	K09882	cobS; cobaltochelatase CobS [EC:6.6.1.2]	PF07728.14	AAA domain (dynein-related subfamily)	Metabolism of cofactors and vitamins	SRR5580653	estuary	Viruses	no support	no support	no support	no support	no support	no support
freshwater_SRR5580653.contig001453742_24	freshwater_SRR5580653.contig001453742	K00820	glmS, GFPT; glutamine---fructose-6-phosphate transaminase (isomerizing) [EC:2.6.1.16]			Carbohydrate metabolism	SRR5580653	estuary	Viruses	no support	no support	no support	no support	no support	no support
freshwater_SRR5456989.contig000280123_22	freshwater_SRR5456989.contig000280123	K16011	algA, xanB, rfbA, wbpW, pslB; mannose-1-phosphate guanylyltransferase / mannose-6-phosphate isomerase [EC:2.7.7.13 5.3.1.8]	PF01050.18	Mannose-6-phosphate isomerase	Carbohydrate metabolism	SRR5456989	estuary	Viruses	Uroviricota	Caudoviricetes*	Caudovirales*	no support	no support	no support
freshwater_SRR5714877.contig000339878_13	freshwater_SRR5714877.contig000339878	K02703	psbA; photosystem II P680 reaction center D1 protein [EC:1.10.3.9]	PF00124.19	Photosynthetic reaction centre protein	Energy metabolism	SRR5714877	estuary	Viruses	Uroviricota	Caudoviricetes	Caudovirales	Autographiviridae	no support	no support
freshwater_SRR5468114.contig000252455_8	freshwater_SRR5468114.contig000252455	K00737	MGAT3; beta-1,4-mannosyl-glycoprotein beta-1,4-N-acetylglucosaminyltransferase [EC:2.4.1.144]	PF04724.13	Glycosyltransferase family 17	Glycan biosynthesis and metabolism	SRR5468114	estuary	Viruses	Uroviricota	Caudoviricetes*	Caudovirales*	no support	no support	no support
freshwater_SRR5468114.contig000252455_10	freshwater_SRR5468114.contig000252455	K00737	MGAT3; beta-1,4-mannosyl-glycoprotein beta-1,4-N-acetylglucosaminyltransferase [EC:2.4.1.144]			Glycan biosynthesis and metabolism	SRR5468114	estuary	Viruses	Uroviricota	Caudoviricetes*	Caudovirales*	no support	no support	no support
freshwater_SRR5714877.contig000299905_4	freshwater_SRR5714877.contig000299905	K00558	DNMT1, dcm; DNA (cytosine-5)-methyltransferase 1 [EC:2.1.1.37]	PF00145.17	C-5 cytosine-specific DNA methylase	Amino acid metabolism	SRR5714877	estuary	Viruses	Uroviricota	Caudoviricetes	Caudovirales	NA	NA	uncultured Caudovirales phage
freshwater_SRR5579952.contig000386021_5	freshwater_SRR5579952.contig000386021	K00558	DNMT1, dcm; DNA (cytosine-5)-methyltransferase 1 [EC:2.1.1.37]	PF00145.17	C-5 cytosine-specific DNA methylase	Amino acid metabolism	SRR5579952	estuary	no support	no support	no support	no support	no support	no support	no support
freshwater_SRR5579952.contig001054681_2	freshwater_SRR5579952.contig001054681	K01784	galE, GALE; UDP-glucose 4-epimerase [EC:5.1.3.2]	PF01370.21	NAD dependent epimerase/dehydratase family	Carbohydrate metabolism	SRR5579952	estuary	Viruses	Uroviricota	Caudoviricetes	Caudovirales	NA	NA	uncultured Caudovirales phage
freshwater_SRR5580654.contig000675786_2	freshwater_SRR5580654.contig000675786	K21140	mec; [CysO sulfur-carrier protein]-S-L-cysteine hydrolase [EC:3.13.1.6]	PF00877.19	NlpC/P60 family	Sulfur relay	SRR5580654	estuary	Viruses	no support	no support	no support	no support	no support	no support
freshwater_SRR5580654.contig000857635_4	freshwater_SRR5580654.contig000857635	K00558	DNMT1, dcm; DNA (cytosine-5)-methyltransferase 1 [EC:2.1.1.37]	PF00145.17	C-5 cytosine-specific DNA methylase	Amino acid metabolism	SRR5580654	estuary	Viruses	Nucleocytoviricota	Megaviricetes	Algavirales	Phycodnaviridae	Prasinovirus	Micromonas pusilla virus 12T
freshwater_SRR5579952.contig000587736_9	freshwater_SRR5579952.contig000587736	K13018	wbpD, wlbB; UDP-2-acetamido-3-amino-2,3-dideoxy-glucuronate N-acetyltransferase [EC:2.3.1.201]	PF00132.24	Bacterial transferase hexapeptide (six repeats)	Carbohydrate metabolism	SRR5579952	estuary	Viruses	no support	no support	no support	no support	no support	no support
freshwater_SRR5456989.contig000100126_6	freshwater_SRR5456989.contig000100126	K00820	glmS, GFPT; glutamine---fructose-6-phosphate transaminase (isomerizing) [EC:2.6.1.16]			Carbohydrate metabolism	SRR5456989	estuary	Viruses	Uroviricota	Caudoviricetes	Caudovirales	Podoviridae	NA	Cellulophaga phage phi14:2
freshwater_SRR5714877.contig000289752_6	freshwater_SRR5714877.contig000289752	K03269	lpxH; UDP-2,3-diacylglucosamine hydrolase [EC:3.6.1.54]	PF00149.28	Calcineurin-like phosphoesterase	Glycan biosynthesis and metabolism	SRR5714877	estuary	Viruses	Uroviricota	Caudoviricetes*	Caudovirales*	no support	no support	no support
freshwater_SRR5580653.contig000541517_8	freshwater_SRR5580653.contig000541517	K09882	cobS; cobaltochelatase CobS [EC:6.6.1.2]	PF07728.14	AAA domain (dynein-related subfamily)	Metabolism of cofactors and vitamins	SRR5580653	estuary	no support	no support	no support	no support	no support	no support	no support
freshwater_SRR5468101.contig000160877_22	freshwater_SRR5468101.contig000160877	K22227	ahbD; heme synthase	PF13186.6	Iron-sulfur cluster-binding domain	Metabolism of cofactors and vitamins	SRR5468101	estuary	Viruses	no support	no support	no support	no support	no support	no support
freshwater_SRR5580653.contig000578747_1	freshwater_SRR5580653.contig000578747	K01916	nadE; NAD+ synthase [EC:6.3.1.5]			Metabolism of cofactors and vitamins	SRR5580653	estuary	Viruses	no support	no support	no support	no support	no support	no support
freshwater_SRR5580653.contig000578747_5	freshwater_SRR5580653.contig000578747	K02377	TSTA3, fcl; GDP-L-fucose synthase [EC:1.1.1.271]	PF01370.21	NAD dependent epimerase/dehydratase family	Carbohydrate metabolism	SRR5580653	estuary	Viruses	no support	no support	no support	no support	no support	no support
freshwater_SRR5468114.contig000306386_2	freshwater_SRR5468114.contig000306386	K09882	cobS; cobaltochelatase CobS [EC:6.6.1.2]	PF07728.14	AAA domain (dynein-related subfamily)	Metabolism of cofactors and vitamins	SRR5468114	estuary	Viruses	Uroviricota	Caudoviricetes*	Caudovirales*	no support	no support	no support
freshwater_SRR5579952.contig000720876_3	freshwater_SRR5579952.contig000720876	K00613	GATM; glycine amidinotransferase [EC:2.1.4.1]			Amino acid metabolism	SRR5579952	estuary	Viruses	Uroviricota	Caudoviricetes	Caudovirales	NA	NA	uncultured Caudovirales phage
freshwater_SRR5580654.contig000963380_3	freshwater_SRR5580654.contig000963380	K00558	DNMT1, dcm; DNA (cytosine-5)-methyltransferase 1 [EC:2.1.1.37]	PF00145.17	C-5 cytosine-specific DNA methylase	Amino acid metabolism	SRR5580654	estuary	Viruses	NA	NA	NA	NA	NA	Circular genetic element sp.
freshwater_SRR5580653.contig001017331_5	freshwater_SRR5580653.contig001017331	K00558	DNMT1, dcm; DNA (cytosine-5)-methyltransferase 1 [EC:2.1.1.37]	PF00145.17	C-5 cytosine-specific DNA methylase	Amino acid metabolism	SRR5580653	estuary	Viruses	Uroviricota	Caudoviricetes	Caudovirales	NA	NA	uncultured Caudovirales phage
freshwater_SRR5714877.contig000049558_32	freshwater_SRR5714877.contig000049558	K09673	CHST9; carbohydrate 4-sulfotransferase 9 [EC:2.8.2.-]	PF03567.14	Sulfotransferase family	Glycan biosynthesis and metabolism	SRR5714877	estuary	Viruses	Uroviricota	Caudoviricetes*	Caudovirales*	no support	no support	no support
freshwater_SRR5579952.contig000147149_4	freshwater_SRR5579952.contig000147149	K00067	rfbD, rmlD; dTDP-4-dehydrorhamnose reductase [EC:1.1.1.133]	PF04321.17	RmlD substrate binding domain	Metabolism of terpenoids and polyketides	SRR5579952	estuary	Viruses	Uroviricota	Caudoviricetes	Caudovirales	Siphoviridae	NA	uncultured Mediterranean phage uvMED
freshwater_SRR5468115.contig000156875_1	freshwater_SRR5468115.contig000156875	K07404	pgl; 6-phosphogluconolactonase [EC:3.1.1.31]			Carbohydrate metabolism	SRR5468115	estuary	Viruses	no support	no support	no support	no support	no support	no support
freshwater_SRR5468115.contig000296882_3	freshwater_SRR5468115.contig000296882	K00390	cysH; phosphoadenosine phosphosulfate reductase [EC:1.8.4.8 1.8.4.10]			Energy metabolism	SRR5468115	estuary	Viruses	Uroviricota	Caudoviricetes	Caudovirales	NA	NA	uncultured Caudovirales phage
freshwater_SRR5580653.contig000777541_9	freshwater_SRR5580653.contig000777541	K00472	P4HA; prolyl 4-hydroxylase [EC:1.14.11.2]	PF13640.6	2OG-Fe(II) oxygenase superfamily	Amino acid metabolism	SRR5580653	estuary	Viruses	Uroviricota	Caudoviricetes	Caudovirales	Podoviridae	NA	Pelagibacter phage HTVC023P
freshwater_SRR5579952.contig001095744_12	freshwater_SRR5579952.contig001095744	K14266	prnA, rebH, ktzQ; tryptophan 7-halogenase [EC:1.14.19.9]	PF04820.14	Tryptophan halogenase	Biosynthesis of other secondary metabolites	SRR5579952	estuary	Viruses	Uroviricota	Caudoviricetes*	Caudovirales*	no support	no support	no support
freshwater_SRR5714877.contig000527044_2	freshwater_SRR5714877.contig000527044	K02843	waaF, rfaF; heptosyltransferase II [EC:2.4.-.-]			Glycan biosynthesis and metabolism	SRR5714877	estuary	Viruses	Uroviricota	Caudoviricetes*	Caudovirales*	no support	no support	no support
freshwater_SRR5468114.contig000249719_14	freshwater_SRR5468114.contig000249719	K00558	DNMT1, dcm; DNA (cytosine-5)-methyltransferase 1 [EC:2.1.1.37]	PF00145.17	C-5 cytosine-specific DNA methylase	Amino acid metabolism	SRR5468114	estuary	Viruses	no support	no support	no support	no support	no support	no support
freshwater_SRR5192447.contig000011024_3	freshwater_SRR5192447.contig000011024	K00558	DNMT1, dcm; DNA (cytosine-5)-methyltransferase 1 [EC:2.1.1.37]	PF00145.17	C-5 cytosine-specific DNA methylase	Amino acid metabolism	SRR5192447	WWTP	Viruses	Uroviricota	Caudoviricetes*	Caudovirales*	no support	no support	no support
freshwater_SRR5468114.contig000030884_6	freshwater_SRR5468114.contig000030884	K00558	DNMT1, dcm; DNA (cytosine-5)-methyltransferase 1 [EC:2.1.1.37]	PF00145.17	C-5 cytosine-specific DNA methylase	Amino acid metabolism	SRR5468114	estuary	Viruses	Uroviricota	Caudoviricetes*	Caudovirales*	no support	no support	no support
freshwater_SRR5468116.contig000162552_1	freshwater_SRR5468116.contig000162552	K09882	cobS; cobaltochelatase CobS [EC:6.6.1.2]	PF07728.14	AAA domain (dynein-related subfamily)	Metabolism of cofactors and vitamins	SRR5468116	estuary	Viruses	Uroviricota	Caudoviricetes	Caudovirales	Myoviridae	no support	no support
freshwater_SRR5714877.contig000502391_6	freshwater_SRR5714877.contig000502391	K00973	E2.7.7.24, rfbA, rffH; glucose-1-phosphate thymidylyltransferase [EC:2.7.7.24]			Metabolism of terpenoids and polyketides	SRR5714877	estuary	Viruses	Uroviricota	Caudoviricetes	Caudovirales	Myoviridae	Kanaloavirus	no support
freshwater_SRR5468101.contig000554757_30	freshwater_SRR5468101.contig000554757	K00558	DNMT1, dcm; DNA (cytosine-5)-methyltransferase 1 [EC:2.1.1.37]	PF00145.17	C-5 cytosine-specific DNA methylase	Amino acid metabolism	SRR5468101	estuary	Viruses	no support	no support	no support	no support	no support	no support
freshwater_SRR5468116.contig000075330_2	freshwater_SRR5468116.contig000075330	K01495	GCH1, folE; GTP cyclohydrolase IA [EC:3.5.4.16]	PF01227.22	GTP cyclohydrolase I	Metabolism of cofactors and vitamins	SRR5468116	estuary	Viruses	NA	NA	NA	NA	NA	uncultured virus
freshwater_SRR5580653.contig000581676_57	freshwater_SRR5580653.contig000581676	K21029	moeB; molybdopterin-synthase adenylyltransferase [EC:2.7.7.80]			Sulfur relay	SRR5580653	estuary	Viruses	no support	no support	no support	no support	no support	no support
freshwater_SRR5580653.contig000252030_3	freshwater_SRR5580653.contig000252030	K09882	cobS; cobaltochelatase CobS [EC:6.6.1.2]	PF07728.14	AAA domain (dynein-related subfamily)	Metabolism of cofactors and vitamins	SRR5580653	estuary	Viruses	Uroviricota	Caudoviricetes	Caudovirales	Myoviridae	NA	Pelagibacter phage Mosig EXVC030M
freshwater_SRR5468113.contig000398983_27	freshwater_SRR5468113.contig000398983	K02377	TSTA3, fcl; GDP-L-fucose synthase [EC:1.1.1.271]	PF01370.21	NAD dependent epimerase/dehydratase family	Carbohydrate metabolism	SRR5468113	estuary	Viruses	Uroviricota	Caudoviricetes*	Caudovirales*	no support	no support	no support
freshwater_SRR5468113.contig000398983_28	freshwater_SRR5468113.contig000398983	K01711	gmd, GMDS; GDPmannose 4,6-dehydratase [EC:4.2.1.47]	PF16363.5	GDP-mannose 4,6 dehydratase	Carbohydrate metabolism	SRR5468113	estuary	Viruses	Uroviricota	Caudoviricetes*	Caudovirales*	no support	no support	no support
freshwater_SRR5580653.contig000839307_8	freshwater_SRR5580653.contig000839307	K00067	rfbD, rmlD; dTDP-4-dehydrorhamnose reductase [EC:1.1.1.133]	PF04321.17	RmlD substrate binding domain	Metabolism of terpenoids and polyketides	SRR5580653	estuary	Viruses	Uroviricota	Caudoviricetes	Caudovirales	NA	NA	uncultured Caudovirales phage
freshwater_SRR5580654.contig000614462_4	freshwater_SRR5580654.contig000614462	K01784	galE, GALE; UDP-glucose 4-epimerase [EC:5.1.3.2]	PF01370.21	NAD dependent epimerase/dehydratase family	Carbohydrate metabolism	SRR5580654	estuary	Viruses	no support	no support	no support	no support	no support	no support
freshwater_SRR5580654.contig000614462_5	freshwater_SRR5580654.contig000614462	K01710	E4.2.1.46, rfbB, rffG; dTDP-glucose 4,6-dehydratase [EC:4.2.1.46]	PF01370.21	NAD dependent epimerase/dehydratase family	Metabolism of terpenoids and polyketides	SRR5580654	estuary	Viruses	no support	no support	no support	no support	no support	no support
freshwater_SRR5580654.contig000614462_6	freshwater_SRR5580654.contig000614462	K12452	ascC, ddhC, rfbH; CDP-4-dehydro-6-deoxyglucose reductase, E1 [EC:1.17.1.1]	PF01041.17	DegT/DnrJ/EryC1/StrS aminotransferase family	Carbohydrate metabolism	SRR5580654	estuary	Viruses	no support	no support	no support	no support	no support	no support
freshwater_SRR5468116.contig000031000_20	freshwater_SRR5468116.contig000031000	K00558	DNMT1, dcm; DNA (cytosine-5)-methyltransferase 1 [EC:2.1.1.37]	PF00145.17	C-5 cytosine-specific DNA methylase	Amino acid metabolism	SRR5468116	estuary	Viruses	Uroviricota	Caudoviricetes*	Caudovirales*	no support	no support	no support
freshwater_SRR5579952.contig000001160_17	freshwater_SRR5579952.contig000001160	K01953	asnB, ASNS; asparagine synthase (glutamine-hydrolysing) [EC:6.3.5.4]	PF00733.21	Asparagine synthase	Amino acid metabolism	SRR5579952	estuary	Viruses	Uroviricota	Caudoviricetes	Caudovirales	NA	NA	uncultured Mediterranean phage uvDeep-CGR1-KM17-C101
freshwater_SRR5714877.contig000195593_3	freshwater_SRR5714877.contig000195593	K09882	cobS; cobaltochelatase CobS [EC:6.6.1.2]			Metabolism of cofactors and vitamins	SRR5714877	estuary	Viruses	Uroviricota	Caudoviricetes*	Caudovirales*	no support	no support	no support
freshwater_SRR5580653.contig000649213_6	freshwater_SRR5580653.contig000649213	K00472	P4HA; prolyl 4-hydroxylase [EC:1.14.11.2]	PF13640.6	2OG-Fe(II) oxygenase superfamily	Amino acid metabolism	SRR5580653	estuary	Viruses	Uroviricota	Caudoviricetes	Caudovirales	Podoviridae	no support	no support
freshwater_SRR5580654.contig000532856_21	freshwater_SRR5580654.contig000532856	K02843	waaF, rfaF; heptosyltransferase II [EC:2.4.-.-]			Glycan biosynthesis and metabolism	SRR5580654	estuary	Viruses	Uroviricota	Caudoviricetes*	Caudovirales*	no support	no support	no support
freshwater_SRR5580654.contig000640485_26	freshwater_SRR5580654.contig000640485	K09474	phoN; acid phosphatase (class A) [EC:3.1.3.2]			Metabolism of cofactors and vitamins	SRR5580654	estuary	Viruses	NA	NA	NA	NA	NA	Prokaryotic dsDNA virus sp.
freshwater_SRR5580653.contig001743223_8	freshwater_SRR5580653.contig001743223	K10026	queE; 7-carboxy-7-deazaguanine synthase [EC:4.3.99.3]			Metabolism of cofactors and vitamins	SRR5580653	estuary	Viruses	Uroviricota	Caudoviricetes	Caudovirales	NA	NA	uncultured Caudovirales phage
freshwater_SRR5580653.contig001743223_9	freshwater_SRR5580653.contig001743223	K01737	queD, ptpS, PTS; 6-pyruvoyltetrahydropterin/6-carboxytetrahydropterin synthase [EC:4.2.3.12 4.1.2.50]	PF01242.19	6-pyruvoyl tetrahydropterin synthase	Metabolism of cofactors and vitamins	SRR5580653	estuary	Viruses	Uroviricota	Caudoviricetes	Caudovirales	NA	NA	uncultured Caudovirales phage
freshwater_SRR5580653.contig001743223_16	freshwater_SRR5580653.contig001743223	K00952	nadM; nicotinamide-nucleotide adenylyltransferase [EC:2.7.7.1]			Metabolism of cofactors and vitamins	SRR5580653	estuary	Viruses	Uroviricota	Caudoviricetes	Caudovirales	NA	NA	uncultured Caudovirales phage
freshwater_SRR5580653.contig001743223_18	freshwater_SRR5580653.contig001743223	K22227	ahbD; heme synthase			Metabolism of cofactors and vitamins	SRR5580653	estuary	Viruses	Uroviricota	Caudoviricetes	Caudovirales	NA	NA	uncultured Caudovirales phage
freshwater_SRR5580653.contig001743223_22	freshwater_SRR5580653.contig001743223	K06920	queC; 7-cyano-7-deazaguanine synthase [EC:6.3.4.20]	PF06508.13	Queuosine biosynthesis protein QueC	Metabolism of cofactors and vitamins	SRR5580653	estuary	Viruses	Uroviricota	Caudoviricetes	Caudovirales	NA	NA	uncultured Caudovirales phage
freshwater_SRR5580653.contig001743223_33	freshwater_SRR5580653.contig001743223	K00621	GNPNAT1, GNA1; glucosamine-phosphate N-acetyltransferase [EC:2.3.1.4]	PF00583.25	Acetyltransferase (GNAT) family	Carbohydrate metabolism	SRR5580653	estuary	Viruses	Uroviricota	Caudoviricetes	Caudovirales	NA	NA	uncultured Caudovirales phage
freshwater_SRR5580653.contig000182413_2	freshwater_SRR5580653.contig000182413	K17398	DNMT3A; DNA (cytosine-5)-methyltransferase 3A [EC:2.1.1.37]	PF00145.17	C-5 cytosine-specific DNA methylase	Amino acid metabolism	SRR5580653	estuary	Viruses	Uroviricota	Caudoviricetes	Caudovirales	Siphoviridae	NA	uncultured Mediterranean phage uvMED
freshwater_SRR5456989.contig000453810_4	freshwater_SRR5456989.contig000453810	K23144	K23144; UDP-N-acetylglucosamine diphosphorylase / glucose-1-phosphate thymidylyltransferase / UDP-N-acetylgalactosamine diphosphorylase / glucosamine-1-phosphate N-acetyltransferase / galactosamine-1-phosphate N-acetyltransferase [EC:2.7.7.23 2.7.7.24 2.7.7.83 2.3.1.157 2.3.1.276]	PF12804.7	MobA-like NTP transferase domain	Metabolism of terpenoids and polyketides	SRR5456989	estuary	Viruses	NA	NA	NA	NA	NA	Prokaryotic dsDNA virus sp.
freshwater_SRR5714877.contig000177329_fragment_1_19	freshwater_SRR5714877.contig000177329_fragment_1	K01939	purA, ADSS; adenylosuccinate synthase [EC:6.3.4.4]	PF00709.21	Adenylosuccinate synthetase	Nucleotide metabolism	SRR5714877	estuary	Viruses	Uroviricota	Caudoviricetes*	Caudovirales*	no support	no support	no support
freshwater_SRR5714877.contig000177329_fragment_1_25	freshwater_SRR5714877.contig000177329_fragment_1	K00558	DNMT1, dcm; DNA (cytosine-5)-methyltransferase 1 [EC:2.1.1.37]	PF00145.17	C-5 cytosine-specific DNA methylase	Amino acid metabolism	SRR5714877	estuary	Viruses	Uroviricota	Caudoviricetes*	Caudovirales*	no support	no support	no support
freshwater_SRR5580653.contig000693531_3	freshwater_SRR5580653.contig000693531	K01710	E4.2.1.46, rfbB, rffG; dTDP-glucose 4,6-dehydratase [EC:4.2.1.46]	PF01370.21	NAD dependent epimerase/dehydratase family	Metabolism of terpenoids and polyketides	SRR5580653	estuary	Viruses	Preplasmiviricota	Maveriviricetes	Priklausovirales	Lavidaviridae	no support	no support
freshwater_SRR5192447.contig000023613_20	freshwater_SRR5192447.contig000023613	K00820	glmS, GFPT; glutamine---fructose-6-phosphate transaminase (isomerizing) [EC:2.6.1.16]	PF13522.6	Glutamine amidotransferase domain	Carbohydrate metabolism	SRR5192447	WWTP	Viruses	Uroviricota	Caudoviricetes	Caudovirales	NA	NA	uncultured Caudovirales phage
freshwater_SRR5579952.contig000219913_1	freshwater_SRR5579952.contig000219913	K02706	psbD; photosystem II P680 reaction center D2 protein [EC:1.10.3.9]	PF00124.19	Photosynthetic reaction centre protein	Energy metabolism	SRR5579952	estuary	Viruses	Uroviricota	Caudoviricetes*	Caudovirales*	no support	no support	no support
freshwater_SRR5579952.contig000322217_6	freshwater_SRR5579952.contig000322217	K00558	DNMT1, dcm; DNA (cytosine-5)-methyltransferase 1 [EC:2.1.1.37]	PF00145.17	C-5 cytosine-specific DNA methylase	Amino acid metabolism	SRR5579952	estuary	Viruses	Uroviricota	Caudoviricetes	Caudovirales	Siphoviridae	NA	uncultured Mediterranean phage uvMED
freshwater_SRR5580654.contig000376048_4	freshwater_SRR5580654.contig000376048	K02377	TSTA3, fcl; GDP-L-fucose synthase [EC:1.1.1.271]	PF01370.21	NAD dependent epimerase/dehydratase family	Carbohydrate metabolism	SRR5580654	estuary	Viruses	Nucleocytoviricota	Megaviricetes	Imitervirales	Mimiviridae*	no support	no support
freshwater_SRR5580653.contig000481853_5	freshwater_SRR5580653.contig000481853	K22227	ahbD; heme synthase			Metabolism of cofactors and vitamins	SRR5580653	estuary	Viruses	Uroviricota	Caudoviricetes	Caudovirales	NA	NA	uncultured Caudovirales phage
freshwater_SRR5468113.contig000271216_4	freshwater_SRR5468113.contig000271216	K07404	pgl; 6-phosphogluconolactonase [EC:3.1.1.31]	PF08450.12	SMP-30/Gluconolactonase/LRE-like region	Carbohydrate metabolism	SRR5468113	estuary	Viruses	Uroviricota	Caudoviricetes*	Caudovirales*	no support	no support	no support
freshwater_SRR5579952.contig000525065_2	freshwater_SRR5579952.contig000525065	K00558	DNMT1, dcm; DNA (cytosine-5)-methyltransferase 1 [EC:2.1.1.37]	PF00145.17	C-5 cytosine-specific DNA methylase	Amino acid metabolism	SRR5579952	estuary	Viruses	Uroviricota	Caudoviricetes	Caudovirales	NA	NA	uncultured Caudovirales phage
freshwater_SRR5468114.contig000131484_5	freshwater_SRR5468114.contig000131484	K00542	GAMT; guanidinoacetate N-methyltransferase [EC:2.1.1.2]			Amino acid metabolism	SRR5468114	estuary	Viruses	Uroviricota	Caudoviricetes	Caudovirales	Siphoviridae	NA	uncultured Mediterranean phage uvMED
freshwater_SRR5714877.contig000376964_6	freshwater_SRR5714877.contig000376964	K09882	cobS; cobaltochelatase CobS [EC:6.6.1.2]	PF07728.14	AAA domain (dynein-related subfamily)	Metabolism of cofactors and vitamins	SRR5714877	estuary	Viruses	Uroviricota	Caudoviricetes	Caudovirales	Myoviridae	no support	no support
freshwater_SRR5580653.contig000076713_1	freshwater_SRR5580653.contig000076713	K09882	cobS; cobaltochelatase CobS [EC:6.6.1.2]	PF07728.14	AAA domain (dynein-related subfamily)	Metabolism of cofactors and vitamins	SRR5580653	estuary	Viruses	Uroviricota	Caudoviricetes	Caudovirales	NA	NA	uncultured Caudovirales phage
freshwater_SRR5580653.contig000076713_2	freshwater_SRR5580653.contig000076713	K09883	cobT; cobaltochelatase CobT [EC:6.6.1.2]	PF11775.8	Cobalamin biosynthesis protein CobT VWA domain	Metabolism of cofactors and vitamins	SRR5580653	estuary	Viruses	Uroviricota	Caudoviricetes	Caudovirales	NA	NA	uncultured Caudovirales phage
freshwater_SRR5714877.contig000428238_1	freshwater_SRR5714877.contig000428238	K09883	cobT; cobaltochelatase CobT [EC:6.6.1.2]	PF11775.8	Cobalamin biosynthesis protein CobT VWA domain	Metabolism of cofactors and vitamins	SRR5714877	estuary	Viruses	Uroviricota	Caudoviricetes	Caudovirales	NA	NA	uncultured Caudovirales phage
freshwater_SRR5580653.contig000289119_20	freshwater_SRR5580653.contig000289119	K00820	glmS, GFPT; glutamine---fructose-6-phosphate transaminase (isomerizing) [EC:2.6.1.16]			Carbohydrate metabolism	SRR5580653	estuary	Viruses	Uroviricota	Caudoviricetes*	Caudovirales*	no support	no support	no support
freshwater_SRR5580653.contig000289119_21	freshwater_SRR5580653.contig000289119	K05827	lysX; [lysine-biosynthesis-protein LysW]---L-2-aminoadipate ligase [EC:6.3.2.43]			Amino acid metabolism	SRR5580653	estuary	Viruses	Uroviricota	Caudoviricetes*	Caudovirales*	no support	no support	no support
freshwater_SRR5468113.contig000159512_3	freshwater_SRR5468113.contig000159512	K17398	DNMT3A; DNA (cytosine-5)-methyltransferase 3A [EC:2.1.1.37]	PF00145.17	C-5 cytosine-specific DNA methylase	Amino acid metabolism	SRR5468113	estuary	Viruses	no support	no support	no support	no support	no support	no support
freshwater_SRR5468114.contig000463041_6	freshwater_SRR5468114.contig000463041	K03272	gmhC, hldE, waaE, rfaE; D-beta-D-heptose 7-phosphate kinase / D-beta-D-heptose 1-phosphate adenosyltransferase [EC:2.7.1.167 2.7.7.70]	PF01467.26	Cytidylyltransferase-like	Glycan biosynthesis and metabolism	SRR5468114	estuary	Viruses	Uroviricota	Caudoviricetes	Caudovirales	NA	NA	uncultured Caudovirales phage
freshwater_SRR5468114.contig000367784_2	freshwater_SRR5468114.contig000367784	K02703	psbA; photosystem II P680 reaction center D1 protein [EC:1.10.3.9]	PF00124.19	Photosynthetic reaction centre protein	Energy metabolism	SRR5468114	estuary	Viruses	no support	no support	no support	no support	no support	no support
freshwater_SRR5579952.contig000892198_1	freshwater_SRR5579952.contig000892198	K00558	DNMT1, dcm; DNA (cytosine-5)-methyltransferase 1 [EC:2.1.1.37]	PF00145.17	C-5 cytosine-specific DNA methylase	Amino acid metabolism	SRR5579952	estuary	Viruses	no support	no support	no support	no support	no support	no support
freshwater_SRR5468101.contig000762042_3	freshwater_SRR5468101.contig000762042	K00737	MGAT3; beta-1,4-mannosyl-glycoprotein beta-1,4-N-acetylglucosaminyltransferase [EC:2.4.1.144]	PF04724.13	Glycosyltransferase family 17	Glycan biosynthesis and metabolism	SRR5468101	estuary	Viruses	no support	no support	no support	no support	no support	no support
freshwater_SRR5468114.contig000392132_3	freshwater_SRR5468114.contig000392132	K09882	cobS; cobaltochelatase CobS [EC:6.6.1.2]	PF07728.14	AAA domain (dynein-related subfamily)	Metabolism of cofactors and vitamins	SRR5468114	estuary	Viruses	Uroviricota	Caudoviricetes	Caudovirales	Myoviridae	no support	no support
freshwater_SRR5468113.contig000029434_9	freshwater_SRR5468113.contig000029434	K09882	cobS; cobaltochelatase CobS [EC:6.6.1.2]			Metabolism of cofactors and vitamins	SRR5468113	estuary	Viruses	no support	no support	no support	no support	no support	no support
freshwater_SRR5468113.contig000029434_10	freshwater_SRR5468113.contig000029434	K09883	cobT; cobaltochelatase CobT [EC:6.6.1.2]			Metabolism of cofactors and vitamins	SRR5468113	estuary	Viruses	no support	no support	no support	no support	no support	no support
freshwater_SRR5468113.contig000029434_15	freshwater_SRR5468113.contig000029434	K02377	TSTA3, fcl; GDP-L-fucose synthase [EC:1.1.1.271]	PF01370.21	NAD dependent epimerase/dehydratase family	Carbohydrate metabolism	SRR5468113	estuary	Viruses	no support	no support	no support	no support	no support	no support
freshwater_SRR5579952.contig000767667_3	freshwater_SRR5579952.contig000767667	K03272	gmhC, hldE, waaE, rfaE; D-beta-D-heptose 7-phosphate kinase / D-beta-D-heptose 1-phosphate adenosyltransferase [EC:2.7.1.167 2.7.7.70]	PF01467.26	Cytidylyltransferase-like	Glycan biosynthesis and metabolism	SRR5579952	estuary	Viruses	NA	NA	NA	NA	NA	Prokaryotic dsDNA virus sp.
freshwater_SRR5468116.contig000133804_4	freshwater_SRR5468116.contig000133804	K21480	HO, pbsA1, hmuO; heme oxygenase (biliverdin-producing, ferredoxin) [EC:1.14.15.20]	PF01126.20	Heme oxygenase	Metabolism of cofactors and vitamins	SRR5468116	estuary	Viruses	Uroviricota	Caudoviricetes	Caudovirales	Myoviridae	no support	no support
freshwater_SRR5468101.contig000491855_17	freshwater_SRR5468101.contig000491855	K13010	per, rfbE; perosamine synthetase [EC:2.6.1.102]	PF01041.17	DegT/DnrJ/EryC1/StrS aminotransferase family	Carbohydrate metabolism	SRR5468101	estuary	Viruses	no support	no support	no support	no support	no support	no support
freshwater_SRR5468101.contig000491855_23	freshwater_SRR5468101.contig000491855	K09673	CHST9; carbohydrate 4-sulfotransferase 9 [EC:2.8.2.-]	PF03567.14	Sulfotransferase family	Glycan biosynthesis and metabolism	SRR5468101	estuary	Viruses	no support	no support	no support	no support	no support	no support
freshwater_SRR5468101.contig000491855_26	freshwater_SRR5468101.contig000491855	K01784	galE, GALE; UDP-glucose 4-epimerase [EC:5.1.3.2]	PF01370.21	NAD dependent epimerase/dehydratase family	Carbohydrate metabolism	SRR5468101	estuary	Viruses	no support	no support	no support	no support	no support	no support
freshwater_SRR5468101.contig000491855_41	freshwater_SRR5468101.contig000491855	K03269	lpxH; UDP-2,3-diacylglucosamine hydrolase [EC:3.6.1.54]	PF12850.7	Calcineurin-like phosphoesterase superfamily domain	Glycan biosynthesis and metabolism	SRR5468101	estuary	Viruses	no support	no support	no support	no support	no support	no support
freshwater_SRR5579952.contig000354059_2	freshwater_SRR5579952.contig000354059	K00558	DNMT1, dcm; DNA (cytosine-5)-methyltransferase 1 [EC:2.1.1.37]	PF00145.17	C-5 cytosine-specific DNA methylase	Amino acid metabolism	SRR5579952	estuary	Viruses	Uroviricota	Caudoviricetes	Caudovirales	NA	NA	uncultured Caudovirales phage
freshwater_SRR5192446.contig000142511_9	freshwater_SRR5192446.contig000142511	K02847	waaL, rfaL; O-antigen ligase [EC:2.4.1.-]			Glycan biosynthesis and metabolism	SRR5192446	WWTP	Viruses	Uroviricota	Caudoviricetes*	Caudovirales*	no support	no support	no support
freshwater_SRR5579952.contig000329584_2	freshwater_SRR5579952.contig000329584	K10026	queE; 7-carboxy-7-deazaguanine synthase [EC:4.3.99.3]			Metabolism of cofactors and vitamins	SRR5579952	estuary	Viruses	Uroviricota	Caudoviricetes	Caudovirales	NA	NA	uncultured Caudovirales phage
freshwater_SRR5579952.contig000061680_9	freshwater_SRR5579952.contig000061680	K00558	DNMT1, dcm; DNA (cytosine-5)-methyltransferase 1 [EC:2.1.1.37]	PF00145.17	C-5 cytosine-specific DNA methylase	Amino acid metabolism	SRR5579952	estuary	Viruses	Uroviricota	Caudoviricetes	Caudovirales	Siphoviridae	NA	uncultured Mediterranean phage uvMED
freshwater_SRR5580653.contig000119485_8	freshwater_SRR5580653.contig000119485	K01652	E2.2.1.6L, ilvB, ilvG, ilvI; acetolactate synthase I/II/III large subunit [EC:2.2.1.6]	PF02775.21	Thiamine pyrophosphate enzyme, C-terminal TPP binding domain	Carbohydrate metabolism	SRR5580653	estuary	Viruses	Uroviricota	Caudoviricetes	Caudovirales	NA	NA	uncultured Caudovirales phage
freshwater_SRR5580653.contig000119485_9	freshwater_SRR5580653.contig000119485	K01652	E2.2.1.6L, ilvB, ilvG, ilvI; acetolactate synthase I/II/III large subunit [EC:2.2.1.6]	PF02776.18	Thiamine pyrophosphate enzyme, N-terminal TPP binding domain	Carbohydrate metabolism	SRR5580653	estuary	Viruses	Uroviricota	Caudoviricetes	Caudovirales	NA	NA	uncultured Caudovirales phage
freshwater_SRR5580653.contig000119485_11	freshwater_SRR5580653.contig000119485	K12452	ascC, ddhC, rfbH; CDP-4-dehydro-6-deoxyglucose reductase, E1 [EC:1.17.1.1]	PF01041.17	DegT/DnrJ/EryC1/StrS aminotransferase family	Carbohydrate metabolism	SRR5580653	estuary	Viruses	Uroviricota	Caudoviricetes	Caudovirales	NA	NA	uncultured Caudovirales phage
freshwater_SRR5580653.contig000119485_12	freshwater_SRR5580653.contig000119485	K01710	E4.2.1.46, rfbB, rffG; dTDP-glucose 4,6-dehydratase [EC:4.2.1.46]	PF16363.5	GDP-mannose 4,6 dehydratase	Metabolism of terpenoids and polyketides	SRR5580653	estuary	Viruses	Uroviricota	Caudoviricetes	Caudovirales	NA	NA	uncultured Caudovirales phage
freshwater_SRR5580653.contig000119485_13	freshwater_SRR5580653.contig000119485	K01710	E4.2.1.46, rfbB, rffG; dTDP-glucose 4,6-dehydratase [EC:4.2.1.46]	PF16363.5	GDP-mannose 4,6 dehydratase	Metabolism of terpenoids and polyketides	SRR5580653	estuary	Viruses	Uroviricota	Caudoviricetes	Caudovirales	NA	NA	uncultured Caudovirales phage
freshwater_SRR5580653.contig000119485_16	freshwater_SRR5580653.contig000119485	K01916	nadE; NAD+ synthase [EC:6.3.1.5]	PF02540.17	NAD synthase	Metabolism of cofactors and vitamins	SRR5580653	estuary	Viruses	Uroviricota	Caudoviricetes	Caudovirales	NA	NA	uncultured Caudovirales phage
freshwater_SRR5580653.contig000119485_26	freshwater_SRR5580653.contig000119485	K16011	algA, xanB, rfbA, wbpW, pslB; mannose-1-phosphate guanylyltransferase / mannose-6-phosphate isomerase [EC:2.7.7.13 5.3.1.8]	PF01050.18	Mannose-6-phosphate isomerase	Carbohydrate metabolism	SRR5580653	estuary	Viruses	Uroviricota	Caudoviricetes	Caudovirales	NA	NA	uncultured Caudovirales phage
freshwater_SRR5580654.contig000464074_5	freshwater_SRR5580654.contig000464074	K13522	K13522, nadM; bifunctional NMN adenylyltransferase/nudix hydrolase [EC:2.7.7.1 3.6.1.-]			Metabolism of cofactors and vitamins	SRR5580654	estuary	Viruses	NA	NA	NA	NA	NA	uncultured virus
freshwater_SRR5580654.contig000464074_6	freshwater_SRR5580654.contig000464074	K03462	NAMPT; nicotinamide phosphoribosyltransferase [EC:2.4.2.12]	PF04095.16	Nicotinate phosphoribosyltransferase (NAPRTase) family	Metabolism of cofactors and vitamins	SRR5580654	estuary	Viruses	NA	NA	NA	NA	NA	uncultured virus
freshwater_SRR5468115.contig000019729_27	freshwater_SRR5468115.contig000019729	K17398	DNMT3A; DNA (cytosine-5)-methyltransferase 3A [EC:2.1.1.37]	PF00145.17	C-5 cytosine-specific DNA methylase	Amino acid metabolism	SRR5468115	estuary	Viruses	NA	NA	NA	NA	NA	Prokaryotic dsDNA virus sp.
freshwater_SRR5192448.contig000007452_2	freshwater_SRR5192448.contig000007452	K00287	DHFR, folA; dihydrofolate reductase [EC:1.5.1.3]	PF00186.19	Dihydrofolate reductase	Metabolism of cofactors and vitamins	SRR5192448	WWTP	Viruses	NA	NA	NA	NA	NA	uncultured virus
freshwater_SRR5468116.contig000469208_8	freshwater_SRR5468116.contig000469208	K20811	inuJ; inulosucrase [EC:2.4.1.9]			Carbohydrate metabolism	SRR5468116	estuary	Viruses	Uroviricota	Caudoviricetes	Caudovirales	NA	NA	uncultured Caudovirales phage
freshwater_SRR5580653.contig001274641_4	freshwater_SRR5580653.contig001274641	K01953	asnB, ASNS; asparagine synthase (glutamine-hydrolysing) [EC:6.3.5.4]	PF13537.6	Glutamine amidotransferase domain	Amino acid metabolism	SRR5580653	estuary	Viruses	Nucleocytoviricota	Megaviricetes	Algavirales	Phycodnaviridae	Prasinovirus	no support
freshwater_SRR5580653.contig000882584_2	freshwater_SRR5580653.contig000882584	K16437	evaC; methylation protein EvaC	PF08484.11	C-methyltransferase C-terminal domain	Metabolism of terpenoids and polyketides	SRR5580653	estuary	Viruses	no support	no support	no support	no support	no support	no support
freshwater_SRR5456989.contig000049325_42	freshwater_SRR5456989.contig000049325	K22316	rhnA-cobC; ribonuclease H / adenosylcobalamin/alpha-ribazole phosphatase [EC:3.1.26.4 3.1.3.73]	PF13456.6	Reverse transcriptase-like	Metabolism of cofactors and vitamins	SRR5456989	estuary	Viruses	Uroviricota	Caudoviricetes	Caudovirales	NA	NA	uncultured Caudovirales phage
freshwater_SRR5580653.contig001415905_7	freshwater_SRR5580653.contig001415905	K00979	kdsB; 3-deoxy-manno-octulosonate cytidylyltransferase (CMP-KDO synthetase) [EC:2.7.7.38]	PF02348.19	Cytidylyltransferase	Glycan biosynthesis and metabolism	SRR5580653	estuary	Viruses	Uroviricota	Caudoviricetes	Caudovirales	NA	NA	uncultured Caudovirales phage
freshwater_SRR5468116.contig000275442_2	freshwater_SRR5468116.contig000275442	K00472	P4HA; prolyl 4-hydroxylase [EC:1.14.11.2]			Amino acid metabolism	SRR5468116	estuary	Viruses	Uroviricota	Caudoviricetes*	Caudovirales*	no support	no support	no support
freshwater_SRR5714877.contig000319873_8	freshwater_SRR5714877.contig000319873	K00558	DNMT1, dcm; DNA (cytosine-5)-methyltransferase 1 [EC:2.1.1.37]	PF00145.17	C-5 cytosine-specific DNA methylase	Amino acid metabolism	SRR5714877	estuary	Viruses	Uroviricota	Caudoviricetes	Caudovirales	NA	NA	uncultured Caudovirales phage
freshwater_SRR5468116.contig000876615_1	freshwater_SRR5468116.contig000876615	K02703	psbA; photosystem II P680 reaction center D1 protein [EC:1.10.3.9]	PF00124.19	Photosynthetic reaction centre protein	Energy metabolism	SRR5468116	estuary	Viruses	Uroviricota	Caudoviricetes	Caudovirales	Myoviridae	no support	no support
freshwater_SRR5714877.contig000363194_2	freshwater_SRR5714877.contig000363194	K00558	DNMT1, dcm; DNA (cytosine-5)-methyltransferase 1 [EC:2.1.1.37]	PF00145.17	C-5 cytosine-specific DNA methylase	Amino acid metabolism	SRR5714877	estuary	Viruses	Uroviricota	Caudoviricetes*	Caudovirales*	no support	no support	no support
freshwater_SRR5580654.contig000968693_1	freshwater_SRR5580654.contig000968693	K00558	DNMT1, dcm; DNA (cytosine-5)-methyltransferase 1 [EC:2.1.1.37]	PF00145.17	C-5 cytosine-specific DNA methylase	Amino acid metabolism	SRR5580654	estuary	Viruses	Uroviricota	Caudoviricetes	Caudovirales	NA	NA	uncultured Caudovirales phage
freshwater_SRR5468101.contig000290714_3	freshwater_SRR5468101.contig000290714	K00558	DNMT1, dcm; DNA (cytosine-5)-methyltransferase 1 [EC:2.1.1.37]			Amino acid metabolism	SRR5468101	estuary	Viruses	NA	NA	NA	NA	NA	Prokaryotic dsDNA virus sp.
freshwater_SRR5580653.contig001178966_4	freshwater_SRR5580653.contig001178966	K00390	cysH; phosphoadenosine phosphosulfate reductase [EC:1.8.4.8 1.8.4.10]			Energy metabolism	SRR5580653	estuary	Viruses	no support	no support	no support	no support	no support	no support
freshwater_SRR5714877.contig000254963_1	freshwater_SRR5714877.contig000254963	K01854	glf; UDP-galactopyranose mutase [EC:5.4.99.9]	PF13450.6	NAD(P)-binding Rossmann-like domain	Carbohydrate metabolism	SRR5714877	estuary	Viruses	no support	no support	no support	no support	no support	no support
freshwater_SRR5468114.contig000435732_6	freshwater_SRR5468114.contig000435732	K01711	gmd, GMDS; GDPmannose 4,6-dehydratase [EC:4.2.1.47]	PF16363.5	GDP-mannose 4,6 dehydratase	Carbohydrate metabolism	SRR5468114	estuary	Viruses	no support	no support	no support	no support	no support	no support
freshwater_SRR5468114.contig000435732_7	freshwater_SRR5468114.contig000435732	K02377	TSTA3, fcl; GDP-L-fucose synthase [EC:1.1.1.271]	PF01370.21	NAD dependent epimerase/dehydratase family	Carbohydrate metabolism	SRR5468114	estuary	Viruses	no support	no support	no support	no support	no support	no support
freshwater_SRR5468114.contig000435732_13	freshwater_SRR5468114.contig000435732	K23144	K23144; UDP-N-acetylglucosamine diphosphorylase / glucose-1-phosphate thymidylyltransferase / UDP-N-acetylgalactosamine diphosphorylase / glucosamine-1-phosphate N-acetyltransferase / galactosamine-1-phosphate N-acetyltransferase [EC:2.7.7.23 2.7.7.24 2.7.7.83 2.3.1.157 2.3.1.276]			Metabolism of terpenoids and polyketides	SRR5468114	estuary	Viruses	no support	no support	no support	no support	no support	no support
freshwater_SRR5468114.contig000435732_14	freshwater_SRR5468114.contig000435732	K00855	PRK, prkB; phosphoribulokinase [EC:2.7.1.19]	PF00485.18	Phosphoribulokinase / Uridine kinase family	Energy metabolism	SRR5468114	estuary	Viruses	no support	no support	no support	no support	no support	no support
freshwater_SRR5468114.contig000435732_24	freshwater_SRR5468114.contig000435732	K01939	purA, ADSS; adenylosuccinate synthase [EC:6.3.4.4]	PF00709.21	Adenylosuccinate synthetase	Nucleotide metabolism	SRR5468114	estuary	Viruses	no support	no support	no support	no support	no support	no support
freshwater_SRR5714877.contig000116296_14	freshwater_SRR5714877.contig000116296	K00012	UGDH, ugd; UDPglucose 6-dehydrogenase [EC:1.1.1.22]	PF00984.19	UDP-glucose/GDP-mannose dehydrogenase family, central domain	Carbohydrate metabolism	SRR5714877	estuary	Viruses	Uroviricota	Caudoviricetes*	Caudovirales*	no support	no support	no support
freshwater_SRR5714877.contig000116296_15	freshwater_SRR5714877.contig000116296	K08679	E5.1.3.6; UDP-glucuronate 4-epimerase [EC:5.1.3.6]	PF01370.21	NAD dependent epimerase/dehydratase family	Carbohydrate metabolism	SRR5714877	estuary	Viruses	Uroviricota	Caudoviricetes*	Caudovirales*	no support	no support	no support
freshwater_SRR5456989.contig000622677_6	freshwater_SRR5456989.contig000622677	K02841	waaC, rfaC; heptosyltransferase I [EC:2.4.-.-]			Glycan biosynthesis and metabolism	SRR5456989	estuary	Viruses	Uroviricota	Caudoviricetes	Caudovirales	Siphoviridae	NA	uncultured Mediterranean phage uvMED
freshwater_SRR5580653.contig001139680_4	freshwater_SRR5580653.contig001139680	K00472	P4HA; prolyl 4-hydroxylase [EC:1.14.11.2]	PF13640.6	2OG-Fe(II) oxygenase superfamily	Amino acid metabolism	SRR5580653	estuary	Viruses	Uroviricota	Caudoviricetes	Caudovirales	Podoviridae	NA	Pelagibacter phage HTVC027P
freshwater_SRR5995671.contig000287204_5	freshwater_SRR5995671.contig000287204	K01854	glf; UDP-galactopyranose mutase [EC:5.4.99.9]	PF03275.13	UDP-galactopyranose mutase	Carbohydrate metabolism	SRR5995671	reservoir	Viruses	Uroviricota	Caudoviricetes*	Caudovirales*	no support	no support	no support
freshwater_SRR5468114.contig000058582_2	freshwater_SRR5468114.contig000058582	K12452	ascC, ddhC, rfbH; CDP-4-dehydro-6-deoxyglucose reductase, E1 [EC:1.17.1.1]	PF01041.17	DegT/DnrJ/EryC1/StrS aminotransferase family	Carbohydrate metabolism	SRR5468114	estuary	Viruses	no support	no support	no support	no support	no support	no support
freshwater_SRR5468114.contig000058582_4	freshwater_SRR5468114.contig000058582	K01711	gmd, GMDS; GDPmannose 4,6-dehydratase [EC:4.2.1.47]	PF16363.5	GDP-mannose 4,6 dehydratase	Carbohydrate metabolism	SRR5468114	estuary	Viruses	no support	no support	no support	no support	no support	no support
freshwater_SRR5468114.contig000058582_6	freshwater_SRR5468114.contig000058582	K02377	TSTA3, fcl; GDP-L-fucose synthase [EC:1.1.1.271]	PF01370.21	NAD dependent epimerase/dehydratase family	Carbohydrate metabolism	SRR5468114	estuary	Viruses	no support	no support	no support	no support	no support	no support
freshwater_SRR5580653.contig001502750_4	freshwater_SRR5580653.contig001502750	K01737	queD, ptpS, PTS; 6-pyruvoyltetrahydropterin/6-carboxytetrahydropterin synthase [EC:4.2.3.12 4.1.2.50]	PF01242.19	6-pyruvoyl tetrahydropterin synthase	Metabolism of cofactors and vitamins	SRR5580653	estuary	Viruses	Uroviricota	Caudoviricetes	Caudovirales	NA	NA	uncultured Caudovirales phage
freshwater_SRR5580653.contig001437329_11	freshwater_SRR5580653.contig001437329	K00472	P4HA; prolyl 4-hydroxylase [EC:1.14.11.2]	PF13640.6	2OG-Fe(II) oxygenase superfamily	Amino acid metabolism	SRR5580653	estuary	Viruses	Uroviricota	Caudoviricetes	Caudovirales	NA	NA	uncultured Caudovirales phage
freshwater_SRR5580653.contig000407058_9	freshwater_SRR5580653.contig000407058	K16011	algA, xanB, rfbA, wbpW, pslB; mannose-1-phosphate guanylyltransferase / mannose-6-phosphate isomerase [EC:2.7.7.13 5.3.1.8]	PF01050.18	Mannose-6-phosphate isomerase	Carbohydrate metabolism	SRR5580653	estuary	Viruses	Uroviricota	Caudoviricetes	Caudovirales	Myoviridae	no support	no support
freshwater_SRR5192446.contig000154593_12	freshwater_SRR5192446.contig000154593	K10026	queE; 7-carboxy-7-deazaguanine synthase [EC:4.3.99.3]			Metabolism of cofactors and vitamins	SRR5192446	WWTP	Viruses	Uroviricota	Caudoviricetes	Caudovirales	NA	NA	uncultured Caudovirales phage
freshwater_SRR5580653.contig001054186_5	freshwater_SRR5580653.contig001054186	K14266	prnA, rebH, ktzQ; tryptophan 7-halogenase [EC:1.14.19.9]	PF04820.14	Tryptophan halogenase	Biosynthesis of other secondary metabolites	SRR5580653	estuary	Viruses	Uroviricota	Caudoviricetes*	Caudovirales*	no support	no support	no support
freshwater_SRR5580653.contig001054186_10	freshwater_SRR5580653.contig001054186	K21480	HO, pbsA1, hmuO; heme oxygenase (biliverdin-producing, ferredoxin) [EC:1.14.15.20]	PF01126.20	Heme oxygenase	Metabolism of cofactors and vitamins	SRR5580653	estuary	Viruses	Uroviricota	Caudoviricetes*	Caudovirales*	no support	no support	no support
freshwater_SRR5580653.contig001175171_3	freshwater_SRR5580653.contig001175171	K03183	ubiE; demethylmenaquinone methyltransferase / 2-methoxy-6-polyprenyl-1,4-benzoquinol methylase [EC:2.1.1.163 2.1.1.201]	PF08241.12	Methyltransferase domain	Metabolism of cofactors and vitamins	SRR5580653	estuary	Viruses	Uroviricota	Caudoviricetes	Caudovirales	NA	NA	uncultured Caudovirales phage
freshwater_SRR5580654.contig000927359_8	freshwater_SRR5580654.contig000927359	K13273	PMVK; phosphomevalonate kinase [EC:2.7.4.2]	PF04275.14	Phosphomevalonate kinase	Metabolism of terpenoids and polyketides	SRR5580654	estuary	Viruses	NA	NA	NA	NA	NA	Prokaryotic dsDNA virus sp.
freshwater_SRR5580654.contig000908994_14	freshwater_SRR5580654.contig000908994	K00390	cysH; phosphoadenosine phosphosulfate reductase [EC:1.8.4.8 1.8.4.10]	PF01507.19	Phosphoadenosine phosphosulfate reductase family	Energy metabolism	SRR5580654	estuary	Viruses	Uroviricota	Caudoviricetes	Caudovirales	NA	NA	uncultured Caudovirales phage
freshwater_SRR5468116.contig000443812_4	freshwater_SRR5468116.contig000443812	K01784	galE, GALE; UDP-glucose 4-epimerase [EC:5.1.3.2]	PF01370.21	NAD dependent epimerase/dehydratase family	Carbohydrate metabolism	SRR5468116	estuary	Viruses	Uroviricota	Caudoviricetes	Caudovirales	NA	NA	uncultured Caudovirales phage
freshwater_SRR5579952.contig000169156_3	freshwater_SRR5579952.contig000169156	K00966	GMPP; mannose-1-phosphate guanylyltransferase [EC:2.7.7.13]	PF00483.23	Nucleotidyl transferase	Carbohydrate metabolism	SRR5579952	estuary	Viruses	Uroviricota	Caudoviricetes	Caudovirales	Myoviridae	no support	no support
freshwater_SRR5580653.contig001898315_4	freshwater_SRR5580653.contig001898315	K00390	cysH; phosphoadenosine phosphosulfate reductase [EC:1.8.4.8 1.8.4.10]	PF11922.8	Domain of unknown function (DUF3440)	Energy metabolism	SRR5580653	estuary	Viruses	NA	NA	NA	NA	NA	Prokaryotic dsDNA virus sp.
freshwater_SRR5580653.contig000565546_3	freshwater_SRR5580653.contig000565546	K16011	algA, xanB, rfbA, wbpW, pslB; mannose-1-phosphate guanylyltransferase / mannose-6-phosphate isomerase [EC:2.7.7.13 5.3.1.8]	PF01050.18	Mannose-6-phosphate isomerase	Carbohydrate metabolism	SRR5580653	estuary	Viruses	Uroviricota	Caudoviricetes	Caudovirales	NA	NA	uncultured Caudovirales phage
freshwater_SRR5580653.contig000476309_10	freshwater_SRR5580653.contig000476309	K14652	ribBA; 3,4-dihydroxy 2-butanone 4-phosphate synthase / GTP cyclohydrolase II [EC:4.1.99.12 3.5.4.25]	PF00926.19	3,4-dihydroxy-2-butanone 4-phosphate synthase	Metabolism of cofactors and vitamins	SRR5580653	estuary	Viruses	Uroviricota	Caudoviricetes	Caudovirales	Myoviridae	Llyrvirus	Synechococcus virus SSKS1*
freshwater_SRR5579952.contig000098184_8	freshwater_SRR5579952.contig000098184	K06920	queC; 7-cyano-7-deazaguanine synthase [EC:6.3.4.20]	PF06508.13	Queuosine biosynthesis protein QueC	Metabolism of cofactors and vitamins	SRR5579952	estuary	no support	no support	no support	no support	no support	no support	no support
freshwater_SRR5579952.contig000098184_9	freshwater_SRR5579952.contig000098184	K10026	queE; 7-carboxy-7-deazaguanine synthase [EC:4.3.99.3]			Metabolism of cofactors and vitamins	SRR5579952	estuary	no support	no support	no support	no support	no support	no support	no support
freshwater_SRR5468114.contig000393527_1	freshwater_SRR5468114.contig000393527	K02377	TSTA3, fcl; GDP-L-fucose synthase [EC:1.1.1.271]	PF01370.21	NAD dependent epimerase/dehydratase family	Carbohydrate metabolism	SRR5468114	estuary	Viruses	Uroviricota	Caudoviricetes	Caudovirales	Myoviridae	no support	no support
freshwater_SRR5468114.contig000393527_3	freshwater_SRR5468114.contig000393527	K00709	ABO; histo-blood group ABO system transferase [EC:2.4.1.40 2.4.1.37]	PF03414.13	Glycosyltransferase family 6	Glycan biosynthesis and metabolism	SRR5468114	estuary	Viruses	Uroviricota	Caudoviricetes	Caudovirales	Myoviridae	no support	no support
freshwater_SRR5468114.contig000393527_11	freshwater_SRR5468114.contig000393527	K19856	aveBVII, avrH; 3-O-methyltransferase [EC:2.1.1.-]	PF05711.11	Macrocin-O-methyltransferase (TylF)	Metabolism of terpenoids and polyketides	SRR5468114	estuary	Viruses	Uroviricota	Caudoviricetes	Caudovirales	Myoviridae	no support	no support
freshwater_SRR5468114.contig000393527_13	freshwater_SRR5468114.contig000393527	K01784	galE, GALE; UDP-glucose 4-epimerase [EC:5.1.3.2]	PF01370.21	NAD dependent epimerase/dehydratase family	Carbohydrate metabolism	SRR5468114	estuary	Viruses	Uroviricota	Caudoviricetes	Caudovirales	Myoviridae	no support	no support
freshwater_SRR5456989.contig000377315_1	freshwater_SRR5456989.contig000377315	K00558	DNMT1, dcm; DNA (cytosine-5)-methyltransferase 1 [EC:2.1.1.37]	PF00145.17	C-5 cytosine-specific DNA methylase	Amino acid metabolism	SRR5456989	estuary	Viruses	no support	no support	no support	no support	no support	no support
freshwater_SRR5580653.contig001400915_1	freshwater_SRR5580653.contig001400915	K00558	DNMT1, dcm; DNA (cytosine-5)-methyltransferase 1 [EC:2.1.1.37]	PF00145.17	C-5 cytosine-specific DNA methylase	Amino acid metabolism	SRR5580653	estuary	Viruses	NA	NA	NA	NA	NA	Prokaryotic dsDNA virus sp.
freshwater_SRR5468101.contig000161536_5	freshwater_SRR5468101.contig000161536	K09883	cobT; cobaltochelatase CobT [EC:6.6.1.2]	PF11775.8	Cobalamin biosynthesis protein CobT VWA domain	Metabolism of cofactors and vitamins	SRR5468101	estuary	Viruses	Uroviricota	Caudoviricetes	Caudovirales	NA	NA	uncultured Caudovirales phage
freshwater_SRR5468113.contig000360065_5	freshwater_SRR5468113.contig000360065	K08678	UXS1, uxs; UDP-glucuronate decarboxylase [EC:4.1.1.35]	PF01370.21	NAD dependent epimerase/dehydratase family	Carbohydrate metabolism	SRR5468113	estuary	Viruses	no support	no support	no support	no support	no support	no support
freshwater_SRR5192448.contig000187652_4	freshwater_SRR5192448.contig000187652	K00763	pncB, NAPRT1; nicotinate phosphoribosyltransferase [EC:6.3.4.21]	PF04095.16	Nicotinate phosphoribosyltransferase (NAPRTase) family	Metabolism of cofactors and vitamins	SRR5192448	WWTP	Viruses	Uroviricota	Caudoviricetes	Caudovirales	NA	NA	uncultured Caudovirales phage
freshwater_SRR5192448.contig000187652_5	freshwater_SRR5192448.contig000187652	K08281	pncA; nicotinamidase/pyrazinamidase [EC:3.5.1.19 3.5.1.-]	PF00857.20	Isochorismatase family	Metabolism of cofactors and vitamins	SRR5192448	WWTP	Viruses	Uroviricota	Caudoviricetes	Caudovirales	NA	NA	uncultured Caudovirales phage
freshwater_SRR5192448.contig000187652_38	freshwater_SRR5192448.contig000187652	K21029	moeB; molybdopterin-synthase adenylyltransferase [EC:2.7.7.80]	PF00899.21	ThiF family	Sulfur relay	SRR5192448	WWTP	Viruses	Uroviricota	Caudoviricetes	Caudovirales	NA	NA	uncultured Caudovirales phage
freshwater_SRR5192448.contig000187652_121	freshwater_SRR5192448.contig000187652	K00737	MGAT3; beta-1,4-mannosyl-glycoprotein beta-1,4-N-acetylglucosaminyltransferase [EC:2.4.1.144]	PF04724.13	Glycosyltransferase family 17	Glycan biosynthesis and metabolism	SRR5192448	WWTP	Viruses	Uroviricota	Caudoviricetes	Caudovirales	NA	NA	uncultured Caudovirales phage
freshwater_SRR5192448.contig000187652_128	freshwater_SRR5192448.contig000187652	K16870	wbbL; N-acetylglucosaminyl-diphospho-decaprenol L-rhamnosyltransferase [EC:2.4.1.289]	PF00535.26	Glycosyl transferase family 2	Glycan biosynthesis and metabolism	SRR5192448	WWTP	Viruses	Uroviricota	Caudoviricetes	Caudovirales	NA	NA	uncultured Caudovirales phage
freshwater_SRR5192448.contig000187652_131	freshwater_SRR5192448.contig000187652	K00067	rfbD, rmlD; dTDP-4-dehydrorhamnose reductase [EC:1.1.1.133]	PF04321.17	RmlD substrate binding domain	Metabolism of terpenoids and polyketides	SRR5192448	WWTP	Viruses	Uroviricota	Caudoviricetes	Caudovirales	NA	NA	uncultured Caudovirales phage
freshwater_SRR5192448.contig000187652_136	freshwater_SRR5192448.contig000187652	K16870	wbbL; N-acetylglucosaminyl-diphospho-decaprenol L-rhamnosyltransferase [EC:2.4.1.289]			Glycan biosynthesis and metabolism	SRR5192448	WWTP	Viruses	Uroviricota	Caudoviricetes	Caudovirales	NA	NA	uncultured Caudovirales phage
freshwater_SRR5192448.contig000187652_322	freshwater_SRR5192448.contig000187652	K06211	nadR; HTH-type transcriptional regulator, transcriptional repressor of NAD biosynthesis genes [EC:2.7.7.1 2.7.1.22]	PF13521.6	AAA domain	Metabolism of cofactors and vitamins	SRR5192448	WWTP	Viruses	Uroviricota	Caudoviricetes	Caudovirales	NA	NA	uncultured Caudovirales phage
freshwater_SRR5579952.contig000863672_11	freshwater_SRR5579952.contig000863672	K01790	rfbC, rmlC; dTDP-4-dehydrorhamnose 3,5-epimerase [EC:5.1.3.13]	PF00908.17	dTDP-4-dehydrorhamnose 3,5-epimerase	Metabolism of terpenoids and polyketides	SRR5579952	estuary	Viruses	Uroviricota	Caudoviricetes	Caudovirales	NA	NA	uncultured Caudovirales phage
freshwater_SRR5714877.contig000705434_2	freshwater_SRR5714877.contig000705434	K00558	DNMT1, dcm; DNA (cytosine-5)-methyltransferase 1 [EC:2.1.1.37]	PF00145.17	C-5 cytosine-specific DNA methylase	Amino acid metabolism	SRR5714877	estuary	Viruses	Uroviricota	Caudoviricetes	Caudovirales	NA	NA	uncultured Caudovirales phage
freshwater_SRR5580653.contig001624564_8	freshwater_SRR5580653.contig001624564	K00012	UGDH, ugd; UDPglucose 6-dehydrogenase [EC:1.1.1.22]	PF00984.19	UDP-glucose/GDP-mannose dehydrogenase family, central domain	Carbohydrate metabolism	SRR5580653	estuary	Viruses	Uroviricota	Caudoviricetes*	Caudovirales*	no support	no support	no support
freshwater_SRR5468114.contig000221501_9	freshwater_SRR5468114.contig000221501	K00558	DNMT1, dcm; DNA (cytosine-5)-methyltransferase 1 [EC:2.1.1.37]	PF00145.17	C-5 cytosine-specific DNA methylase	Amino acid metabolism	SRR5468114	estuary	Viruses	NA	NA	NA	NA	NA	Prokaryotic dsDNA virus sp.
freshwater_SRR5714877.contig000246915_1	freshwater_SRR5714877.contig000246915	K00558	DNMT1, dcm; DNA (cytosine-5)-methyltransferase 1 [EC:2.1.1.37]	PF00145.17	C-5 cytosine-specific DNA methylase	Amino acid metabolism	SRR5714877	estuary	Viruses	Uroviricota	Caudoviricetes	Caudovirales	NA	NA	uncultured Caudovirales phage
freshwater_SRR5580653.contig001340871_5	freshwater_SRR5580653.contig001340871	K00472	P4HA; prolyl 4-hydroxylase [EC:1.14.11.2]			Amino acid metabolism	SRR5580653	estuary	Viruses	Uroviricota	Caudoviricetes	Caudovirales	Podoviridae	NA	Pelagibacter phage HTVC027P
freshwater_SRR5468115.contig000422714_9	freshwater_SRR5468115.contig000422714	K16870	wbbL; N-acetylglucosaminyl-diphospho-decaprenol L-rhamnosyltransferase [EC:2.4.1.289]			Glycan biosynthesis and metabolism	SRR5468115	estuary	Viruses	Uroviricota	Caudoviricetes	Caudovirales	NA	NA	uncultured Caudovirales phage
freshwater_SRR5580653.contig000642216_10	freshwater_SRR5580653.contig000642216	K06920	queC; 7-cyano-7-deazaguanine synthase [EC:6.3.4.20]	PF06508.13	Queuosine biosynthesis protein QueC	Metabolism of cofactors and vitamins	SRR5580653	estuary	Viruses	Uroviricota	Caudoviricetes	Caudovirales	Siphoviridae	NA	uncultured Mediterranean phage uvMED
freshwater_SRR5468114.contig000079735_3	freshwater_SRR5468114.contig000079735	K00472	P4HA; prolyl 4-hydroxylase [EC:1.14.11.2]			Amino acid metabolism	SRR5468114	estuary	Viruses	Uroviricota	Caudoviricetes*	Caudovirales*	no support	no support	no support
freshwater_SRR5468113.contig000854347_1	freshwater_SRR5468113.contig000854347	K22227	ahbD; heme synthase			Metabolism of cofactors and vitamins	SRR5468113	estuary	Viruses	Uroviricota	Caudoviricetes	Caudovirales	NA	NA	uncultured Caudovirales phage
freshwater_SRR5192448.contig000006428_12	freshwater_SRR5192448.contig000006428	K00558	DNMT1, dcm; DNA (cytosine-5)-methyltransferase 1 [EC:2.1.1.37]	PF00145.17	C-5 cytosine-specific DNA methylase	Amino acid metabolism	SRR5192448	WWTP	Viruses	no support	no support	no support	no support	no support	no support
freshwater_SRR5580653.contig000958378_5	freshwater_SRR5580653.contig000958378	K00390	cysH; phosphoadenosine phosphosulfate reductase [EC:1.8.4.8 1.8.4.10]			Energy metabolism	SRR5580653	estuary	Viruses	Uroviricota	Caudoviricetes*	Caudovirales*	no support	no support	no support
freshwater_SRR5468115.contig000538532_12	freshwater_SRR5468115.contig000538532	K00558	DNMT1, dcm; DNA (cytosine-5)-methyltransferase 1 [EC:2.1.1.37]	PF00145.17	C-5 cytosine-specific DNA methylase	Amino acid metabolism	SRR5468115	estuary	Viruses	no support	no support	no support	no support	no support	no support
freshwater_SRR5468115.contig000504408_4	freshwater_SRR5468115.contig000504408	K00558	DNMT1, dcm; DNA (cytosine-5)-methyltransferase 1 [EC:2.1.1.37]	PF00145.17	C-5 cytosine-specific DNA methylase	Amino acid metabolism	SRR5468115	estuary	Viruses	Uroviricota	Caudoviricetes	Caudovirales	Siphoviridae	NA	uncultured Mediterranean phage uvMED
freshwater_SRR5456989.contig000613304_6	freshwater_SRR5456989.contig000613304	K00390	cysH; phosphoadenosine phosphosulfate reductase [EC:1.8.4.8 1.8.4.10]			Energy metabolism	SRR5456989	estuary	Viruses	Uroviricota	Caudoviricetes	Caudovirales	NA	NA	uncultured Caudovirales phage
freshwater_SRR5468101.contig000573577_32	freshwater_SRR5468101.contig000573577	K01939	purA, ADSS; adenylosuccinate synthase [EC:6.3.4.4]	PF00709.21	Adenylosuccinate synthetase	Nucleotide metabolism	SRR5468101	estuary	Viruses	NA	NA	NA	NA	NA	Prokaryotic dsDNA virus sp.
freshwater_SRR5580654.contig000907269_9	freshwater_SRR5580654.contig000907269	K01711	gmd, GMDS; GDPmannose 4,6-dehydratase [EC:4.2.1.47]	PF16363.5	GDP-mannose 4,6 dehydratase	Carbohydrate metabolism	SRR5580654	estuary	Viruses	Nucleocytoviricota	Megaviricetes	Algavirales	Phycodnaviridae	Prasinovirus	Micromonas sp. RCC1109 virus MpV1
freshwater_SRR5192446.contig000216879_3	freshwater_SRR5192446.contig000216879	K01784	galE, GALE; UDP-glucose 4-epimerase [EC:5.1.3.2]	PF01370.21	NAD dependent epimerase/dehydratase family	Carbohydrate metabolism	SRR5192446	WWTP	Viruses	Uroviricota	Caudoviricetes	Caudovirales	NA	NA	uncultured Caudovirales phage
freshwater_SRR5468115.contig000511583_10	freshwater_SRR5468115.contig000511583	K17398	DNMT3A; DNA (cytosine-5)-methyltransferase 3A [EC:2.1.1.37]	PF00145.17	C-5 cytosine-specific DNA methylase	Amino acid metabolism	SRR5468115	estuary	Viruses	Uroviricota	Caudoviricetes*	Caudovirales*	no support	no support	no support
freshwater_SRR5714877.contig000237821_4	freshwater_SRR5714877.contig000237821	K01495	GCH1, folE; GTP cyclohydrolase IA [EC:3.5.4.16]	PF01227.22	GTP cyclohydrolase I	Metabolism of cofactors and vitamins	SRR5714877	estuary	Viruses	Uroviricota	Caudoviricetes*	Caudovirales*	no support	no support	no support
freshwater_SRR5714877.contig000237821_10	freshwater_SRR5714877.contig000237821	K10026	queE; 7-carboxy-7-deazaguanine synthase [EC:4.3.99.3]			Metabolism of cofactors and vitamins	SRR5714877	estuary	Viruses	Uroviricota	Caudoviricetes*	Caudovirales*	no support	no support	no support
freshwater_SRR5456989.contig000218087_2	freshwater_SRR5456989.contig000218087	K07260	vanY; zinc D-Ala-D-Ala carboxypeptidase [EC:3.4.17.14]	PF02557.17	D-alanyl-D-alanine carboxypeptidase	Glycan biosynthesis and metabolism	SRR5456989	estuary	no support	no support	no support	no support	no support	no support	no support
freshwater_SRR5468114.contig000062172_1	freshwater_SRR5468114.contig000062172	K09882	cobS; cobaltochelatase CobS [EC:6.6.1.2]			Metabolism of cofactors and vitamins	SRR5468114	estuary	Viruses	Uroviricota	Caudoviricetes*	Caudovirales*	no support	no support	no support
freshwater_SRR5580654.contig000611339_1	freshwater_SRR5580654.contig000611339	K00558	DNMT1, dcm; DNA (cytosine-5)-methyltransferase 1 [EC:2.1.1.37]			Amino acid metabolism	SRR5580654	estuary	Viruses	Nucleocytoviricota	Megaviricetes	Pimascovirales	Iridoviridae	no support	no support
freshwater_SRR5468113.contig000235033_3	freshwater_SRR5468113.contig000235033	K00558	DNMT1, dcm; DNA (cytosine-5)-methyltransferase 1 [EC:2.1.1.37]	PF00145.17	C-5 cytosine-specific DNA methylase	Amino acid metabolism	SRR5468113	estuary	no support	no support	no support	no support	no support	no support	no support
freshwater_SRR5192446.contig000025504_1	freshwater_SRR5192446.contig000025504	K00568	ubiG; 2-polyprenyl-6-hydroxyphenyl methylase / 3-demethylubiquinone-9 3-methyltransferase [EC:2.1.1.222 2.1.1.64]	PF13489.6	Methyltransferase domain	Metabolism of cofactors and vitamins	SRR5192446	WWTP	Viruses	Uroviricota	Caudoviricetes	Caudovirales	NA	NA	uncultured Caudovirales phage
freshwater_SRR5468116.contig000181820_10	freshwater_SRR5468116.contig000181820	K01495	GCH1, folE; GTP cyclohydrolase IA [EC:3.5.4.16]	PF01227.22	GTP cyclohydrolase I	Metabolism of cofactors and vitamins	SRR5468116	estuary	Viruses	NA	NA	NA	NA	NA	uncultured virus
freshwater_SRR5714877.contig000755701_3	freshwater_SRR5714877.contig000755701	K00616	E2.2.1.2, talA, talB; transaldolase [EC:2.2.1.2]	PF00923.19	Transaldolase/Fructose-6-phosphate aldolase	Carbohydrate metabolism	SRR5714877	estuary	Viruses	Uroviricota	Caudoviricetes*	Caudovirales*	no support	no support	no support
freshwater_SRR5714877.contig000755701_6	freshwater_SRR5714877.contig000755701	K16011	algA, xanB, rfbA, wbpW, pslB; mannose-1-phosphate guanylyltransferase / mannose-6-phosphate isomerase [EC:2.7.7.13 5.3.1.8]	PF01050.18	Mannose-6-phosphate isomerase	Carbohydrate metabolism	SRR5714877	estuary	Viruses	Uroviricota	Caudoviricetes*	Caudovirales*	no support	no support	no support
freshwater_SRR5580653.contig001622389_1	freshwater_SRR5580653.contig001622389	K00568	ubiG; 2-polyprenyl-6-hydroxyphenyl methylase / 3-demethylubiquinone-9 3-methyltransferase [EC:2.1.1.222 2.1.1.64]	PF13649.6	Methyltransferase domain	Metabolism of cofactors and vitamins	SRR5580653	estuary	Viruses	Uroviricota	Caudoviricetes	Caudovirales	NA	NA	uncultured Caudovirales phage
freshwater_SRR5468101.contig000409505_4	freshwater_SRR5468101.contig000409505	K21140	mec; [CysO sulfur-carrier protein]-S-L-cysteine hydrolase [EC:3.13.1.6]			Sulfur relay	SRR5468101	estuary	Viruses	NA	NA	NA	NA	NA	uncultured virus
freshwater_SRR5580653.contig001018149_21	freshwater_SRR5580653.contig001018149	K02843	waaF, rfaF; heptosyltransferase II [EC:2.4.-.-]			Glycan biosynthesis and metabolism	SRR5580653	estuary	no support	no support	no support	no support	no support	no support	no support
freshwater_SRR5580653.contig001018149_22	freshwater_SRR5580653.contig001018149	K02849	waaQ, rfaQ; heptosyltransferase III [EC:2.4.-.-]	PF01075.17	Glycosyltransferase family 9 (heptosyltransferase)	Glycan biosynthesis and metabolism	SRR5580653	estuary	no support	no support	no support	no support	no support	no support	no support
freshwater_SRR5580653.contig001018149_23	freshwater_SRR5580653.contig001018149	K03272	gmhC, hldE, waaE, rfaE; D-beta-D-heptose 7-phosphate kinase / D-beta-D-heptose 1-phosphate adenosyltransferase [EC:2.7.1.167 2.7.7.70]	PF01467.26	Cytidylyltransferase-like	Glycan biosynthesis and metabolism	SRR5580653	estuary	no support	no support	no support	no support	no support	no support	no support
freshwater_SRR5580653.contig001018149_24	freshwater_SRR5580653.contig001018149	K03272	gmhC, hldE, waaE, rfaE; D-beta-D-heptose 7-phosphate kinase / D-beta-D-heptose 1-phosphate adenosyltransferase [EC:2.7.1.167 2.7.7.70]	PF00294.24	pfkB family carbohydrate kinase	Glycan biosynthesis and metabolism	SRR5580653	estuary	no support	no support	no support	no support	no support	no support	no support
freshwater_SRR5580654.contig000885711_5	freshwater_SRR5580654.contig000885711	K00983	neuA; N-acylneuraminate cytidylyltransferase [EC:2.7.7.43]	PF02348.19	Cytidylyltransferase	Carbohydrate metabolism	SRR5580654	estuary	Viruses	Uroviricota	Caudoviricetes*	Caudovirales*	no support	no support	no support
freshwater_SRR5192448.contig000164590_1	freshwater_SRR5192448.contig000164590	K00558	DNMT1, dcm; DNA (cytosine-5)-methyltransferase 1 [EC:2.1.1.37]	PF00145.17	C-5 cytosine-specific DNA methylase	Amino acid metabolism	SRR5192448	WWTP	no support	no support	no support	no support	no support	no support	no support
freshwater_SRR5714877.contig000349648_4	freshwater_SRR5714877.contig000349648	K22227	ahbD; heme synthase			Metabolism of cofactors and vitamins	SRR5714877	estuary	Viruses	Uroviricota	Caudoviricetes	Caudovirales	NA	NA	uncultured Caudovirales phage
freshwater_SRR5468101.contig000271995_9	freshwater_SRR5468101.contig000271995	K14266	prnA, rebH, ktzQ; tryptophan 7-halogenase [EC:1.14.19.9]	PF04820.14	Tryptophan halogenase	Biosynthesis of other secondary metabolites	SRR5468101	estuary	Viruses	Uroviricota	Caudoviricetes*	Caudovirales*	no support	no support	no support
freshwater_SRR5468101.contig000076039_3	freshwater_SRR5468101.contig000076039	K09882	cobS; cobaltochelatase CobS [EC:6.6.1.2]	PF07728.14	AAA domain (dynein-related subfamily)	Metabolism of cofactors and vitamins	SRR5468101	estuary	Viruses	Uroviricota	Caudoviricetes*	Caudovirales*	no support	no support	no support
freshwater_SRR5468113.contig000114095_9	freshwater_SRR5468113.contig000114095	K01495	GCH1, folE; GTP cyclohydrolase IA [EC:3.5.4.16]	PF01227.22	GTP cyclohydrolase I	Metabolism of cofactors and vitamins	SRR5468113	estuary	Viruses	NA	NA	NA	NA	NA	uncultured virus
freshwater_SRR5714877.contig000116727_1	freshwater_SRR5714877.contig000116727	K01784	galE, GALE; UDP-glucose 4-epimerase [EC:5.1.3.2]	PF01370.21	NAD dependent epimerase/dehydratase family	Carbohydrate metabolism	SRR5714877	estuary	Viruses	Uroviricota	Caudoviricetes	Caudovirales	NA	NA	uncultured Caudovirales phage
freshwater_SRR5468116.contig000142274_19	freshwater_SRR5468116.contig000142274	K01710	E4.2.1.46, rfbB, rffG; dTDP-glucose 4,6-dehydratase [EC:4.2.1.46]	PF16363.5	GDP-mannose 4,6 dehydratase	Metabolism of terpenoids and polyketides	SRR5468116	estuary	Viruses	Uroviricota	Caudoviricetes	Caudovirales	NA	NA	uncultured Caudovirales phage
freshwater_SRR5468116.contig000142274_20	freshwater_SRR5468116.contig000142274	K00067	rfbD, rmlD; dTDP-4-dehydrorhamnose reductase [EC:1.1.1.133]	PF04321.17	RmlD substrate binding domain	Metabolism of terpenoids and polyketides	SRR5468116	estuary	Viruses	Uroviricota	Caudoviricetes	Caudovirales	NA	NA	uncultured Caudovirales phage
freshwater_SRR5468116.contig000544669_4	freshwater_SRR5468116.contig000544669	K00558	DNMT1, dcm; DNA (cytosine-5)-methyltransferase 1 [EC:2.1.1.37]	PF00145.17	C-5 cytosine-specific DNA methylase	Amino acid metabolism	SRR5468116	estuary	Viruses	Uroviricota	Caudoviricetes	Caudovirales	NA	NA	uncultured Caudovirales phage
freshwater_SRR5468114.contig000243119_3	freshwater_SRR5468114.contig000243119	K00558	DNMT1, dcm; DNA (cytosine-5)-methyltransferase 1 [EC:2.1.1.37]	PF00145.17	C-5 cytosine-specific DNA methylase	Amino acid metabolism	SRR5468114	estuary	Viruses	Uroviricota	Caudoviricetes*	Caudovirales*	no support	no support	no support
freshwater_SRR5468113.contig000707412_1	freshwater_SRR5468113.contig000707412	K01737	queD, ptpS, PTS; 6-pyruvoyltetrahydropterin/6-carboxytetrahydropterin synthase [EC:4.2.3.12 4.1.2.50]	PF01242.19	6-pyruvoyl tetrahydropterin synthase	Metabolism of cofactors and vitamins	SRR5468113	estuary	Viruses	NA	NA	NA	NA	NA	uncultured virus
freshwater_SRR5468113.contig000707412_4	freshwater_SRR5468113.contig000707412	K06920	queC; 7-cyano-7-deazaguanine synthase [EC:6.3.4.20]	PF06508.13	Queuosine biosynthesis protein QueC	Metabolism of cofactors and vitamins	SRR5468113	estuary	Viruses	NA	NA	NA	NA	NA	uncultured virus
freshwater_SRR5579952.contig000697475_7	freshwater_SRR5579952.contig000697475	K00558	DNMT1, dcm; DNA (cytosine-5)-methyltransferase 1 [EC:2.1.1.37]	PF00145.17	C-5 cytosine-specific DNA methylase	Amino acid metabolism	SRR5579952	estuary	Viruses	no support	no support	no support	no support	no support	no support
freshwater_SRR5468113.contig000447570_15	freshwater_SRR5468113.contig000447570	K14266	prnA, rebH, ktzQ; tryptophan 7-halogenase [EC:1.14.19.9]	PF04820.14	Tryptophan halogenase	Biosynthesis of other secondary metabolites	SRR5468113	estuary	Viruses	Uroviricota	Caudoviricetes	Caudovirales	Podoviridae	no support	no support
freshwater_SRR5714877.contig000320219_6	freshwater_SRR5714877.contig000320219	K09882	cobS; cobaltochelatase CobS [EC:6.6.1.2]	PF07728.14	AAA domain (dynein-related subfamily)	Metabolism of cofactors and vitamins	SRR5714877	estuary	Viruses	Uroviricota	Caudoviricetes*	Caudovirales*	no support	no support	no support
freshwater_SRR5468114.contig000156619_1	freshwater_SRR5468114.contig000156619	K01711	gmd, GMDS; GDPmannose 4,6-dehydratase [EC:4.2.1.47]	PF16363.5	GDP-mannose 4,6 dehydratase	Carbohydrate metabolism	SRR5468114	estuary	Viruses	no support	no support	no support	no support	no support	no support
freshwater_SRR5714877.contig000145645_23	freshwater_SRR5714877.contig000145645	K16011	algA, xanB, rfbA, wbpW, pslB; mannose-1-phosphate guanylyltransferase / mannose-6-phosphate isomerase [EC:2.7.7.13 5.3.1.8]	PF01050.18	Mannose-6-phosphate isomerase	Carbohydrate metabolism	SRR5714877	estuary	Viruses	Uroviricota	Caudoviricetes	Caudovirales	NA	NA	uncultured Caudovirales phage
freshwater_SRR5714877.contig000145645_26	freshwater_SRR5714877.contig000145645	K01711	gmd, GMDS; GDPmannose 4,6-dehydratase [EC:4.2.1.47]	PF16363.5	GDP-mannose 4,6 dehydratase	Carbohydrate metabolism	SRR5714877	estuary	Viruses	Uroviricota	Caudoviricetes	Caudovirales	NA	NA	uncultured Caudovirales phage
freshwater_SRR5192446.contig000033648_1	freshwater_SRR5192446.contig000033648	K00558	DNMT1, dcm; DNA (cytosine-5)-methyltransferase 1 [EC:2.1.1.37]	PF00145.17	C-5 cytosine-specific DNA methylase	Amino acid metabolism	SRR5192446	WWTP	Viruses	Uroviricota	Caudoviricetes*	Caudovirales*	no support	no support	no support
freshwater_SRR5468116.contig000524246_5	freshwater_SRR5468116.contig000524246	K09673	CHST9; carbohydrate 4-sulfotransferase 9 [EC:2.8.2.-]	PF03567.14	Sulfotransferase family	Glycan biosynthesis and metabolism	SRR5468116	estuary	Viruses	Uroviricota	Caudoviricetes	Caudovirales	Myoviridae	Bellamyvirus	no support
freshwater_SRR5468116.contig000524246_6	freshwater_SRR5468116.contig000524246	K01808	rpiB; ribose 5-phosphate isomerase B [EC:5.3.1.6]	PF02502.18	Ribose/Galactose Isomerase	Carbohydrate metabolism	SRR5468116	estuary	Viruses	Uroviricota	Caudoviricetes	Caudovirales	Myoviridae	Bellamyvirus	no support
freshwater_SRR5468116.contig000524246_8	freshwater_SRR5468116.contig000524246	K03270	kdsC; 3-deoxy-D-manno-octulosonate 8-phosphate phosphatase (KDO 8-P phosphatase) [EC:3.1.3.45]			Glycan biosynthesis and metabolism	SRR5468116	estuary	Viruses	Uroviricota	Caudoviricetes	Caudovirales	Myoviridae	Bellamyvirus	no support
freshwater_SRR5468116.contig000860759_3	freshwater_SRR5468116.contig000860759	K00737	MGAT3; beta-1,4-mannosyl-glycoprotein beta-1,4-N-acetylglucosaminyltransferase [EC:2.4.1.144]	PF04724.13	Glycosyltransferase family 17	Glycan biosynthesis and metabolism	SRR5468116	estuary	Viruses	no support	no support	no support	no support	no support	no support
freshwater_SRR5580654.contig000199072_2	freshwater_SRR5580654.contig000199072	K00472	P4HA; prolyl 4-hydroxylase [EC:1.14.11.2]	PF13640.6	2OG-Fe(II) oxygenase superfamily	Amino acid metabolism	SRR5580654	estuary	Viruses	Uroviricota	Caudoviricetes*	Caudovirales*	no support	no support	no support
freshwater_SRR5192448.contig000155015_22	freshwater_SRR5192448.contig000155015	K00820	glmS, GFPT; glutamine---fructose-6-phosphate transaminase (isomerizing) [EC:2.6.1.16]	PF13522.6	Glutamine amidotransferase domain	Carbohydrate metabolism	SRR5192448	WWTP	Viruses	Uroviricota	Caudoviricetes*	Caudovirales*	no support	no support	no support
freshwater_SRR5468114.contig000370107_5	freshwater_SRR5468114.contig000370107	K00616	E2.2.1.2, talA, talB; transaldolase [EC:2.2.1.2]	PF00923.19	Transaldolase/Fructose-6-phosphate aldolase	Carbohydrate metabolism	SRR5468114	estuary	Viruses	Uroviricota	Caudoviricetes*	Caudovirales*	no support	no support	no support
freshwater_SRR5714877.contig000560132_5	freshwater_SRR5714877.contig000560132	K01737	queD, ptpS, PTS; 6-pyruvoyltetrahydropterin/6-carboxytetrahydropterin synthase [EC:4.2.3.12 4.1.2.50]	PF01242.19	6-pyruvoyl tetrahydropterin synthase	Metabolism of cofactors and vitamins	SRR5714877	estuary	Viruses	no support	no support	no support	no support	no support	no support
freshwater_SRR5714877.contig000560132_9	freshwater_SRR5714877.contig000560132	K06920	queC; 7-cyano-7-deazaguanine synthase [EC:6.3.4.20]	PF06508.13	Queuosine biosynthesis protein QueC	Metabolism of cofactors and vitamins	SRR5714877	estuary	Viruses	no support	no support	no support	no support	no support	no support
freshwater_SRR5579952.contig000632874_1	freshwater_SRR5579952.contig000632874	K00558	DNMT1, dcm; DNA (cytosine-5)-methyltransferase 1 [EC:2.1.1.37]	PF00145.17	C-5 cytosine-specific DNA methylase	Amino acid metabolism	SRR5579952	estuary	Viruses	Uroviricota	Caudoviricetes	Caudovirales	Siphoviridae	NA	uncultured Mediterranean phage uvMED
freshwater_SRR5468115.contig000540630_1	freshwater_SRR5468115.contig000540630	K01495	GCH1, folE; GTP cyclohydrolase IA [EC:3.5.4.16]			Metabolism of cofactors and vitamins	SRR5468115	estuary	Viruses	NA	NA	NA	NA	NA	uncultured virus
freshwater_SRR5192448.contig000149864_2	freshwater_SRR5192448.contig000149864	K00390	cysH; phosphoadenosine phosphosulfate reductase [EC:1.8.4.8 1.8.4.10]	PF11922.8	Domain of unknown function (DUF3440)	Energy metabolism	SRR5192448	WWTP	Viruses	no support	no support	no support	no support	no support	no support
freshwater_SRR5468101.contig000491668_5	freshwater_SRR5468101.contig000491668	K03272	gmhC, hldE, waaE, rfaE; D-beta-D-heptose 7-phosphate kinase / D-beta-D-heptose 1-phosphate adenosyltransferase [EC:2.7.1.167 2.7.7.70]	PF00294.24	pfkB family carbohydrate kinase	Glycan biosynthesis and metabolism	SRR5468101	estuary	Viruses	no support	no support	no support	no support	no support	no support
freshwater_SRR5468101.contig000491668_9	freshwater_SRR5468101.contig000491668	K00657	speG, SAT; diamine N-acetyltransferase [EC:2.3.1.57]	PF13673.7	Acetyltransferase (GNAT) domain	Amino acid metabolism	SRR5468101	estuary	Viruses	no support	no support	no support	no support	no support	no support
freshwater_SRR5580653.contig000229756_17	freshwater_SRR5580653.contig000229756	K01711	gmd, GMDS; GDPmannose 4,6-dehydratase [EC:4.2.1.47]	PF16363.5	GDP-mannose 4,6 dehydratase	Carbohydrate metabolism	SRR5580653	estuary	Viruses	Uroviricota	Caudoviricetes	Caudovirales	NA	NA	uncultured Caudovirales phage
freshwater_SRR5580654.contig000523098_5	freshwater_SRR5580654.contig000523098	K22227	ahbD; heme synthase			Metabolism of cofactors and vitamins	SRR5580654	estuary	Viruses	Uroviricota	Caudoviricetes	Caudovirales	NA	NA	uncultured Caudovirales phage
freshwater_SRR5456989.contig000117667_4	freshwater_SRR5456989.contig000117667	K00558	DNMT1, dcm; DNA (cytosine-5)-methyltransferase 1 [EC:2.1.1.37]	PF00145.17	C-5 cytosine-specific DNA methylase	Amino acid metabolism	SRR5456989	estuary	Viruses	no support	no support	no support	no support	no support	no support
freshwater_SRR5468114.contig000542558_1	freshwater_SRR5468114.contig000542558	K00820	glmS, GFPT; glutamine---fructose-6-phosphate transaminase (isomerizing) [EC:2.6.1.16]			Carbohydrate metabolism	SRR5468114	estuary	Viruses	Uroviricota	Caudoviricetes*	Caudovirales*	no support	no support	no support
freshwater_SRR5714877.contig000030947_5	freshwater_SRR5714877.contig000030947	K12452	ascC, ddhC, rfbH; CDP-4-dehydro-6-deoxyglucose reductase, E1 [EC:1.17.1.1]	PF01041.17	DegT/DnrJ/EryC1/StrS aminotransferase family	Carbohydrate metabolism	SRR5714877	estuary	Viruses	no support	no support	no support	no support	no support	no support
freshwater_SRR5192448.contig000072425_15	freshwater_SRR5192448.contig000072425	K00558	DNMT1, dcm; DNA (cytosine-5)-methyltransferase 1 [EC:2.1.1.37]	PF00145.17	C-5 cytosine-specific DNA methylase	Amino acid metabolism	SRR5192448	WWTP	Viruses	no support	no support	no support	no support	no support	no support
freshwater_SRR5580654.contig000202656_4	freshwater_SRR5580654.contig000202656	K00472	P4HA; prolyl 4-hydroxylase [EC:1.14.11.2]	PF13640.6	2OG-Fe(II) oxygenase superfamily	Amino acid metabolism	SRR5580654	estuary	Viruses	Uroviricota	Caudoviricetes*	Caudovirales*	no support	no support	no support
freshwater_SRR5579952.contig000132831_3	freshwater_SRR5579952.contig000132831	K09882	cobS; cobaltochelatase CobS [EC:6.6.1.2]	PF07728.14	AAA domain (dynein-related subfamily)	Metabolism of cofactors and vitamins	SRR5579952	estuary	Viruses	Uroviricota	Caudoviricetes*	Caudovirales*	no support	no support	no support
freshwater_SRR5468114.contig000217688_4	freshwater_SRR5468114.contig000217688	K00613	GATM; glycine amidinotransferase [EC:2.1.4.1]			Amino acid metabolism	SRR5468114	estuary	Viruses	Uroviricota	Caudoviricetes	Caudovirales	NA	NA	uncultured Caudovirales phage
freshwater_SRR5580653.contig001119196_5	freshwater_SRR5580653.contig001119196	K00952	nadM; nicotinamide-nucleotide adenylyltransferase [EC:2.7.7.1]			Metabolism of cofactors and vitamins	SRR5580653	estuary	Viruses	Uroviricota	Caudoviricetes*	Caudovirales*	no support	no support	no support
freshwater_SRR5580653.contig001188787_4	freshwater_SRR5580653.contig001188787	K00390	cysH; phosphoadenosine phosphosulfate reductase [EC:1.8.4.8 1.8.4.10]	PF11922.8	Domain of unknown function (DUF3440)	Energy metabolism	SRR5580653	estuary	no support	no support	no support	no support	no support	no support	no support
freshwater_SRR5468101.contig000269096_6	freshwater_SRR5468101.contig000269096	K00558	DNMT1, dcm; DNA (cytosine-5)-methyltransferase 1 [EC:2.1.1.37]	PF00145.17	C-5 cytosine-specific DNA methylase	Amino acid metabolism	SRR5468101	estuary	Viruses	no support	no support	no support	no support	no support	no support
freshwater_SRR5468115.contig000168536_9	freshwater_SRR5468115.contig000168536	K00558	DNMT1, dcm; DNA (cytosine-5)-methyltransferase 1 [EC:2.1.1.37]	PF00145.17	C-5 cytosine-specific DNA methylase	Amino acid metabolism	SRR5468115	estuary	Viruses	Uroviricota	Caudoviricetes*	Caudovirales*	no support	no support	no support
freshwater_SRR5714877.contig000437546_5	freshwater_SRR5714877.contig000437546	K00390	cysH; phosphoadenosine phosphosulfate reductase [EC:1.8.4.8 1.8.4.10]	PF01507.19	Phosphoadenosine phosphosulfate reductase family	Energy metabolism	SRR5714877	estuary	no support	no support	no support	no support	no support	no support	no support
freshwater_SRR5468113.contig000600511_2	freshwater_SRR5468113.contig000600511	K08310	nudB, ntpA; dihydroneopterin triphosphate diphosphatase [EC:3.6.1.67]	PF00293.28	NUDIX domain	Metabolism of cofactors and vitamins	SRR5468113	estuary	Viruses	Uroviricota	Caudoviricetes	Caudovirales	NA	NA	uncultured Caudovirales phage
freshwater_SRR5468114.contig000626297_5	freshwater_SRR5468114.contig000626297	K02703	psbA; photosystem II P680 reaction center D1 protein [EC:1.10.3.9]			Energy metabolism	SRR5468114	estuary	Viruses	Uroviricota	Caudoviricetes	Caudovirales	Myoviridae	no support	no support
freshwater_SRR5468101.contig000886663_7	freshwater_SRR5468101.contig000886663	K00820	glmS, GFPT; glutamine---fructose-6-phosphate transaminase (isomerizing) [EC:2.6.1.16]	PF13522.6	Glutamine amidotransferase domain	Carbohydrate metabolism	SRR5468101	estuary	Viruses	no support	no support	no support	no support	no support	no support
freshwater_SRR5714877.contig000074549_21	freshwater_SRR5714877.contig000074549	K22316	rhnA-cobC; ribonuclease H / adenosylcobalamin/alpha-ribazole phosphatase [EC:3.1.26.4 3.1.3.73]	PF13456.6	Reverse transcriptase-like	Metabolism of cofactors and vitamins	SRR5714877	estuary	Viruses	Uroviricota	Caudoviricetes	Caudovirales	NA	NA	uncultured Caudovirales phage
freshwater_SRR5580653.contig000779315_2	freshwater_SRR5580653.contig000779315	K01495	GCH1, folE; GTP cyclohydrolase IA [EC:3.5.4.16]	PF01227.22	GTP cyclohydrolase I	Metabolism of cofactors and vitamins	SRR5580653	estuary	Viruses	Uroviricota	Caudoviricetes	Caudovirales	NA	NA	uncultured Caudovirales phage
freshwater_SRR5580653.contig000779315_3	freshwater_SRR5580653.contig000779315	K01737	queD, ptpS, PTS; 6-pyruvoyltetrahydropterin/6-carboxytetrahydropterin synthase [EC:4.2.3.12 4.1.2.50]			Metabolism of cofactors and vitamins	SRR5580653	estuary	Viruses	Uroviricota	Caudoviricetes	Caudovirales	NA	NA	uncultured Caudovirales phage
freshwater_SRR5580653.contig000779315_5	freshwater_SRR5580653.contig000779315	K10026	queE; 7-carboxy-7-deazaguanine synthase [EC:4.3.99.3]	PF13394.6	4Fe-4S single cluster domain	Metabolism of cofactors and vitamins	SRR5580653	estuary	Viruses	Uroviricota	Caudoviricetes	Caudovirales	NA	NA	uncultured Caudovirales phage
freshwater_SRR5579952.contig001068916_9	freshwater_SRR5579952.contig001068916	K03273	gmhB; D-glycero-D-manno-heptose 1,7-bisphosphate phosphatase [EC:3.1.3.82 3.1.3.83]	PF08645.11	Polynucleotide kinase 3 phosphatase	Glycan biosynthesis and metabolism	SRR5579952	estuary	Viruses	Uroviricota	Caudoviricetes*	Caudovirales*	no support	no support	no support
freshwater_SRR5456989.contig000349829_9	freshwater_SRR5456989.contig000349829	K00558	DNMT1, dcm; DNA (cytosine-5)-methyltransferase 1 [EC:2.1.1.37]	PF00145.17	C-5 cytosine-specific DNA methylase	Amino acid metabolism	SRR5456989	estuary	Viruses	no support	no support	no support	no support	no support	no support
freshwater_SRR5468113.contig000029685_7	freshwater_SRR5468113.contig000029685	K16150	K16150; glycogen synthase [EC:2.4.1.11]	PF00534.20	Glycosyl transferases group 1	Carbohydrate metabolism	SRR5468113	estuary	Viruses	Uroviricota	Caudoviricetes	Caudovirales	NA	NA	uncultured Caudovirales phage
freshwater_SRR5714877.contig000144554_5	freshwater_SRR5714877.contig000144554	K01243	mtnN, mtn, pfs; adenosylhomocysteine nucleosidase [EC:3.2.2.9]	PF01048.20	Phosphorylase superfamily	Amino acid metabolism	SRR5714877	estuary	Viruses	Uroviricota	Caudoviricetes	Caudovirales	Myoviridae	no support	no support
freshwater_SRR5714877.contig000144554_9	freshwater_SRR5714877.contig000144554	K00558	DNMT1, dcm; DNA (cytosine-5)-methyltransferase 1 [EC:2.1.1.37]	PF00145.17	C-5 cytosine-specific DNA methylase	Amino acid metabolism	SRR5714877	estuary	Viruses	Uroviricota	Caudoviricetes	Caudovirales	Myoviridae	no support	no support
freshwater_SRR5468113.contig000526793_16	freshwater_SRR5468113.contig000526793	K00012	UGDH, ugd; UDPglucose 6-dehydrogenase [EC:1.1.1.22]	PF00984.19	UDP-glucose/GDP-mannose dehydrogenase family, central domain	Carbohydrate metabolism	SRR5468113	estuary	Viruses	Uroviricota	Caudoviricetes*	Caudovirales*	no support	no support	no support
freshwater_SRR5468113.contig000526793_27	freshwater_SRR5468113.contig000526793	K01711	gmd, GMDS; GDPmannose 4,6-dehydratase [EC:4.2.1.47]	PF16363.5	GDP-mannose 4,6 dehydratase	Carbohydrate metabolism	SRR5468113	estuary	Viruses	Uroviricota	Caudoviricetes*	Caudovirales*	no support	no support	no support
freshwater_SRR5468115.contig000033150_1	freshwater_SRR5468115.contig000033150	K16011	algA, xanB, rfbA, wbpW, pslB; mannose-1-phosphate guanylyltransferase / mannose-6-phosphate isomerase [EC:2.7.7.13 5.3.1.8]			Carbohydrate metabolism	SRR5468115	estuary	Viruses	NA	NA	NA	NA	NA	uncultured virus
freshwater_SRR5468114.contig000351426_13	freshwater_SRR5468114.contig000351426	K21140	mec; [CysO sulfur-carrier protein]-S-L-cysteine hydrolase [EC:3.13.1.6]	PF00877.19	NlpC/P60 family	Sulfur relay	SRR5468114	estuary	Viruses	Uroviricota	Caudoviricetes	Caudovirales	Siphoviridae	no support	no support
freshwater_SRR5714877.contig000226571_1	freshwater_SRR5714877.contig000226571	K21140	mec; [CysO sulfur-carrier protein]-S-L-cysteine hydrolase [EC:3.13.1.6]			Sulfur relay	SRR5714877	estuary	no support	no support	no support	no support	no support	no support	no support
freshwater_SRR5579952.contig000008839_3	freshwater_SRR5579952.contig000008839	K04034	bchE; anaerobic magnesium-protoporphyrin IX monomethyl ester cyclase [EC:1.21.98.3]	PF04055.21	Radical SAM superfamily	Metabolism of cofactors and vitamins	SRR5579952	estuary	Viruses	Uroviricota	Caudoviricetes*	Caudovirales*	no support	no support	no support
freshwater_SRR5468116.contig000802242_2	freshwater_SRR5468116.contig000802242	K17398	DNMT3A; DNA (cytosine-5)-methyltransferase 3A [EC:2.1.1.37]	PF00145.17	C-5 cytosine-specific DNA methylase	Amino acid metabolism	SRR5468116	estuary	Viruses	Uroviricota	Caudoviricetes	Caudovirales	NA	NA	uncultured Caudovirales phage
freshwater_SRR5580653.contig000966483_6	freshwater_SRR5580653.contig000966483	K01711	gmd, GMDS; GDPmannose 4,6-dehydratase [EC:4.2.1.47]	PF16363.5	GDP-mannose 4,6 dehydratase	Carbohydrate metabolism	SRR5580653	estuary	Viruses	no support	no support	no support	no support	no support	no support
freshwater_SRR5580654.contig000683989_2	freshwater_SRR5580654.contig000683989	K00390	cysH; phosphoadenosine phosphosulfate reductase [EC:1.8.4.8 1.8.4.10]			Energy metabolism	SRR5580654	estuary	Viruses	Uroviricota	Caudoviricetes	Caudovirales	NA	NA	uncultured Caudovirales phage
freshwater_SRR5580654.contig000080614_11	freshwater_SRR5580654.contig000080614	K01737	queD, ptpS, PTS; 6-pyruvoyltetrahydropterin/6-carboxytetrahydropterin synthase [EC:4.2.3.12 4.1.2.50]	PF01242.19	6-pyruvoyl tetrahydropterin synthase	Metabolism of cofactors and vitamins	SRR5580654	estuary	Viruses	Uroviricota	Caudoviricetes	Caudovirales	NA	NA	uncultured Caudovirales phage
freshwater_SRR5580654.contig000080614_12	freshwater_SRR5580654.contig000080614	K10026	queE; 7-carboxy-7-deazaguanine synthase [EC:4.3.99.3]	PF13394.6	4Fe-4S single cluster domain	Metabolism of cofactors and vitamins	SRR5580654	estuary	Viruses	Uroviricota	Caudoviricetes	Caudovirales	NA	NA	uncultured Caudovirales phage
freshwater_SRR5580654.contig000080614_13	freshwater_SRR5580654.contig000080614	K01495	GCH1, folE; GTP cyclohydrolase IA [EC:3.5.4.16]	PF01227.22	GTP cyclohydrolase I	Metabolism of cofactors and vitamins	SRR5580654	estuary	Viruses	Uroviricota	Caudoviricetes	Caudovirales	NA	NA	uncultured Caudovirales phage
freshwater_SRR5456989.contig000614712_1	freshwater_SRR5456989.contig000614712	K00558	DNMT1, dcm; DNA (cytosine-5)-methyltransferase 1 [EC:2.1.1.37]	PF00145.17	C-5 cytosine-specific DNA methylase	Amino acid metabolism	SRR5456989	estuary	no support	no support	no support	no support	no support	no support	no support
freshwater_SRR5468113.contig000205558_2	freshwater_SRR5468113.contig000205558	K01784	galE, GALE; UDP-glucose 4-epimerase [EC:5.1.3.2]	PF01370.21	NAD dependent epimerase/dehydratase family	Carbohydrate metabolism	SRR5468113	estuary	Viruses	Uroviricota	Caudoviricetes*	Caudovirales*	no support	no support	no support
freshwater_SRR5580653.contig000546445_1	freshwater_SRR5580653.contig000546445	K01939	purA, ADSS; adenylosuccinate synthase [EC:6.3.4.4]	PF00709.21	Adenylosuccinate synthetase	Nucleotide metabolism	SRR5580653	estuary	Viruses	no support	no support	no support	no support	no support	no support
freshwater_SRR5468114.contig000153261_3	freshwater_SRR5468114.contig000153261	K23144	K23144; UDP-N-acetylglucosamine diphosphorylase / glucose-1-phosphate thymidylyltransferase / UDP-N-acetylgalactosamine diphosphorylase / glucosamine-1-phosphate N-acetyltransferase / galactosamine-1-phosphate N-acetyltransferase [EC:2.7.7.23 2.7.7.24 2.7.7.83 2.3.1.157 2.3.1.276]			Metabolism of terpenoids and polyketides	SRR5468114	estuary	Viruses	Uroviricota	Caudoviricetes	Caudovirales	Myoviridae	NA	Lake Baikal phage Baikal-20-5m-C28
freshwater_SRR5468101.contig000368346_10	freshwater_SRR5468101.contig000368346	K02703	psbA; photosystem II P680 reaction center D1 protein [EC:1.10.3.9]	PF00124.19	Photosynthetic reaction centre protein	Energy metabolism	SRR5468101	estuary	Viruses	Uroviricota	Caudoviricetes	Caudovirales	Autographiviridae	Poseidonvirus	Synechococcus virus SCBP4*
freshwater_SRR5580653.contig000837315_2	freshwater_SRR5580653.contig000837315	K00558	DNMT1, dcm; DNA (cytosine-5)-methyltransferase 1 [EC:2.1.1.37]	PF00145.17	C-5 cytosine-specific DNA methylase	Amino acid metabolism	SRR5580653	estuary	Viruses	Uroviricota	Caudoviricetes	Caudovirales	NA	NA	uncultured Caudovirales phage
freshwater_SRR5714877.contig000310561_4	freshwater_SRR5714877.contig000310561	K00558	DNMT1, dcm; DNA (cytosine-5)-methyltransferase 1 [EC:2.1.1.37]	PF00145.17	C-5 cytosine-specific DNA methylase	Amino acid metabolism	SRR5714877	estuary	Viruses	no support	no support	no support	no support	no support	no support
freshwater_SRR5456989.contig000545999_4	freshwater_SRR5456989.contig000545999	K00558	DNMT1, dcm; DNA (cytosine-5)-methyltransferase 1 [EC:2.1.1.37]	PF00145.17	C-5 cytosine-specific DNA methylase	Amino acid metabolism	SRR5456989	estuary	Viruses	Uroviricota	Caudoviricetes	Caudovirales	Siphoviridae	NA	Pseudoalteromonas phage KB12-38
freshwater_SRR5579952.contig000826445_2	freshwater_SRR5579952.contig000826445	K06118	SQD1, sqdB; UDP-sulfoquinovose synthase [EC:3.13.1.1]	PF01370.21	NAD dependent epimerase/dehydratase family	Carbohydrate metabolism	SRR5579952	estuary	Viruses	Uroviricota	Caudoviricetes	Caudovirales	NA	NA	uncultured Caudovirales phage
freshwater_SRR5579952.contig000208363_17	freshwater_SRR5579952.contig000208363	K00472	P4HA; prolyl 4-hydroxylase [EC:1.14.11.2]	PF13640.6	2OG-Fe(II) oxygenase superfamily	Amino acid metabolism	SRR5579952	estuary	Viruses	Uroviricota	Caudoviricetes	Caudovirales	Siphoviridae	NA	uncultured Mediterranean phage uvMED
freshwater_SRR5468114.contig000315676_1	freshwater_SRR5468114.contig000315676	K02706	psbD; photosystem II P680 reaction center D2 protein [EC:1.10.3.9]			Energy metabolism	SRR5468114	estuary	Viruses	Uroviricota	Caudoviricetes	Caudovirales	Myoviridae	no support	no support
freshwater_SRR5580654.contig000584274_1	freshwater_SRR5580654.contig000584274	K16968	msmA; methanesulfonate monooxygenase subunit alpha [EC:1.14.13.111]			Energy metabolism	SRR5580654	estuary	Viruses	Uroviricota	Caudoviricetes*	Caudovirales*	no support	no support	no support
freshwater_SRR5580654.contig000584274_37	freshwater_SRR5580654.contig000584274	K00979	kdsB; 3-deoxy-manno-octulosonate cytidylyltransferase (CMP-KDO synthetase) [EC:2.7.7.38]	PF02348.19	Cytidylyltransferase	Glycan biosynthesis and metabolism	SRR5580654	estuary	Viruses	Uroviricota	Caudoviricetes*	Caudovirales*	no support	no support	no support
freshwater_SRR5580653.contig000409677_1	freshwater_SRR5580653.contig000409677	K00558	DNMT1, dcm; DNA (cytosine-5)-methyltransferase 1 [EC:2.1.1.37]	PF00145.17	C-5 cytosine-specific DNA methylase	Amino acid metabolism	SRR5580653	estuary	Viruses	Uroviricota	Caudoviricetes*	Caudovirales*	no support	no support	no support
freshwater_SRR5580653.contig000275416_7	freshwater_SRR5580653.contig000275416	K01953	asnB, ASNS; asparagine synthase (glutamine-hydrolysing) [EC:6.3.5.4]	PF00733.21	Asparagine synthase	Amino acid metabolism	SRR5580653	estuary	Viruses	no support	no support	no support	no support	no support	no support
freshwater_SRR5192448.contig000186932_1	freshwater_SRR5192448.contig000186932	K09883	cobT; cobaltochelatase CobT [EC:6.6.1.2]	PF11775.8	Cobalamin biosynthesis protein CobT VWA domain	Metabolism of cofactors and vitamins	SRR5192448	WWTP	Viruses	Uroviricota	Caudoviricetes*	Caudovirales*	no support	no support	no support
freshwater_SRR5580654.contig000065796_3	freshwater_SRR5580654.contig000065796	K10026	queE; 7-carboxy-7-deazaguanine synthase [EC:4.3.99.3]	PF04055.21	Radical SAM superfamily	Metabolism of cofactors and vitamins	SRR5580654	estuary	Viruses	Uroviricota	Caudoviricetes	Caudovirales	NA	NA	uncultured Caudovirales phage
freshwater_SRR5192448.contig000162951_13	freshwater_SRR5192448.contig000162951	K22227	ahbD; heme synthase			Metabolism of cofactors and vitamins	SRR5192448	WWTP	Viruses	Uroviricota	Caudoviricetes	Caudovirales	NA	NA	uncultured Caudovirales phage
freshwater_SRR5468114.contig000258176_2	freshwater_SRR5468114.contig000258176	K00558	DNMT1, dcm; DNA (cytosine-5)-methyltransferase 1 [EC:2.1.1.37]			Amino acid metabolism	SRR5468114	estuary	Viruses	no support	no support	no support	no support	no support	no support
freshwater_SRR5468101.contig000857612_1	freshwater_SRR5468101.contig000857612	K01495	GCH1, folE; GTP cyclohydrolase IA [EC:3.5.4.16]	PF01227.22	GTP cyclohydrolase I	Metabolism of cofactors and vitamins	SRR5468101	estuary	Viruses	NA	NA	NA	NA	NA	uncultured virus
freshwater_SRR5468114.contig000160855_4	freshwater_SRR5468114.contig000160855	K00390	cysH; phosphoadenosine phosphosulfate reductase [EC:1.8.4.8 1.8.4.10]			Energy metabolism	SRR5468114	estuary	Viruses	no support	no support	no support	no support	no support	no support
freshwater_SRR5192446.contig000216947_6	freshwater_SRR5192446.contig000216947	K16870	wbbL; N-acetylglucosaminyl-diphospho-decaprenol L-rhamnosyltransferase [EC:2.4.1.289]	PF00535.26	Glycosyl transferase family 2	Glycan biosynthesis and metabolism	SRR5192446	WWTP	Viruses	Uroviricota	Caudoviricetes	Caudovirales	NA	NA	uncultured Caudovirales phage
freshwater_SRR5580653.contig001901814_8	freshwater_SRR5580653.contig001901814	K01939	purA, ADSS; adenylosuccinate synthase [EC:6.3.4.4]	PF00709.21	Adenylosuccinate synthetase	Nucleotide metabolism	SRR5580653	estuary	Viruses	Uroviricota	Caudoviricetes	Caudovirales	NA	NA	uncultured Caudovirales phage
freshwater_SRR5468114.contig000364320_2	freshwater_SRR5468114.contig000364320	K03272	gmhC, hldE, waaE, rfaE; D-beta-D-heptose 7-phosphate kinase / D-beta-D-heptose 1-phosphate adenosyltransferase [EC:2.7.1.167 2.7.7.70]	PF01467.26	Cytidylyltransferase-like	Glycan biosynthesis and metabolism	SRR5468114	estuary	Viruses	NA	NA	NA	NA	NA	Prokaryotic dsDNA virus sp.
freshwater_SRR5579952.contig000226343_1	freshwater_SRR5579952.contig000226343	K02703	psbA; photosystem II P680 reaction center D1 protein [EC:1.10.3.9]	PF00124.19	Photosynthetic reaction centre protein	Energy metabolism	SRR5579952	estuary	Viruses	Uroviricota	Caudoviricetes*	Caudovirales*	no support	no support	no support
freshwater_SRR5714877.contig000444961_1	freshwater_SRR5714877.contig000444961	K09882	cobS; cobaltochelatase CobS [EC:6.6.1.2]			Metabolism of cofactors and vitamins	SRR5714877	estuary	Viruses	Uroviricota	Caudoviricetes*	Caudovirales*	no support	no support	no support
freshwater_SRR5468114.contig000734406_14	freshwater_SRR5468114.contig000734406	K01953	asnB, ASNS; asparagine synthase (glutamine-hydrolysing) [EC:6.3.5.4]	PF00733.21	Asparagine synthase	Amino acid metabolism	SRR5468114	estuary	Viruses	Uroviricota	Caudoviricetes	Caudovirales	NA	NA	uncultured Caudovirales phage
freshwater_SRR5468116.contig000618887_7	freshwater_SRR5468116.contig000618887	K21029	moeB; molybdopterin-synthase adenylyltransferase [EC:2.7.7.80]	PF00899.21	ThiF family	Sulfur relay	SRR5468116	estuary	Viruses	Uroviricota	Caudoviricetes	Caudovirales	NA	NA	uncultured Caudovirales phage
freshwater_SRR5468113.contig000005456_4	freshwater_SRR5468113.contig000005456	K01495	GCH1, folE; GTP cyclohydrolase IA [EC:3.5.4.16]	PF01227.22	GTP cyclohydrolase I	Metabolism of cofactors and vitamins	SRR5468113	estuary	Viruses	Uroviricota	Caudoviricetes	Caudovirales	NA	NA	uncultured Caudovirales phage
freshwater_SRR5579952.contig001095551_8	freshwater_SRR5579952.contig001095551	K00558	DNMT1, dcm; DNA (cytosine-5)-methyltransferase 1 [EC:2.1.1.37]	PF00145.17	C-5 cytosine-specific DNA methylase	Amino acid metabolism	SRR5579952	estuary	Viruses	Uroviricota	Caudoviricetes	Caudovirales	Siphoviridae	NA	uncultured Mediterranean phage uvMED
freshwater_SRR5192448.contig000079547_1	freshwater_SRR5192448.contig000079547	K00558	DNMT1, dcm; DNA (cytosine-5)-methyltransferase 1 [EC:2.1.1.37]	PF00145.17	C-5 cytosine-specific DNA methylase	Amino acid metabolism	SRR5192448	WWTP	Viruses	Uroviricota	Caudoviricetes	Caudovirales	Siphoviridae	no support	no support
freshwater_SRR2147000.contig000198390_1	freshwater_SRR2147000.contig000198390	K00558	DNMT1, dcm; DNA (cytosine-5)-methyltransferase 1 [EC:2.1.1.37]	PF00145.17	C-5 cytosine-specific DNA methylase	Amino acid metabolism	SRR2147000	lake	Viruses	Uroviricota	Caudoviricetes	Caudovirales	NA	NA	uncultured Caudovirales phage
freshwater_SRR5468114.contig000393222_8	freshwater_SRR5468114.contig000393222	K02703	psbA; photosystem II P680 reaction center D1 protein [EC:1.10.3.9]	PF00124.19	Photosynthetic reaction centre protein	Energy metabolism	SRR5468114	estuary	Viruses	no support	no support	no support	no support	no support	no support
freshwater_SRR5579952.contig000735533_3	freshwater_SRR5579952.contig000735533	K00558	DNMT1, dcm; DNA (cytosine-5)-methyltransferase 1 [EC:2.1.1.37]			Amino acid metabolism	SRR5579952	estuary	Viruses	Uroviricota	Caudoviricetes	Caudovirales	NA	NA	uncultured Caudovirales phage
freshwater_SRR5714877.contig000664139_3	freshwater_SRR5714877.contig000664139	K01613	psd, PISD; phosphatidylserine decarboxylase [EC:4.1.1.65]	PF02666.15	Phosphatidylserine decarboxylase	Lipid metabolism	SRR5714877	estuary	Viruses	Uroviricota	Caudoviricetes*	Caudovirales*	no support	no support	no support
freshwater_SRR5468114.contig000613153_6	freshwater_SRR5468114.contig000613153	K00558	DNMT1, dcm; DNA (cytosine-5)-methyltransferase 1 [EC:2.1.1.37]	PF00145.17	C-5 cytosine-specific DNA methylase	Amino acid metabolism	SRR5468114	estuary	Viruses	Uroviricota	Caudoviricetes*	Caudovirales*	no support	no support	no support
freshwater_SRR5580654.contig000776816_3	freshwater_SRR5580654.contig000776816	K00472	P4HA; prolyl 4-hydroxylase [EC:1.14.11.2]	PF13640.6	2OG-Fe(II) oxygenase superfamily	Amino acid metabolism	SRR5580654	estuary	Viruses	no support	no support	no support	no support	no support	no support
freshwater_SRR5580653.contig001923904_3	freshwater_SRR5580653.contig001923904	K01953	asnB, ASNS; asparagine synthase (glutamine-hydrolysing) [EC:6.3.5.4]	PF00733.21	Asparagine synthase	Amino acid metabolism	SRR5580653	estuary	Viruses	Uroviricota	Caudoviricetes	Caudovirales	NA	NA	uncultured Caudovirales phage
freshwater_SRR5580653.contig001045042_5	freshwater_SRR5580653.contig001045042	K03269	lpxH; UDP-2,3-diacylglucosamine hydrolase [EC:3.6.1.54]	PF12850.7	Calcineurin-like phosphoesterase superfamily domain	Glycan biosynthesis and metabolism	SRR5580653	estuary	Viruses	NA	NA	NA	NA	NA	Prokaryotic dsDNA virus sp.
freshwater_SRR5580654.contig000889454_3	freshwater_SRR5580654.contig000889454	K21140	mec; [CysO sulfur-carrier protein]-S-L-cysteine hydrolase [EC:3.13.1.6]	PF14464.6	Prokaryotic homologs of the JAB domain	Sulfur relay	SRR5580654	estuary	Viruses	no support	no support	no support	no support	no support	no support
freshwater_SRR5192446.contig000155312_29	freshwater_SRR5192446.contig000155312	K09882	cobS; cobaltochelatase CobS [EC:6.6.1.2]	PF07728.14	AAA domain (dynein-related subfamily)	Metabolism of cofactors and vitamins	SRR5192446	WWTP	Viruses	Uroviricota	Caudoviricetes	Caudovirales	NA	NA	uncultured Caudovirales phage
freshwater_SRR5468114.contig000308563_2	freshwater_SRR5468114.contig000308563	K14940	cofF; gamma-F420-2:alpha-L-glutamate ligase [EC:6.3.2.32]	PF08443.11	RimK-like ATP-grasp domain	Energy metabolism	SRR5468114	estuary	Viruses	Uroviricota	Caudoviricetes	Caudovirales	Myoviridae	no support	no support
freshwater_SRR5468116.contig000359977_1	freshwater_SRR5468116.contig000359977	K02703	psbA; photosystem II P680 reaction center D1 protein [EC:1.10.3.9]	PF00124.19	Photosynthetic reaction centre protein	Energy metabolism	SRR5468116	estuary	Viruses	no support	no support	no support	no support	no support	no support
freshwater_SRR5468113.contig000089573_5	freshwater_SRR5468113.contig000089573	K02843	waaF, rfaF; heptosyltransferase II [EC:2.4.-.-]			Glycan biosynthesis and metabolism	SRR5468113	estuary	Viruses	NA	NA	NA	NA	NA	Prokaryotic dsDNA virus sp.
freshwater_SRR5579952.contig000427049_10	freshwater_SRR5579952.contig000427049	K00820	glmS, GFPT; glutamine---fructose-6-phosphate transaminase (isomerizing) [EC:2.6.1.16]	PF13522.6	Glutamine amidotransferase domain	Carbohydrate metabolism	SRR5579952	estuary	Viruses	no support	no support	no support	no support	no support	no support
freshwater_SRR5580653.contig001465459_3	freshwater_SRR5580653.contig001465459	K16011	algA, xanB, rfbA, wbpW, pslB; mannose-1-phosphate guanylyltransferase / mannose-6-phosphate isomerase [EC:2.7.7.13 5.3.1.8]	PF01050.18	Mannose-6-phosphate isomerase	Carbohydrate metabolism	SRR5580653	estuary	Viruses	Uroviricota	Caudoviricetes	Caudovirales	NA	NA	uncultured Caudovirales phage
freshwater_SRR5579952.contig000979541_3	freshwater_SRR5579952.contig000979541	K16011	algA, xanB, rfbA, wbpW, pslB; mannose-1-phosphate guanylyltransferase / mannose-6-phosphate isomerase [EC:2.7.7.13 5.3.1.8]	PF01050.18	Mannose-6-phosphate isomerase	Carbohydrate metabolism	SRR5579952	estuary	Viruses	Uroviricota	Caudoviricetes	Caudovirales	Myoviridae	NA	Pelagibacter phage Mosig EXVC030M
freshwater_SRR5579952.contig000979541_5	freshwater_SRR5579952.contig000979541	K09882	cobS; cobaltochelatase CobS [EC:6.6.1.2]	PF07728.14	AAA domain (dynein-related subfamily)	Metabolism of cofactors and vitamins	SRR5579952	estuary	Viruses	Uroviricota	Caudoviricetes	Caudovirales	Myoviridae	NA	Pelagibacter phage Mosig EXVC030M
freshwater_SRR5468115.contig000098345_2	freshwater_SRR5468115.contig000098345	K01854	glf; UDP-galactopyranose mutase [EC:5.4.99.9]	PF03275.13	UDP-galactopyranose mutase	Carbohydrate metabolism	SRR5468115	estuary	Viruses	Uroviricota	Caudoviricetes*	Caudovirales*	no support	no support	no support
freshwater_SRR5468115.contig000098345_3	freshwater_SRR5468115.contig000098345	K00558	DNMT1, dcm; DNA (cytosine-5)-methyltransferase 1 [EC:2.1.1.37]	PF00145.17	C-5 cytosine-specific DNA methylase	Amino acid metabolism	SRR5468115	estuary	Viruses	Uroviricota	Caudoviricetes*	Caudovirales*	no support	no support	no support
freshwater_SRR5580653.contig001659597_fragment_1_22	freshwater_SRR5580653.contig001659597_fragment_1	K01654	E2.5.1.56, neuB; N-acetylneuraminate synthase [EC:2.5.1.56]	PF03102.14	NeuB family	Carbohydrate metabolism	SRR5580653	estuary	Viruses	no support	no support	no support	no support	no support	no support
freshwater_SRR5579952.contig000039189_3	freshwater_SRR5579952.contig000039189	K19668	CBH2, cbhA; cellulose 1,4-beta-cellobiosidase [EC:3.2.1.91]	PF01341.17	Glycosyl hydrolases family 6	Carbohydrate metabolism	SRR5579952	estuary	Viruses	Uroviricota	Caudoviricetes	Caudovirales	NA	NA	uncultured Caudovirales phage
freshwater_SRR5468101.contig000822010_1	freshwater_SRR5468101.contig000822010	K01628	fucA; L-fuculose-phosphate aldolase [EC:4.1.2.17]	PF00596.21	Class II Aldolase and Adducin N-terminal domain	Carbohydrate metabolism	SRR5468101	estuary	Viruses	Uroviricota	Caudoviricetes	Caudovirales	Myoviridae	no support	no support
freshwater_SRR5192446.contig000087245_4	freshwater_SRR5192446.contig000087245	K00390	cysH; phosphoadenosine phosphosulfate reductase [EC:1.8.4.8 1.8.4.10]			Energy metabolism	SRR5192446	WWTP	no hits to database	no hits to database	no hits to database	no hits to database	no hits to database	no hits to database	no hits to database
freshwater_SRR5468113.contig000158915_20	freshwater_SRR5468113.contig000158915	K06920	queC; 7-cyano-7-deazaguanine synthase [EC:6.3.4.20]	PF06508.13	Queuosine biosynthesis protein QueC	Metabolism of cofactors and vitamins	SRR5468113	estuary	Viruses	NA	NA	NA	NA	NA	Prokaryotic dsDNA virus sp.
freshwater_SRR5456989.contig000830323_27	freshwater_SRR5456989.contig000830323	K09883	cobT; cobaltochelatase CobT [EC:6.6.1.2]	PF11775.8	Cobalamin biosynthesis protein CobT VWA domain	Metabolism of cofactors and vitamins	SRR5456989	estuary	Viruses	Uroviricota	Caudoviricetes	Caudovirales	NA	NA	uncultured Caudovirales phage
freshwater_SRR5456989.contig000830323_28	freshwater_SRR5456989.contig000830323	K09882	cobS; cobaltochelatase CobS [EC:6.6.1.2]	PF07728.14	AAA domain (dynein-related subfamily)	Metabolism of cofactors and vitamins	SRR5456989	estuary	Viruses	Uroviricota	Caudoviricetes	Caudovirales	NA	NA	uncultured Caudovirales phage
freshwater_SRR5580653.contig000134473_2	freshwater_SRR5580653.contig000134473	K22227	ahbD; heme synthase	PF13186.6	Iron-sulfur cluster-binding domain	Metabolism of cofactors and vitamins	SRR5580653	estuary	Viruses	Uroviricota	Caudoviricetes	Caudovirales	Siphoviridae	NA	uncultured Mediterranean phage uvMED
freshwater_SRR5468113.contig000610289_6	freshwater_SRR5468113.contig000610289	K09474	phoN; acid phosphatase (class A) [EC:3.1.3.2]			Metabolism of cofactors and vitamins	SRR5468113	estuary	Viruses	no support	no support	no support	no support	no support	no support
freshwater_SRR5580653.contig000252321_5	freshwater_SRR5580653.contig000252321	K10026	queE; 7-carboxy-7-deazaguanine synthase [EC:4.3.99.3]			Metabolism of cofactors and vitamins	SRR5580653	estuary	Viruses	Uroviricota	Caudoviricetes	Caudovirales	NA	NA	uncultured Caudovirales phage
freshwater_SRR5580653.contig000252321_7	freshwater_SRR5580653.contig000252321	K06920	queC; 7-cyano-7-deazaguanine synthase [EC:6.3.4.20]	PF06508.13	Queuosine biosynthesis protein QueC	Metabolism of cofactors and vitamins	SRR5580653	estuary	Viruses	Uroviricota	Caudoviricetes	Caudovirales	NA	NA	uncultured Caudovirales phage
freshwater_SRR5468114.contig000276558_1	freshwater_SRR5468114.contig000276558	K02703	psbA; photosystem II P680 reaction center D1 protein [EC:1.10.3.9]			Energy metabolism	SRR5468114	estuary	Viruses	Uroviricota	Caudoviricetes	Caudovirales	Autographiviridae	no support	no support
freshwater_SRR5579952.contig000243496_2	freshwater_SRR5579952.contig000243496	K00558	DNMT1, dcm; DNA (cytosine-5)-methyltransferase 1 [EC:2.1.1.37]	PF00145.17	C-5 cytosine-specific DNA methylase	Amino acid metabolism	SRR5579952	estuary	Viruses	no support	no support	no support	no support	no support	no support
freshwater_SRR5579952.contig000243496_3	freshwater_SRR5579952.contig000243496	K01953	asnB, ASNS; asparagine synthase (glutamine-hydrolysing) [EC:6.3.5.4]	PF00733.21	Asparagine synthase	Amino acid metabolism	SRR5579952	estuary	Viruses	no support	no support	no support	no support	no support	no support
freshwater_SRR5714877.contig000138003_11	freshwater_SRR5714877.contig000138003	K00390	cysH; phosphoadenosine phosphosulfate reductase [EC:1.8.4.8 1.8.4.10]			Energy metabolism	SRR5714877	estuary	Viruses	Uroviricota	Caudoviricetes	Caudovirales	NA	NA	uncultured Caudovirales phage
freshwater_SRR5456989.contig000058671_21	freshwater_SRR5456989.contig000058671	K16968	msmA; methanesulfonate monooxygenase subunit alpha [EC:1.14.13.111]			Energy metabolism	SRR5456989	estuary	Viruses	Uroviricota	Caudoviricetes*	Caudovirales*	no support	no support	no support
freshwater_SRR5580654.contig000553667_5	freshwater_SRR5580654.contig000553667	K09882	cobS; cobaltochelatase CobS [EC:6.6.1.2]	PF07728.14	AAA domain (dynein-related subfamily)	Metabolism of cofactors and vitamins	SRR5580654	estuary	Viruses	Uroviricota	Caudoviricetes	Caudovirales	Myoviridae	NA	Lake Baikal phage Baikal-20-5m-C28
freshwater_SRR5192448.contig000186700_7	freshwater_SRR5192448.contig000186700	K06920	queC; 7-cyano-7-deazaguanine synthase [EC:6.3.4.20]	PF06508.13	Queuosine biosynthesis protein QueC	Metabolism of cofactors and vitamins	SRR5192448	WWTP	Viruses	Uroviricota	Caudoviricetes	Caudovirales	NA	NA	uncultured Caudovirales phage
freshwater_SRR5192448.contig000186700_9	freshwater_SRR5192448.contig000186700	K01495	GCH1, folE; GTP cyclohydrolase IA [EC:3.5.4.16]	PF01227.22	GTP cyclohydrolase I	Metabolism of cofactors and vitamins	SRR5192448	WWTP	Viruses	Uroviricota	Caudoviricetes	Caudovirales	NA	NA	uncultured Caudovirales phage
freshwater_SRR5192448.contig000186700_10	freshwater_SRR5192448.contig000186700	K01737	queD, ptpS, PTS; 6-pyruvoyltetrahydropterin/6-carboxytetrahydropterin synthase [EC:4.2.3.12 4.1.2.50]	PF01242.19	6-pyruvoyl tetrahydropterin synthase	Metabolism of cofactors and vitamins	SRR5192448	WWTP	Viruses	Uroviricota	Caudoviricetes	Caudovirales	NA	NA	uncultured Caudovirales phage
freshwater_SRR5192448.contig000186700_12	freshwater_SRR5192448.contig000186700	K10026	queE; 7-carboxy-7-deazaguanine synthase [EC:4.3.99.3]	PF13394.6	4Fe-4S single cluster domain	Metabolism of cofactors and vitamins	SRR5192448	WWTP	Viruses	Uroviricota	Caudoviricetes	Caudovirales	NA	NA	uncultured Caudovirales phage
freshwater_SRR5468114.contig000303087_32	freshwater_SRR5468114.contig000303087	K02377	TSTA3, fcl; GDP-L-fucose synthase [EC:1.1.1.271]	PF01370.21	NAD dependent epimerase/dehydratase family	Carbohydrate metabolism	SRR5468114	estuary	Viruses	Uroviricota	Caudoviricetes*	Caudovirales*	no support	no support	no support
freshwater_SRR5580654.contig000010434_8	freshwater_SRR5580654.contig000010434	K01710	E4.2.1.46, rfbB, rffG; dTDP-glucose 4,6-dehydratase [EC:4.2.1.46]	PF01370.21	NAD dependent epimerase/dehydratase family	Metabolism of terpenoids and polyketides	SRR5580654	estuary	Viruses	no support	no support	no support	no support	no support	no support
freshwater_SRR5580653.contig001961274_2	freshwater_SRR5580653.contig001961274	K10026	queE; 7-carboxy-7-deazaguanine synthase [EC:4.3.99.3]			Metabolism of cofactors and vitamins	SRR5580653	estuary	Viruses	Uroviricota	Caudoviricetes	Caudovirales	NA	NA	uncultured Caudovirales phage
freshwater_SRR5580653.contig000544456_6	freshwater_SRR5580653.contig000544456	K00472	P4HA; prolyl 4-hydroxylase [EC:1.14.11.2]	PF13640.6	2OG-Fe(II) oxygenase superfamily	Amino acid metabolism	SRR5580653	estuary	Viruses	Uroviricota	Caudoviricetes*	Caudovirales*	no support	no support	no support
freshwater_SRR5579952.contig000209946_4	freshwater_SRR5579952.contig000209946	K00558	DNMT1, dcm; DNA (cytosine-5)-methyltransferase 1 [EC:2.1.1.37]	PF00145.17	C-5 cytosine-specific DNA methylase	Amino acid metabolism	SRR5579952	estuary	Viruses	Uroviricota	Caudoviricetes	Caudovirales	NA	NA	uncultured Caudovirales phage
freshwater_SRR5580654.contig000785503_2	freshwater_SRR5580654.contig000785503	K09882	cobS; cobaltochelatase CobS [EC:6.6.1.2]	PF07728.14	AAA domain (dynein-related subfamily)	Metabolism of cofactors and vitamins	SRR5580654	estuary	no support	no support	no support	no support	no support	no support	no support
freshwater_SRR5468114.contig000488123_5	freshwater_SRR5468114.contig000488123	K00558	DNMT1, dcm; DNA (cytosine-5)-methyltransferase 1 [EC:2.1.1.37]	PF00145.17	C-5 cytosine-specific DNA methylase	Amino acid metabolism	SRR5468114	estuary	Viruses	NA	NA	NA	NA	NA	Prokaryotic dsDNA virus sp.
freshwater_SRR5192447.contig000006244_6	freshwater_SRR5192447.contig000006244	K19645	dfrB, dfr2; dihydrofolate reductase (trimethoprim resistance protein) [EC:1.5.1.3]	PF06442.11	R67 dihydrofolate reductase	Metabolism of cofactors and vitamins	SRR5192447	WWTP	Viruses	Uroviricota	Caudoviricetes*	Caudovirales*	no support	no support	no support
freshwater_SRR5714877.contig000362867_3	freshwater_SRR5714877.contig000362867	K01495	GCH1, folE; GTP cyclohydrolase IA [EC:3.5.4.16]	PF01227.22	GTP cyclohydrolase I	Metabolism of cofactors and vitamins	SRR5714877	estuary	Viruses	no support	no support	no support	no support	no support	no support
freshwater_SRR5714877.contig000362867_4	freshwater_SRR5714877.contig000362867	K10026	queE; 7-carboxy-7-deazaguanine synthase [EC:4.3.99.3]	PF13394.6	4Fe-4S single cluster domain	Metabolism of cofactors and vitamins	SRR5714877	estuary	Viruses	no support	no support	no support	no support	no support	no support
freshwater_SRR5714877.contig000362867_5	freshwater_SRR5714877.contig000362867	K01737	queD, ptpS, PTS; 6-pyruvoyltetrahydropterin/6-carboxytetrahydropterin synthase [EC:4.2.3.12 4.1.2.50]	PF01242.19	6-pyruvoyl tetrahydropterin synthase	Metabolism of cofactors and vitamins	SRR5714877	estuary	Viruses	no support	no support	no support	no support	no support	no support
freshwater_SRR5714877.contig000362867_6	freshwater_SRR5714877.contig000362867	K06920	queC; 7-cyano-7-deazaguanine synthase [EC:6.3.4.20]	PF06508.13	Queuosine biosynthesis protein QueC	Metabolism of cofactors and vitamins	SRR5714877	estuary	Viruses	no support	no support	no support	no support	no support	no support
freshwater_SRR5580653.contig001939811_8	freshwater_SRR5580653.contig001939811	K00558	DNMT1, dcm; DNA (cytosine-5)-methyltransferase 1 [EC:2.1.1.37]	PF00145.17	C-5 cytosine-specific DNA methylase	Amino acid metabolism	SRR5580653	estuary	Viruses	no support	no support	no support	no support	no support	no support
freshwater_SRR5456989.contig000083688_4	freshwater_SRR5456989.contig000083688	K01243	mtnN, mtn, pfs; adenosylhomocysteine nucleosidase [EC:3.2.2.9]			Amino acid metabolism	SRR5456989	estuary	Viruses	Uroviricota	Caudoviricetes*	Caudovirales*	no support	no support	no support
freshwater_SRR5192446.contig000006923_6	freshwater_SRR5192446.contig000006923	K00390	cysH; phosphoadenosine phosphosulfate reductase [EC:1.8.4.8 1.8.4.10]			Energy metabolism	SRR5192446	WWTP	Viruses	no support	no support	no support	no support	no support	no support
freshwater_SRR5456989.contig000813108_2	freshwater_SRR5456989.contig000813108	K21140	mec; [CysO sulfur-carrier protein]-S-L-cysteine hydrolase [EC:3.13.1.6]	PF00877.19	NlpC/P60 family	Sulfur relay	SRR5456989	estuary	no support	no support	no support	no support	no support	no support	no support
freshwater_SRR5579952.contig000811290_1	freshwater_SRR5579952.contig000811290	K01710	E4.2.1.46, rfbB, rffG; dTDP-glucose 4,6-dehydratase [EC:4.2.1.46]			Metabolism of terpenoids and polyketides	SRR5579952	estuary	Viruses	Uroviricota	Caudoviricetes*	Caudovirales*	no support	no support	no support
freshwater_SRR5456989.contig000538796_5	freshwater_SRR5456989.contig000538796	K01784	galE, GALE; UDP-glucose 4-epimerase [EC:5.1.3.2]	PF01370.21	NAD dependent epimerase/dehydratase family	Carbohydrate metabolism	SRR5456989	estuary	Viruses	Uroviricota	Caudoviricetes	Caudovirales	Myoviridae	no support	no support
freshwater_SRR5192447.contig000102908_8	freshwater_SRR5192447.contig000102908	K16870	wbbL; N-acetylglucosaminyl-diphospho-decaprenol L-rhamnosyltransferase [EC:2.4.1.289]			Glycan biosynthesis and metabolism	SRR5192447	WWTP	Viruses	Uroviricota	Caudoviricetes	Caudovirales	NA	NA	uncultured Caudovirales phage
freshwater_SRR5468114.contig000337673_1	freshwater_SRR5468114.contig000337673	K02706	psbD; photosystem II P680 reaction center D2 protein [EC:1.10.3.9]	PF00124.19	Photosynthetic reaction centre protein	Energy metabolism	SRR5468114	estuary	Viruses	Uroviricota	Caudoviricetes*	Caudovirales*	no support	no support	no support
freshwater_SRR5714877.contig000303080_49	freshwater_SRR5714877.contig000303080	K02849	waaQ, rfaQ; heptosyltransferase III [EC:2.4.-.-]			Glycan biosynthesis and metabolism	SRR5714877	estuary	Viruses	Uroviricota	Caudoviricetes	Caudovirales	no support	no support	no support
freshwater_SRR5468101.contig000856137_2	freshwater_SRR5468101.contig000856137	K00558	DNMT1, dcm; DNA (cytosine-5)-methyltransferase 1 [EC:2.1.1.37]	PF00145.17	C-5 cytosine-specific DNA methylase	Amino acid metabolism	SRR5468101	estuary	Viruses	no support	no support	no support	no support	no support	no support
freshwater_SRR5468113.contig000863799_2	freshwater_SRR5468113.contig000863799	K01784	galE, GALE; UDP-glucose 4-epimerase [EC:5.1.3.2]	PF01370.21	NAD dependent epimerase/dehydratase family	Carbohydrate metabolism	SRR5468113	estuary	Viruses	no support	no support	no support	no support	no support	no support
freshwater_SRR5468101.contig000807009_1	freshwater_SRR5468101.contig000807009	K00821	argD; acetylornithine/N-succinyldiaminopimelate aminotransferase [EC:2.6.1.11 2.6.1.17]	PF00202.21	Aminotransferase class-III	Amino acid metabolism	SRR5468101	estuary	Viruses	Uroviricota	Caudoviricetes	Caudovirales	Siphoviridae	NA	uncultured Mediterranean phage uvMED
freshwater_SRR5580653.contig000954632_6	freshwater_SRR5580653.contig000954632	K16011	algA, xanB, rfbA, wbpW, pslB; mannose-1-phosphate guanylyltransferase / mannose-6-phosphate isomerase [EC:2.7.7.13 5.3.1.8]	PF01050.18	Mannose-6-phosphate isomerase	Carbohydrate metabolism	SRR5580653	estuary	Viruses	Uroviricota	Caudoviricetes*	Caudovirales*	no support	no support	no support
freshwater_SRR5580653.contig000954632_7	freshwater_SRR5580653.contig000954632	K23144	K23144; UDP-N-acetylglucosamine diphosphorylase / glucose-1-phosphate thymidylyltransferase / UDP-N-acetylgalactosamine diphosphorylase / glucosamine-1-phosphate N-acetyltransferase / galactosamine-1-phosphate N-acetyltransferase [EC:2.7.7.23 2.7.7.24 2.7.7.83 2.3.1.157 2.3.1.276]			Metabolism of terpenoids and polyketides	SRR5580653	estuary	Viruses	Uroviricota	Caudoviricetes*	Caudovirales*	no support	no support	no support
freshwater_SRR5456989.contig000874355_3	freshwater_SRR5456989.contig000874355	K23144	K23144; UDP-N-acetylglucosamine diphosphorylase / glucose-1-phosphate thymidylyltransferase / UDP-N-acetylgalactosamine diphosphorylase / glucosamine-1-phosphate N-acetyltransferase / galactosamine-1-phosphate N-acetyltransferase [EC:2.7.7.23 2.7.7.24 2.7.7.83 2.3.1.157 2.3.1.276]	PF18836.1	Beta solenoid repeat from YDCK	Metabolism of terpenoids and polyketides	SRR5456989	estuary	Viruses	no support	no support	no support	no support	no support	no support
freshwater_SRR5468116.contig000467260_11	freshwater_SRR5468116.contig000467260	K22227	ahbD; heme synthase			Metabolism of cofactors and vitamins	SRR5468116	estuary	Viruses	Uroviricota	Caudoviricetes*	Caudovirales*	no support	no support	no support
freshwater_SRR5468116.contig000467260_13	freshwater_SRR5468116.contig000467260	K22227	ahbD; heme synthase			Metabolism of cofactors and vitamins	SRR5468116	estuary	Viruses	Uroviricota	Caudoviricetes*	Caudovirales*	no support	no support	no support
freshwater_SRR5580654.contig000381787_16	freshwater_SRR5580654.contig000381787	K00600	glyA, SHMT; glycine hydroxymethyltransferase [EC:2.1.2.1]	PF00464.19	Serine hydroxymethyltransferase	Carbohydrate metabolism	SRR5580654	estuary	Viruses	Uroviricota	Caudoviricetes*	Caudovirales*	no support	no support	no support
freshwater_SRR5468113.contig000821491_1	freshwater_SRR5468113.contig000821491	K10026	queE; 7-carboxy-7-deazaguanine synthase [EC:4.3.99.3]			Metabolism of cofactors and vitamins	SRR5468113	estuary	Viruses	Uroviricota	Caudoviricetes	Caudovirales	NA	NA	uncultured Caudovirales phage
freshwater_SRR5468113.contig000821491_3	freshwater_SRR5468113.contig000821491	K01737	queD, ptpS, PTS; 6-pyruvoyltetrahydropterin/6-carboxytetrahydropterin synthase [EC:4.2.3.12 4.1.2.50]	PF01242.19	6-pyruvoyl tetrahydropterin synthase	Metabolism of cofactors and vitamins	SRR5468113	estuary	Viruses	Uroviricota	Caudoviricetes	Caudovirales	NA	NA	uncultured Caudovirales phage
freshwater_SRR5580654.contig000645392_1	freshwater_SRR5580654.contig000645392	K00992	murU; N-acetyl-alpha-D-muramate 1-phosphate uridylyltransferase [EC:2.7.7.99]			Carbohydrate metabolism	SRR5580654	estuary	Viruses	Uroviricota	Caudoviricetes	Caudovirales	NA	NA	uncultured Caudovirales phage
freshwater_SRR5714877.contig000320339_2	freshwater_SRR5714877.contig000320339	K03272	gmhC, hldE, waaE, rfaE; D-beta-D-heptose 7-phosphate kinase / D-beta-D-heptose 1-phosphate adenosyltransferase [EC:2.7.1.167 2.7.7.70]	PF01467.26	Cytidylyltransferase-like	Glycan biosynthesis and metabolism	SRR5714877	estuary	Viruses	Uroviricota	Caudoviricetes	Caudovirales	NA	NA	uncultured Caudovirales phage
freshwater_SRR5580653.contig000821337_1	freshwater_SRR5580653.contig000821337	K01711	gmd, GMDS; GDPmannose 4,6-dehydratase [EC:4.2.1.47]	PF16363.5	GDP-mannose 4,6 dehydratase	Carbohydrate metabolism	SRR5580653	estuary	Viruses	Uroviricota	Caudoviricetes	Caudovirales	Myoviridae	NA	Pelagibacter phage Mosig EXVC030M
freshwater_SRR5468114.contig000269664_10	freshwater_SRR5468114.contig000269664	K00558	DNMT1, dcm; DNA (cytosine-5)-methyltransferase 1 [EC:2.1.1.37]	PF00145.17	C-5 cytosine-specific DNA methylase	Amino acid metabolism	SRR5468114	estuary	Viruses	NA	NA	NA	NA	NA	Prokaryotic dsDNA virus sp.
freshwater_SRR5468114.contig000145983_4	freshwater_SRR5468114.contig000145983	K02703	psbA; photosystem II P680 reaction center D1 protein [EC:1.10.3.9]	PF00124.19	Photosynthetic reaction centre protein	Energy metabolism	SRR5468114	estuary	Viruses	Uroviricota	Caudoviricetes*	Caudovirales*	no support	no support	no support
freshwater_SRR5580653.contig000264935_2	freshwater_SRR5580653.contig000264935	K00012	UGDH, ugd; UDPglucose 6-dehydrogenase [EC:1.1.1.22]	PF00984.19	UDP-glucose/GDP-mannose dehydrogenase family, central domain	Carbohydrate metabolism	SRR5580653	estuary	Viruses	Uroviricota	Caudoviricetes*	Caudovirales*	no support	no support	no support
freshwater_SRR5714877.contig000393966_3	freshwater_SRR5714877.contig000393966	K00012	UGDH, ugd; UDPglucose 6-dehydrogenase [EC:1.1.1.22]	PF00984.19	UDP-glucose/GDP-mannose dehydrogenase family, central domain	Carbohydrate metabolism	SRR5714877	estuary	Viruses	NA	NA	NA	NA	NA	Prokaryotic dsDNA virus sp.
freshwater_SRR5468114.contig000217095_2	freshwater_SRR5468114.contig000217095	K14266	prnA, rebH, ktzQ; tryptophan 7-halogenase [EC:1.14.19.9]	PF04820.14	Tryptophan halogenase	Biosynthesis of other secondary metabolites	SRR5468114	estuary	Viruses	Uroviricota	Caudoviricetes	Caudovirales	Myoviridae	no support	no support
freshwater_SRR5192447.contig000074732_2	freshwater_SRR5192447.contig000074732	K00558	DNMT1, dcm; DNA (cytosine-5)-methyltransferase 1 [EC:2.1.1.37]	PF00145.17	C-5 cytosine-specific DNA methylase	Amino acid metabolism	SRR5192447	WWTP	Viruses	Uroviricota	Caudoviricetes	Caudovirales	Siphoviridae	no support	no support
freshwater_SRR5468116.contig000018660_5	freshwater_SRR5468116.contig000018660	K09882	cobS; cobaltochelatase CobS [EC:6.6.1.2]	PF07728.14	AAA domain (dynein-related subfamily)	Metabolism of cofactors and vitamins	SRR5468116	estuary	Viruses	Uroviricota	Caudoviricetes*	Caudovirales*	no support	no support	no support
freshwater_SRR5714877.contig000154937_7	freshwater_SRR5714877.contig000154937	K00860	cysC; adenylylsulfate kinase [EC:2.7.1.25]	PF01583.20	Adenylylsulphate kinase	Energy metabolism	SRR5714877	estuary	Viruses	no support	no support	no support	no support	no support	no support
freshwater_SRR5714877.contig000154937_9	freshwater_SRR5714877.contig000154937	K13522	K13522, nadM; bifunctional NMN adenylyltransferase/nudix hydrolase [EC:2.7.7.1 3.6.1.-]			Metabolism of cofactors and vitamins	SRR5714877	estuary	Viruses	no support	no support	no support	no support	no support	no support
freshwater_SRR5468115.contig000500756_3	freshwater_SRR5468115.contig000500756	K23144	K23144; UDP-N-acetylglucosamine diphosphorylase / glucose-1-phosphate thymidylyltransferase / UDP-N-acetylgalactosamine diphosphorylase / glucosamine-1-phosphate N-acetyltransferase / galactosamine-1-phosphate N-acetyltransferase [EC:2.7.7.23 2.7.7.24 2.7.7.83 2.3.1.157 2.3.1.276]			Metabolism of terpenoids and polyketides	SRR5468115	estuary	Viruses	Uroviricota	Caudoviricetes	Caudovirales	Myoviridae	NA	Myoviridae sp.
freshwater_SRR5192446.contig000116492_3	freshwater_SRR5192446.contig000116492	K10026	queE; 7-carboxy-7-deazaguanine synthase [EC:4.3.99.3]			Metabolism of cofactors and vitamins	SRR5192446	WWTP	Viruses	Uroviricota	Caudoviricetes*	Caudovirales*	no support	no support	no support
freshwater_SRR5192446.contig000116492_4	freshwater_SRR5192446.contig000116492	K01737	queD, ptpS, PTS; 6-pyruvoyltetrahydropterin/6-carboxytetrahydropterin synthase [EC:4.2.3.12 4.1.2.50]	PF01242.19	6-pyruvoyl tetrahydropterin synthase	Metabolism of cofactors and vitamins	SRR5192446	WWTP	Viruses	Uroviricota	Caudoviricetes*	Caudovirales*	no support	no support	no support
freshwater_SRR5456989.contig000621636_14	freshwater_SRR5456989.contig000621636	K00390	cysH; phosphoadenosine phosphosulfate reductase [EC:1.8.4.8 1.8.4.10]	PF01507.19	Phosphoadenosine phosphosulfate reductase family	Energy metabolism	SRR5456989	estuary	Viruses	no support	no support	no support	no support	no support	no support
freshwater_SRR5995692.contig000200152_4	freshwater_SRR5995692.contig000200152	K10026	queE; 7-carboxy-7-deazaguanine synthase [EC:4.3.99.3]	PF13394.6	4Fe-4S single cluster domain	Metabolism of cofactors and vitamins	SRR5995692	reservoir	Viruses	Uroviricota	Caudoviricetes	Caudovirales	NA	NA	uncultured Caudovirales phage
freshwater_SRR5995692.contig000200152_5	freshwater_SRR5995692.contig000200152	K01495	GCH1, folE; GTP cyclohydrolase IA [EC:3.5.4.16]	PF01227.22	GTP cyclohydrolase I	Metabolism of cofactors and vitamins	SRR5995692	reservoir	Viruses	Uroviricota	Caudoviricetes	Caudovirales	NA	NA	uncultured Caudovirales phage
freshwater_SRR5468114.contig000177067_4	freshwater_SRR5468114.contig000177067	K00558	DNMT1, dcm; DNA (cytosine-5)-methyltransferase 1 [EC:2.1.1.37]	PF00145.17	C-5 cytosine-specific DNA methylase	Amino acid metabolism	SRR5468114	estuary	Viruses	NA	NA	NA	NA	NA	uncultured virus
freshwater_SRR5580654.contig000959044_5	freshwater_SRR5580654.contig000959044	K13010	per, rfbE; perosamine synthetase [EC:2.6.1.102]	PF01041.17	DegT/DnrJ/EryC1/StrS aminotransferase family	Carbohydrate metabolism	SRR5580654	estuary	Viruses	Uroviricota	Caudoviricetes	Caudovirales	NA	NA	uncultured Caudovirales phage
freshwater_SRR5468116.contig000422824_72	freshwater_SRR5468116.contig000422824	K00558	DNMT1, dcm; DNA (cytosine-5)-methyltransferase 1 [EC:2.1.1.37]	PF00145.17	C-5 cytosine-specific DNA methylase	Amino acid metabolism	SRR5468116	estuary	Viruses	Uroviricota	Caudoviricetes*	Caudovirales*	no support	no support	no support
freshwater_SRR5714877.contig000416504_3	freshwater_SRR5714877.contig000416504	K01640	E4.1.3.4, HMGCL, hmgL; hydroxymethylglutaryl-CoA lyase [EC:4.1.3.4]	PF00682.19	HMGL-like	Carbohydrate metabolism	SRR5714877	estuary	Viruses	no support	no support	no support	no support	no support	no support
freshwater_SRR5456989.contig000364752_8	freshwater_SRR5456989.contig000364752	K00067	rfbD, rmlD; dTDP-4-dehydrorhamnose reductase [EC:1.1.1.133]	PF04321.17	RmlD substrate binding domain	Metabolism of terpenoids and polyketides	SRR5456989	estuary	Viruses	Uroviricota	Caudoviricetes	Caudovirales	NA	NA	uncultured Caudovirales phage
freshwater_SRR5468115.contig000170805_3	freshwater_SRR5468115.contig000170805	K23144	K23144; UDP-N-acetylglucosamine diphosphorylase / glucose-1-phosphate thymidylyltransferase / UDP-N-acetylgalactosamine diphosphorylase / glucosamine-1-phosphate N-acetyltransferase / galactosamine-1-phosphate N-acetyltransferase [EC:2.7.7.23 2.7.7.24 2.7.7.83 2.3.1.157 2.3.1.276]	PF00483.23	Nucleotidyl transferase	Metabolism of terpenoids and polyketides	SRR5468115	estuary	Viruses	NA	NA	NA	NA	NA	Prokaryotic dsDNA virus sp.
freshwater_SRR5580653.contig000500421_1	freshwater_SRR5580653.contig000500421	K03272	gmhC, hldE, waaE, rfaE; D-beta-D-heptose 7-phosphate kinase / D-beta-D-heptose 1-phosphate adenosyltransferase [EC:2.7.1.167 2.7.7.70]			Glycan biosynthesis and metabolism	SRR5580653	estuary	Viruses	Uroviricota	Caudoviricetes	Caudovirales	NA	NA	uncultured Caudovirales phage
freshwater_SRR5580653.contig000500421_6	freshwater_SRR5580653.contig000500421	K03274	gmhD, rfaD; ADP-L-glycero-D-manno-heptose 6-epimerase [EC:5.1.3.20]	PF01370.21	NAD dependent epimerase/dehydratase family	Glycan biosynthesis and metabolism	SRR5580653	estuary	Viruses	Uroviricota	Caudoviricetes	Caudovirales	NA	NA	uncultured Caudovirales phage
freshwater_SRR5468113.contig000970075_8	freshwater_SRR5468113.contig000970075	K02377	TSTA3, fcl; GDP-L-fucose synthase [EC:1.1.1.271]	PF01370.21	NAD dependent epimerase/dehydratase family	Carbohydrate metabolism	SRR5468113	estuary	Viruses	no support	no support	no support	no support	no support	no support
freshwater_SRR5580653.contig001961665_9	freshwater_SRR5580653.contig001961665	K00558	DNMT1, dcm; DNA (cytosine-5)-methyltransferase 1 [EC:2.1.1.37]			Amino acid metabolism	SRR5580653	estuary	Viruses	NA	NA	NA	NA	NA	Prokaryotic dsDNA virus sp.
freshwater_SRR5456989.contig000729414_1	freshwater_SRR5456989.contig000729414	K17398	DNMT3A; DNA (cytosine-5)-methyltransferase 3A [EC:2.1.1.37]	PF00145.17	C-5 cytosine-specific DNA methylase	Amino acid metabolism	SRR5456989	estuary	Viruses	Uroviricota	Caudoviricetes*	Caudovirales*	no support	no support	no support
freshwater_SRR5456989.contig000172810_10	freshwater_SRR5456989.contig000172810	K00558	DNMT1, dcm; DNA (cytosine-5)-methyltransferase 1 [EC:2.1.1.37]	PF00145.17	C-5 cytosine-specific DNA methylase	Amino acid metabolism	SRR5456989	estuary	Viruses	Uroviricota	Caudoviricetes*	Caudovirales*	no support	no support	no support
freshwater_SRR5580654.contig000917171_3	freshwater_SRR5580654.contig000917171	K12452	ascC, ddhC, rfbH; CDP-4-dehydro-6-deoxyglucose reductase, E1 [EC:1.17.1.1]	PF01041.17	DegT/DnrJ/EryC1/StrS aminotransferase family	Carbohydrate metabolism	SRR5580654	estuary	Viruses	Nucleocytoviricota	Megaviricetes	Algavirales	Phycodnaviridae	Prasinovirus	no support
freshwater_SRR5580653.contig001161947_15	freshwater_SRR5580653.contig001161947	K03272	gmhC, hldE, waaE, rfaE; D-beta-D-heptose 7-phosphate kinase / D-beta-D-heptose 1-phosphate adenosyltransferase [EC:2.7.1.167 2.7.7.70]	PF01467.26	Cytidylyltransferase-like	Glycan biosynthesis and metabolism	SRR5580653	estuary	Viruses	no support	no support	no support	no support	no support	no support
freshwater_SRR5579952.contig001108101_8	freshwater_SRR5579952.contig001108101	K01737	queD, ptpS, PTS; 6-pyruvoyltetrahydropterin/6-carboxytetrahydropterin synthase [EC:4.2.3.12 4.1.2.50]	PF01242.19	6-pyruvoyl tetrahydropterin synthase	Metabolism of cofactors and vitamins	SRR5579952	estuary	Viruses	NA	NA	NA	NA	NA	Prokaryotic dsDNA virus sp.
freshwater_SRR5579952.contig001108101_9	freshwater_SRR5579952.contig001108101	K10026	queE; 7-carboxy-7-deazaguanine synthase [EC:4.3.99.3]			Metabolism of cofactors and vitamins	SRR5579952	estuary	Viruses	NA	NA	NA	NA	NA	Prokaryotic dsDNA virus sp.
freshwater_SRR5579952.contig001108101_10	freshwater_SRR5579952.contig001108101	K01495	GCH1, folE; GTP cyclohydrolase IA [EC:3.5.4.16]	PF01227.22	GTP cyclohydrolase I	Metabolism of cofactors and vitamins	SRR5579952	estuary	Viruses	NA	NA	NA	NA	NA	Prokaryotic dsDNA virus sp.
freshwater_SRR5468114.contig000218208_2	freshwater_SRR5468114.contig000218208	K06920	queC; 7-cyano-7-deazaguanine synthase [EC:6.3.4.20]	PF06508.13	Queuosine biosynthesis protein QueC	Metabolism of cofactors and vitamins	SRR5468114	estuary	Viruses	Uroviricota	Caudoviricetes	Caudovirales	NA	NA	uncultured Caudovirales phage
freshwater_SRR5468114.contig000200250_7	freshwater_SRR5468114.contig000200250	K01628	fucA; L-fuculose-phosphate aldolase [EC:4.1.2.17]	PF00596.21	Class II Aldolase and Adducin N-terminal domain	Carbohydrate metabolism	SRR5468114	estuary	Viruses	no support	no support	no support	no support	no support	no support
freshwater_SRR5580653.contig000638979_2	freshwater_SRR5580653.contig000638979	K07404	pgl; 6-phosphogluconolactonase [EC:3.1.1.31]	PF08450.12	SMP-30/Gluconolactonase/LRE-like region	Carbohydrate metabolism	SRR5580653	estuary	Viruses	Uroviricota	Caudoviricetes	Caudovirales	NA	NA	uncultured Caudovirales phage
freshwater_SRR5714877.contig000156622_5	freshwater_SRR5714877.contig000156622	K01710	E4.2.1.46, rfbB, rffG; dTDP-glucose 4,6-dehydratase [EC:4.2.1.46]	PF16363.5	GDP-mannose 4,6 dehydratase	Metabolism of terpenoids and polyketides	SRR5714877	estuary	Viruses	Uroviricota	Caudoviricetes	Caudovirales	NA	NA	uncultured Caudovirales phage
freshwater_SRR5714877.contig000156622_6	freshwater_SRR5714877.contig000156622	K00067	rfbD, rmlD; dTDP-4-dehydrorhamnose reductase [EC:1.1.1.133]	PF04321.17	RmlD substrate binding domain	Metabolism of terpenoids and polyketides	SRR5714877	estuary	Viruses	Uroviricota	Caudoviricetes	Caudovirales	NA	NA	uncultured Caudovirales phage
freshwater_SRR5468113.contig000601832_5	freshwater_SRR5468113.contig000601832	K00287	DHFR, folA; dihydrofolate reductase [EC:1.5.1.3]	PF00186.19	Dihydrofolate reductase	Metabolism of cofactors and vitamins	SRR5468113	estuary	Viruses	Uroviricota	Caudoviricetes	Caudovirales	Myoviridae	Bellamyvirus	no support
freshwater_SRR5579952.contig001131690_10	freshwater_SRR5579952.contig001131690	K02703	psbA; photosystem II P680 reaction center D1 protein [EC:1.10.3.9]	PF00124.19	Photosynthetic reaction centre protein	Energy metabolism	SRR5579952	estuary	Viruses	Uroviricota	Caudoviricetes*	Caudovirales*	no support	no support	no support
freshwater_SRR5468113.contig000947548_1	freshwater_SRR5468113.contig000947548	K00558	DNMT1, dcm; DNA (cytosine-5)-methyltransferase 1 [EC:2.1.1.37]			Amino acid metabolism	SRR5468113	estuary	Viruses	Uroviricota	Caudoviricetes	Caudovirales	Myoviridae	no support	no support
freshwater_SRR5468101.contig000305231_8	freshwater_SRR5468101.contig000305231	K00558	DNMT1, dcm; DNA (cytosine-5)-methyltransferase 1 [EC:2.1.1.37]	PF00145.17	C-5 cytosine-specific DNA methylase	Amino acid metabolism	SRR5468101	estuary	Viruses	Uroviricota	Caudoviricetes*	Caudovirales*	no support	no support	no support
freshwater_SRR5468101.contig000274566_1	freshwater_SRR5468101.contig000274566	K09882	cobS; cobaltochelatase CobS [EC:6.6.1.2]			Metabolism of cofactors and vitamins	SRR5468101	estuary	Viruses	Uroviricota	Caudoviricetes*	Caudovirales*	no support	no support	no support
freshwater_SRR5580653.contig000629447_3	freshwater_SRR5580653.contig000629447	K11175	purN; phosphoribosylglycinamide formyltransferase 1 [EC:2.1.2.2]	PF00551.19	Formyl transferase	Nucleotide metabolism	SRR5580653	estuary	Viruses	Uroviricota	Caudoviricetes	Caudovirales	NA	NA	uncultured Caudovirales phage
freshwater_SRR5468113.contig000134272_4	freshwater_SRR5468113.contig000134272	K12452	ascC, ddhC, rfbH; CDP-4-dehydro-6-deoxyglucose reductase, E1 [EC:1.17.1.1]	PF01041.17	DegT/DnrJ/EryC1/StrS aminotransferase family	Carbohydrate metabolism	SRR5468113	estuary	Viruses	no support	no support	no support	no support	no support	no support
freshwater_SRR5456989.contig000763987_37	freshwater_SRR5456989.contig000763987	K01495	GCH1, folE; GTP cyclohydrolase IA [EC:3.5.4.16]	PF01227.22	GTP cyclohydrolase I	Metabolism of cofactors and vitamins	SRR5456989	estuary	Viruses	Uroviricota	Caudoviricetes*	Caudovirales*	no support	no support	no support
freshwater_SRR5456989.contig000763987_39	freshwater_SRR5456989.contig000763987	K22227	ahbD; heme synthase	PF04055.21	Radical SAM superfamily	Metabolism of cofactors and vitamins	SRR5456989	estuary	Viruses	Uroviricota	Caudoviricetes*	Caudovirales*	no support	no support	no support
freshwater_SRR5456989.contig000763987_46	freshwater_SRR5456989.contig000763987	K01737	queD, ptpS, PTS; 6-pyruvoyltetrahydropterin/6-carboxytetrahydropterin synthase [EC:4.2.3.12 4.1.2.50]	PF01242.19	6-pyruvoyl tetrahydropterin synthase	Metabolism of cofactors and vitamins	SRR5456989	estuary	Viruses	Uroviricota	Caudoviricetes*	Caudovirales*	no support	no support	no support
freshwater_SRR5456989.contig000763987_48	freshwater_SRR5456989.contig000763987	K10026	queE; 7-carboxy-7-deazaguanine synthase [EC:4.3.99.3]	PF13394.6	4Fe-4S single cluster domain	Metabolism of cofactors and vitamins	SRR5456989	estuary	Viruses	Uroviricota	Caudoviricetes*	Caudovirales*	no support	no support	no support
freshwater_SRR5580653.contig000581607_8	freshwater_SRR5580653.contig000581607	K14266	prnA, rebH, ktzQ; tryptophan 7-halogenase [EC:1.14.19.9]	PF04820.14	Tryptophan halogenase	Biosynthesis of other secondary metabolites	SRR5580653	estuary	Viruses	Uroviricota	Caudoviricetes*	Caudovirales*	no support	no support	no support
freshwater_SRR5468101.contig000707032_5	freshwater_SRR5468101.contig000707032	K16011	algA, xanB, rfbA, wbpW, pslB; mannose-1-phosphate guanylyltransferase / mannose-6-phosphate isomerase [EC:2.7.7.13 5.3.1.8]	PF01050.18	Mannose-6-phosphate isomerase	Carbohydrate metabolism	SRR5468101	estuary	Viruses	Uroviricota	Caudoviricetes*	Caudovirales*	no support	no support	no support
freshwater_SRR5456989.contig000508407_5	freshwater_SRR5456989.contig000508407	K12450	RHM; UDP-glucose 4,6-dehydratase [EC:4.2.1.76]	PF04321.17	RmlD substrate binding domain	Carbohydrate metabolism	SRR5456989	estuary	Viruses	Uroviricota	Caudoviricetes*	Caudovirales*	no support	no support	no support
freshwater_SRR5579952.contig000923650_1	freshwater_SRR5579952.contig000923650	K00558	DNMT1, dcm; DNA (cytosine-5)-methyltransferase 1 [EC:2.1.1.37]	PF00145.17	C-5 cytosine-specific DNA methylase	Amino acid metabolism	SRR5579952	estuary	Viruses	no support	no support	no support	no support	no support	no support
freshwater_SRR5468101.contig000145928_1	freshwater_SRR5468101.contig000145928	K02703	psbA; photosystem II P680 reaction center D1 protein [EC:1.10.3.9]	PF00124.19	Photosynthetic reaction centre protein	Energy metabolism	SRR5468101	estuary	Viruses	Uroviricota	Caudoviricetes	Caudovirales	Autographiviridae	Poseidonvirus	Synechococcus virus SCBP4*
freshwater_SRR5468113.contig000979898_5	freshwater_SRR5468113.contig000979898	K01939	purA, ADSS; adenylosuccinate synthase [EC:6.3.4.4]	PF00709.21	Adenylosuccinate synthetase	Nucleotide metabolism	SRR5468113	estuary	Viruses	NA	NA	NA	NA	NA	Prokaryotic dsDNA virus sp.
freshwater_SRR5714877.contig000711691_5	freshwater_SRR5714877.contig000711691	K01854	glf; UDP-galactopyranose mutase [EC:5.4.99.9]	PF03275.13	UDP-galactopyranose mutase	Carbohydrate metabolism	SRR5714877	estuary	no support	no support	no support	no support	no support	no support	no support
freshwater_SRR5714877.contig000346914_8	freshwater_SRR5714877.contig000346914	K01627	kdsA; 2-dehydro-3-deoxyphosphooctonate aldolase (KDO 8-P synthase) [EC:2.5.1.55]	PF00793.20	DAHP synthetase I family	Glycan biosynthesis and metabolism	SRR5714877	estuary	Viruses	Uroviricota	Caudoviricetes	Caudovirales	Myoviridae	no support	no support
freshwater_SRR5714877.contig000346914_9	freshwater_SRR5714877.contig000346914	K00979	kdsB; 3-deoxy-manno-octulosonate cytidylyltransferase (CMP-KDO synthetase) [EC:2.7.7.38]	PF02348.19	Cytidylyltransferase	Glycan biosynthesis and metabolism	SRR5714877	estuary	Viruses	Uroviricota	Caudoviricetes	Caudovirales	Myoviridae	no support	no support
freshwater_SRR5714877.contig000346914_11	freshwater_SRR5714877.contig000346914	K00973	E2.7.7.24, rfbA, rffH; glucose-1-phosphate thymidylyltransferase [EC:2.7.7.24]	PF13419.6	Haloacid dehalogenase-like hydrolase	Metabolism of terpenoids and polyketides	SRR5714877	estuary	Viruses	Uroviricota	Caudoviricetes	Caudovirales	Myoviridae	no support	no support
freshwater_SRR5580653.contig000614424_5	freshwater_SRR5580653.contig000614424	K00677	lpxA; UDP-N-acetylglucosamine acyltransferase [EC:2.3.1.129]	PF00132.24	Bacterial transferase hexapeptide (six repeats)	Glycan biosynthesis and metabolism	SRR5580653	estuary	Viruses	Uroviricota	Caudoviricetes	Caudovirales	NA	NA	uncultured Caudovirales phage
freshwater_SRR5580653.contig000614424_9	freshwater_SRR5580653.contig000614424	K00010	iolG; myo-inositol 2-dehydrogenase / D-chiro-inositol 1-dehydrogenase [EC:1.1.1.18 1.1.1.369]	PF01408.22	Oxidoreductase family, NAD-binding Rossmann fold	Carbohydrate metabolism	SRR5580653	estuary	Viruses	Uroviricota	Caudoviricetes	Caudovirales	NA	NA	uncultured Caudovirales phage
freshwater_SRR5995664.contig000093910_7	freshwater_SRR5995664.contig000093910	K01711	gmd, GMDS; GDPmannose 4,6-dehydratase [EC:4.2.1.47]	PF16363.5	GDP-mannose 4,6 dehydratase	Carbohydrate metabolism	SRR5995664	reservoir	Viruses	Uroviricota	Caudoviricetes	Caudovirales	NA	NA	uncultured Caudovirales phage
freshwater_SRR5579952.contig000957479_9	freshwater_SRR5579952.contig000957479	K01737	queD, ptpS, PTS; 6-pyruvoyltetrahydropterin/6-carboxytetrahydropterin synthase [EC:4.2.3.12 4.1.2.50]	PF01242.19	6-pyruvoyl tetrahydropterin synthase	Metabolism of cofactors and vitamins	SRR5579952	estuary	Viruses	Uroviricota	Caudoviricetes*	Caudovirales*	no support	no support	no support
freshwater_SRR5580654.contig000358238_6	freshwater_SRR5580654.contig000358238	K01628	fucA; L-fuculose-phosphate aldolase [EC:4.1.2.17]	PF00596.21	Class II Aldolase and Adducin N-terminal domain	Carbohydrate metabolism	SRR5580654	estuary	Viruses	NA	NA	NA	NA	NA	Prokaryotic dsDNA virus sp.
freshwater_SRR5580654.contig000358238_15	freshwater_SRR5580654.contig000358238	K13668	pimB; phosphatidyl-myo-inositol dimannoside synthase [EC:2.4.1.346]	PF00534.20	Glycosyl transferases group 1	Glycan biosynthesis and metabolism	SRR5580654	estuary	Viruses	NA	NA	NA	NA	NA	Prokaryotic dsDNA virus sp.
freshwater_SRR5580654.contig000358238_18	freshwater_SRR5580654.contig000358238	K01711	gmd, GMDS; GDPmannose 4,6-dehydratase [EC:4.2.1.47]	PF16363.5	GDP-mannose 4,6 dehydratase	Carbohydrate metabolism	SRR5580654	estuary	Viruses	NA	NA	NA	NA	NA	Prokaryotic dsDNA virus sp.
freshwater_SRR5468101.contig000669600_5	freshwater_SRR5468101.contig000669600	K12452	ascC, ddhC, rfbH; CDP-4-dehydro-6-deoxyglucose reductase, E1 [EC:1.17.1.1]	PF01041.17	DegT/DnrJ/EryC1/StrS aminotransferase family	Carbohydrate metabolism	SRR5468101	estuary	Viruses	Uroviricota	Caudoviricetes*	Caudovirales*	no support	no support	no support
freshwater_SRR5192446.contig000140194_14	freshwater_SRR5192446.contig000140194	K22316	rhnA-cobC; ribonuclease H / adenosylcobalamin/alpha-ribazole phosphatase [EC:3.1.26.4 3.1.3.73]	PF13456.6	Reverse transcriptase-like	Metabolism of cofactors and vitamins	SRR5192446	WWTP	Viruses	no support	no support	no support	no support	no support	no support
freshwater_SRR5468114.contig000422951_9	freshwater_SRR5468114.contig000422951	K09882	cobS; cobaltochelatase CobS [EC:6.6.1.2]	PF07728.14	AAA domain (dynein-related subfamily)	Metabolism of cofactors and vitamins	SRR5468114	estuary	Viruses	Uroviricota	Caudoviricetes	Caudovirales	Myoviridae	no support	no support
freshwater_SRR5714877.contig000549193_3	freshwater_SRR5714877.contig000549193	K01613	psd, PISD; phosphatidylserine decarboxylase [EC:4.1.1.65]	PF02666.15	Phosphatidylserine decarboxylase	Lipid metabolism	SRR5714877	estuary	Viruses	Uroviricota	Caudoviricetes	Caudovirales	NA	NA	uncultured Caudovirales phage
freshwater_SRR5580653.contig001735575_5	freshwater_SRR5580653.contig001735575	K01495	GCH1, folE; GTP cyclohydrolase IA [EC:3.5.4.16]			Metabolism of cofactors and vitamins	SRR5580653	estuary	Viruses	NA	NA	NA	NA	NA	uncultured virus
freshwater_SRR5580653.contig000640536_2	freshwater_SRR5580653.contig000640536	K00067	rfbD, rmlD; dTDP-4-dehydrorhamnose reductase [EC:1.1.1.133]	PF04321.17	RmlD substrate binding domain	Metabolism of terpenoids and polyketides	SRR5580653	estuary	Viruses	Uroviricota	Caudoviricetes*	Caudovirales*	no support	no support	no support
freshwater_SRR5468113.contig000854707_4	freshwater_SRR5468113.contig000854707	K04034	bchE; anaerobic magnesium-protoporphyrin IX monomethyl ester cyclase [EC:1.21.98.3]			Metabolism of cofactors and vitamins	SRR5468113	estuary	Viruses	Uroviricota	Caudoviricetes	Caudovirales	NA	NA	uncultured Caudovirales phage
freshwater_SRR5579952.contig000629694_7	freshwater_SRR5579952.contig000629694	K21140	mec; [CysO sulfur-carrier protein]-S-L-cysteine hydrolase [EC:3.13.1.6]	PF00877.19	NlpC/P60 family	Sulfur relay	SRR5579952	estuary	Viruses	no support	no support	no support	no support	no support	no support
freshwater_SRR5579952.contig000275628_2	freshwater_SRR5579952.contig000275628	K01784	galE, GALE; UDP-glucose 4-epimerase [EC:5.1.3.2]	PF01370.21	NAD dependent epimerase/dehydratase family	Carbohydrate metabolism	SRR5579952	estuary	Viruses	Uroviricota	Caudoviricetes*	Caudovirales*	no support	no support	no support
freshwater_SRR5468115.contig000399622_12	freshwater_SRR5468115.contig000399622	K00600	glyA, SHMT; glycine hydroxymethyltransferase [EC:2.1.2.1]	PF00464.19	Serine hydroxymethyltransferase	Carbohydrate metabolism	SRR5468115	estuary	Viruses	Uroviricota	Caudoviricetes*	Caudovirales*	no support	no support	no support
freshwater_SRR5468116.contig000749582_3	freshwater_SRR5468116.contig000749582	K17398	DNMT3A; DNA (cytosine-5)-methyltransferase 3A [EC:2.1.1.37]	PF00145.17	C-5 cytosine-specific DNA methylase	Amino acid metabolism	SRR5468116	estuary	Viruses	Uroviricota	Caudoviricetes	Caudovirales	NA	NA	uncultured Caudovirales phage
freshwater_SRR5456989.contig000100797_4	freshwater_SRR5456989.contig000100797	K17398	DNMT3A; DNA (cytosine-5)-methyltransferase 3A [EC:2.1.1.37]	PF00145.17	C-5 cytosine-specific DNA methylase	Amino acid metabolism	SRR5456989	estuary	Viruses	Uroviricota	Caudoviricetes	Caudovirales	Siphoviridae	NA	uncultured Mediterranean phage uvMED
freshwater_SRR5714877.contig000273595_1	freshwater_SRR5714877.contig000273595	K02473	wbpP; UDP-N-acetylglucosamine 4-epimerase [EC:5.1.3.7]	PF01370.21	NAD dependent epimerase/dehydratase family	Carbohydrate metabolism	SRR5714877	estuary	Viruses	Uroviricota	Caudoviricetes	Caudovirales	Myoviridae	no support	no support
freshwater_SRR5580654.contig000702698_3	freshwater_SRR5580654.contig000702698	K22227	ahbD; heme synthase	PF04055.21	Radical SAM superfamily	Metabolism of cofactors and vitamins	SRR5580654	estuary	Viruses	Uroviricota	Caudoviricetes	Caudovirales	NA	NA	uncultured Caudovirales phage
freshwater_SRR5714877.contig000680158_2	freshwater_SRR5714877.contig000680158	K00558	DNMT1, dcm; DNA (cytosine-5)-methyltransferase 1 [EC:2.1.1.37]	PF00145.17	C-5 cytosine-specific DNA methylase	Amino acid metabolism	SRR5714877	estuary	Viruses	NA	NA	NA	NA	NA	uncultured marine virus
freshwater_SRR5580654.contig000738317_1	freshwater_SRR5580654.contig000738317	K17398	DNMT3A; DNA (cytosine-5)-methyltransferase 3A [EC:2.1.1.37]	PF00145.17	C-5 cytosine-specific DNA methylase	Amino acid metabolism	SRR5580654	estuary	no support	no support	no support	no support	no support	no support	no support
freshwater_SRR5468116.contig000093045_2	freshwater_SRR5468116.contig000093045	K00558	DNMT1, dcm; DNA (cytosine-5)-methyltransferase 1 [EC:2.1.1.37]	PF00145.17	C-5 cytosine-specific DNA methylase	Amino acid metabolism	SRR5468116	estuary	Viruses	Uroviricota	Caudoviricetes	Caudovirales	NA	NA	uncultured Caudovirales phage
freshwater_SRR5468115.contig000169339_15	freshwater_SRR5468115.contig000169339	K09474	phoN; acid phosphatase (class A) [EC:3.1.3.2]			Metabolism of cofactors and vitamins	SRR5468115	estuary	Viruses	no support	no support	no support	no support	no support	no support
freshwater_SRR5468114.contig000703146_4	freshwater_SRR5468114.contig000703146	K01627	kdsA; 2-dehydro-3-deoxyphosphooctonate aldolase (KDO 8-P synthase) [EC:2.5.1.55]	PF00793.20	DAHP synthetase I family	Glycan biosynthesis and metabolism	SRR5468114	estuary	Viruses	Uroviricota	Caudoviricetes	Caudovirales	NA	NA	uncultured Caudovirales phage
freshwater_SRR5468114.contig000703146_5	freshwater_SRR5468114.contig000703146	K00979	kdsB; 3-deoxy-manno-octulosonate cytidylyltransferase (CMP-KDO synthetase) [EC:2.7.7.38]	PF02348.19	Cytidylyltransferase	Glycan biosynthesis and metabolism	SRR5468114	estuary	Viruses	Uroviricota	Caudoviricetes	Caudovirales	NA	NA	uncultured Caudovirales phage
freshwater_SRR5579952.contig000144321_8	freshwater_SRR5579952.contig000144321	K00390	cysH; phosphoadenosine phosphosulfate reductase [EC:1.8.4.8 1.8.4.10]	PF11922.8	Domain of unknown function (DUF3440)	Energy metabolism	SRR5579952	estuary	no support	no support	no support	no support	no support	no support	no support
freshwater_SRR5714877.contig000056239_6	freshwater_SRR5714877.contig000056239	K00558	DNMT1, dcm; DNA (cytosine-5)-methyltransferase 1 [EC:2.1.1.37]	PF00145.17	C-5 cytosine-specific DNA methylase	Amino acid metabolism	SRR5714877	estuary	Viruses	no support	no support	no support	no support	no support	no support
freshwater_SRR5468116.contig000439290_5	freshwater_SRR5468116.contig000439290	K01495	GCH1, folE; GTP cyclohydrolase IA [EC:3.5.4.16]	PF01227.22	GTP cyclohydrolase I	Metabolism of cofactors and vitamins	SRR5468116	estuary	Viruses	NA	NA	NA	NA	NA	uncultured virus
freshwater_SRR5579952.contig000579790_3	freshwater_SRR5579952.contig000579790	K09882	cobS; cobaltochelatase CobS [EC:6.6.1.2]			Metabolism of cofactors and vitamins	SRR5579952	estuary	Viruses	NA	NA	NA	NA	NA	Prokaryotic dsDNA virus sp.
freshwater_SRR5995671.contig000000639_1	freshwater_SRR5995671.contig000000639	K00852	rbsK, RBKS; ribokinase [EC:2.7.1.15]	PF00294.24	pfkB family carbohydrate kinase	Carbohydrate metabolism	SRR5995671	reservoir	Viruses	Uroviricota	Caudoviricetes	Caudovirales	NA	NA	uncultured Caudovirales phage
freshwater_SRR5468115.contig000161710_4	freshwater_SRR5468115.contig000161710	K00820	glmS, GFPT; glutamine---fructose-6-phosphate transaminase (isomerizing) [EC:2.6.1.16]			Carbohydrate metabolism	SRR5468115	estuary	Viruses	no support	no support	no support	no support	no support	no support
freshwater_SRR5714877.contig000644074_2	freshwater_SRR5714877.contig000644074	K00558	DNMT1, dcm; DNA (cytosine-5)-methyltransferase 1 [EC:2.1.1.37]	PF00145.17	C-5 cytosine-specific DNA methylase	Amino acid metabolism	SRR5714877	estuary	Viruses	Uroviricota	Caudoviricetes*	Caudovirales*	no support	no support	no support
freshwater_SRR5580653.contig000753659_11	freshwater_SRR5580653.contig000753659	K14335	pimC; alpha-1,6-mannosyltransferase [EC:2.4.1.-]			Glycan biosynthesis and metabolism	SRR5580653	estuary	Viruses	no support	no support	no support	no support	no support	no support
freshwater_SRR5468113.contig000086947_23	freshwater_SRR5468113.contig000086947	K00012	UGDH, ugd; UDPglucose 6-dehydrogenase [EC:1.1.1.22]	PF03721.14	UDP-glucose/GDP-mannose dehydrogenase family, NAD binding domain	Carbohydrate metabolism	SRR5468113	estuary	Viruses	NA	NA	NA	NA	NA	Prokaryotic dsDNA virus sp.
freshwater_SRR5468113.contig000086947_24	freshwater_SRR5468113.contig000086947	K13010	per, rfbE; perosamine synthetase [EC:2.6.1.102]	PF01041.17	DegT/DnrJ/EryC1/StrS aminotransferase family	Carbohydrate metabolism	SRR5468113	estuary	Viruses	NA	NA	NA	NA	NA	Prokaryotic dsDNA virus sp.
freshwater_SRR5468113.contig000086947_26	freshwater_SRR5468113.contig000086947	K01710	E4.2.1.46, rfbB, rffG; dTDP-glucose 4,6-dehydratase [EC:4.2.1.46]	PF01370.21	NAD dependent epimerase/dehydratase family	Metabolism of terpenoids and polyketides	SRR5468113	estuary	Viruses	NA	NA	NA	NA	NA	Prokaryotic dsDNA virus sp.
freshwater_SRR5468113.contig000086947_27	freshwater_SRR5468113.contig000086947	K02536	lpxD; UDP-3-O-[3-hydroxymyristoyl] glucosamine N-acyltransferase [EC:2.3.1.191]	PF00132.24	Bacterial transferase hexapeptide (six repeats)	Glycan biosynthesis and metabolism	SRR5468113	estuary	Viruses	NA	NA	NA	NA	NA	Prokaryotic dsDNA virus sp.
freshwater_SRR5468113.contig000086947_40	freshwater_SRR5468113.contig000086947	K03272	gmhC, hldE, waaE, rfaE; D-beta-D-heptose 7-phosphate kinase / D-beta-D-heptose 1-phosphate adenosyltransferase [EC:2.7.1.167 2.7.7.70]	PF01467.26	Cytidylyltransferase-like	Glycan biosynthesis and metabolism	SRR5468113	estuary	Viruses	NA	NA	NA	NA	NA	Prokaryotic dsDNA virus sp.
freshwater_SRR5468114.contig000196104_1	freshwater_SRR5468114.contig000196104	K01710	E4.2.1.46, rfbB, rffG; dTDP-glucose 4,6-dehydratase [EC:4.2.1.46]	PF01370.21	NAD dependent epimerase/dehydratase family	Metabolism of terpenoids and polyketides	SRR5468114	estuary	Viruses	no support	no support	no support	no support	no support	no support
freshwater_SRR5468114.contig000196104_3	freshwater_SRR5468114.contig000196104	K01790	rfbC, rmlC; dTDP-4-dehydrorhamnose 3,5-epimerase [EC:5.1.3.13]			Metabolism of terpenoids and polyketides	SRR5468114	estuary	Viruses	no support	no support	no support	no support	no support	no support
freshwater_SRR5468114.contig000196104_7	freshwater_SRR5468114.contig000196104	K00973	E2.7.7.24, rfbA, rffH; glucose-1-phosphate thymidylyltransferase [EC:2.7.7.24]	PF00483.23	Nucleotidyl transferase	Metabolism of terpenoids and polyketides	SRR5468114	estuary	Viruses	no support	no support	no support	no support	no support	no support
freshwater_SRR5468114.contig000196104_8	freshwater_SRR5468114.contig000196104	K01710	E4.2.1.46, rfbB, rffG; dTDP-glucose 4,6-dehydratase [EC:4.2.1.46]	PF01370.21	NAD dependent epimerase/dehydratase family	Metabolism of terpenoids and polyketides	SRR5468114	estuary	Viruses	no support	no support	no support	no support	no support	no support
freshwater_SRR5468114.contig000196104_9	freshwater_SRR5468114.contig000196104	K00067	rfbD, rmlD; dTDP-4-dehydrorhamnose reductase [EC:1.1.1.133]	PF04321.17	RmlD substrate binding domain	Metabolism of terpenoids and polyketides	SRR5468114	estuary	Viruses	no support	no support	no support	no support	no support	no support
freshwater_SRR5192448.contig000073554_5	freshwater_SRR5192448.contig000073554	K00558	DNMT1, dcm; DNA (cytosine-5)-methyltransferase 1 [EC:2.1.1.37]	PF00145.17	C-5 cytosine-specific DNA methylase	Amino acid metabolism	SRR5192448	WWTP	no support	no support	no support	no support	no support	no support	no support
freshwater_SRR5580654.contig000970036_1	freshwater_SRR5580654.contig000970036	K00558	DNMT1, dcm; DNA (cytosine-5)-methyltransferase 1 [EC:2.1.1.37]	PF00145.17	C-5 cytosine-specific DNA methylase	Amino acid metabolism	SRR5580654	estuary	Viruses	Uroviricota	Caudoviricetes	Caudovirales	Siphoviridae	NA	uncultured Mediterranean phage uvMED
freshwater_SRR5580653.contig000104289_14	freshwater_SRR5580653.contig000104289	K01710	E4.2.1.46, rfbB, rffG; dTDP-glucose 4,6-dehydratase [EC:4.2.1.46]	PF01370.21	NAD dependent epimerase/dehydratase family	Metabolism of terpenoids and polyketides	SRR5580653	estuary	Viruses	no support	no support	no support	no support	no support	no support
freshwater_SRR5714877.contig000655650_29	freshwater_SRR5714877.contig000655650	K10026	queE; 7-carboxy-7-deazaguanine synthase [EC:4.3.99.3]			Metabolism of cofactors and vitamins	SRR5714877	estuary	Viruses	Uroviricota	Caudoviricetes	Caudovirales	NA	NA	uncultured Caudovirales phage
freshwater_SRR5714877.contig000655650_40	freshwater_SRR5714877.contig000655650	K01495	GCH1, folE; GTP cyclohydrolase IA [EC:3.5.4.16]	PF01227.22	GTP cyclohydrolase I	Metabolism of cofactors and vitamins	SRR5714877	estuary	Viruses	Uroviricota	Caudoviricetes	Caudovirales	NA	NA	uncultured Caudovirales phage
freshwater_SRR5468115.contig000166827_1	freshwater_SRR5468115.contig000166827	K00558	DNMT1, dcm; DNA (cytosine-5)-methyltransferase 1 [EC:2.1.1.37]	PF00145.17	C-5 cytosine-specific DNA methylase	Amino acid metabolism	SRR5468115	estuary	Viruses	Uroviricota	Caudoviricetes*	Caudovirales*	no support	no support	no support
freshwater_SRR5580654.contig000308513_1	freshwater_SRR5580654.contig000308513	K00558	DNMT1, dcm; DNA (cytosine-5)-methyltransferase 1 [EC:2.1.1.37]	PF00145.17	C-5 cytosine-specific DNA methylase	Amino acid metabolism	SRR5580654	estuary	Viruses	Uroviricota	Caudoviricetes*	Caudovirales*	no support	no support	no support
freshwater_SRR5468114.contig000813567_4	freshwater_SRR5468114.contig000813567	K11175	purN; phosphoribosylglycinamide formyltransferase 1 [EC:2.1.2.2]			Nucleotide metabolism	SRR5468114	estuary	Viruses	Uroviricota	Caudoviricetes*	Caudovirales*	no support	no support	no support
freshwater_SRR5468114.contig000813567_8	freshwater_SRR5468114.contig000813567	K16011	algA, xanB, rfbA, wbpW, pslB; mannose-1-phosphate guanylyltransferase / mannose-6-phosphate isomerase [EC:2.7.7.13 5.3.1.8]	PF01050.18	Mannose-6-phosphate isomerase	Carbohydrate metabolism	SRR5468114	estuary	Viruses	Uroviricota	Caudoviricetes*	Caudovirales*	no support	no support	no support
freshwater_SRR5468114.contig000813567_9	freshwater_SRR5468114.contig000813567	K01495	GCH1, folE; GTP cyclohydrolase IA [EC:3.5.4.16]	PF01227.22	GTP cyclohydrolase I	Metabolism of cofactors and vitamins	SRR5468114	estuary	Viruses	Uroviricota	Caudoviricetes*	Caudovirales*	no support	no support	no support
freshwater_SRR5468114.contig000813567_11	freshwater_SRR5468114.contig000813567	K10026	queE; 7-carboxy-7-deazaguanine synthase [EC:4.3.99.3]			Metabolism of cofactors and vitamins	SRR5468114	estuary	Viruses	Uroviricota	Caudoviricetes*	Caudovirales*	no support	no support	no support
freshwater_SRR5468114.contig000813567_12	freshwater_SRR5468114.contig000813567	K01737	queD, ptpS, PTS; 6-pyruvoyltetrahydropterin/6-carboxytetrahydropterin synthase [EC:4.2.3.12 4.1.2.50]	PF01242.19	6-pyruvoyl tetrahydropterin synthase	Metabolism of cofactors and vitamins	SRR5468114	estuary	Viruses	Uroviricota	Caudoviricetes*	Caudovirales*	no support	no support	no support
freshwater_SRR5468114.contig000813567_13	freshwater_SRR5468114.contig000813567	K01784	galE, GALE; UDP-glucose 4-epimerase [EC:5.1.3.2]	PF01370.21	NAD dependent epimerase/dehydratase family	Carbohydrate metabolism	SRR5468114	estuary	Viruses	Uroviricota	Caudoviricetes*	Caudovirales*	no support	no support	no support
freshwater_SRR5468114.contig000789341_1	freshwater_SRR5468114.contig000789341	K06920	queC; 7-cyano-7-deazaguanine synthase [EC:6.3.4.20]	PF06508.13	Queuosine biosynthesis protein QueC	Metabolism of cofactors and vitamins	SRR5468114	estuary	Viruses	Uroviricota	Caudoviricetes	Caudovirales	NA	NA	uncultured Caudovirales phage
freshwater_SRR5468114.contig000789341_2	freshwater_SRR5468114.contig000789341	K06879	queF; 7-cyano-7-deazaguanine reductase [EC:1.7.1.13]	PF14819.6	Nitrile reductase, 7-cyano-7-deazaguanine-reductase N-term	Metabolism of cofactors and vitamins	SRR5468114	estuary	Viruses	Uroviricota	Caudoviricetes	Caudovirales	NA	NA	uncultured Caudovirales phage
freshwater_SRR5468114.contig000789341_3	freshwater_SRR5468114.contig000789341	K06211	nadR; HTH-type transcriptional regulator, transcriptional repressor of NAD biosynthesis genes [EC:2.7.7.1 2.7.1.22]	PF13521.6	AAA domain	Metabolism of cofactors and vitamins	SRR5468114	estuary	Viruses	Uroviricota	Caudoviricetes	Caudovirales	NA	NA	uncultured Caudovirales phage
freshwater_SRR5468114.contig000789341_4	freshwater_SRR5468114.contig000789341	K11175	purN; phosphoribosylglycinamide formyltransferase 1 [EC:2.1.2.2]	PF00551.19	Formyl transferase	Nucleotide metabolism	SRR5468114	estuary	Viruses	Uroviricota	Caudoviricetes	Caudovirales	NA	NA	uncultured Caudovirales phage
freshwater_SRR5192448.contig000153996_3	freshwater_SRR5192448.contig000153996	K00558	DNMT1, dcm; DNA (cytosine-5)-methyltransferase 1 [EC:2.1.1.37]	PF00145.17	C-5 cytosine-specific DNA methylase	Amino acid metabolism	SRR5192448	WWTP	Viruses	Uroviricota	Caudoviricetes	Caudovirales	Myoviridae	NA	Phage 5P_2
freshwater_SRR5714877.contig000622753_5	freshwater_SRR5714877.contig000622753	K01790	rfbC, rmlC; dTDP-4-dehydrorhamnose 3,5-epimerase [EC:5.1.3.13]	PF00908.17	dTDP-4-dehydrorhamnose 3,5-epimerase	Metabolism of terpenoids and polyketides	SRR5714877	estuary	Viruses	Uroviricota	Caudoviricetes	Caudovirales	Myoviridae	no support	no support
freshwater_SRR5468113.contig000532271_9	freshwater_SRR5468113.contig000532271	K09882	cobS; cobaltochelatase CobS [EC:6.6.1.2]	PF07728.14	AAA domain (dynein-related subfamily)	Metabolism of cofactors and vitamins	SRR5468113	estuary	Viruses	Uroviricota	Caudoviricetes	Caudovirales	Myoviridae	Aokuangvirus	Synechococcus virus SCBWM1*
freshwater_SRR5192448.contig000138336_12	freshwater_SRR5192448.contig000138336	K03270	kdsC; 3-deoxy-D-manno-octulosonate 8-phosphate phosphatase (KDO 8-P phosphatase) [EC:3.1.3.45]			Glycan biosynthesis and metabolism	SRR5192448	WWTP	Viruses	Uroviricota	Caudoviricetes	Caudovirales	Ackermannviridae	NA	Dickeya phage phiDP23.1
freshwater_SRR5468101.contig000522914_4	freshwater_SRR5468101.contig000522914	K01916	nadE; NAD+ synthase [EC:6.3.1.5]	PF02540.17	NAD synthase	Metabolism of cofactors and vitamins	SRR5468101	estuary	Viruses	Uroviricota	Caudoviricetes	Caudovirales	NA	NA	uncultured Caudovirales phage
freshwater_SRR5468101.contig000522914_7	freshwater_SRR5468101.contig000522914	K00012	UGDH, ugd; UDPglucose 6-dehydrogenase [EC:1.1.1.22]	PF00984.19	UDP-glucose/GDP-mannose dehydrogenase family, central domain	Carbohydrate metabolism	SRR5468101	estuary	Viruses	Uroviricota	Caudoviricetes	Caudovirales	NA	NA	uncultured Caudovirales phage
freshwater_SRR5468101.contig000522914_17	freshwater_SRR5468101.contig000522914	K09458	fabF, OXSM, CEM1; 3-oxoacyl-[acyl-carrier-protein] synthase II [EC:2.3.1.179]	PF00109.26	Beta-ketoacyl synthase, N-terminal domain	Lipid metabolism	SRR5468101	estuary	Viruses	Uroviricota	Caudoviricetes	Caudovirales	NA	NA	uncultured Caudovirales phage
freshwater_SRR5468116.contig000660987_1	freshwater_SRR5468116.contig000660987	K01854	glf; UDP-galactopyranose mutase [EC:5.4.99.9]	PF03275.13	UDP-galactopyranose mutase	Carbohydrate metabolism	SRR5468116	estuary	Viruses	NA	NA	NA	NA	NA	Prokaryotic dsDNA virus sp.
freshwater_SRR5192446.contig000080197_4	freshwater_SRR5192446.contig000080197	K00558	DNMT1, dcm; DNA (cytosine-5)-methyltransferase 1 [EC:2.1.1.37]	PF00145.17	C-5 cytosine-specific DNA methylase	Amino acid metabolism	SRR5192446	WWTP	Viruses	Uroviricota	Caudoviricetes*	Caudovirales*	no support	no support	no support
freshwater_SRR5192446.contig000155569_2	freshwater_SRR5192446.contig000155569	K00390	cysH; phosphoadenosine phosphosulfate reductase [EC:1.8.4.8 1.8.4.10]			Energy metabolism	SRR5192446	WWTP	Viruses	Uroviricota	Caudoviricetes*	Caudovirales*	no support	no support	no support
freshwater_SRR5468113.contig000100642_5	freshwater_SRR5468113.contig000100642	K01784	galE, GALE; UDP-glucose 4-epimerase [EC:5.1.3.2]	PF01370.21	NAD dependent epimerase/dehydratase family	Carbohydrate metabolism	SRR5468113	estuary	Viruses	Uroviricota	Caudoviricetes	Caudovirales	NA	NA	uncultured Caudovirales phage
freshwater_SRR5468101.contig000439930_4	freshwater_SRR5468101.contig000439930	K06920	queC; 7-cyano-7-deazaguanine synthase [EC:6.3.4.20]			Metabolism of cofactors and vitamins	SRR5468101	estuary	Viruses	NA	NA	NA	NA	NA	uncultured virus
freshwater_SRR5468114.contig000521235_6	freshwater_SRR5468114.contig000521235	K00558	DNMT1, dcm; DNA (cytosine-5)-methyltransferase 1 [EC:2.1.1.37]	PF00145.17	C-5 cytosine-specific DNA methylase	Amino acid metabolism	SRR5468114	estuary	Viruses	Uroviricota	Caudoviricetes	Caudovirales	NA	NA	uncultured Caudovirales phage
freshwater_SRR5468116.contig000728737_5	freshwater_SRR5468116.contig000728737	K00472	P4HA; prolyl 4-hydroxylase [EC:1.14.11.2]	PF13640.6	2OG-Fe(II) oxygenase superfamily	Amino acid metabolism	SRR5468116	estuary	Viruses	Uroviricota	Caudoviricetes	Caudovirales	NA	NA	uncultured Caudovirales phage
freshwater_SRR5192447.contig000020975_43	freshwater_SRR5192447.contig000020975	K00558	DNMT1, dcm; DNA (cytosine-5)-methyltransferase 1 [EC:2.1.1.37]	PF00145.17	C-5 cytosine-specific DNA methylase	Amino acid metabolism	SRR5192447	WWTP	Viruses	Uroviricota	Caudoviricetes*	Caudovirales*	no support	no support	no support
freshwater_SRR5456989.contig000109017_1	freshwater_SRR5456989.contig000109017	K09474	phoN; acid phosphatase (class A) [EC:3.1.3.2]			Metabolism of cofactors and vitamins	SRR5456989	estuary	Viruses	Uroviricota	Caudoviricetes	Caudovirales	NA	NA	uncultured Caudovirales phage
freshwater_SRR5468113.contig000900694_35	freshwater_SRR5468113.contig000900694	K06920	queC; 7-cyano-7-deazaguanine synthase [EC:6.3.4.20]	PF06508.13	Queuosine biosynthesis protein QueC	Metabolism of cofactors and vitamins	SRR5468113	estuary	Viruses	Uroviricota	Caudoviricetes	Caudovirales	NA	NA	uncultured Caudovirales phage
freshwater_SRR5468113.contig000900694_36	freshwater_SRR5468113.contig000900694	K01737	queD, ptpS, PTS; 6-pyruvoyltetrahydropterin/6-carboxytetrahydropterin synthase [EC:4.2.3.12 4.1.2.50]	PF01242.19	6-pyruvoyl tetrahydropterin synthase	Metabolism of cofactors and vitamins	SRR5468113	estuary	Viruses	Uroviricota	Caudoviricetes	Caudovirales	NA	NA	uncultured Caudovirales phage
freshwater_SRR5468113.contig000900694_37	freshwater_SRR5468113.contig000900694	K10026	queE; 7-carboxy-7-deazaguanine synthase [EC:4.3.99.3]			Metabolism of cofactors and vitamins	SRR5468113	estuary	Viruses	Uroviricota	Caudoviricetes	Caudovirales	NA	NA	uncultured Caudovirales phage
freshwater_SRR5468113.contig000900694_38	freshwater_SRR5468113.contig000900694	K01495	GCH1, folE; GTP cyclohydrolase IA [EC:3.5.4.16]	PF01227.22	GTP cyclohydrolase I	Metabolism of cofactors and vitamins	SRR5468113	estuary	Viruses	Uroviricota	Caudoviricetes	Caudovirales	NA	NA	uncultured Caudovirales phage
freshwater_SRR5192448.contig000032605_1	freshwater_SRR5192448.contig000032605	K17398	DNMT3A; DNA (cytosine-5)-methyltransferase 3A [EC:2.1.1.37]	PF00145.17	C-5 cytosine-specific DNA methylase	Amino acid metabolism	SRR5192448	WWTP	Viruses	Uroviricota	Caudoviricetes*	Caudovirales*	no support	no support	no support
freshwater_SRR5192448.contig000192316_3	freshwater_SRR5192448.contig000192316	K09953	lpxR; lipid A 3-O-deacylase [EC:3.1.1.-]	PF09982.9	Uncharacterized protein conserved in bacteria (DUF2219)	Glycan biosynthesis and metabolism	SRR5192448	WWTP	Viruses	Uroviricota	Caudoviricetes*	Caudovirales*	no support	no support	no support
freshwater_SRR5468114.contig000189293_10	freshwater_SRR5468114.contig000189293	K00737	MGAT3; beta-1,4-mannosyl-glycoprotein beta-1,4-N-acetylglucosaminyltransferase [EC:2.4.1.144]	PF04724.13	Glycosyltransferase family 17	Glycan biosynthesis and metabolism	SRR5468114	estuary	Viruses	no support	no support	no support	no support	no support	no support
freshwater_SRR5580653.contig001175969_3	freshwater_SRR5580653.contig001175969	K00966	GMPP; mannose-1-phosphate guanylyltransferase [EC:2.7.7.13]			Carbohydrate metabolism	SRR5580653	estuary	Viruses	Uroviricota	Caudoviricetes*	Caudovirales*	no support	no support	no support
freshwater_SRR5468114.contig000573667_2	freshwater_SRR5468114.contig000573667	K01784	galE, GALE; UDP-glucose 4-epimerase [EC:5.1.3.2]	PF01370.21	NAD dependent epimerase/dehydratase family	Carbohydrate metabolism	SRR5468114	estuary	Viruses	no support	no support	no support	no support	no support	no support
freshwater_SRR5468113.contig000029206_3	freshwater_SRR5468113.contig000029206	K00390	cysH; phosphoadenosine phosphosulfate reductase [EC:1.8.4.8 1.8.4.10]	PF11922.8	Domain of unknown function (DUF3440)	Energy metabolism	SRR5468113	estuary	Viruses	no support	no support	no support	no support	no support	no support
freshwater_SRR5580653.contig000003732_17	freshwater_SRR5580653.contig000003732	K01784	galE, GALE; UDP-glucose 4-epimerase [EC:5.1.3.2]	PF01370.21	NAD dependent epimerase/dehydratase family	Carbohydrate metabolism	SRR5580653	estuary	Viruses	Uroviricota	Caudoviricetes*	Caudovirales*	no support	no support	no support
freshwater_SRR5580653.contig000003732_28	freshwater_SRR5580653.contig000003732	K01601	rbcL; ribulose-bisphosphate carboxylase large chain [EC:4.1.1.39]	PF00016.20	Ribulose bisphosphate carboxylase large chain, catalytic domain	Carbohydrate metabolism	SRR5580653	estuary	Viruses	Uroviricota	Caudoviricetes*	Caudovirales*	no support	no support	no support
freshwater_SRR5580653.contig000620602_14	freshwater_SRR5580653.contig000620602	K00820	glmS, GFPT; glutamine---fructose-6-phosphate transaminase (isomerizing) [EC:2.6.1.16]			Carbohydrate metabolism	SRR5580653	estuary	Viruses	NA	NA	NA	NA	NA	Prokaryotic dsDNA virus sp.
freshwater_SRR5580653.contig000620602_15	freshwater_SRR5580653.contig000620602	K00390	cysH; phosphoadenosine phosphosulfate reductase [EC:1.8.4.8 1.8.4.10]	PF01507.19	Phosphoadenosine phosphosulfate reductase family	Energy metabolism	SRR5580653	estuary	Viruses	NA	NA	NA	NA	NA	Prokaryotic dsDNA virus sp.
freshwater_ERR414818.contig000007172_7	freshwater_ERR414818.contig000007172	K00737	MGAT3; beta-1,4-mannosyl-glycoprotein beta-1,4-N-acetylglucosaminyltransferase [EC:2.4.1.144]	PF04724.13	Glycosyltransferase family 17	Glycan biosynthesis and metabolism	ERR414818	lake	Viruses	no support	no support	no support	no support	no support	no support
freshwater_ERR414818.contig000007172_8	freshwater_ERR414818.contig000007172	K00737	MGAT3; beta-1,4-mannosyl-glycoprotein beta-1,4-N-acetylglucosaminyltransferase [EC:2.4.1.144]	PF04724.13	Glycosyltransferase family 17	Glycan biosynthesis and metabolism	ERR414818	lake	Viruses	no support	no support	no support	no support	no support	no support
freshwater_SRR5468114.contig000258885_9	freshwater_SRR5468114.contig000258885	K21140	mec; [CysO sulfur-carrier protein]-S-L-cysteine hydrolase [EC:3.13.1.6]	PF14464.6	Prokaryotic homologs of the JAB domain	Sulfur relay	SRR5468114	estuary	Viruses	Uroviricota	Caudoviricetes	Caudovirales	Siphoviridae	no support	no support
freshwater_SRR5580654.contig000962089_13	freshwater_SRR5580654.contig000962089	K00558	DNMT1, dcm; DNA (cytosine-5)-methyltransferase 1 [EC:2.1.1.37]	PF00145.17	C-5 cytosine-specific DNA methylase	Amino acid metabolism	SRR5580654	estuary	Viruses	Uroviricota	Caudoviricetes	Caudovirales	NA	NA	uncultured Caudovirales phage
freshwater_SRR5580653.contig000869319_3	freshwater_SRR5580653.contig000869319	K00558	DNMT1, dcm; DNA (cytosine-5)-methyltransferase 1 [EC:2.1.1.37]			Amino acid metabolism	SRR5580653	estuary	Viruses	Uroviricota	Caudoviricetes	Caudovirales	NA	NA	uncultured Caudovirales phage
freshwater_SRR5468114.contig000016839_18	freshwater_SRR5468114.contig000016839	K14266	prnA, rebH, ktzQ; tryptophan 7-halogenase [EC:1.14.19.9]	PF04820.14	Tryptophan halogenase	Biosynthesis of other secondary metabolites	SRR5468114	estuary	Viruses	Uroviricota	Caudoviricetes*	Caudovirales*	no support	no support	no support
freshwater_SRR5468114.contig000016839_19	freshwater_SRR5468114.contig000016839	K02703	psbA; photosystem II P680 reaction center D1 protein [EC:1.10.3.9]	PF00124.19	Photosynthetic reaction centre protein	Energy metabolism	SRR5468114	estuary	Viruses	Uroviricota	Caudoviricetes*	Caudovirales*	no support	no support	no support
freshwater_SRR5468113.contig000622102_4	freshwater_SRR5468113.contig000622102	K03272	gmhC, hldE, waaE, rfaE; D-beta-D-heptose 7-phosphate kinase / D-beta-D-heptose 1-phosphate adenosyltransferase [EC:2.7.1.167 2.7.7.70]	PF01467.26	Cytidylyltransferase-like	Glycan biosynthesis and metabolism	SRR5468113	estuary	Viruses	Uroviricota	Caudoviricetes	Caudovirales	NA	NA	uncultured Caudovirales phage
freshwater_SRR5579952.contig000424974_3	freshwater_SRR5579952.contig000424974	K21140	mec; [CysO sulfur-carrier protein]-S-L-cysteine hydrolase [EC:3.13.1.6]			Sulfur relay	SRR5579952	estuary	no support	no support	no support	no support	no support	no support	no support
freshwater_SRR5468113.contig000701548_2	freshwater_SRR5468113.contig000701548	K02078	acpP; acyl carrier protein	PF00550.25	Phosphopantetheine attachment site	Biosynthesis of other secondary metabolites	SRR5468113	estuary	Viruses	Uroviricota	Caudoviricetes	Caudovirales	NA	NA	uncultured Caudovirales phage
freshwater_SRR5468114.contig000434471_4	freshwater_SRR5468114.contig000434471	K21140	mec; [CysO sulfur-carrier protein]-S-L-cysteine hydrolase [EC:3.13.1.6]			Sulfur relay	SRR5468114	estuary	Viruses	Uroviricota	Caudoviricetes	Caudovirales	Siphoviridae	no support	no support
freshwater_SRR5192446.contig000045024_3	freshwater_SRR5192446.contig000045024	K00558	DNMT1, dcm; DNA (cytosine-5)-methyltransferase 1 [EC:2.1.1.37]	PF00145.17	C-5 cytosine-specific DNA methylase	Amino acid metabolism	SRR5192446	WWTP	Viruses	NA	NA	NA	NA	NA	uncultured marine virus
freshwater_SRR5468101.contig000652646_6	freshwater_SRR5468101.contig000652646	K01784	galE, GALE; UDP-glucose 4-epimerase [EC:5.1.3.2]	PF01370.21	NAD dependent epimerase/dehydratase family	Carbohydrate metabolism	SRR5468101	estuary	Viruses	Uroviricota	Caudoviricetes*	Caudovirales*	no support	no support	no support
freshwater_SRR5580654.contig000687991_3	freshwater_SRR5580654.contig000687991	K21140	mec; [CysO sulfur-carrier protein]-S-L-cysteine hydrolase [EC:3.13.1.6]	PF00877.19	NlpC/P60 family	Sulfur relay	SRR5580654	estuary	Viruses	no support	no support	no support	no support	no support	no support
freshwater_SRR5579952.contig000253371_2	freshwater_SRR5579952.contig000253371	K01737	queD, ptpS, PTS; 6-pyruvoyltetrahydropterin/6-carboxytetrahydropterin synthase [EC:4.2.3.12 4.1.2.50]	PF01242.19	6-pyruvoyl tetrahydropterin synthase	Metabolism of cofactors and vitamins	SRR5579952	estuary	Viruses	Uroviricota	Caudoviricetes	Caudovirales	Myoviridae	no support	no support
freshwater_SRR5579952.contig000253371_3	freshwater_SRR5579952.contig000253371	K10026	queE; 7-carboxy-7-deazaguanine synthase [EC:4.3.99.3]			Metabolism of cofactors and vitamins	SRR5579952	estuary	Viruses	Uroviricota	Caudoviricetes	Caudovirales	Myoviridae	no support	no support
freshwater_SRR5579952.contig000253371_5	freshwater_SRR5579952.contig000253371	K01916	nadE; NAD+ synthase [EC:6.3.1.5]	PF02540.17	NAD synthase	Metabolism of cofactors and vitamins	SRR5579952	estuary	Viruses	Uroviricota	Caudoviricetes	Caudovirales	Myoviridae	no support	no support
freshwater_SRR5579952.contig000253371_6	freshwater_SRR5579952.contig000253371	K00568	ubiG; 2-polyprenyl-6-hydroxyphenyl methylase / 3-demethylubiquinone-9 3-methyltransferase [EC:2.1.1.222 2.1.1.64]	PF13847.6	Methyltransferase domain	Metabolism of cofactors and vitamins	SRR5579952	estuary	Viruses	Uroviricota	Caudoviricetes	Caudovirales	Myoviridae	no support	no support
freshwater_SRR5579952.contig000253371_7	freshwater_SRR5579952.contig000253371	K00012	UGDH, ugd; UDPglucose 6-dehydrogenase [EC:1.1.1.22]	PF03721.14	UDP-glucose/GDP-mannose dehydrogenase family, NAD binding domain	Carbohydrate metabolism	SRR5579952	estuary	Viruses	Uroviricota	Caudoviricetes	Caudovirales	Myoviridae	no support	no support
freshwater_SRR5579952.contig000253371_9	freshwater_SRR5579952.contig000253371	K01784	galE, GALE; UDP-glucose 4-epimerase [EC:5.1.3.2]	PF01370.21	NAD dependent epimerase/dehydratase family	Carbohydrate metabolism	SRR5579952	estuary	Viruses	Uroviricota	Caudoviricetes	Caudovirales	Myoviridae	no support	no support
freshwater_SRR5468101.contig000105888_1	freshwater_SRR5468101.contig000105888	K13057	treT; trehalose synthase [EC:2.4.1.245]			Carbohydrate metabolism	SRR5468101	estuary	Viruses	Uroviricota	Caudoviricetes	Caudovirales	NA	NA	uncultured Caudovirales phage
freshwater_SRR5468101.contig000105888_5	freshwater_SRR5468101.contig000105888	K01784	galE, GALE; UDP-glucose 4-epimerase [EC:5.1.3.2]	PF01370.21	NAD dependent epimerase/dehydratase family	Carbohydrate metabolism	SRR5468101	estuary	Viruses	Uroviricota	Caudoviricetes	Caudovirales	NA	NA	uncultured Caudovirales phage
freshwater_SRR5468101.contig000105888_7	freshwater_SRR5468101.contig000105888	K01784	galE, GALE; UDP-glucose 4-epimerase [EC:5.1.3.2]	PF01370.21	NAD dependent epimerase/dehydratase family	Carbohydrate metabolism	SRR5468101	estuary	Viruses	Uroviricota	Caudoviricetes	Caudovirales	NA	NA	uncultured Caudovirales phage
freshwater_SRR5580653.contig001636542_3	freshwater_SRR5580653.contig001636542	K01784	galE, GALE; UDP-glucose 4-epimerase [EC:5.1.3.2]	PF01370.21	NAD dependent epimerase/dehydratase family	Carbohydrate metabolism	SRR5580653	estuary	Viruses	no support	no support	no support	no support	no support	no support
freshwater_SRR5580653.contig001636542_4	freshwater_SRR5580653.contig001636542	K02473	wbpP; UDP-N-acetylglucosamine 4-epimerase [EC:5.1.3.7]			Carbohydrate metabolism	SRR5580653	estuary	Viruses	no support	no support	no support	no support	no support	no support
freshwater_SRR5468113.contig000554863_3	freshwater_SRR5468113.contig000554863	K00558	DNMT1, dcm; DNA (cytosine-5)-methyltransferase 1 [EC:2.1.1.37]	PF00145.17	C-5 cytosine-specific DNA methylase	Amino acid metabolism	SRR5468113	estuary	no support	no support	no support	no support	no support	no support	no support
freshwater_SRR5579952.contig000254067_1	freshwater_SRR5579952.contig000254067	K00558	DNMT1, dcm; DNA (cytosine-5)-methyltransferase 1 [EC:2.1.1.37]	PF00145.17	C-5 cytosine-specific DNA methylase	Amino acid metabolism	SRR5579952	estuary	Viruses	Uroviricota	Caudoviricetes	Caudovirales	Siphoviridae	NA	uncultured Mediterranean phage uvMED
freshwater_SRR2147000.contig000006619_2	freshwater_SRR2147000.contig000006619	K00558	DNMT1, dcm; DNA (cytosine-5)-methyltransferase 1 [EC:2.1.1.37]	PF00145.17	C-5 cytosine-specific DNA methylase	Amino acid metabolism	SRR2147000	lake	Viruses	Uroviricota	Caudoviricetes	Caudovirales	NA	NA	uncultured Caudovirales phage
freshwater_SRR5456989.contig000363090_3	freshwater_SRR5456989.contig000363090	K00012	UGDH, ugd; UDPglucose 6-dehydrogenase [EC:1.1.1.22]	PF00984.19	UDP-glucose/GDP-mannose dehydrogenase family, central domain	Carbohydrate metabolism	SRR5456989	estuary	Viruses	NA	NA	NA	NA	NA	uncultured Mediterranean phage
freshwater_SRR5192448.contig000010238_5	freshwater_SRR5192448.contig000010238	K00558	DNMT1, dcm; DNA (cytosine-5)-methyltransferase 1 [EC:2.1.1.37]	PF00145.17	C-5 cytosine-specific DNA methylase	Amino acid metabolism	SRR5192448	WWTP	Viruses	Uroviricota	Caudoviricetes	Caudovirales	NA	NA	uncultured Caudovirales phage
freshwater_SRR5580654.contig000289307_5	freshwater_SRR5580654.contig000289307	K23144	K23144; UDP-N-acetylglucosamine diphosphorylase / glucose-1-phosphate thymidylyltransferase / UDP-N-acetylgalactosamine diphosphorylase / glucosamine-1-phosphate N-acetyltransferase / galactosamine-1-phosphate N-acetyltransferase [EC:2.7.7.23 2.7.7.24 2.7.7.83 2.3.1.157 2.3.1.276]			Metabolism of terpenoids and polyketides	SRR5580654	estuary	Viruses	no support	no support	no support	no support	no support	no support
freshwater_SRR5580654.contig000779930_4	freshwater_SRR5580654.contig000779930	K00558	DNMT1, dcm; DNA (cytosine-5)-methyltransferase 1 [EC:2.1.1.37]	PF00145.17	C-5 cytosine-specific DNA methylase	Amino acid metabolism	SRR5580654	estuary	no support	no support	no support	no support	no support	no support	no support
freshwater_SRR5579952.contig000964303_40	freshwater_SRR5579952.contig000964303	K01784	galE, GALE; UDP-glucose 4-epimerase [EC:5.1.3.2]	PF16363.5	GDP-mannose 4,6 dehydratase	Carbohydrate metabolism	SRR5579952	estuary	Viruses	Uroviricota	Caudoviricetes	Caudovirales	NA	NA	uncultured Caudovirales phage
freshwater_SRR5579952.contig000964303_59	freshwater_SRR5579952.contig000964303	K01710	E4.2.1.46, rfbB, rffG; dTDP-glucose 4,6-dehydratase [EC:4.2.1.46]	PF01370.21	NAD dependent epimerase/dehydratase family	Metabolism of terpenoids and polyketides	SRR5579952	estuary	Viruses	Uroviricota	Caudoviricetes	Caudovirales	NA	NA	uncultured Caudovirales phage
freshwater_SRR5579952.contig000964303_60	freshwater_SRR5579952.contig000964303	K00737	MGAT3; beta-1,4-mannosyl-glycoprotein beta-1,4-N-acetylglucosaminyltransferase [EC:2.4.1.144]	PF04724.13	Glycosyltransferase family 17	Glycan biosynthesis and metabolism	SRR5579952	estuary	Viruses	Uroviricota	Caudoviricetes	Caudovirales	NA	NA	uncultured Caudovirales phage
freshwater_SRR5579952.contig000964303_64	freshwater_SRR5579952.contig000964303	K00067	rfbD, rmlD; dTDP-4-dehydrorhamnose reductase [EC:1.1.1.133]	PF04321.17	RmlD substrate binding domain	Metabolism of terpenoids and polyketides	SRR5579952	estuary	Viruses	Uroviricota	Caudoviricetes	Caudovirales	NA	NA	uncultured Caudovirales phage
freshwater_SRR5579952.contig000964303_65	freshwater_SRR5579952.contig000964303	K01710	E4.2.1.46, rfbB, rffG; dTDP-glucose 4,6-dehydratase [EC:4.2.1.46]	PF01370.21	NAD dependent epimerase/dehydratase family	Metabolism of terpenoids and polyketides	SRR5579952	estuary	Viruses	Uroviricota	Caudoviricetes	Caudovirales	NA	NA	uncultured Caudovirales phage
freshwater_SRR5579952.contig000964303_66	freshwater_SRR5579952.contig000964303	K01790	rfbC, rmlC; dTDP-4-dehydrorhamnose 3,5-epimerase [EC:5.1.3.13]	PF00908.17	dTDP-4-dehydrorhamnose 3,5-epimerase	Metabolism of terpenoids and polyketides	SRR5579952	estuary	Viruses	Uroviricota	Caudoviricetes	Caudovirales	NA	NA	uncultured Caudovirales phage
freshwater_SRR5579952.contig000964303_67	freshwater_SRR5579952.contig000964303	K12452	ascC, ddhC, rfbH; CDP-4-dehydro-6-deoxyglucose reductase, E1 [EC:1.17.1.1]	PF01041.17	DegT/DnrJ/EryC1/StrS aminotransferase family	Carbohydrate metabolism	SRR5579952	estuary	Viruses	Uroviricota	Caudoviricetes	Caudovirales	NA	NA	uncultured Caudovirales phage
freshwater_SRR5580653.contig000149229_1	freshwater_SRR5580653.contig000149229	K01795	algG; mannuronan 5-epimerase [EC:5.1.3.37]	PF13229.6	Right handed beta helix region	Carbohydrate metabolism	SRR5580653	estuary	Viruses	Uroviricota	Caudoviricetes*	Caudovirales*	no support	no support	no support
freshwater_SRR5468113.contig000608662_1	freshwater_SRR5468113.contig000608662	K00558	DNMT1, dcm; DNA (cytosine-5)-methyltransferase 1 [EC:2.1.1.37]	PF00145.17	C-5 cytosine-specific DNA methylase	Amino acid metabolism	SRR5468113	estuary	Viruses	Uroviricota	Caudoviricetes	Caudovirales	NA	NA	uncultured Caudovirales phage
freshwater_SRR5580653.contig000435780_4	freshwater_SRR5580653.contig000435780	K00558	DNMT1, dcm; DNA (cytosine-5)-methyltransferase 1 [EC:2.1.1.37]	PF00145.17	C-5 cytosine-specific DNA methylase	Amino acid metabolism	SRR5580653	estuary	Viruses	Uroviricota	Caudoviricetes	Caudovirales	NA	NA	uncultured Caudovirales phage
freshwater_SRR5468114.contig000563136_13	freshwater_SRR5468114.contig000563136	K00033	PGD, gnd, gntZ; 6-phosphogluconate dehydrogenase [EC:1.1.1.44 1.1.1.343]	PF03446.15	NAD binding domain of 6-phosphogluconate dehydrogenase	Carbohydrate metabolism	SRR5468114	estuary	Viruses	Uroviricota	Caudoviricetes*	Caudovirales*	no support	no support	no support
freshwater_SRR5468114.contig000563136_14	freshwater_SRR5468114.contig000563136	K00036	G6PD, zwf; glucose-6-phosphate 1-dehydrogenase [EC:1.1.1.49 1.1.1.363]	PF02781.16	Glucose-6-phosphate dehydrogenase, C-terminal domain	Carbohydrate metabolism	SRR5468114	estuary	Viruses	Uroviricota	Caudoviricetes*	Caudovirales*	no support	no support	no support
freshwater_SRR5468114.contig000563136_21	freshwater_SRR5468114.contig000563136	K16011	algA, xanB, rfbA, wbpW, pslB; mannose-1-phosphate guanylyltransferase / mannose-6-phosphate isomerase [EC:2.7.7.13 5.3.1.8]	PF01050.18	Mannose-6-phosphate isomerase	Carbohydrate metabolism	SRR5468114	estuary	Viruses	Uroviricota	Caudoviricetes*	Caudovirales*	no support	no support	no support
freshwater_SRR5468114.contig000563136_22	freshwater_SRR5468114.contig000563136	K01784	galE, GALE; UDP-glucose 4-epimerase [EC:5.1.3.2]	PF01370.21	NAD dependent epimerase/dehydratase family	Carbohydrate metabolism	SRR5468114	estuary	Viruses	Uroviricota	Caudoviricetes*	Caudovirales*	no support	no support	no support
freshwater_SRR5468114.contig000563136_23	freshwater_SRR5468114.contig000563136	K01916	nadE; NAD+ synthase [EC:6.3.1.5]	PF02540.17	NAD synthase	Metabolism of cofactors and vitamins	SRR5468114	estuary	Viruses	Uroviricota	Caudoviricetes*	Caudovirales*	no support	no support	no support
freshwater_SRR5468114.contig000563136_24	freshwater_SRR5468114.contig000563136	K00012	UGDH, ugd; UDPglucose 6-dehydrogenase [EC:1.1.1.22]	PF00984.19	UDP-glucose/GDP-mannose dehydrogenase family, central domain	Carbohydrate metabolism	SRR5468114	estuary	Viruses	Uroviricota	Caudoviricetes*	Caudovirales*	no support	no support	no support
freshwater_SRR5456989.contig000819948_8	freshwater_SRR5456989.contig000819948	K00390	cysH; phosphoadenosine phosphosulfate reductase [EC:1.8.4.8 1.8.4.10]			Energy metabolism	SRR5456989	estuary	Viruses	Uroviricota	Caudoviricetes*	Caudovirales*	no support	no support	no support
freshwater_SRR5456989.contig000819948_36	freshwater_SRR5456989.contig000819948	K01728	pel; pectate lyase [EC:4.2.2.2]			Carbohydrate metabolism	SRR5456989	estuary	Viruses	Uroviricota	Caudoviricetes*	Caudovirales*	no support	no support	no support
freshwater_SRR5580654.contig000351829_1	freshwater_SRR5580654.contig000351829	K01711	gmd, GMDS; GDPmannose 4,6-dehydratase [EC:4.2.1.47]	PF16363.5	GDP-mannose 4,6 dehydratase	Carbohydrate metabolism	SRR5580654	estuary	Viruses	Uroviricota	Caudoviricetes*	Caudovirales*	no support	no support	no support
freshwater_SRR5468114.contig000215836_17	freshwater_SRR5468114.contig000215836	K06920	queC; 7-cyano-7-deazaguanine synthase [EC:6.3.4.20]	PF06508.13	Queuosine biosynthesis protein QueC	Metabolism of cofactors and vitamins	SRR5468114	estuary	Viruses	Uroviricota	Caudoviricetes*	Caudovirales*	no support	no support	no support
freshwater_SRR5468114.contig000215836_19	freshwater_SRR5468114.contig000215836	K06879	queF; 7-cyano-7-deazaguanine reductase [EC:1.7.1.13]	PF14489.6	QueF-like protein	Metabolism of cofactors and vitamins	SRR5468114	estuary	Viruses	Uroviricota	Caudoviricetes*	Caudovirales*	no support	no support	no support
freshwater_SRR5579952.contig000099583_6	freshwater_SRR5579952.contig000099583	K00528	fpr; ferredoxin/flavodoxin---NADP+ reductase [EC:1.18.1.2 1.19.1.1]			Metabolism of cofactors and vitamins	SRR5579952	estuary	Viruses	Uroviricota	Caudoviricetes	Caudovirales	Siphoviridae	NA	uncultured Mediterranean phage uvMED
freshwater_SRR5579952.contig000175921_4	freshwater_SRR5579952.contig000175921	K03275	waaO, rfaI; UDP-glucose:(glucosyl)LPS alpha-1,3-glucosyltransferase [EC:2.4.1.-]	PF01501.20	Glycosyl transferase family 8	Glycan biosynthesis and metabolism	SRR5579952	estuary	Viruses	Uroviricota	Caudoviricetes	Caudovirales	Siphoviridae	no support	no support
freshwater_SRR5468113.contig000481478_9	freshwater_SRR5468113.contig000481478	K09882	cobS; cobaltochelatase CobS [EC:6.6.1.2]	PF07728.14	AAA domain (dynein-related subfamily)	Metabolism of cofactors and vitamins	SRR5468113	estuary	Viruses	Uroviricota	Caudoviricetes	Caudovirales	Myoviridae	no support	no support
freshwater_SRR5468114.contig000305964_1	freshwater_SRR5468114.contig000305964	K01495	GCH1, folE; GTP cyclohydrolase IA [EC:3.5.4.16]	PF01227.22	GTP cyclohydrolase I	Metabolism of cofactors and vitamins	SRR5468114	estuary	Viruses	Uroviricota	Caudoviricetes*	Caudovirales*	no support	no support	no support
freshwater_SRR5468114.contig000305964_2	freshwater_SRR5468114.contig000305964	K06920	queC; 7-cyano-7-deazaguanine synthase [EC:6.3.4.20]	PF06508.13	Queuosine biosynthesis protein QueC	Metabolism of cofactors and vitamins	SRR5468114	estuary	Viruses	Uroviricota	Caudoviricetes*	Caudovirales*	no support	no support	no support
freshwater_SRR5579952.contig000038511_3	freshwater_SRR5579952.contig000038511	K01784	galE, GALE; UDP-glucose 4-epimerase [EC:5.1.3.2]	PF01370.21	NAD dependent epimerase/dehydratase family	Carbohydrate metabolism	SRR5579952	estuary	Viruses	Uroviricota	Caudoviricetes*	Caudovirales*	no support	no support	no support
freshwater_SRR5579952.contig000038511_12	freshwater_SRR5579952.contig000038511	K02377	TSTA3, fcl; GDP-L-fucose synthase [EC:1.1.1.271]	PF01370.21	NAD dependent epimerase/dehydratase family	Carbohydrate metabolism	SRR5579952	estuary	Viruses	Uroviricota	Caudoviricetes*	Caudovirales*	no support	no support	no support
freshwater_SRR5468101.contig000633044_3	freshwater_SRR5468101.contig000633044	K00558	DNMT1, dcm; DNA (cytosine-5)-methyltransferase 1 [EC:2.1.1.37]	PF00145.17	C-5 cytosine-specific DNA methylase	Amino acid metabolism	SRR5468101	estuary	no support	no support	no support	no support	no support	no support	no support
freshwater_SRR5579952.contig001002832_1	freshwater_SRR5579952.contig001002832	K00952	nadM; nicotinamide-nucleotide adenylyltransferase [EC:2.7.7.1]			Metabolism of cofactors and vitamins	SRR5579952	estuary	Viruses	Uroviricota	Caudoviricetes*	Caudovirales*	no support	no support	no support
freshwater_SRR5468116.contig000708023_1	freshwater_SRR5468116.contig000708023	K00472	P4HA; prolyl 4-hydroxylase [EC:1.14.11.2]			Amino acid metabolism	SRR5468116	estuary	Viruses	NA	NA	NA	NA	NA	Prokaryotic dsDNA virus sp.
freshwater_SRR5468101.contig000456128_2	freshwater_SRR5468101.contig000456128	K01640	E4.1.3.4, HMGCL, hmgL; hydroxymethylglutaryl-CoA lyase [EC:4.1.3.4]	PF00682.19	HMGL-like	Carbohydrate metabolism	SRR5468101	estuary	Viruses	NA	NA	NA	NA	NA	Prokaryotic dsDNA virus sp.
freshwater_SRR5580654.contig000034895_4	freshwater_SRR5580654.contig000034895	K00558	DNMT1, dcm; DNA (cytosine-5)-methyltransferase 1 [EC:2.1.1.37]	PF00145.17	C-5 cytosine-specific DNA methylase	Amino acid metabolism	SRR5580654	estuary	Viruses	Uroviricota	Caudoviricetes	Caudovirales	NA	NA	uncultured Caudovirales phage
freshwater_SRR5468101.contig000511188_3	freshwater_SRR5468101.contig000511188	K00613	GATM; glycine amidinotransferase [EC:2.1.4.1]			Amino acid metabolism	SRR5468101	estuary	Viruses	Uroviricota	Caudoviricetes	Caudovirales	NA	NA	uncultured Caudovirales phage
freshwater_SRR5468115.contig000236533_6	freshwater_SRR5468115.contig000236533	K01495	GCH1, folE; GTP cyclohydrolase IA [EC:3.5.4.16]	PF01227.22	GTP cyclohydrolase I	Metabolism of cofactors and vitamins	SRR5468115	estuary	Viruses	Uroviricota	Caudoviricetes	Caudovirales	NA	NA	uncultured Caudovirales phage
freshwater_SRR5468115.contig000236533_18	freshwater_SRR5468115.contig000236533	K10026	queE; 7-carboxy-7-deazaguanine synthase [EC:4.3.99.3]			Metabolism of cofactors and vitamins	SRR5468115	estuary	Viruses	Uroviricota	Caudoviricetes	Caudovirales	NA	NA	uncultured Caudovirales phage
freshwater_SRR5468115.contig000236533_19	freshwater_SRR5468115.contig000236533	K00789	metK; S-adenosylmethionine synthetase [EC:2.5.1.6]	PF02773.16	S-adenosylmethionine synthetase, C-terminal domain	Amino acid metabolism	SRR5468115	estuary	Viruses	Uroviricota	Caudoviricetes	Caudovirales	NA	NA	uncultured Caudovirales phage
freshwater_SRR5714877.contig000397380_1	freshwater_SRR5714877.contig000397380	K01784	galE, GALE; UDP-glucose 4-epimerase [EC:5.1.3.2]	PF01370.21	NAD dependent epimerase/dehydratase family	Carbohydrate metabolism	SRR5714877	estuary	Viruses	no support	no support	no support	no support	no support	no support
freshwater_SRR5580653.contig000098492_3	freshwater_SRR5580653.contig000098492	K11175	purN; phosphoribosylglycinamide formyltransferase 1 [EC:2.1.2.2]			Nucleotide metabolism	SRR5580653	estuary	Viruses	NA	NA	NA	NA	NA	uncultured virus
freshwater_SRR5580653.contig000098492_5	freshwater_SRR5580653.contig000098492	K06879	queF; 7-cyano-7-deazaguanine reductase [EC:1.7.1.13]	PF14819.6	Nitrile reductase, 7-cyano-7-deazaguanine-reductase N-term	Metabolism of cofactors and vitamins	SRR5580653	estuary	Viruses	NA	NA	NA	NA	NA	uncultured virus
freshwater_SRR5580653.contig000098492_21	freshwater_SRR5580653.contig000098492	K01243	mtnN, mtn, pfs; adenosylhomocysteine nucleosidase [EC:3.2.2.9]	PF01048.20	Phosphorylase superfamily	Amino acid metabolism	SRR5580653	estuary	Viruses	NA	NA	NA	NA	NA	uncultured virus
freshwater_SRR5580653.contig000098492_22	freshwater_SRR5580653.contig000098492	K00789	metK; S-adenosylmethionine synthetase [EC:2.5.1.6]	PF02773.16	S-adenosylmethionine synthetase, C-terminal domain	Amino acid metabolism	SRR5580653	estuary	Viruses	NA	NA	NA	NA	NA	uncultured virus
freshwater_SRR5468101.contig000623986_1	freshwater_SRR5468101.contig000623986	K14940	cofF; gamma-F420-2:alpha-L-glutamate ligase [EC:6.3.2.32]	PF08443.11	RimK-like ATP-grasp domain	Energy metabolism	SRR5468101	estuary	Viruses	Uroviricota	Caudoviricetes	Caudovirales	Myoviridae	no support	no support
freshwater_SRR5468101.contig000623986_5	freshwater_SRR5468101.contig000623986	K02706	psbD; photosystem II P680 reaction center D2 protein [EC:1.10.3.9]			Energy metabolism	SRR5468101	estuary	Viruses	Uroviricota	Caudoviricetes	Caudovirales	Myoviridae	no support	no support
freshwater_SRR5456989.contig000802204_1	freshwater_SRR5456989.contig000802204	K01953	asnB, ASNS; asparagine synthase (glutamine-hydrolysing) [EC:6.3.5.4]	PF00733.21	Asparagine synthase	Amino acid metabolism	SRR5456989	estuary	Viruses	NA	NA	NA	NA	NA	Prokaryotic dsDNA virus sp.
freshwater_SRR5192448.contig000089039_1	freshwater_SRR5192448.contig000089039	K00558	DNMT1, dcm; DNA (cytosine-5)-methyltransferase 1 [EC:2.1.1.37]	PF00145.17	C-5 cytosine-specific DNA methylase	Amino acid metabolism	SRR5192448	WWTP	Viruses	Uroviricota	Caudoviricetes*	Caudovirales*	no support	no support	no support
freshwater_SRR5579952.contig000350026_3	freshwater_SRR5579952.contig000350026	K21029	moeB; molybdopterin-synthase adenylyltransferase [EC:2.7.7.80]	PF00899.21	ThiF family	Sulfur relay	SRR5579952	estuary	Viruses	NA	NA	NA	NA	NA	Prokaryotic dsDNA virus sp.
freshwater_SRR5456989.contig000325128_4	freshwater_SRR5456989.contig000325128	K01737	queD, ptpS, PTS; 6-pyruvoyltetrahydropterin/6-carboxytetrahydropterin synthase [EC:4.2.3.12 4.1.2.50]	PF01242.19	6-pyruvoyl tetrahydropterin synthase	Metabolism of cofactors and vitamins	SRR5456989	estuary	Viruses	Uroviricota	Caudoviricetes	Caudovirales	NA	NA	uncultured Caudovirales phage
freshwater_SRR5579952.contig000694063_2	freshwater_SRR5579952.contig000694063	K09882	cobS; cobaltochelatase CobS [EC:6.6.1.2]	PF07728.14	AAA domain (dynein-related subfamily)	Metabolism of cofactors and vitamins	SRR5579952	estuary	Viruses	Uroviricota	Caudoviricetes	Caudovirales	Myoviridae	NA	Pelagibacter phage Mosig EXVC030M
freshwater_SRR5468116.contig000375837_3	freshwater_SRR5468116.contig000375837	K00287	DHFR, folA; dihydrofolate reductase [EC:1.5.1.3]	PF00186.19	Dihydrofolate reductase	Metabolism of cofactors and vitamins	SRR5468116	estuary	Viruses	Uroviricota	Caudoviricetes	Caudovirales	NA	NA	uncultured Caudovirales phage
freshwater_SRR5468116.contig000905961_1	freshwater_SRR5468116.contig000905961	K16011	algA, xanB, rfbA, wbpW, pslB; mannose-1-phosphate guanylyltransferase / mannose-6-phosphate isomerase [EC:2.7.7.13 5.3.1.8]	PF01050.18	Mannose-6-phosphate isomerase	Carbohydrate metabolism	SRR5468116	estuary	Viruses	Uroviricota	Caudoviricetes*	Caudovirales*	no support	no support	no support
freshwater_SRR5192447.contig000064880_1	freshwater_SRR5192447.contig000064880	K00558	DNMT1, dcm; DNA (cytosine-5)-methyltransferase 1 [EC:2.1.1.37]	PF00145.17	C-5 cytosine-specific DNA methylase	Amino acid metabolism	SRR5192447	WWTP	Viruses	no support	no support	no support	no support	no support	no support
freshwater_SRR5456989.contig000367823_fragment_1_21	freshwater_SRR5456989.contig000367823_fragment_1	K16011	algA, xanB, rfbA, wbpW, pslB; mannose-1-phosphate guanylyltransferase / mannose-6-phosphate isomerase [EC:2.7.7.13 5.3.1.8]			Carbohydrate metabolism	SRR5456989	estuary	Viruses	NA	NA	NA	NA	NA	Prokaryotic dsDNA virus sp.
freshwater_SRR5456989.contig000367823_fragment_1_22	freshwater_SRR5456989.contig000367823_fragment_1	K23144	K23144; UDP-N-acetylglucosamine diphosphorylase / glucose-1-phosphate thymidylyltransferase / UDP-N-acetylgalactosamine diphosphorylase / glucosamine-1-phosphate N-acetyltransferase / galactosamine-1-phosphate N-acetyltransferase [EC:2.7.7.23 2.7.7.24 2.7.7.83 2.3.1.157 2.3.1.276]			Metabolism of terpenoids and polyketides	SRR5456989	estuary	Viruses	NA	NA	NA	NA	NA	Prokaryotic dsDNA virus sp.
freshwater_SRR5580653.contig000744002_fragment_1_44	freshwater_SRR5580653.contig000744002_fragment_1	K10026	queE; 7-carboxy-7-deazaguanine synthase [EC:4.3.99.3]	PF13394.6	4Fe-4S single cluster domain	Metabolism of cofactors and vitamins	SRR5580653	estuary	Viruses	Uroviricota	Caudoviricetes	Caudovirales	NA	NA	uncultured Caudovirales phage
freshwater_SRR5580653.contig000744002_fragment_1_48	freshwater_SRR5580653.contig000744002_fragment_1	K01737	queD, ptpS, PTS; 6-pyruvoyltetrahydropterin/6-carboxytetrahydropterin synthase [EC:4.2.3.12 4.1.2.50]	PF01242.19	6-pyruvoyl tetrahydropterin synthase	Metabolism of cofactors and vitamins	SRR5580653	estuary	Viruses	Uroviricota	Caudoviricetes	Caudovirales	NA	NA	uncultured Caudovirales phage
freshwater_SRR5580653.contig000744002_fragment_1_52	freshwater_SRR5580653.contig000744002_fragment_1	K01495	GCH1, folE; GTP cyclohydrolase IA [EC:3.5.4.16]	PF01227.22	GTP cyclohydrolase I	Metabolism of cofactors and vitamins	SRR5580653	estuary	Viruses	Uroviricota	Caudoviricetes	Caudovirales	NA	NA	uncultured Caudovirales phage
freshwater_SRR5468114.contig000112137_22	freshwater_SRR5468114.contig000112137	K00012	UGDH, ugd; UDPglucose 6-dehydrogenase [EC:1.1.1.22]	PF00984.19	UDP-glucose/GDP-mannose dehydrogenase family, central domain	Carbohydrate metabolism	SRR5468114	estuary	Viruses	Uroviricota	Caudoviricetes*	Caudovirales*	no support	no support	no support
freshwater_SRR5468114.contig000112137_23	freshwater_SRR5468114.contig000112137	K08679	E5.1.3.6; UDP-glucuronate 4-epimerase [EC:5.1.3.6]	PF01370.21	NAD dependent epimerase/dehydratase family	Carbohydrate metabolism	SRR5468114	estuary	Viruses	Uroviricota	Caudoviricetes*	Caudovirales*	no support	no support	no support
freshwater_SRR5580654.contig000313801_1	freshwater_SRR5580654.contig000313801	K02377	TSTA3, fcl; GDP-L-fucose synthase [EC:1.1.1.271]	PF01370.21	NAD dependent epimerase/dehydratase family	Carbohydrate metabolism	SRR5580654	estuary	Viruses	no support	no support	no support	no support	no support	no support
freshwater_SRR5580654.contig000313801_2	freshwater_SRR5580654.contig000313801	K01711	gmd, GMDS; GDPmannose 4,6-dehydratase [EC:4.2.1.47]	PF16363.5	GDP-mannose 4,6 dehydratase	Carbohydrate metabolism	SRR5580654	estuary	Viruses	no support	no support	no support	no support	no support	no support
freshwater_SRR5468114.contig000185131_4	freshwater_SRR5468114.contig000185131	K00558	DNMT1, dcm; DNA (cytosine-5)-methyltransferase 1 [EC:2.1.1.37]	PF00145.17	C-5 cytosine-specific DNA methylase	Amino acid metabolism	SRR5468114	estuary	Viruses	Uroviricota	Caudoviricetes	Caudovirales	Myoviridae	no support	no support
freshwater_SRR5468113.contig000715901_3	freshwater_SRR5468113.contig000715901	K00390	cysH; phosphoadenosine phosphosulfate reductase [EC:1.8.4.8 1.8.4.10]	PF11922.8	Domain of unknown function (DUF3440)	Energy metabolism	SRR5468113	estuary	no support	no support	no support	no support	no support	no support	no support
freshwater_SRR5468101.contig000331057_4	freshwater_SRR5468101.contig000331057	K01784	galE, GALE; UDP-glucose 4-epimerase [EC:5.1.3.2]	PF01370.21	NAD dependent epimerase/dehydratase family	Carbohydrate metabolism	SRR5468101	estuary	Viruses	Uroviricota	Caudoviricetes	Caudovirales	NA	NA	uncultured Caudovirales phage
freshwater_SRR5468101.contig000426702_4	freshwater_SRR5468101.contig000426702	K16011	algA, xanB, rfbA, wbpW, pslB; mannose-1-phosphate guanylyltransferase / mannose-6-phosphate isomerase [EC:2.7.7.13 5.3.1.8]	PF01050.18	Mannose-6-phosphate isomerase	Carbohydrate metabolism	SRR5468101	estuary	Viruses	Uroviricota	Caudoviricetes*	Caudovirales*	no support	no support	no support
freshwater_SRR5468101.contig000426702_5	freshwater_SRR5468101.contig000426702	K01495	GCH1, folE; GTP cyclohydrolase IA [EC:3.5.4.16]	PF01227.22	GTP cyclohydrolase I	Metabolism of cofactors and vitamins	SRR5468101	estuary	Viruses	Uroviricota	Caudoviricetes*	Caudovirales*	no support	no support	no support
freshwater_SRR5468113.contig000843953_9	freshwater_SRR5468113.contig000843953	K01710	E4.2.1.46, rfbB, rffG; dTDP-glucose 4,6-dehydratase [EC:4.2.1.46]	PF01370.21	NAD dependent epimerase/dehydratase family	Metabolism of terpenoids and polyketides	SRR5468113	estuary	Viruses	Uroviricota	Caudoviricetes	Caudovirales	NA	NA	uncultured Caudovirales phage
freshwater_SRR5468113.contig000843953_10	freshwater_SRR5468113.contig000843953	K00012	UGDH, ugd; UDPglucose 6-dehydrogenase [EC:1.1.1.22]	PF00984.19	UDP-glucose/GDP-mannose dehydrogenase family, central domain	Carbohydrate metabolism	SRR5468113	estuary	Viruses	Uroviricota	Caudoviricetes	Caudovirales	NA	NA	uncultured Caudovirales phage
freshwater_SRR5580653.contig000677900_6	freshwater_SRR5580653.contig000677900	K00390	cysH; phosphoadenosine phosphosulfate reductase [EC:1.8.4.8 1.8.4.10]	PF18760.1	ADP-Ribosyltransferase in polyvalent proteins	Energy metabolism	SRR5580653	estuary	no support	no support	no support	no support	no support	no support	no support
freshwater_SRR5468101.contig000650478_2	freshwater_SRR5468101.contig000650478	K00390	cysH; phosphoadenosine phosphosulfate reductase [EC:1.8.4.8 1.8.4.10]	PF11922.8	Domain of unknown function (DUF3440)	Energy metabolism	SRR5468101	estuary	Viruses	NA	NA	NA	NA	NA	Prokaryotic dsDNA virus sp.
freshwater_SRR5580654.contig000389248_3	freshwater_SRR5580654.contig000389248	K00558	DNMT1, dcm; DNA (cytosine-5)-methyltransferase 1 [EC:2.1.1.37]	PF00145.17	C-5 cytosine-specific DNA methylase	Amino acid metabolism	SRR5580654	estuary	Viruses	NA	NA	NA	NA	NA	Prokaryotic dsDNA virus sp.
freshwater_SRR5714877.contig000232120_5	freshwater_SRR5714877.contig000232120	K00472	P4HA; prolyl 4-hydroxylase [EC:1.14.11.2]	PF13640.6	2OG-Fe(II) oxygenase superfamily	Amino acid metabolism	SRR5714877	estuary	Viruses	no support	no support	no support	no support	no support	no support
freshwater_SRR5468114.contig000718559_4	freshwater_SRR5468114.contig000718559	K09474	phoN; acid phosphatase (class A) [EC:3.1.3.2]	PF01569.21	PAP2 superfamily	Metabolism of cofactors and vitamins	SRR5468114	estuary	Viruses	no support	no support	no support	no support	no support	no support
freshwater_SRR5468114.contig000428664_26	freshwater_SRR5468114.contig000428664	K21029	moeB; molybdopterin-synthase adenylyltransferase [EC:2.7.7.80]	PF00899.21	ThiF family	Sulfur relay	SRR5468114	estuary	Viruses	NA	NA	NA	NA	NA	Prokaryotic dsDNA virus sp.
freshwater_SRR5468115.contig000128036_11	freshwater_SRR5468115.contig000128036	K08679	E5.1.3.6; UDP-glucuronate 4-epimerase [EC:5.1.3.6]	PF01370.21	NAD dependent epimerase/dehydratase family	Carbohydrate metabolism	SRR5468115	estuary	Viruses	Uroviricota	Caudoviricetes*	Caudovirales*	no support	no support	no support
freshwater_SRR5468115.contig000128036_12	freshwater_SRR5468115.contig000128036	K00012	UGDH, ugd; UDPglucose 6-dehydrogenase [EC:1.1.1.22]	PF00984.19	UDP-glucose/GDP-mannose dehydrogenase family, central domain	Carbohydrate metabolism	SRR5468115	estuary	Viruses	Uroviricota	Caudoviricetes*	Caudovirales*	no support	no support	no support
freshwater_SRR5468114.contig000306097_2	freshwater_SRR5468114.contig000306097	K21140	mec; [CysO sulfur-carrier protein]-S-L-cysteine hydrolase [EC:3.13.1.6]	PF00877.19	NlpC/P60 family	Sulfur relay	SRR5468114	estuary	Viruses	Uroviricota	Caudoviricetes*	Caudovirales*	no support	no support	no support
freshwater_SRR5468114.contig000552771_5	freshwater_SRR5468114.contig000552771	K09882	cobS; cobaltochelatase CobS [EC:6.6.1.2]			Metabolism of cofactors and vitamins	SRR5468114	estuary	Viruses	NA	NA	NA	NA	NA	Prokaryotic dsDNA virus sp.
freshwater_SRR5580653.contig000986789_3	freshwater_SRR5580653.contig000986789	K00568	ubiG; 2-polyprenyl-6-hydroxyphenyl methylase / 3-demethylubiquinone-9 3-methyltransferase [EC:2.1.1.222 2.1.1.64]	PF13489.6	Methyltransferase domain	Metabolism of cofactors and vitamins	SRR5580653	estuary	Viruses	Uroviricota	Caudoviricetes	Caudovirales	Siphoviridae	Timquatrovirus	no support
freshwater_SRR5714877.contig000698773_9	freshwater_SRR5714877.contig000698773	K00558	DNMT1, dcm; DNA (cytosine-5)-methyltransferase 1 [EC:2.1.1.37]	PF00145.17	C-5 cytosine-specific DNA methylase	Amino acid metabolism	SRR5714877	estuary	Viruses	Uroviricota	Caudoviricetes*	Caudovirales*	no support	no support	no support
freshwater_SRR5579952.contig000759692_12	freshwater_SRR5579952.contig000759692	K00558	DNMT1, dcm; DNA (cytosine-5)-methyltransferase 1 [EC:2.1.1.37]	PF00145.17	C-5 cytosine-specific DNA methylase	Amino acid metabolism	SRR5579952	estuary	Viruses	Uroviricota	Caudoviricetes	Caudovirales	Siphoviridae	NA	uncultured Mediterranean phage uvMED
freshwater_SRR5580654.contig000012827_4	freshwater_SRR5580654.contig000012827	K01953	asnB, ASNS; asparagine synthase (glutamine-hydrolysing) [EC:6.3.5.4]			Amino acid metabolism	SRR5580654	estuary	Viruses	Uroviricota	Caudoviricetes	Caudovirales	NA	NA	uncultured Caudovirales phage
freshwater_SRR5468101.contig000085406_9	freshwater_SRR5468101.contig000085406	K16011	algA, xanB, rfbA, wbpW, pslB; mannose-1-phosphate guanylyltransferase / mannose-6-phosphate isomerase [EC:2.7.7.13 5.3.1.8]			Carbohydrate metabolism	SRR5468101	estuary	Viruses	no support	no support	no support	no support	no support	no support
freshwater_SRR5468115.contig000274856_8	freshwater_SRR5468115.contig000274856	K00390	cysH; phosphoadenosine phosphosulfate reductase [EC:1.8.4.8 1.8.4.10]			Energy metabolism	SRR5468115	estuary	Viruses	Uroviricota	Caudoviricetes	Caudovirales	NA	NA	uncultured Caudovirales phage
freshwater_SRR5580653.contig000633696_3	freshwater_SRR5580653.contig000633696	K07260	vanY; zinc D-Ala-D-Ala carboxypeptidase [EC:3.4.17.14]	PF02557.17	D-alanyl-D-alanine carboxypeptidase	Glycan biosynthesis and metabolism	SRR5580653	estuary	Viruses	Uroviricota	Caudoviricetes*	Caudovirales*	no support	no support	no support
freshwater_SRR5580653.contig000297231_2	freshwater_SRR5580653.contig000297231	K07260	vanY; zinc D-Ala-D-Ala carboxypeptidase [EC:3.4.17.14]			Glycan biosynthesis and metabolism	SRR5580653	estuary	Viruses	Uroviricota	Caudoviricetes	Caudovirales	NA	NA	uncultured Caudovirales phage
freshwater_SRR5580653.contig001724760_1	freshwater_SRR5580653.contig001724760	K01627	kdsA; 2-dehydro-3-deoxyphosphooctonate aldolase (KDO 8-P synthase) [EC:2.5.1.55]			Glycan biosynthesis and metabolism	SRR5580653	estuary	Viruses	Uroviricota	Caudoviricetes*	Caudovirales*	no support	no support	no support
freshwater_SRR5580653.contig001724760_2	freshwater_SRR5580653.contig001724760	K00979	kdsB; 3-deoxy-manno-octulosonate cytidylyltransferase (CMP-KDO synthetase) [EC:2.7.7.38]	PF02348.19	Cytidylyltransferase	Glycan biosynthesis and metabolism	SRR5580653	estuary	Viruses	Uroviricota	Caudoviricetes*	Caudovirales*	no support	no support	no support
freshwater_SRR5580653.contig001724760_20	freshwater_SRR5580653.contig001724760	K21480	HO, pbsA1, hmuO; heme oxygenase (biliverdin-producing, ferredoxin) [EC:1.14.15.20]	PF01126.20	Heme oxygenase	Metabolism of cofactors and vitamins	SRR5580653	estuary	Viruses	Uroviricota	Caudoviricetes*	Caudovirales*	no support	no support	no support
freshwater_SRR5468115.contig000157415_3	freshwater_SRR5468115.contig000157415	K00390	cysH; phosphoadenosine phosphosulfate reductase [EC:1.8.4.8 1.8.4.10]	PF11922.8	Domain of unknown function (DUF3440)	Energy metabolism	SRR5468115	estuary	Viruses	Uroviricota	Caudoviricetes*	Caudovirales*	no support	no support	no support
freshwater_SRR5580653.contig001291430_1	freshwater_SRR5580653.contig001291430	K00558	DNMT1, dcm; DNA (cytosine-5)-methyltransferase 1 [EC:2.1.1.37]			Amino acid metabolism	SRR5580653	estuary	Viruses	no support	no support	no support	no support	no support	no support
freshwater_SRR5192446.contig000042640_56	freshwater_SRR5192446.contig000042640	K00558	DNMT1, dcm; DNA (cytosine-5)-methyltransferase 1 [EC:2.1.1.37]	PF00145.17	C-5 cytosine-specific DNA methylase	Amino acid metabolism	SRR5192446	WWTP	Viruses	Uroviricota	Caudoviricetes	Caudovirales	NA	NA	uncultured Caudovirales phage
freshwater_SRR5456989.contig000167517_26	freshwater_SRR5456989.contig000167517	K00820	glmS, GFPT; glutamine---fructose-6-phosphate transaminase (isomerizing) [EC:2.6.1.16]			Carbohydrate metabolism	SRR5456989	estuary	Viruses	no support	no support	no support	no support	no support	no support
freshwater_SRR5579952.contig000165518_12	freshwater_SRR5579952.contig000165518	K16968	msmA; methanesulfonate monooxygenase subunit alpha [EC:1.14.13.111]			Energy metabolism	SRR5579952	estuary	Viruses	Uroviricota	Caudoviricetes*	Caudovirales*	no support	no support	no support
freshwater_SRR5468116.contig000628588_4	freshwater_SRR5468116.contig000628588	K00390	cysH; phosphoadenosine phosphosulfate reductase [EC:1.8.4.8 1.8.4.10]			Energy metabolism	SRR5468116	estuary	Viruses	Uroviricota	Caudoviricetes	Caudovirales	NA	NA	uncultured Caudovirales phage
freshwater_SRR5468113.contig000440707_7	freshwater_SRR5468113.contig000440707	K00558	DNMT1, dcm; DNA (cytosine-5)-methyltransferase 1 [EC:2.1.1.37]	PF00145.17	C-5 cytosine-specific DNA methylase	Amino acid metabolism	SRR5468113	estuary	Viruses	Uroviricota	Caudoviricetes	Caudovirales	NA	NA	uncultured Caudovirales phage
freshwater_SRR5579952.contig000404254_7	freshwater_SRR5579952.contig000404254	K16011	algA, xanB, rfbA, wbpW, pslB; mannose-1-phosphate guanylyltransferase / mannose-6-phosphate isomerase [EC:2.7.7.13 5.3.1.8]			Carbohydrate metabolism	SRR5579952	estuary	Viruses	no support	no support	no support	no support	no support	no support
freshwater_SRR5579952.contig001024811_1	freshwater_SRR5579952.contig001024811	K02703	psbA; photosystem II P680 reaction center D1 protein [EC:1.10.3.9]	PF00124.19	Photosynthetic reaction centre protein	Energy metabolism	SRR5579952	estuary	Viruses	no support	no support	no support	no support	no support	no support
freshwater_SRR5579952.contig001024811_2	freshwater_SRR5579952.contig001024811	K02703	psbA; photosystem II P680 reaction center D1 protein [EC:1.10.3.9]			Energy metabolism	SRR5579952	estuary	Viruses	no support	no support	no support	no support	no support	no support
freshwater_SRR5468115.contig000604115_15	freshwater_SRR5468115.contig000604115	K06879	queF; 7-cyano-7-deazaguanine reductase [EC:1.7.1.13]	PF14489.6	QueF-like protein	Metabolism of cofactors and vitamins	SRR5468115	estuary	Viruses	Uroviricota	Caudoviricetes	Caudovirales	NA	NA	uncultured Caudovirales phage
freshwater_SRR5468115.contig000604115_16	freshwater_SRR5468115.contig000604115	K06879	queF; 7-cyano-7-deazaguanine reductase [EC:1.7.1.13]	PF14819.6	Nitrile reductase, 7-cyano-7-deazaguanine-reductase N-term	Metabolism of cofactors and vitamins	SRR5468115	estuary	Viruses	Uroviricota	Caudoviricetes	Caudovirales	NA	NA	uncultured Caudovirales phage
freshwater_SRR5468115.contig000604115_51	freshwater_SRR5468115.contig000604115	K10026	queE; 7-carboxy-7-deazaguanine synthase [EC:4.3.99.3]	PF13394.6	4Fe-4S single cluster domain	Metabolism of cofactors and vitamins	SRR5468115	estuary	Viruses	Uroviricota	Caudoviricetes	Caudovirales	NA	NA	uncultured Caudovirales phage
freshwater_SRR5468115.contig000604115_54	freshwater_SRR5468115.contig000604115	K01737	queD, ptpS, PTS; 6-pyruvoyltetrahydropterin/6-carboxytetrahydropterin synthase [EC:4.2.3.12 4.1.2.50]	PF01242.19	6-pyruvoyl tetrahydropterin synthase	Metabolism of cofactors and vitamins	SRR5468115	estuary	Viruses	Uroviricota	Caudoviricetes	Caudovirales	NA	NA	uncultured Caudovirales phage
freshwater_SRR5580653.contig000652469_13	freshwater_SRR5580653.contig000652469	K00558	DNMT1, dcm; DNA (cytosine-5)-methyltransferase 1 [EC:2.1.1.37]	PF00145.17	C-5 cytosine-specific DNA methylase	Amino acid metabolism	SRR5580653	estuary	Viruses	Uroviricota	Caudoviricetes	Caudovirales	Siphoviridae	NA	Virus Rctr41k
freshwater_SRR5468114.contig000301060_17	freshwater_SRR5468114.contig000301060	K06920	queC; 7-cyano-7-deazaguanine synthase [EC:6.3.4.20]	PF06508.13	Queuosine biosynthesis protein QueC	Metabolism of cofactors and vitamins	SRR5468114	estuary	Viruses	Uroviricota	Caudoviricetes	Caudovirales	NA	NA	uncultured Caudovirales phage
freshwater_SRR5468114.contig000301060_19	freshwater_SRR5468114.contig000301060	K01737	queD, ptpS, PTS; 6-pyruvoyltetrahydropterin/6-carboxytetrahydropterin synthase [EC:4.2.3.12 4.1.2.50]	PF01242.19	6-pyruvoyl tetrahydropterin synthase	Metabolism of cofactors and vitamins	SRR5468114	estuary	Viruses	Uroviricota	Caudoviricetes	Caudovirales	NA	NA	uncultured Caudovirales phage
freshwater_SRR5468116.contig000339119_12	freshwater_SRR5468116.contig000339119	K01854	glf; UDP-galactopyranose mutase [EC:5.4.99.9]	PF03275.13	UDP-galactopyranose mutase	Carbohydrate metabolism	SRR5468116	estuary	Viruses	Uroviricota	Caudoviricetes*	Caudovirales*	no support	no support	no support
freshwater_SRR5468116.contig000339119_13	freshwater_SRR5468116.contig000339119	K01784	galE, GALE; UDP-glucose 4-epimerase [EC:5.1.3.2]	PF01370.21	NAD dependent epimerase/dehydratase family	Carbohydrate metabolism	SRR5468116	estuary	Viruses	Uroviricota	Caudoviricetes*	Caudovirales*	no support	no support	no support
freshwater_SRR5192446.contig000188488_5	freshwater_SRR5192446.contig000188488	K01939	purA, ADSS; adenylosuccinate synthase [EC:6.3.4.4]	PF00709.21	Adenylosuccinate synthetase	Nucleotide metabolism	SRR5192446	WWTP	Viruses	Uroviricota	Caudoviricetes	Caudovirales	Podoviridae	no support	no support
freshwater_SRR5579952.contig000272830_11	freshwater_SRR5579952.contig000272830	K00558	DNMT1, dcm; DNA (cytosine-5)-methyltransferase 1 [EC:2.1.1.37]	PF00145.17	C-5 cytosine-specific DNA methylase	Amino acid metabolism	SRR5579952	estuary	Viruses	NA	NA	NA	NA	NA	Prokaryotic dsDNA virus sp.
freshwater_SRR5468114.contig000638211_3	freshwater_SRR5468114.contig000638211	K00558	DNMT1, dcm; DNA (cytosine-5)-methyltransferase 1 [EC:2.1.1.37]	PF00145.17	C-5 cytosine-specific DNA methylase	Amino acid metabolism	SRR5468114	estuary	Viruses	no support	no support	no support	no support	no support	no support
freshwater_SRR5468101.contig000370780_2	freshwater_SRR5468101.contig000370780	K02377	TSTA3, fcl; GDP-L-fucose synthase [EC:1.1.1.271]	PF01370.21	NAD dependent epimerase/dehydratase family	Carbohydrate metabolism	SRR5468101	estuary	Viruses	no support	no support	no support	no support	no support	no support
freshwater_SRR5468101.contig000370780_4	freshwater_SRR5468101.contig000370780	K00012	UGDH, ugd; UDPglucose 6-dehydrogenase [EC:1.1.1.22]	PF00984.19	UDP-glucose/GDP-mannose dehydrogenase family, central domain	Carbohydrate metabolism	SRR5468101	estuary	Viruses	no support	no support	no support	no support	no support	no support
freshwater_SRR5995671.contig000037235_1	freshwater_SRR5995671.contig000037235	K09882	cobS; cobaltochelatase CobS [EC:6.6.1.2]			Metabolism of cofactors and vitamins	SRR5995671	reservoir	no support	no support	no support	no support	no support	no support	no support
freshwater_SRR5580653.contig000394851_9	freshwater_SRR5580653.contig000394851	K22227	ahbD; heme synthase	PF04055.21	Radical SAM superfamily	Metabolism of cofactors and vitamins	SRR5580653	estuary	Viruses	Uroviricota	Caudoviricetes	Caudovirales	NA	NA	uncultured Caudovirales phage
freshwater_SRR014586.contig000000006_4	freshwater_SRR014586.contig000000006	K00789	metK; S-adenosylmethionine synthetase [EC:2.5.1.6]	PF02773.16	S-adenosylmethionine synthetase, C-terminal domain	Amino acid metabolism	SRR014586	reclaimed water	no support	no support	no support	no support	no support	no support	no support
freshwater_SRR5468116.contig000739756_1	freshwater_SRR5468116.contig000739756	K09882	cobS; cobaltochelatase CobS [EC:6.6.1.2]	PF07728.14	AAA domain (dynein-related subfamily)	Metabolism of cofactors and vitamins	SRR5468116	estuary	no support	no support	no support	no support	no support	no support	no support
freshwater_SRR5468116.contig000739756_2	freshwater_SRR5468116.contig000739756	K09883	cobT; cobaltochelatase CobT [EC:6.6.1.2]			Metabolism of cofactors and vitamins	SRR5468116	estuary	no support	no support	no support	no support	no support	no support	no support
freshwater_SRR5468116.contig000743478_4	freshwater_SRR5468116.contig000743478	K00390	cysH; phosphoadenosine phosphosulfate reductase [EC:1.8.4.8 1.8.4.10]	PF01507.19	Phosphoadenosine phosphosulfate reductase family	Energy metabolism	SRR5468116	estuary	Viruses	no support	no support	no support	no support	no support	no support
freshwater_SRR5456989.contig000497339_2	freshwater_SRR5456989.contig000497339	K17398	DNMT3A; DNA (cytosine-5)-methyltransferase 3A [EC:2.1.1.37]	PF00145.17	C-5 cytosine-specific DNA methylase	Amino acid metabolism	SRR5456989	estuary	Viruses	Uroviricota	Caudoviricetes	Caudovirales	Siphoviridae	NA	Croceibacter phage P2559Y
freshwater_SRR5714877.contig000333174_4	freshwater_SRR5714877.contig000333174	K02078	acpP; acyl carrier protein	PF00550.25	Phosphopantetheine attachment site	Biosynthesis of other secondary metabolites	SRR5714877	estuary	Viruses	Uroviricota	Caudoviricetes*	Caudovirales*	no support	no support	no support
freshwater_SRR5580654.contig000296034_13	freshwater_SRR5580654.contig000296034	K17398	DNMT3A; DNA (cytosine-5)-methyltransferase 3A [EC:2.1.1.37]	PF00145.17	C-5 cytosine-specific DNA methylase	Amino acid metabolism	SRR5580654	estuary	Viruses	no support	no support	no support	no support	no support	no support
freshwater_SRR5468113.contig000160087_5	freshwater_SRR5468113.contig000160087	K13010	per, rfbE; perosamine synthetase [EC:2.6.1.102]	PF01041.17	DegT/DnrJ/EryC1/StrS aminotransferase family	Carbohydrate metabolism	SRR5468113	estuary	Viruses	Uroviricota	Caudoviricetes*	Caudovirales*	no support	no support	no support
freshwater_SRR5468114.contig000498913_10	freshwater_SRR5468114.contig000498913	K22227	ahbD; heme synthase			Metabolism of cofactors and vitamins	SRR5468114	estuary	Viruses	no support	no support	no support	no support	no support	no support
freshwater_SRR5468113.contig000306492_2	freshwater_SRR5468113.contig000306492	K06879	queF; 7-cyano-7-deazaguanine reductase [EC:1.7.1.13]	PF14819.6	Nitrile reductase, 7-cyano-7-deazaguanine-reductase N-term	Metabolism of cofactors and vitamins	SRR5468113	estuary	Viruses	Uroviricota	Caudoviricetes	Caudovirales	NA	NA	uncultured Caudovirales phage
freshwater_SRR5579952.contig000379375_22	freshwater_SRR5579952.contig000379375	K21140	mec; [CysO sulfur-carrier protein]-S-L-cysteine hydrolase [EC:3.13.1.6]			Sulfur relay	SRR5579952	estuary	Viruses	no support	no support	no support	no support	no support	no support
freshwater_SRR5468113.contig000117785_1	freshwater_SRR5468113.contig000117785	K00558	DNMT1, dcm; DNA (cytosine-5)-methyltransferase 1 [EC:2.1.1.37]	PF00145.17	C-5 cytosine-specific DNA methylase	Amino acid metabolism	SRR5468113	estuary	Viruses	Uroviricota	Caudoviricetes	Caudovirales	Siphoviridae	NA	uncultured Mediterranean phage uvMED
freshwater_SRR5468113.contig000810551_7	freshwater_SRR5468113.contig000810551	K21140	mec; [CysO sulfur-carrier protein]-S-L-cysteine hydrolase [EC:3.13.1.6]			Sulfur relay	SRR5468113	estuary	Viruses	NA	NA	NA	NA	NA	uncultured virus
freshwater_SRR2147000.contig000308138_10	freshwater_SRR2147000.contig000308138	K07260	vanY; zinc D-Ala-D-Ala carboxypeptidase [EC:3.4.17.14]			Glycan biosynthesis and metabolism	SRR2147000	lake	Viruses	Uroviricota	Caudoviricetes	Caudovirales	NA	NA	uncultured Caudovirales phage
freshwater_SRR5468114.contig000405238_5	freshwater_SRR5468114.contig000405238	K00600	glyA, SHMT; glycine hydroxymethyltransferase [EC:2.1.2.1]			Carbohydrate metabolism	SRR5468114	estuary	Viruses	Uroviricota	Caudoviricetes*	Caudovirales*	no support	no support	no support
freshwater_SRR5468114.contig000405238_10	freshwater_SRR5468114.contig000405238	K09882	cobS; cobaltochelatase CobS [EC:6.6.1.2]	PF07728.14	AAA domain (dynein-related subfamily)	Metabolism of cofactors and vitamins	SRR5468114	estuary	Viruses	Uroviricota	Caudoviricetes*	Caudovirales*	no support	no support	no support
freshwater_SRR5468116.contig000142538_12	freshwater_SRR5468116.contig000142538	K02843	waaF, rfaF; heptosyltransferase II [EC:2.4.-.-]	PF01075.17	Glycosyltransferase family 9 (heptosyltransferase)	Glycan biosynthesis and metabolism	SRR5468116	estuary	Viruses	Uroviricota	Caudoviricetes	Caudovirales	NA	NA	uncultured Caudovirales phage
freshwater_SRR5579952.contig000371707_1	freshwater_SRR5579952.contig000371707	K01784	galE, GALE; UDP-glucose 4-epimerase [EC:5.1.3.2]	PF01370.21	NAD dependent epimerase/dehydratase family	Carbohydrate metabolism	SRR5579952	estuary	Viruses	Uroviricota	Caudoviricetes*	Caudovirales*	no support	no support	no support
freshwater_SRR5714877.contig000176183_19	freshwater_SRR5714877.contig000176183	K00432	gpx; glutathione peroxidase [EC:1.11.1.9]	PF00255.19	Glutathione peroxidase	Lipid metabolism	SRR5714877	estuary	Viruses	Uroviricota	Caudoviricetes	Caudovirales	NA	NA	uncultured Caudovirales phage
freshwater_SRR5714877.contig000411974_3	freshwater_SRR5714877.contig000411974	K00737	MGAT3; beta-1,4-mannosyl-glycoprotein beta-1,4-N-acetylglucosaminyltransferase [EC:2.4.1.144]	PF04724.13	Glycosyltransferase family 17	Glycan biosynthesis and metabolism	SRR5714877	estuary	Viruses	no support	no support	no support	no support	no support	no support
freshwater_SRR5714877.contig000411974_19	freshwater_SRR5714877.contig000411974	K16870	wbbL; N-acetylglucosaminyl-diphospho-decaprenol L-rhamnosyltransferase [EC:2.4.1.289]			Glycan biosynthesis and metabolism	SRR5714877	estuary	Viruses	no support	no support	no support	no support	no support	no support
freshwater_SRR5579952.contig001052735_2	freshwater_SRR5579952.contig001052735	K00558	DNMT1, dcm; DNA (cytosine-5)-methyltransferase 1 [EC:2.1.1.37]	PF00145.17	C-5 cytosine-specific DNA methylase	Amino acid metabolism	SRR5579952	estuary	Viruses	no support	no support	no support	no support	no support	no support
freshwater_SRR5580653.contig001689582_1	freshwater_SRR5580653.contig001689582	K00558	DNMT1, dcm; DNA (cytosine-5)-methyltransferase 1 [EC:2.1.1.37]	PF00145.17	C-5 cytosine-specific DNA methylase	Amino acid metabolism	SRR5580653	estuary	Viruses	no support	no support	no support	no support	no support	no support
[truncated: 15,877 more rows]

## Sheet: AMG count based on biomes
Biome	AMG count
estuary	15484
[truncated: 53 more rows]

## Sheet: AMG count based on viral family
Family	AMG count
[truncated: 106 more rows]
