# Supplementary material for: Insights into the global freshwater virome
Source: Front Microbiol. 2022 Sep 28;13:953500. doi: 10.3389/fmicb.2022.953500 (PMC9554406; doi:10.3389/fmicb.2022.953500)
Supplement: SUPPLEMENTARY TABLE S11 — AMG pathways. [file Table_11.xlsx]

## Sheet: VIBRANT_AMG_pathways
KEGG Entry	Metabolism	Pathway	Total AMGs	Present AMG KOs
map00010	Carbohydrate metabolism	Glycolysis / Gluconeogenesis	51	K00001,K00121,K00134,K00627,K00873,K01610,K01623,K01834,K06859,K11645,K13953,K15634,K21071
map00020	Carbohydrate metabolism	Citrate cycle (TCA cycle)	10	K00627,K01610
map00030	Carbohydrate metabolism	Pentose phosphate pathway	244	K00033,K00036,K00615,K00616,K00852,K01619,K01623,K01783,K01808,K06859,K07404,K08094,K11645,K21071
map00040	Carbohydrate metabolism	Pentose and glucuronate interconversions	366	K00007,K00008,K00012,K00065,K01051,K01184,K01728,K01730,K01783,K14274,K22187,K22994
map00051	Carbohydrate metabolism	Fructose and mannose metabolism	1025	K00007,K00008,K00066,K00966,K01218,K01623,K01628,K01711,K01729,K01795,K01808,K02377,K11645,K16011,K16881,K21071
map00052	Carbohydrate metabolism	Galactose metabolism	725	K01193,K01784,K01854,K17716,K21071
map00053	Carbohydrate metabolism	Ascorbate and aldarate metabolism	337	K00012,K01630,K13874
map00500	Carbohydrate metabolism	Starch and sucrose metabolism	54	K00694,K00750,K01179,K01193,K06859,K13057,K16150,K19668,K20811
map00520	Carbohydrate metabolism	Amino sugar and nucleotide sugar metabolism	2869	K00012,K00066,K00621,K00820,K00966,K00983,K00992,K01183,K01233,K01654,K01709,K01711,K01784,K01791,K01854,K02377,K02472,K02473,K02474,K05304,K06118,K06859,K07806,K08678,K08679,K10011,K11528,K12448,K12450,K12452,K12454,K13010,K13017,K13018,K13019,K13020,K13379,K15894,K15896,K15899,K15913,K16011,K16881,K17716,K18429,K18430,K20844,K21749
map00620	Carbohydrate metabolism	Pyruvate metabolism	18	K00627,K00873,K01006,K01610,K01649
map00630	Carbohydrate metabolism	Glyoxylate and dicarboxylate metabolism	75	K00018,K00042,K00122,K00281,K00600,K01091,K01458,K01601,K01637,K01915,K02437,K05606,K17865
map00640	Carbohydrate metabolism	Propanoate metabolism	23	K00823,K01734,K03417,K05606,K09699,K11381
map00650	Carbohydrate metabolism	Butanoate metabolism	45	K00019,K00823,K01640,K01652,K17865
map00660	Carbohydrate metabolism	C5-Branched dibasic acid metabolism	20	K01652
map00562	Carbohydrate metabolism	Inositol phosphate metabolism	23	K00010,K01858,K16044
map00190	Energy metabolism	Oxidative phosphorylation	5	K00406,K02110,K03889,K05575
map00195	Energy metabolism	Photosynthesis	492	K02110,K02703,K02706
map00196	Energy metabolism	Photosynthesis - antenna proteins	39	K02284,K05383
map00710	Energy metabolism	Carbon fixation in photosynthetic organisms	58	K00134,K00615,K00855,K01006,K01601,K01610,K01623,K01783,K01808,K11645
map00720	Energy metabolism	Carbon fixation pathways in prokaryotes	10	K00297,K01006,K05606,K15234
map00680	Energy metabolism	Methane metabolism	145	K00018,K00058,K00121,K00122,K00600,K01623,K01834,K08094,K10946,K11645,K14940,K15634,K21071,K22081
map00910	Energy metabolism	Nitrogen metabolism	14	K01915,K10946
map00920	Energy metabolism	Sulfur metabolism	734	K00390,K00860,K01082,K01738,K04091,K06881,K11180,K16968,K17230
map00061	Lipid metabolism	Fatty acid biosynthesis	38	K00059,K00645,K00647,K01897,K02372,K09458
map00071	Lipid metabolism	Fatty acid degradation	12	K00001,K00121,K00255,K01897,K13953
map00072	Lipid metabolism	Synthesis and degradation of ketone bodies	23	K00019,K01640
map00561	Lipid metabolism	Glycerolipid metabolism	23	K00635,K00655,K01046,K06118,K13677,K19002
map00564	Lipid metabolism	Glycerophospholipid metabolism	70	K00655,K00968,K01613,K08744
map00600	Lipid metabolism	Sphingolipid metabolism	2	K01186,K04712
map00590	Lipid metabolism	Arachidonic acid metabolism	13	K00432
map01040	Lipid metabolism	Biosynthesis of unsaturated fatty acids	22	K00507
map00230	Nucleotide metabolism	Purine metabolism	392	K00601,K00764,K00860,K00873,K01756,K01923,K01933,K01939,K01951,K08289,K11175
map00240	Nucleotide metabolism	Pyrimidine metabolism	17	K00609,K01591,K01955,K06016,K09020,K16066,K17828
map00250	Amino acid metabolism	Alanine, aspartate and glutamate metabolism	546	K00609,K00764,K00820,K00823,K01756,K01915,K01939,K01953,K01955
map00260	Amino acid metabolism	Glycine, serine and threonine metabolism	250	K00018,K00058,K00281,K00542,K00600,K00613,K00643,K01834,K02437,K06720,K10674,K15634,K16066
map00270	Amino acid metabolism	Cysteine and methionine metabolism	3191	K00058,K00558,K00789,K00797,K00826,K01243,K01505,K01738,K01761,K05396,K08965,K17398,K17462
map00280	Amino acid metabolism	Valine, leucine and isoleucine degradation	35	K00020,K00263,K00826,K01640,K05606,K09699,K11381
map00290	Amino acid metabolism	Valine, leucine and isoleucine biosynthesis	25	K00263,K00826,K01649,K01652
map00300	Amino acid metabolism	Lysine biosynthesis	9	K00821,K01778,K05827
map00310	Amino acid metabolism	Lysine degradation	2	K01506,K15736
map00220	Amino acid metabolism	Arginine biosynthesis	22	K00619,K00821,K01476,K01915,K22477
map00330	Amino acid metabolism	Arginine and proline metabolism	810	K00286,K00472,K00542,K00613,K00657,K00797,K01476,K01581
map00340	Amino acid metabolism	Histidine metabolism	12	K00817,K01458,K18911,K18912
map00350	Amino acid metabolism	Tyrosine metabolism	20	K00001,K00121,K00422,K00505,K00817,K13953
map00360	Amino acid metabolism	Phenylalanine metabolism	23	K00285,K00817,K01666,K01912,K02609,K02612,K03782
map00380	Amino acid metabolism	Tryptophan metabolism	1	K03782
map00400	Amino acid metabolism	Phenylalanine, tyrosine and tryptophan biosynthesis	20	K00014,K00817,K00891,K01657,K01817,K03856,K04517,K13832,K14170,K14187
map00410	Metabolism of other amino acids	beta-Alanine metabolism	9	K00797,K00823,K01579
map00440	Metabolism of other amino acids	Phosphonate and phosphinate metabolism	15	K00968,K03430,K06167,K21195
map00450	Metabolism of other amino acids	Selenocompound metabolism	2	K01761,K11717
map00460	Metabolism of other amino acids	Cyanoamino acid metabolism	33	K00600
map00473	Metabolism of other amino acids	D-Alanine metabolism	1	K01921
map00480	Metabolism of other amino acids	Glutathione metabolism	107	K00033,K00036,K00432,K00797,K01255,K01270,K01460,K01581
map00510	Glycan biosynthesis and metabolism	N-Glycan biosynthesis	187	K00721,K00737,K07151
map00513	Glycan biosynthesis and metabolism	Various types of N-glycan biosynthesis	57	K07151,K09673
map00515	Glycan biosynthesis and metabolism	Mannose type O-glycan biosynthesis	1	K19872
map00532	Glycan biosynthesis and metabolism	Glycosaminoglycan biosynthesis - chondroitin sulfate / dermatan sulfate	1	K13500
map00563	Glycan biosynthesis and metabolism	Glycosylphosphatidylinositol (GPI)-anchor biosynthesis	2	K01127
map00601	Glycan biosynthesis and metabolism	Glycosphingolipid biosynthesis - lacto and neolacto series	61	K00709
map00540	Glycan biosynthesis and metabolism	Lipopolysaccharide biosynthesis	1029	K00677,K00979,K01627,K02535,K02536,K02841,K02843,K02844,K02847,K02849,K03269,K03270,K03271,K03272,K03273,K03274,K03275,K03279,K06041,K09953,K21344
map00550	Glycan biosynthesis and metabolism	Peptidoglycan biosynthesis	103	K01921,K07260
map00511	Glycan biosynthesis and metabolism	Other glycan degradation	1	K01186
map00571	Glycan biosynthesis and metabolism	Lipoarabinomannan (LAM) biosynthesis	35	K08256,K13668,K14335
map00572	Glycan biosynthesis and metabolism	Arabinogalactan biosynthesis - Mycobacterium	62	K16870
map00730	Metabolism of cofactors and vitamins	Thiamine metabolism	21	K01662,K03148
map00740	Metabolism of cofactors and vitamins	Riboflavin metabolism	105	K02858,K09474,K11752,K14652,K14656,K19286,K21064
map00760	Metabolism of cofactors and vitamins	Nicotinate and nicotinamide metabolism	366	K00763,K00952,K00969,K01916,K01950,K03462,K06211,K08281,K13522
map00770	Metabolism of cofactors and vitamins	Pantothenate and CoA biosynthesis	35	K00606,K00826,K00859,K00954,K01579,K01598,K01652
map00780	Metabolism of cofactors and vitamins	Biotin metabolism	56	K00059,K00647,K00652,K00833,K02169,K02372,K09458
map00790	Metabolism of cofactors and vitamins	Folate biosynthesis	2093	K00287,K01113,K01495,K01724,K01737,K03639,K06879,K06920,K08310,K09007,K09457,K10026,K14652,K19645
map00670	Metabolism of cofactors and vitamins	One carbon pool by folate	209	K00287,K00297,K00600,K00601,K08289,K11175,K19645
map00830	Metabolism of cofactors and vitamins	Retinol metabolism	9	K00001,K00121,K13953
map00860	Metabolism of cofactors and vitamins	Porphyrin and chlorophyll metabolism	1570	K00228,K00231,K00643,K00798,K01749,K01845,K01885,K02191,K04034,K09882,K09883,K19221,K21480,K22226,K22227,K22316
map00130	Metabolism of cofactors and vitamins	Ubiquinone and other terpenoid-quinone biosynthesis	211	K00355,K00568,K01911,K03183,K18534
map00900	Metabolism of terpenoids and polyketides	Terpenoid backbone biosynthesis	6	K00991,K01662,K13273
map00281	Metabolism of terpenoids and polyketides	Geraniol degradation	21	K01640
map01051	Metabolism of terpenoids and polyketides	Biosynthesis of ansamycins	3	K00615
map01059	Metabolism of terpenoids and polyketides	Biosynthesis of enediyne antibiotics	8	K21224
map00523	Metabolism of terpenoids and polyketides	Polyketide sugar unit biosynthesis	813	K00067,K00973,K01710,K01790,K12710,K13309,K13313,K13317,K19853,K19856,K21328,K23144
map01055	Metabolism of terpenoids and polyketides	Biosynthesis of vancomycin group antibiotics	421	K01710,K16437
map00940	Biosynthesis of other secondary metabolites	Phenylpropanoid biosynthesis	1	K03782
map00950	Biosynthesis of other secondary metabolites	Isoquinoline alkaloid biosynthesis	4	K00422,K00505
map00960	Biosynthesis of other secondary metabolites	Tropane, piperidine and pyridine alkaloid biosynthesis	9	K00817,K19064
map00965	Biosynthesis of other secondary metabolites	Betalain biosynthesis	1	K00505
map00311	Biosynthesis of other secondary metabolites	Penicillin and cephalosporin biosynthesis	4	K04126,K18062,K19200
map00521	Biosynthesis of other secondary metabolites	Streptomycin biosynthesis	783	K00010,K00067,K00973,K01710,K01790,K01858,K23144
map00525	Biosynthesis of other secondary metabolites	Acarbose and validamycin biosynthesis	583	K00973,K01710,K19969,K20438,K23144
map00401	Biosynthesis of other secondary metabolites	Novobiocin biosynthesis	9	K00817,K04517,K14187
map00404	Biosynthesis of other secondary metabolites	Staurosporine biosynthesis	336	K14266
map00405	Biosynthesis of other secondary metabolites	Phenazine biosynthesis	1	K01657
map00333	Biosynthesis of other secondary metabolites	Prodigiosin biosynthesis	19	K00059,K00645
map00998	Biosynthesis of other secondary metabolites	Biosynthesis of secondary metabolites - other antibiotics	72	K02078,K19548
map00362	Xenobiotics biodegradation and metabolism	Benzoate degradation	5	K01666
map00364	Xenobiotics biodegradation and metabolism	Fluorobenzoate degradation	1	K01061
map00625	Xenobiotics biodegradation and metabolism	Chloroalkane and chloroalkene degradation	12	K00001,K00121,K01560,K13953
map00361	Xenobiotics biodegradation and metabolism	Chlorocyclohexane and chlorobenzene degradation	4	K01061,K01560
map00623	Xenobiotics biodegradation and metabolism	Toluene degradation	1	K01061
map00622	Xenobiotics biodegradation and metabolism	Xylene degradation	5	K01666
map00633	Xenobiotics biodegradation and metabolism	Nitrotoluene degradation	8	K11180
map00930	Xenobiotics biodegradation and metabolism	Caprolactam degradation	1	K06446
map00621	Xenobiotics biodegradation and metabolism	Dioxin degradation	5	K01666
map00626	Xenobiotics biodegradation and metabolism	Naphthalene degradation	9	K00001,K00121,K13953
map00980	Xenobiotics biodegradation and metabolism	Metabolism of xenobiotics by cytochrome P450	9	K00001,K00121,K13953
map00982	Xenobiotics biodegradation and metabolism	Drug metabolism - cytochrome P450	9	K00001,K00121,K13953
map00983	Xenobiotics biodegradation and metabolism	Drug metabolism - other enzymes	2	K01951,K03782
map04122	Folding, sorting and degradation	Sulfur relay system	428	K03148,K03639,K04085,K11179,K21029,K21140
