# Supplementary material for: Insights into the global freshwater virome
Source: Front Microbiol. 2022 Sep 28;13:953500. doi: 10.3389/fmicb.2022.953500 (PMC9554406; doi:10.3389/fmicb.2022.953500)
Supplement: SUPPLEMENTARY TABLE S12 — Taxonomy of viral contigs. [file Table_12.xlsx]

## Sheet: Sheet1
contig	classification	reason	reason%	lineage	lineage scores	superkingdom	phylum	class	order	family	genus	species
freshwater_ERR019478.contig000000001	taxid assigned	based on 42/53 ORFs	0.792453	1;10239;2731341;2731360;2731618;2731619;28883;2100420;2100421	1.00;1.00;0.92;0.92;0.92;0.92;0.92;0.91;0.90	Viruses	Uroviricota	Caudoviricetes	Caudovirales	NA	NA	uncultured Caudovirales phage
freshwater_ERR019478.contig000000004	taxid assigned	based on 25/30 ORFs	0.833333	1;10239;2731341;2731360;2731618;2731619;28883;2100420;2100421	1.00;1.00;1.00;1.00;1.00;1.00;1.00;1.00;1.00	Viruses	Uroviricota	Caudoviricetes	Caudovirales	NA	NA	uncultured Caudovirales phage
freshwater_ERR019478.contig000000007	taxid assigned	based on 18/28 ORFs	0.642857	1;10239;2731341;2731360;2731618;2731619;28883;2100420;2100421	1.00;1.00;1.00;1.00;1.00;1.00;1.00;0.78;0.78	Viruses	Uroviricota	Caudoviricetes	Caudovirales	NA	NA	uncultured Caudovirales phage
freshwater_ERR019478.contig000000008	taxid assigned	based on 7/12 ORFs	0.583333	1;10239	1.00;1.00	Viruses	no support	no support	no support	no support	no support	no support
freshwater_ERR019478.contig000000009	taxid assigned	based on 9/10 ORFs	0.9	1;10239;12429;2204151;51368;2591644	1.00;1.00;0.61;0.61;0.61;0.61	Viruses	NA	NA	NA	NA	NA	Prokaryotic dsDNA virus sp.
freshwater_ERR019478.contig000000010	taxid assigned	based on 13/25 ORFs	0.52	1;10239;2731341;2731360;2731618;2731619*;28883*	1.00;1.00;0.83;0.83;0.83;0.83;0.83	Viruses	Uroviricota	Caudoviricetes*	Caudovirales*	no support	no support	no support
freshwater_ERR019478.contig000000012	taxid assigned	based on 8/16 ORFs	0.5	1;10239	1.00;1.00	Viruses	no support	no support	no support	no support	no support	no support
freshwater_ERR019478.contig000000013	taxid assigned	based on 15/17 ORFs	0.882353	1;10239;2731341;2731360;2731618;2731619;28883;2100420;2100421	1.00;1.00;1.00;1.00;1.00;1.00;1.00;1.00;1.00	Viruses	Uroviricota	Caudoviricetes	Caudovirales	NA	NA	uncultured Caudovirales phage
freshwater_ERR019478.contig000000016	taxid assigned	based on 14/18 ORFs	0.777778	1;10239	1.00;1.00	Viruses	no support	no support	no support	no support	no support	no support
freshwater_ERR019478.contig000000017	taxid assigned	based on 3/6 ORFs	0.5	1;10239;12429;2204151;51368;2591644	1.00;0.79;0.52;0.52;0.52;0.52	Viruses	NA	NA	NA	NA	NA	Prokaryotic dsDNA virus sp.
freshwater_ERR019478.contig000000020	taxid assigned	based on 8/8 ORFs	1	1;10239;2731341;2731360;2731618;2731619;28883;2100420;2100421	1.00;1.00;1.00;1.00;1.00;1.00;1.00;1.00;1.00	Viruses	Uroviricota	Caudoviricetes	Caudovirales	NA	NA	uncultured Caudovirales phage
freshwater_ERR019478.contig000000021	taxid assigned	based on 7/13 ORFs	0.538462	1;10239;2731341;2731360;2731618;2731619;28883;2100420;2100421	1.00;0.94;0.94;0.94;0.94;0.94;0.94;0.94;0.94	Viruses	Uroviricota	Caudoviricetes	Caudovirales	NA	NA	uncultured Caudovirales phage
freshwater_ERR019478.contig000000022	taxid assigned	based on 6/8 ORFs	0.75	1;10239	1.00;1.00	Viruses	no support	no support	no support	no support	no support	no support
freshwater_ERR019478.contig000000026	taxid assigned	based on 12/23 ORFs	0.521739	1;10239;2731341;2731360;2731618;2731619;28883;2100420;2100421	1.00;0.96;0.90;0.90;0.90;0.90;0.90;0.72;0.72	Viruses	Uroviricota	Caudoviricetes	Caudovirales	NA	NA	uncultured Caudovirales phage
freshwater_ERR019478.contig000000028	taxid assigned	based on 10/10 ORFs	1	1;10239;2731341;2731360;2731618;2731619;28883;2100420;2100421	1.00;1.00;1.00;1.00;1.00;1.00;1.00;1.00;1.00	Viruses	Uroviricota	Caudoviricetes	Caudovirales	NA	NA	uncultured Caudovirales phage
freshwater_ERR019478.contig000000029	taxid assigned	based on 6/7 ORFs	0.857143	1;10239;2731341;2731360;2731618;2731619;28883;2100420;2100421	1.00;1.00;1.00;1.00;1.00;1.00;1.00;0.93;0.77	Viruses	Uroviricota	Caudoviricetes	Caudovirales	NA	NA	uncultured Caudovirales phage
freshwater_ERR019478.contig000000032	taxid assigned	based on 8/12 ORFs	0.666667	1;10239;2731341;2731360;2731618;2731619;28883;2100420;2100421	1.00;1.00;0.83;0.83;0.83;0.83;0.83;0.74;0.74	Viruses	Uroviricota	Caudoviricetes	Caudovirales	NA	NA	uncultured Caudovirales phage
freshwater_ERR019478.contig000000033	taxid assigned	based on 11/16 ORFs	0.6875	1;10239;12429;2763269	1.00;0.94;0.84;0.84	Viruses	NA	NA	NA	NA	NA	Virus NIOZ-UU157
freshwater_ERR019478.contig000000035	taxid assigned	based on 13/22 ORFs	0.590909	1;10239;2731341;2731360;2731618;2731619*;28883*	1.00;0.88;0.88;0.88;0.88;0.88;0.88	Viruses	Uroviricota	Caudoviricetes*	Caudovirales*	no support	no support	no support
freshwater_ERR019478.contig000000037	taxid assigned	based on 10/13 ORFs	0.769231	1;10239;12429;2763269	1.00;1.00;0.64;0.61	Viruses	NA	NA	NA	NA	NA	Virus NIOZ-UU157
freshwater_ERR019478.contig000000038	taxid assigned	based on 10/12 ORFs	0.833333	1;10239;2731341;2731360;2731618;2731619;28883;2100420;2100421	1.00;1.00;0.97;0.97;0.97;0.97;0.97;0.90;0.90	Viruses	Uroviricota	Caudoviricetes	Caudovirales	NA	NA	uncultured Caudovirales phage
freshwater_ERR019478.contig000000039	taxid assigned	based on 7/11 ORFs	0.636364	1;10239;2731341;2731360;2731618;2731619;28883;2100420;2100421	1.00;1.00;1.00;1.00;1.00;1.00;1.00;1.00;1.00	Viruses	Uroviricota	Caudoviricetes	Caudovirales	NA	NA	uncultured Caudovirales phage
freshwater_ERR019478.contig000000040	taxid assigned	based on 11/15 ORFs	0.733333	1;10239;2731341;2731360;2731618;2731619;28883;2100420;2100421	1.00;1.00;1.00;1.00;1.00;1.00;1.00;1.00;1.00	Viruses	Uroviricota	Caudoviricetes	Caudovirales	NA	NA	uncultured Caudovirales phage
freshwater_ERR019478.contig000000042	taxid assigned	based on 11/18 ORFs	0.611111	1;10239;2731341;2731360;2731618;2731619;28883;2100420;2100421	1.00;1.00;1.00;1.00;1.00;1.00;1.00;1.00;1.00	Viruses	Uroviricota	Caudoviricetes	Caudovirales	NA	NA	uncultured Caudovirales phage
freshwater_ERR019478.contig000000043	taxid assigned	based on 8/9 ORFs	0.888889	1;10239;2731341;2731360;2731618;2731619;28883;2100420;2100421	1.00;1.00;0.94;0.94;0.94;0.94;0.94;0.94;0.94	Viruses	Uroviricota	Caudoviricetes	Caudovirales	NA	NA	uncultured Caudovirales phage
freshwater_ERR019478.contig000000044	taxid assigned	based on 14/21 ORFs	0.666667	1;10239;2731341;2731360;2731618;2731619;28883;2100420;2100421	1.00;1.00;1.00;1.00;1.00;1.00;1.00;0.97;0.97	Viruses	Uroviricota	Caudoviricetes	Caudovirales	NA	NA	uncultured Caudovirales phage
freshwater_ERR019478.contig000000046	taxid assigned	based on 16/22 ORFs	0.727273	1;10239;2731341;2731360;2731618;2731619;28883;2100420;2100421	1.00;1.00;1.00;1.00;1.00;1.00;1.00;1.00;1.00	Viruses	Uroviricota	Caudoviricetes	Caudovirales	NA	NA	uncultured Caudovirales phage
freshwater_ERR019478.contig000000048	taxid assigned	based on 11/11 ORFs	1	1;10239;2731341;2731360;2731618;2731619;28883;2100420;2100421	1.00;1.00;0.93;0.93;0.93;0.93;0.93;0.93;0.93	Viruses	Uroviricota	Caudoviricetes	Caudovirales	NA	NA	uncultured Caudovirales phage
freshwater_ERR019478.contig000000051	taxid assigned	based on 15/21 ORFs	0.714286	1;10239;2731341;2731360;2731618;2731619;28883;2100420;2100421	1.00;1.00;0.80;0.80;0.80;0.80;0.80;0.69;0.52	Viruses	Uroviricota	Caudoviricetes	Caudovirales	NA	NA	uncultured Caudovirales phage
freshwater_ERR019478.contig000000052	taxid assigned	based on 6/9 ORFs	0.666667	1;10239;2731341;2731360;2731618;2731619;28883;2100420;2100421	1.00;1.00;1.00;1.00;1.00;1.00;1.00;1.00;1.00	Viruses	Uroviricota	Caudoviricetes	Caudovirales	NA	NA	uncultured Caudovirales phage
freshwater_ERR019478.contig000000055	taxid assigned	based on 5/6 ORFs	0.833333	1;10239;2731342;2732091;2732412;2732413;2732414;10841;117574	1.00;1.00;1.00;1.00;1.00;1.00;1.00;1.00;0.53	Viruses	Phixviricota	Malgrandaviricetes	Petitvirales	Microviridae	no support	no support
freshwater_ERR019478.contig000000059	taxid assigned	based on 3/4 ORFs	0.75	1;10239;12429;2204151;51368;2591644	1.00;1.00;0.85;0.85;0.85;0.85	Viruses	NA	NA	NA	NA	NA	Prokaryotic dsDNA virus sp.
freshwater_ERR019478.contig000000064	taxid assigned	based on 9/10 ORFs	0.9	1;10239	1.00;1.00	Viruses	no support	no support	no support	no support	no support	no support
freshwater_ERR019478.contig000000066	taxid assigned	based on 6/6 ORFs	1	1;10239;2731342;2732091;2732412;2732413;2732414;10841;117574	1.00;1.00;1.00;1.00;1.00;1.00;1.00;1.00;0.66	Viruses	Phixviricota	Malgrandaviricetes	Petitvirales	Microviridae	no support	no support
freshwater_ERR019478.contig000000070	taxid assigned	based on 6/10 ORFs	0.6	1;10239;2731341;2731360;2731618;2731619;28883;2100420	1.00;1.00;0.89;0.89;0.89;0.89;0.89;0.89	Viruses	Uroviricota	Caudoviricetes	Caudovirales	no support	no support	no support
freshwater_ERR019478.contig000000071	taxid assigned	based on 7/8 ORFs	0.875	1;10239;2731341;2731360;2731618;2731619;28883;2100420;2100421	1.00;1.00;1.00;1.00;1.00;1.00;1.00;1.00;1.00	Viruses	Uroviricota	Caudoviricetes	Caudovirales	NA	NA	uncultured Caudovirales phage
freshwater_ERR019478.contig000000074	taxid assigned	based on 8/13 ORFs	0.615385	1;10239;2731341;2731360;2731618;2731619;28883;2100420;2100421	1.00;1.00;0.86;0.86;0.86;0.86;0.86;0.78;0.78	Viruses	Uroviricota	Caudoviricetes	Caudovirales	NA	NA	uncultured Caudovirales phage
freshwater_ERR019478.contig000000075	taxid assigned	based on 10/13 ORFs	0.769231	1;10239	1.00;0.88	Viruses	no support	no support	no support	no support	no support	no support
freshwater_ERR019478.contig000000076	taxid assigned	based on 5/8 ORFs	0.625	1;10239;12429;2204151;51368;2591644	1.00;1.00;0.85;0.85;0.85;0.74	Viruses	NA	NA	NA	NA	NA	Prokaryotic dsDNA virus sp.
freshwater_ERR019478.contig000000078	taxid assigned	based on 6/7 ORFs	0.857143	1;10239;2731342;2732091;2732412*;2732413*;2732414*;10841*	1.00;1.00;1.00;1.00;1.00;1.00;1.00;1.00	Viruses	Phixviricota*	Malgrandaviricetes*	Petitvirales*	Microviridae*	no support	no support
freshwater_ERR019478.contig000000079	taxid assigned	based on 8/11 ORFs	0.727273	1;10239;12429;2204151;51368;2591644	1.00;1.00;0.61;0.61;0.61;0.61	Viruses	NA	NA	NA	NA	NA	Prokaryotic dsDNA virus sp.
freshwater_ERR019478.contig000000081	taxid assigned	based on 11/14 ORFs	0.785714	1;10239;2731341;2731360;2731618;2731619;28883;2100420;2100421	1.00;1.00;1.00;1.00;1.00;1.00;1.00;1.00;1.00	Viruses	Uroviricota	Caudoviricetes	Caudovirales	NA	NA	uncultured Caudovirales phage
freshwater_ERR019478.contig000000082	taxid assigned	based on 11/11 ORFs	1	1;10239;2731341;2731360;2731618;2731619;28883;2100420;2100421	1.00;1.00;1.00;1.00;1.00;1.00;1.00;1.00;1.00	Viruses	Uroviricota	Caudoviricetes	Caudovirales	NA	NA	uncultured Caudovirales phage
freshwater_ERR019478.contig000000084	taxid assigned	based on 16/19 ORFs	0.842105	1;10239;2731341;2731360;2731618;2731619;28883;10699;2133759	1.00;1.00;0.67;0.67;0.67;0.67;0.67;0.61;0.61	Viruses	Uroviricota	Caudoviricetes	Caudovirales	Siphoviridae	no support	no support
freshwater_ERR019478.contig000000085	taxid assigned	based on 6/12 ORFs	0.5	1;10239;2731341;2731360;2731618;2731619;28883;2100420;2100421	1.00;1.00;1.00;1.00;1.00;1.00;1.00;0.86;0.86	Viruses	Uroviricota	Caudoviricetes	Caudovirales	NA	NA	uncultured Caudovirales phage
freshwater_ERR019478.contig000000088	taxid assigned	based on 10/10 ORFs	1	1;10239;2731341;2731360;2731618;2731619;28883;2100420;2100421	1.00;1.00;1.00;1.00;1.00;1.00;1.00;1.00;1.00	Viruses	Uroviricota	Caudoviricetes	Caudovirales	NA	NA	uncultured Caudovirales phage
freshwater_ERR019478.contig000000089	taxid assigned	based on 10/11 ORFs	0.909091	1;10239	1.00;1.00	Viruses	no support	no support	no support	no support	no support	no support
freshwater_ERR019478.contig000000092	taxid assigned	based on 8/11 ORFs	0.727273	1;10239;2731341;2731360;2731618;2731619;28883;2100420;2100421	1.00;1.00;1.00;1.00;1.00;1.00;1.00;1.00;1.00	Viruses	Uroviricota	Caudoviricetes	Caudovirales	NA	NA	uncultured Caudovirales phage
freshwater_ERR019478.contig000000093	taxid assigned	based on 7/12 ORFs	0.583333	1;10239;2731341;2731360;2731618;2731619;28883;2100420;2100421	1.00;1.00;0.63;0.63;0.63;0.63;0.63;0.63;0.63	Viruses	Uroviricota	Caudoviricetes	Caudovirales	NA	NA	uncultured Caudovirales phage
freshwater_ERR019478.contig000000099	taxid assigned	based on 6/6 ORFs	1	1;10239;12429;2763269	1.00;1.00;1.00;1.00	Viruses	NA	NA	NA	NA	NA	Virus NIOZ-UU157
freshwater_ERR019478.contig000000103	taxid assigned	based on 7/9 ORFs	0.777778	1;10239;12429;2763269	1.00;1.00;0.75;0.70	Viruses	NA	NA	NA	NA	NA	Virus NIOZ-UU157
freshwater_ERR019478.contig000000104	taxid assigned	based on 6/6 ORFs	1	1;10239;2731341;2731360;2731618;2731619;28883;10699	1.00;1.00;1.00;1.00;1.00;1.00;1.00;0.68	Viruses	Uroviricota	Caudoviricetes	Caudovirales	Siphoviridae	no support	no support
freshwater_ERR019478.contig000000105	taxid assigned	based on 2/4 ORFs	0.5	1;10239;12429;2204151;51368;2591644	1.00;1.00;1.00;1.00;1.00;1.00	Viruses	NA	NA	NA	NA	NA	Prokaryotic dsDNA virus sp.
freshwater_ERR019478.contig000000106	taxid assigned	based on 9/10 ORFs	0.9	1;10239;12429	1.00;1.00;1.00	Viruses	no support	no support	no support	no support	no support	no support
freshwater_ERR019478.contig000000109	taxid assigned	based on 6/8 ORFs	0.75	1;10239	1.00;0.96	Viruses	no support	no support	no support	no support	no support	no support
freshwater_ERR019478.contig000000112	taxid assigned	based on 7/8 ORFs	0.875	1;10239;2731341;2731360;2731618;2731619;28883;2100420;2100421	1.00;1.00;0.57;0.57;0.57;0.57;0.57;0.57;0.57	Viruses	Uroviricota	Caudoviricetes	Caudovirales	NA	NA	uncultured Caudovirales phage
freshwater_ERR019478.contig000000113	taxid assigned	based on 5/6 ORFs	0.833333	1;10239	1.00;1.00	Viruses	no support	no support	no support	no support	no support	no support
freshwater_ERR019478.contig000000116	taxid assigned	based on 4/4 ORFs	1	1;10239;2731341;2731360;2731618;2731619;28883;10744;196895;1978007;2656715	1.00;1.00;1.00;1.00;1.00;1.00;1.00;1.00;1.00;1.00;1.00	Viruses	Uroviricota	Caudoviricetes	Caudovirales	Podoviridae	NA	Podoviridae sp. ctrTa16
freshwater_ERR019478.contig000000119	taxid assigned	based on 6/7 ORFs	0.857143	1;10239;12429;2763269	1.00;1.00;0.91;0.91	Viruses	NA	NA	NA	NA	NA	Virus NIOZ-UU157
freshwater_ERR019478.contig000000123	taxid assigned	based on 6/7 ORFs	0.857143	1	1	no support	no support	no support	no support	no support	no support	no support
freshwater_ERR019478.contig000000124	taxid assigned	based on 9/9 ORFs	1	1;10239;2731341;2731360;2731618;2731619;28883;2100420;2100421	1.00;1.00;1.00;1.00;1.00;1.00;1.00;1.00;1.00	Viruses	Uroviricota	Caudoviricetes	Caudovirales	NA	NA	uncultured Caudovirales phage
freshwater_ERR019478.contig000000127	taxid assigned	based on 8/11 ORFs	0.727273	1;10239;2731341;2731360;2731618;2731619;28883;2100420;2100421	1.00;1.00;0.84;0.84;0.84;0.84;0.84;0.84;0.84	Viruses	Uroviricota	Caudoviricetes	Caudovirales	NA	NA	uncultured Caudovirales phage
freshwater_ERR019478.contig000000130	taxid assigned	based on 9/10 ORFs	0.9	1;10239	1.00;1.00	Viruses	no support	no support	no support	no support	no support	no support
freshwater_ERR019478.contig000000131	taxid assigned	based on 9/16 ORFs	0.5625	1;10239;2731341;2731360;2731618;2731619;28883;2100420;2100421	1.00;1.00;1.00;1.00;1.00;1.00;1.00;0.94;0.94	Viruses	Uroviricota	Caudoviricetes	Caudovirales	NA	NA	uncultured Caudovirales phage
freshwater_ERR019478.contig000000135	taxid assigned	based on 3/5 ORFs	0.6	1;10239;2731341;2731360;2731618;2731619;28883;2100420;2100421	1.00;1.00;1.00;1.00;1.00;1.00;1.00;0.67;0.67	Viruses	Uroviricota	Caudoviricetes	Caudovirales	NA	NA	uncultured Caudovirales phage
freshwater_ERR019478.contig000000137	taxid assigned	based on 7/8 ORFs	0.875	1;10239	1.00;1.00	Viruses	no support	no support	no support	no support	no support	no support
freshwater_ERR019478.contig000000138	taxid assigned	based on 4/5 ORFs	0.8	1;10239;12429;2204151;51368;2591644	1.00;1.00;0.66;0.66;0.66;0.66	Viruses	NA	NA	NA	NA	NA	Prokaryotic dsDNA virus sp.
freshwater_ERR019478.contig000000141	taxid assigned	based on 10/11 ORFs	0.909091	1;10239;2731341;2731360;2731618;2731619;28883;2100420;2100421	1.00;1.00;0.93;0.93;0.93;0.93;0.93;0.93;0.93	Viruses	Uroviricota	Caudoviricetes	Caudovirales	NA	NA	uncultured Caudovirales phage
freshwater_ERR019478.contig000000146	taxid assigned	based on 11/15 ORFs	0.733333	1;10239;2731341;2731360;2731618;2731619;28883;2100420;2100421	1.00;0.89;0.89;0.89;0.89;0.89;0.89;0.83;0.83	Viruses	Uroviricota	Caudoviricetes	Caudovirales	NA	NA	uncultured Caudovirales phage
freshwater_ERR019478.contig000000149	taxid assigned	based on 6/9 ORFs	0.666667	1;10239;2731341;2731360;2731618;2731619;28883;2100420;2100421	1.00;1.00;0.51;0.51;0.51;0.51;0.51;0.51;0.51	Viruses	Uroviricota	Caudoviricetes	Caudovirales	NA	NA	uncultured Caudovirales phage
freshwater_ERR019478.contig000000150	taxid assigned	based on 5/10 ORFs	0.5	1;10239;2731341;2731360;2731618;2731619;28883;2100420;2100421	1.00;1.00;1.00;1.00;1.00;1.00;1.00;1.00;1.00	Viruses	Uroviricota	Caudoviricetes	Caudovirales	NA	NA	uncultured Caudovirales phage
freshwater_ERR019478.contig000000151	taxid assigned	based on 6/7 ORFs	0.857143	1;10239	1.00;1.00	Viruses	no support	no support	no support	no support	no support	no support
freshwater_ERR019478.contig000000152	taxid assigned	based on 6/6 ORFs	1	1;10239;12429;2763269	1.00;1.00;0.97;0.97	Viruses	NA	NA	NA	NA	NA	Virus NIOZ-UU157
freshwater_ERR019478.contig000000153	taxid assigned	based on 10/10 ORFs	1	1;10239;2731341;2731360;2731618;2731619;28883;2100420;2100421	1.00;1.00;1.00;1.00;1.00;1.00;1.00;0.91;0.91	Viruses	Uroviricota	Caudoviricetes	Caudovirales	NA	NA	uncultured Caudovirales phage
freshwater_ERR019478.contig000000158	taxid assigned	based on 4/6 ORFs	0.666667	1;10239;2731341;2731360;2731618;2731619;28883;2100420;2100421	1.00;1.00;1.00;1.00;1.00;1.00;1.00;1.00;1.00	Viruses	Uroviricota	Caudoviricetes	Caudovirales	NA	NA	uncultured Caudovirales phage
freshwater_ERR019478.contig000000159	taxid assigned	based on 6/12 ORFs	0.5	1;10239;2731341;2731360;2731618;2731619;28883;2100420;2100421	1.00;1.00;1.00;1.00;1.00;1.00;1.00;1.00;1.00	Viruses	Uroviricota	Caudoviricetes	Caudovirales	NA	NA	uncultured Caudovirales phage
freshwater_ERR019478.contig000000162	taxid assigned	based on 8/12 ORFs	0.666667	1;10239;2731341;2731360;2731618;2731619*;28883*	1.00;1.00;0.91;0.91;0.91;0.91;0.91	Viruses	Uroviricota	Caudoviricetes*	Caudovirales*	no support	no support	no support
freshwater_ERR019478.contig000000163	taxid assigned	based on 7/8 ORFs	0.875	1;10239;2731341;2731360;2731618;2731619;28883;2100420;2100421	1.00;1.00;1.00;1.00;1.00;1.00;1.00;0.91;0.91	Viruses	Uroviricota	Caudoviricetes	Caudovirales	NA	NA	uncultured Caudovirales phage
freshwater_ERR019478.contig000000166	taxid assigned	based on 8/9 ORFs	0.888889	1;10239;2731341;2731360;2731618;2731619;28883;2100420;2100421	1.00;1.00;1.00;1.00;1.00;1.00;1.00;1.00;1.00	Viruses	Uroviricota	Caudoviricetes	Caudovirales	NA	NA	uncultured Caudovirales phage
freshwater_ERR019478.contig000000167	taxid assigned	based on 6/11 ORFs	0.545455	1;10239;2731341;2731360;2731618;2731619;28883;2100420;2100421	1.00;1.00;0.74;0.74;0.74;0.74;0.74;0.74;0.74	Viruses	Uroviricota	Caudoviricetes	Caudovirales	NA	NA	uncultured Caudovirales phage
freshwater_ERR019478.contig000000172	taxid assigned	based on 13/14 ORFs	0.928571	1;10239;2731341;2731360;2731618;2731619;28883;2100420;2100421	1.00;0.94;0.94;0.94;0.94;0.94;0.94;0.94;0.94	Viruses	Uroviricota	Caudoviricetes	Caudovirales	NA	NA	uncultured Caudovirales phage
freshwater_ERR019478.contig000000174	taxid assigned	based on 9/13 ORFs	0.692308	1;10239;2731341;2731360;2731618;2731619;28883;2100420;2100421	1.00;1.00;0.53;0.53;0.53;0.53;0.53;0.53;0.53	Viruses	Uroviricota	Caudoviricetes	Caudovirales	NA	NA	uncultured Caudovirales phage
freshwater_ERR019478.contig000000175	taxid assigned	based on 7/7 ORFs	1	1;10239	1.00;1.00	Viruses	no support	no support	no support	no support	no support	no support
freshwater_ERR019478.contig000000176	taxid assigned	based on 6/7 ORFs	0.857143	1;10239;2731341;2731360;2731618;2731619;28883;2100420;2100421	1.00;1.00;0.86;0.86;0.86;0.86;0.86;0.55;0.55	Viruses	Uroviricota	Caudoviricetes	Caudovirales	NA	NA	uncultured Caudovirales phage
freshwater_ERR019478.contig000000180	taxid assigned	based on 6/11 ORFs	0.545455	1;10239;2731341;2731360;2731618;2731619;28883;2100420;2100421	1.00;1.00;0.53;0.53;0.53;0.53;0.53;0.53;0.53	Viruses	Uroviricota	Caudoviricetes	Caudovirales	NA	NA	uncultured Caudovirales phage
freshwater_ERR019478.contig000000181	taxid assigned	based on 5/6 ORFs	0.833333	1;10239;2731341;2731360;2731618;2731619;28883;2100420;2100421	1.00;1.00;1.00;1.00;1.00;1.00;1.00;1.00;1.00	Viruses	Uroviricota	Caudoviricetes	Caudovirales	NA	NA	uncultured Caudovirales phage
freshwater_ERR019478.contig000000182	taxid assigned	based on 5/7 ORFs	0.714286	1;10239;2731341;2731360;2731618;2731619;28883;2100420;2100421	1.00;1.00;0.89;0.89;0.89;0.89;0.89;0.89;0.89	Viruses	Uroviricota	Caudoviricetes	Caudovirales	NA	NA	uncultured Caudovirales phage
freshwater_ERR019478.contig000000184	taxid assigned	based on 6/6 ORFs	1	1;10239;2731341;2731360;2731618;2731619*;28883*	1.00;1.00;1.00;1.00;1.00;1.00;1.00	Viruses	Uroviricota	Caudoviricetes*	Caudovirales*	no support	no support	no support
freshwater_ERR019478.contig000000189	taxid assigned	based on 4/4 ORFs	1	1;10239	1.00;1.00	Viruses	no support	no support	no support	no support	no support	no support
freshwater_ERR019478.contig000000190	taxid assigned	based on 12/13 ORFs	0.923077	1;10239;2731341;2731360;2731618;2731619;28883;2100420;2100421	1.00;1.00;0.86;0.86;0.86;0.86;0.86;0.86;0.86	Viruses	Uroviricota	Caudoviricetes	Caudovirales	NA	NA	uncultured Caudovirales phage
freshwater_ERR019478.contig000000192	taxid assigned	based on 4/7 ORFs	0.571429	1;10239;2731341;2731360;2731618;2731619;28883;2100420;2100421	1.00;1.00;0.94;0.94;0.94;0.94;0.94;0.94;0.94	Viruses	Uroviricota	Caudoviricetes	Caudovirales	NA	NA	uncultured Caudovirales phage
freshwater_ERR019478.contig000000200	taxid assigned	based on 9/10 ORFs	0.9	1;10239;2731341;2731360;2731618;2731619;28883;2100420;2100421	1.00;1.00;1.00;1.00;1.00;1.00;1.00;1.00;1.00	Viruses	Uroviricota	Caudoviricetes	Caudovirales	NA	NA	uncultured Caudovirales phage
freshwater_ERR019478.contig000000202	taxid assigned	based on 10/10 ORFs	1	1;10239;2731341;2731360;2731618;2731619;28883;2100420;2100421	1.00;1.00;1.00;1.00;1.00;1.00;1.00;1.00;1.00	Viruses	Uroviricota	Caudoviricetes	Caudovirales	NA	NA	uncultured Caudovirales phage
freshwater_ERR019478.contig000000204	taxid assigned	based on 8/9 ORFs	0.888889	1;10239;2731341;2731360;2731618;2731619;28883;2100420;2100421	1.00;1.00;0.94;0.94;0.94;0.94;0.94;0.94;0.94	Viruses	Uroviricota	Caudoviricetes	Caudovirales	NA	NA	uncultured Caudovirales phage
freshwater_ERR019478.contig000000208	taxid assigned	based on 7/8 ORFs	0.875	1;10239;2731341;2731360;2731618;2731619;28883;2100420;2100421	1.00;1.00;1.00;1.00;1.00;1.00;1.00;1.00;0.93	Viruses	Uroviricota	Caudoviricetes	Caudovirales	NA	NA	uncultured Caudovirales phage
freshwater_ERR019478.contig000000210	taxid assigned	based on 9/12 ORFs	0.75	1;10239;2731341;2731360;2731618;2731619;28883;2100420;2100421	1.00;1.00;1.00;1.00;1.00;1.00;1.00;1.00;1.00	Viruses	Uroviricota	Caudoviricetes	Caudovirales	NA	NA	uncultured Caudovirales phage
freshwater_ERR019478.contig000000211	taxid assigned	based on 8/8 ORFs	1	1;10239;2731342;2732091;2732412*;2732413*;2732414*;10841*	1.00;1.00;1.00;1.00;1.00;1.00;1.00;1.00	Viruses	Phixviricota*	Malgrandaviricetes*	Petitvirales*	Microviridae*	no support	no support
freshwater_ERR019478.contig000000212	taxid assigned	based on 6/10 ORFs	0.6	1;10239;2731341;2731360;2731618;2731619;28883;2100420;2100421	1.00;1.00;0.94;0.94;0.94;0.94;0.94;0.78;0.78	Viruses	Uroviricota	Caudoviricetes	Caudovirales	NA	NA	uncultured Caudovirales phage
freshwater_ERR019478.contig000000213	taxid assigned	based on 5/6 ORFs	0.833333	1;10239;2731342;2732091;2732412;2732413;2732414;10841;117574	1.00;1.00;1.00;1.00;1.00;1.00;1.00;1.00;1.00	Viruses	Phixviricota	Malgrandaviricetes	Petitvirales	Microviridae	no support	no support
freshwater_ERR019478.contig000000220	taxid assigned	based on 4/7 ORFs	0.571429	1;10239;2731341;2731360;2731618;2731619;28883;2100420;2100421	1.00;1.00;0.81;0.81;0.81;0.81;0.81;0.81;0.81	Viruses	Uroviricota	Caudoviricetes	Caudovirales	NA	NA	uncultured Caudovirales phage
freshwater_ERR019478.contig000000222	taxid assigned	based on 6/10 ORFs	0.6	1;10239;2731341;2731360;2731618;2731619;28883;2100420;2100421	1.00;1.00;0.53;0.53;0.53;0.53;0.53;0.53;0.53	Viruses	Uroviricota	Caudoviricetes	Caudovirales	NA	NA	uncultured Caudovirales phage
freshwater_ERR019478.contig000000224	taxid assigned	based on 4/4 ORFs	1	1;10239	1.00;1.00	Viruses	no support	no support	no support	no support	no support	no support
freshwater_ERR019478.contig000000227	taxid assigned	based on 5/8 ORFs	0.625	1;10239;12429;2763269	1.00;1.00;1.00;1.00	Viruses	NA	NA	NA	NA	NA	Virus NIOZ-UU157
freshwater_ERR019478.contig000000228	taxid assigned	based on 6/7 ORFs	0.857143	1;10239;2731342;2732091;2732412;2732413;2732414;10841;117574	1.00;1.00;1.00;1.00;1.00;1.00;1.00;1.00;1.00	Viruses	Phixviricota	Malgrandaviricetes	Petitvirales	Microviridae	no support	no support
freshwater_ERR019478.contig000000229	taxid assigned	based on 5/6 ORFs	0.833333	1;10239;2731342;2732091;2732412;2732413;2732414;10841;117574	1.00;1.00;1.00;1.00;1.00;1.00;1.00;1.00;1.00	Viruses	Phixviricota	Malgrandaviricetes	Petitvirales	Microviridae	no support	no support
freshwater_ERR019478.contig000000230	taxid assigned	based on 3/4 ORFs	0.75	1;10239	1.00;0.68	Viruses	no support	no support	no support	no support	no support	no support
freshwater_ERR019478.contig000000231	taxid assigned	based on 7/7 ORFs	1	1;10239;2731342;2732091;2732412*;2732413*;2732414*;10841*	1.00;1.00;1.00;1.00;1.00;1.00;1.00;1.00	Viruses	Phixviricota*	Malgrandaviricetes*	Petitvirales*	Microviridae*	no support	no support
freshwater_ERR019478.contig000000232	taxid assigned	based on 4/4 ORFs	1	1;10239;2731341;2731360;2731618;2731619;28883;10662	1.00;1.00;1.00;1.00;1.00;1.00;1.00;1.00	Viruses	Uroviricota	Caudoviricetes	Caudovirales	Myoviridae	no support	no support
freshwater_ERR019478.contig000000233	taxid assigned	based on 4/5 ORFs	0.8	1;10239	1.00;1.00	Viruses	no support	no support	no support	no support	no support	no support
freshwater_ERR019478.contig000000236	taxid assigned	based on 4/6 ORFs	0.666667	1;10239;2731341;2731360;2731618;2731619;28883;2100420;2100421	1.00;1.00;1.00;1.00;1.00;1.00;1.00;1.00;1.00	Viruses	Uroviricota	Caudoviricetes	Caudovirales	NA	NA	uncultured Caudovirales phage
freshwater_ERR019478.contig000000238	taxid assigned	based on 11/12 ORFs	0.916667	1;10239;2731341;2731360;2731618;2731619*;28883*	1.00;1.00;1.00;1.00;1.00;1.00;1.00	Viruses	Uroviricota	Caudoviricetes*	Caudovirales*	no support	no support	no support
freshwater_ERR019478.contig000000241	taxid assigned	based on 6/7 ORFs	0.857143	1;10239;2731342;2732091;2732412;2732413;2732414;10841;117574	1.00;1.00;1.00;1.00;1.00;1.00;1.00;1.00;0.70	Viruses	Phixviricota	Malgrandaviricetes	Petitvirales	Microviridae	no support	no support
freshwater_ERR019478.contig000000245	taxid assigned	based on 6/6 ORFs	1	1;10239;2731341;2731360;2731618;2731619;28883;2100420;2100421	1.00;1.00;0.93;0.93;0.93;0.93;0.93;0.93;0.93	Viruses	Uroviricota	Caudoviricetes	Caudovirales	NA	NA	uncultured Caudovirales phage
freshwater_ERR019478.contig000000247	taxid assigned	based on 5/10 ORFs	0.5	1;10239;2731341;2731360;2731618;2731619*;28883*	1.00;0.66;0.50;0.50;0.50;0.50;0.50	Viruses	Uroviricota	Caudoviricetes*	Caudovirales*	no support	no support	no support
freshwater_ERR019478.contig000000251	taxid assigned	based on 6/7 ORFs	0.857143	1;10239;2731342;2732091;2732412;2732413;2732414;10841;117574	1.00;1.00;1.00;1.00;1.00;1.00;1.00;1.00;1.00	Viruses	Phixviricota	Malgrandaviricetes	Petitvirales	Microviridae	no support	no support
freshwater_ERR019478.contig000000254	taxid assigned	based on 5/7 ORFs	0.714286	1;10239	1.00;0.86	Viruses	no support	no support	no support	no support	no support	no support
freshwater_ERR019478.contig000000256	taxid assigned	based on 7/11 ORFs	0.636364	1;10239	1.00;1.00	Viruses	no support	no support	no support	no support	no support	no support
freshwater_ERR019478.contig000000257	taxid assigned	based on 5/5 ORFs	1	1;10239;2731341;2731360;2731618;2731619;28883;2100420;2100421	1.00;1.00;1.00;1.00;1.00;1.00;1.00;1.00;1.00	Viruses	Uroviricota	Caudoviricetes	Caudovirales	NA	NA	uncultured Caudovirales phage
freshwater_ERR019478.contig000000258	taxid assigned	based on 8/8 ORFs	1	1;10239;2731341;2731360;2731618;2731619;28883;2100420;2100421	1.00;1.00;1.00;1.00;1.00;1.00;1.00;0.86;0.86	Viruses	Uroviricota	Caudoviricetes	Caudovirales	NA	NA	uncultured Caudovirales phage
freshwater_ERR019478.contig000000259	taxid assigned	based on 8/11 ORFs	0.727273	1;10239;2731341;2731360;2731618;2731619;28883;2100420;2100421	1.00;1.00;1.00;1.00;1.00;1.00;1.00;1.00;1.00	Viruses	Uroviricota	Caudoviricetes	Caudovirales	NA	NA	uncultured Caudovirales phage
freshwater_ERR019478.contig000000261	taxid assigned	based on 11/11 ORFs	1	1;10239	1.00;1.00	Viruses	no support	no support	no support	no support	no support	no support
freshwater_ERR019478.contig000000262	taxid assigned	based on 11/11 ORFs	1	1;10239;2731341;2731360;2731618;2731619;28883;2100420;2100421	1.00;1.00;0.95;0.95;0.95;0.95;0.95;0.90;0.90	Viruses	Uroviricota	Caudoviricetes	Caudovirales	NA	NA	uncultured Caudovirales phage
freshwater_ERR019478.contig000000264	taxid assigned	based on 5/9 ORFs	0.555556	1;10239;2731341;2731360;2731618;2731619*;28883*	1.00;0.60;0.60;0.60;0.60;0.60;0.60	Viruses	Uroviricota	Caudoviricetes*	Caudovirales*	no support	no support	no support
freshwater_ERR019478.contig000000265	taxid assigned	based on 3/4 ORFs	0.75	1;10239;2731341;2731360;2731618;2731619;28883;2100420;2100421	1.00;1.00;0.56;0.56;0.56;0.56;0.56;0.56;0.56	Viruses	Uroviricota	Caudoviricetes	Caudovirales	NA	NA	uncultured Caudovirales phage
freshwater_ERR019478.contig000000266	taxid assigned	based on 3/5 ORFs	0.6	1;10239;2731341;2731360;2731618;2731619;28883;10699;2133759;1407671	1.00;1.00;1.00;1.00;1.00;1.00;1.00;1.00;1.00;1.00	Viruses	Uroviricota	Caudoviricetes	Caudovirales	Siphoviridae	NA	uncultured Mediterranean phage uvMED
freshwater_ERR019478.contig000000272	taxid assigned	based on 6/8 ORFs	0.75	1;10239;12429;2204151;51368;2591644	1.00;1.00;0.66;0.66;0.66;0.66	Viruses	NA	NA	NA	NA	NA	Prokaryotic dsDNA virus sp.
freshwater_ERR019478.contig000000274	taxid assigned	based on 4/8 ORFs	0.5	1;10239	1.00;1.00	Viruses	no support	no support	no support	no support	no support	no support
freshwater_ERR019478.contig000000276	taxid assigned	based on 4/8 ORFs	0.5	1;10239	1.00;1.00	Viruses	no support	no support	no support	no support	no support	no support
freshwater_ERR019478.contig000000279	taxid assigned	based on 5/6 ORFs	0.833333	1;10239;2731341;2731360;2731618;2731619;28883;2100420;2100421	1.00;1.00;1.00;1.00;1.00;1.00;1.00;1.00;1.00	Viruses	Uroviricota	Caudoviricetes	Caudovirales	NA	NA	uncultured Caudovirales phage
freshwater_ERR019478.contig000000281	taxid assigned	based on 4/5 ORFs	0.8	1;10239	1.00;1.00	Viruses	no support	no support	no support	no support	no support	no support
freshwater_ERR019478.contig000000285	taxid assigned	based on 4/4 ORFs	1	1;10239;2731341;2731360;2731618;2731619;28883;2100420;2100421	1.00;1.00;1.00;1.00;1.00;1.00;1.00;1.00;1.00	Viruses	Uroviricota	Caudoviricetes	Caudovirales	NA	NA	uncultured Caudovirales phage
freshwater_ERR019478.contig000000286	taxid assigned	based on 8/9 ORFs	0.888889	1;10239;2731341;2731360;2731618;2731619;28883;2100420;2100421	1.00;1.00;0.95;0.95;0.95;0.95;0.95;0.95;0.95	Viruses	Uroviricota	Caudoviricetes	Caudovirales	NA	NA	uncultured Caudovirales phage
freshwater_ERR019478.contig000000287	taxid assigned	based on 4/4 ORFs	1	1;10239;12429;2204151;51368;2591644	1.00;1.00;1.00;1.00;1.00;1.00	Viruses	NA	NA	NA	NA	NA	Prokaryotic dsDNA virus sp.
freshwater_ERR019478.contig000000290	taxid assigned	based on 5/8 ORFs	0.625	1;10239;2731341;2731360;2731618;2731619;28883;2100420;2100421	1.00;1.00;1.00;1.00;1.00;1.00;1.00;0.61;0.61	Viruses	Uroviricota	Caudoviricetes	Caudovirales	NA	NA	uncultured Caudovirales phage
freshwater_ERR019478.contig000000291	taxid assigned	based on 6/6 ORFs	1	1;10239;2731342;2732091;2732412*;2732413*;2732414*;10841*	1.00;1.00;1.00;1.00;1.00;1.00;1.00;1.00	Viruses	Phixviricota*	Malgrandaviricetes*	Petitvirales*	Microviridae*	no support	no support
freshwater_ERR019478.contig000000292	taxid assigned	based on 5/8 ORFs	0.625	1;10239;2731341;2731360;2731618;2731619;28883;2100420;2100421	1.00;0.93;0.93;0.93;0.93;0.93;0.93;0.93;0.93	Viruses	Uroviricota	Caudoviricetes	Caudovirales	NA	NA	uncultured Caudovirales phage
freshwater_ERR019478.contig000000296	taxid assigned	based on 5/8 ORFs	0.625	1;10239	1.00;1.00	Viruses	no support	no support	no support	no support	no support	no support
freshwater_ERR019478.contig000000300	taxid assigned	based on 2/4 ORFs	0.5	1;10239;2731341;2731360;2731618;2731619;28883;10699;196894;1458858	1.00;1.00;1.00;1.00;1.00;1.00;1.00;1.00;1.00;0.54	Viruses	Uroviricota	Caudoviricetes	Caudovirales	Siphoviridae	NA	Flavobacterium sp. phage 1/32
freshwater_ERR019478.contig000000301	taxid assigned	based on 6/6 ORFs	1	1;10239;2731341;2731360;2731618;2731619;28883;2100420;2100421	1.00;1.00;1.00;1.00;1.00;1.00;1.00;1.00;1.00	Viruses	Uroviricota	Caudoviricetes	Caudovirales	NA	NA	uncultured Caudovirales phage
freshwater_ERR019478.contig000000309	taxid assigned	based on 7/7 ORFs	1	1;10239;2731341;2731360;2731618;2731619;28883;2100420;2100421	1.00;1.00;1.00;1.00;1.00;1.00;1.00;1.00;1.00	Viruses	Uroviricota	Caudoviricetes	Caudovirales	NA	NA	uncultured Caudovirales phage
freshwater_ERR019478.contig000000311	taxid assigned	based on 5/8 ORFs	0.625	1;10239;2731341;2731360;2731618;2731619;28883;10744;196895	1.00;1.00;1.00;1.00;1.00;1.00;1.00;0.92;0.92	Viruses	Uroviricota	Caudoviricetes	Caudovirales	Podoviridae	no support	no support
freshwater_ERR019478.contig000000314	taxid assigned	based on 8/8 ORFs	1	1;10239;2731341;2731360;2731618;2731619;28883;2100420;2100421	1.00;1.00;0.96;0.96;0.96;0.96;0.96;0.96;0.96	Viruses	Uroviricota	Caudoviricetes	Caudovirales	NA	NA	uncultured Caudovirales phage
freshwater_ERR019478.contig000000316	taxid assigned	based on 5/7 ORFs	0.714286	1;10239;12429;12333;1468179	1.00;1.00;0.94;0.84;0.84	Viruses	NA	NA	NA	NA	NA	Synechococcus phage S-EIVl
freshwater_ERR019478.contig000000318	taxid assigned	based on 4/6 ORFs	0.666667	1;10239	1.00;0.68	Viruses	no support	no support	no support	no support	no support	no support
freshwater_ERR019478.contig000000320	taxid assigned	based on 4/7 ORFs	0.571429	1;10239;12429;12333;1468179	1.00;1.00;0.95;0.75;0.75	Viruses	NA	NA	NA	NA	NA	Synechococcus phage S-EIVl
freshwater_ERR019478.contig000000322	taxid assigned	based on 4/4 ORFs	1	1;10239;12429	1.00;1.00;0.58	Viruses	no support	no support	no support	no support	no support	no support
freshwater_ERR019478.contig000000327	taxid assigned	based on 7/7 ORFs	1	1;10239;2731341;2731360;2731618;2731619;28883;2100420;2100421	1.00;1.00;1.00;1.00;1.00;1.00;1.00;1.00;1.00	Viruses	Uroviricota	Caudoviricetes	Caudovirales	NA	NA	uncultured Caudovirales phage
freshwater_ERR019478.contig000000328	taxid assigned	based on 7/7 ORFs	1	1;10239;2731341;2731360;2731618;2731619;28883;2100420;2100421	1.00;1.00;1.00;1.00;1.00;1.00;1.00;1.00;1.00	Viruses	Uroviricota	Caudoviricetes	Caudovirales	NA	NA	uncultured Caudovirales phage
freshwater_ERR019478.contig000000329	taxid assigned	based on 5/5 ORFs	1	1;10239	1.00;1.00	Viruses	no support	no support	no support	no support	no support	no support
freshwater_ERR019478.contig000000333	taxid assigned	based on 4/6 ORFs	0.666667	1;10239;2731341;2731360;2731618;2731619;28883;10699;196894	1.00;1.00;0.61;0.61;0.61;0.61;0.61;0.61;0.52	Viruses	Uroviricota	Caudoviricetes	Caudovirales	Siphoviridae	no support	no support
freshwater_ERR019478.contig000000338	taxid assigned	based on 9/9 ORFs	1	1;10239;2731341;2731360;2731618;2731619;28883;2100420;2100421	1.00;1.00;1.00;1.00;1.00;1.00;1.00;1.00;1.00	Viruses	Uroviricota	Caudoviricetes	Caudovirales	NA	NA	uncultured Caudovirales phage
freshwater_ERR019478.contig000000339	taxid assigned	based on 7/9 ORFs	0.777778	1;10239;2731341;2731360;2731618;2731619;28883;2100420;2100421	1.00;1.00;1.00;1.00;1.00;1.00;1.00;1.00;1.00	Viruses	Uroviricota	Caudoviricetes	Caudovirales	NA	NA	uncultured Caudovirales phage
freshwater_ERR019478.contig000000340	taxid assigned	based on 7/7 ORFs	1	1;10239;2731341;2731360;2731618;2731619;28883;2100420;2100421	1.00;1.00;1.00;1.00;1.00;1.00;1.00;0.92;0.92	Viruses	Uroviricota	Caudoviricetes	Caudovirales	NA	NA	uncultured Caudovirales phage
freshwater_ERR019478.contig000000345	taxid assigned	based on 4/7 ORFs	0.571429	1;10239;2731341;2731360;2731618;2731619;28883;2100420;2100421	1.00;1.00;1.00;1.00;1.00;1.00;1.00;1.00;1.00	Viruses	Uroviricota	Caudoviricetes	Caudovirales	NA	NA	uncultured Caudovirales phage
freshwater_ERR019478.contig000000346	taxid assigned	based on 5/5 ORFs	1	1;10239	1.00;1.00	Viruses	no support	no support	no support	no support	no support	no support
freshwater_ERR019478.contig000000350	taxid assigned	based on 5/8 ORFs	0.625	1;10239;2731341;2731360;2731618;2731619;28883;2100420;2100421	1.00;1.00;1.00;1.00;1.00;1.00;1.00;1.00;1.00	Viruses	Uroviricota	Caudoviricetes	Caudovirales	NA	NA	uncultured Caudovirales phage
freshwater_ERR019478.contig000000355	taxid assigned	based on 7/8 ORFs	0.875	1;10239	1.00;1.00	Viruses	no support	no support	no support	no support	no support	no support
freshwater_ERR019478.contig000000358	taxid assigned	based on 5/7 ORFs	0.714286	1;10239	1.00;1.00	Viruses	no support	no support	no support	no support	no support	no support
freshwater_ERR019478.contig000000361	taxid assigned	based on 5/9 ORFs	0.555556	1;10239;2731341;2731360;2731618;2731619*;28883*	1.00;0.67;0.67;0.67;0.67;0.67;0.67	Viruses	Uroviricota	Caudoviricetes*	Caudovirales*	no support	no support	no support
freshwater_ERR019478.contig000000363	taxid assigned	based on 4/4 ORFs	1	1;10239;2731342;2732091;2732412;2732413;2732414;10841;117574	1.00;1.00;1.00;1.00;1.00;1.00;1.00;1.00;1.00	Viruses	Phixviricota	Malgrandaviricetes	Petitvirales	Microviridae	no support	no support
freshwater_ERR019478.contig000000364	taxid assigned	based on 4/5 ORFs	0.8	1;10239;2731342;2732091;2732412;2732413;2732414;10841;117574	1.00;1.00;1.00;1.00;1.00;1.00;1.00;1.00;1.00	Viruses	Phixviricota	Malgrandaviricetes	Petitvirales	Microviridae	no support	no support
freshwater_ERR019478.contig000000367	taxid assigned	based on 5/10 ORFs	0.5	1;10239;2731341;2731360;2731618;2731619;28883;2100420;2100421	1.00;1.00;0.79;0.79;0.79;0.79;0.79;0.79;0.79	Viruses	Uroviricota	Caudoviricetes	Caudovirales	NA	NA	uncultured Caudovirales phage
freshwater_ERR019478.contig000000380	taxid assigned	based on 6/8 ORFs	0.75	1;10239;2731342;2732091;2732412;2732413;2732414;10841;117574	1.00;1.00;1.00;1.00;1.00;1.00;1.00;1.00;0.62	Viruses	Phixviricota	Malgrandaviricetes	Petitvirales	Microviridae	no support	no support
freshwater_ERR019478.contig000000381	taxid assigned	based on 4/4 ORFs	1	1;10239;2731341;2731360;2731618;2731619;28883;2100420;2100421	1.00;1.00;1.00;1.00;1.00;1.00;1.00;1.00;1.00	Viruses	Uroviricota	Caudoviricetes	Caudovirales	NA	NA	uncultured Caudovirales phage
freshwater_ERR019478.contig000000383	taxid assigned	based on 6/10 ORFs	0.6	1;10239	1.00;1.00	Viruses	no support	no support	no support	no support	no support	no support
freshwater_ERR019478.contig000000384	taxid assigned	based on 9/10 ORFs	0.9	1;10239;2731341;2731360;2731618;2731619;28883;2100420;2100421	1.00;0.95;0.86;0.86;0.86;0.86;0.86;0.86;0.86	Viruses	Uroviricota	Caudoviricetes	Caudovirales	NA	NA	uncultured Caudovirales phage
freshwater_ERR019478.contig000000387	taxid assigned	based on 4/6 ORFs	0.666667	1;10239;2731342;2732091;2732412;2732413;2732414;10841;117574;2202644	1.00;1.00;1.00;1.00;1.00;1.00;1.00;1.00;1.00;1.00	Viruses	Phixviricota	Malgrandaviricetes	Petitvirales	Microviridae	NA	Microviridae sp.
freshwater_ERR019478.contig000000388	taxid assigned	based on 5/5 ORFs	1	1;10239;12429;2763269	1.00;1.00;1.00;1.00	Viruses	NA	NA	NA	NA	NA	Virus NIOZ-UU157
freshwater_ERR019478.contig000000392	taxid assigned	based on 5/5 ORFs	1	1;10239;2731341;2731360;2731618;2731619;28883;2100420;2100421	1.00;1.00;1.00;1.00;1.00;1.00;1.00;1.00;1.00	Viruses	Uroviricota	Caudoviricetes	Caudovirales	NA	NA	uncultured Caudovirales phage
freshwater_ERR019478.contig000000393	taxid assigned	based on 8/11 ORFs	0.727273	1;10239;2731341;2731360;2731618;2731619;28883;2100420;2100421	1.00;1.00;1.00;1.00;1.00;1.00;1.00;1.00;1.00	Viruses	Uroviricota	Caudoviricetes	Caudovirales	NA	NA	uncultured Caudovirales phage
freshwater_ERR019478.contig000000394	taxid assigned	based on 5/9 ORFs	0.555556	1;10239;2731341;2731360;2731618;2731619;28883;2100420;2100421	1.00;1.00;0.76;0.76;0.76;0.76;0.76;0.76;0.76	Viruses	Uroviricota	Caudoviricetes	Caudovirales	NA	NA	uncultured Caudovirales phage
freshwater_ERR019478.contig000000397	taxid assigned	based on 6/8 ORFs	0.75	1;10239;2731341;2731360;2731618;2731619;28883;2100420;2100421	1.00;1.00;1.00;1.00;1.00;1.00;1.00;1.00;1.00	Viruses	Uroviricota	Caudoviricetes	Caudovirales	NA	NA	uncultured Caudovirales phage
freshwater_ERR019478.contig000000399	taxid assigned	based on 3/6 ORFs	0.5	1;10239	1.00;1.00	Viruses	no support	no support	no support	no support	no support	no support
freshwater_ERR019478.contig000000400	taxid assigned	based on 5/5 ORFs	1	1;10239;2731341;2731360;2731618;2731619;28883;2100420;2100421	1.00;1.00;1.00;1.00;1.00;1.00;1.00;1.00;1.00	Viruses	Uroviricota	Caudoviricetes	Caudovirales	NA	NA	uncultured Caudovirales phage
freshwater_ERR019478.contig000000403	taxid assigned	based on 5/10 ORFs	0.5	1;10239;2731341;2731360;2731618;2731619;28883;2100420;2100421	1.00;1.00;1.00;1.00;1.00;1.00;1.00;1.00;1.00	Viruses	Uroviricota	Caudoviricetes	Caudovirales	NA	NA	uncultured Caudovirales phage
freshwater_ERR019478.contig000000406	taxid assigned	based on 4/4 ORFs	1	1;10239;2731341;2731360;2731618;2731619;28883;2100420;2100421	1.00;1.00;1.00;1.00;1.00;1.00;1.00;1.00;1.00	Viruses	Uroviricota	Caudoviricetes	Caudovirales	NA	NA	uncultured Caudovirales phage
freshwater_ERR019478.contig000000407	taxid assigned	based on 4/7 ORFs	0.571429	1;10239;2731341;2731360;2731618;2731619*;28883*	1.00;1.00;1.00;1.00;1.00;1.00;1.00	Viruses	Uroviricota	Caudoviricetes*	Caudovirales*	no support	no support	no support
freshwater_ERR019478.contig000000408	taxid assigned	based on 5/7 ORFs	0.714286	1;10239;2731342;2732091;2732412*;2732413*;2732414*;10841*	1.00;1.00;1.00;1.00;1.00;1.00;1.00;1.00	Viruses	Phixviricota*	Malgrandaviricetes*	Petitvirales*	Microviridae*	no support	no support
freshwater_ERR019478.contig000000417	taxid assigned	based on 5/7 ORFs	0.714286	1;10239;2731341;2731360;2731618;2731619;28883;2100420;2100421	1.00;1.00;1.00;1.00;1.00;1.00;1.00;0.91;0.91	Viruses	Uroviricota	Caudoviricetes	Caudovirales	NA	NA	uncultured Caudovirales phage
freshwater_ERR019478.contig000000422	taxid assigned	based on 4/8 ORFs	0.5	1	1	no support	no support	no support	no support	no support	no support	no support
freshwater_ERR019478.contig000000424	taxid assigned	based on 8/8 ORFs	1	1;10239;2731341;2731360;2731618;2731619;28883;2100420;2100421	1.00;1.00;1.00;1.00;1.00;1.00;1.00;1.00;1.00	Viruses	Uroviricota	Caudoviricetes	Caudovirales	NA	NA	uncultured Caudovirales phage
freshwater_ERR019478.contig000000429	taxid assigned	based on 5/10 ORFs	0.5	1;10239;2731341;2731360;2731618;2731619;28883;2100420;2100421	1.00;1.00;0.87;0.87;0.87;0.87;0.87;0.87;0.87	Viruses	Uroviricota	Caudoviricetes	Caudovirales	NA	NA	uncultured Caudovirales phage
freshwater_ERR019478.contig000000430	taxid assigned	based on 5/8 ORFs	0.625	1;10239;2731341;2731360;2731618;2731619;28883;10744;196895	1.00;1.00;1.00;1.00;1.00;1.00;1.00;0.51;0.51	Viruses	Uroviricota	Caudoviricetes	Caudovirales	Podoviridae	no support	no support
freshwater_ERR019478.contig000000436	taxid assigned	based on 4/4 ORFs	1	1;10239;2731341;2731360;2731618;2731619;28883;2100420;2100421	1.00;1.00;1.00;1.00;1.00;1.00;1.00;0.70;0.70	Viruses	Uroviricota	Caudoviricetes	Caudovirales	NA	NA	uncultured Caudovirales phage
freshwater_ERR019478.contig000000443	taxid assigned	based on 6/7 ORFs	0.857143	1;10239;2731341;2731360;2731618;2731619;28883;2100420;2100421	1.00;1.00;0.89;0.89;0.89;0.89;0.89;0.89;0.89	Viruses	Uroviricota	Caudoviricetes	Caudovirales	NA	NA	uncultured Caudovirales phage
freshwater_ERR019478.contig000000444	taxid assigned	based on 4/4 ORFs	1	1;10239;2731341;2731360;2731618;2731619;28883;2100420;2100421	1.00;1.00;1.00;1.00;1.00;1.00;1.00;1.00;1.00	Viruses	Uroviricota	Caudoviricetes	Caudovirales	NA	NA	uncultured Caudovirales phage
freshwater_ERR019478.contig000000445	taxid assigned	based on 8/8 ORFs	1	1;10239	1.00;0.96	Viruses	no support	no support	no support	no support	no support	no support
freshwater_ERR019478.contig000000447	taxid assigned	based on 9/10 ORFs	0.9	1;10239;2731341;2731360;2731618;2731619;28883;2100420;2100421	1.00;1.00;1.00;1.00;1.00;1.00;1.00;1.00;1.00	Viruses	Uroviricota	Caudoviricetes	Caudovirales	NA	NA	uncultured Caudovirales phage
freshwater_ERR019478.contig000000448	taxid assigned	based on 4/6 ORFs	0.666667	1;10239;2731341;2731360;2731618;2731619;28883;2100420;2100421	1.00;1.00;1.00;1.00;1.00;1.00;1.00;1.00;1.00	Viruses	Uroviricota	Caudoviricetes	Caudovirales	NA	NA	uncultured Caudovirales phage
freshwater_ERR019478.contig000000450	taxid assigned	based on 4/4 ORFs	1	1;10239;2731341;2731360;2731618;2731619;28883;2100420;2100421	1.00;1.00;1.00;1.00;1.00;1.00;1.00;1.00;1.00	Viruses	Uroviricota	Caudoviricetes	Caudovirales	NA	NA	uncultured Caudovirales phage
freshwater_ERR019478.contig000000454	taxid assigned	based on 4/6 ORFs	0.666667	1;10239	1.00;1.00	Viruses	no support	no support	no support	no support	no support	no support
freshwater_ERR019478.contig000000463	taxid assigned	based on 4/4 ORFs	1	1;10239;12429;2763269	1.00;1.00;1.00;1.00	Viruses	NA	NA	NA	NA	NA	Virus NIOZ-UU157
freshwater_ERR019478.contig000000465	taxid assigned	based on 6/7 ORFs	0.857143	1;10239;2731341;2731360;2731618;2731619;28883;2100420;2100421	1.00;1.00;0.89;0.89;0.89;0.89;0.89;0.66;0.66	Viruses	Uroviricota	Caudoviricetes	Caudovirales	NA	NA	uncultured Caudovirales phage
freshwater_ERR019478.contig000000470	taxid assigned	based on 6/6 ORFs	1	1;10239;2731342;2732091;2732412;2732413;2732414;10841;117574	1.00;1.00;1.00;1.00;1.00;1.00;1.00;1.00;0.51	Viruses	Phixviricota	Malgrandaviricetes	Petitvirales	Microviridae	no support	no support
freshwater_ERR019478.contig000000472	taxid assigned	based on 4/4 ORFs	1	1;10239;2731341;2731360;2731618;2731619;28883;2100420;2100421	1.00;1.00;1.00;1.00;1.00;1.00;1.00;1.00;1.00	Viruses	Uroviricota	Caudoviricetes	Caudovirales	NA	NA	uncultured Caudovirales phage
freshwater_ERR019478.contig000000474	taxid assigned	based on 4/4 ORFs	1	1;10239;2731341;2731360;2731618;2731619;28883;2100420;2100421	1.00;1.00;1.00;1.00;1.00;1.00;1.00;0.92;0.92	Viruses	Uroviricota	Caudoviricetes	Caudovirales	NA	NA	uncultured Caudovirales phage
freshwater_ERR019478.contig000000476	taxid assigned	based on 8/11 ORFs	0.727273	1;10239;2731341;2731360;2731618;2731619;28883;2100420;2100421	1.00;1.00;1.00;1.00;1.00;1.00;1.00;1.00;1.00	Viruses	Uroviricota	Caudoviricetes	Caudovirales	NA	NA	uncultured Caudovirales phage
freshwater_ERR019478.contig000000477	taxid assigned	based on 4/5 ORFs	0.8	1;10239;12429	1.00;1.00;1.00	Viruses	no support	no support	no support	no support	no support	no support
freshwater_ERR019478.contig000000478	taxid assigned	based on 6/7 ORFs	0.857143	1;10239;2731341;2731360;2731618;2731619;28883;2100420;2100421	1.00;1.00;1.00;1.00;1.00;1.00;1.00;1.00;1.00	Viruses	Uroviricota	Caudoviricetes	Caudovirales	NA	NA	uncultured Caudovirales phage
freshwater_ERR019478.contig000000481	taxid assigned	based on 4/4 ORFs	1	1;10239;2731341;2731360;2731618;2731619;28883;2100420;2100421	1.00;1.00;1.00;1.00;1.00;1.00;1.00;1.00;1.00	Viruses	Uroviricota	Caudoviricetes	Caudovirales	NA	NA	uncultured Caudovirales phage
freshwater_ERR019478.contig000000482	taxid assigned	based on 6/7 ORFs	0.857143	1;10239	1.00;1.00	Viruses	no support	no support	no support	no support	no support	no support
freshwater_ERR019478.contig000000484	taxid assigned	based on 4/7 ORFs	0.571429	1;10239;186616;340016	1.00;1.00;0.53;0.53	Viruses	NA	NA	NA	NA	NA	uncultured virus
freshwater_ERR019478.contig000000485	taxid assigned	based on 6/7 ORFs	0.857143	1;10239;2731342;2732091;2732412;2732413;2732414;10841;117574	1.00;1.00;1.00;1.00;1.00;1.00;1.00;1.00;1.00	Viruses	Phixviricota	Malgrandaviricetes	Petitvirales	Microviridae	no support	no support
freshwater_ERR019478.contig000000490	taxid assigned	based on 3/5 ORFs	0.6	1;10239;2731341;2731360;2731618;2731619;28883;2100420;2100421	1.00;1.00;1.00;1.00;1.00;1.00;1.00;0.91;0.91	Viruses	Uroviricota	Caudoviricetes	Caudovirales	NA	NA	uncultured Caudovirales phage
freshwater_ERR019478.contig000000493	taxid assigned	based on 4/4 ORFs	1	1;10239;2731341;2731360;2731618;2731619*;28883*	1.00;1.00;0.58;0.58;0.58;0.58;0.58	Viruses	Uroviricota	Caudoviricetes*	Caudovirales*	no support	no support	no support
freshwater_ERR019478.contig000000497	taxid assigned	based on 6/6 ORFs	1	1;10239;2731341;2731360;2731618;2731619;28883;2100420;2100421	1.00;1.00;1.00;1.00;1.00;1.00;1.00;0.91;0.91	Viruses	Uroviricota	Caudoviricetes	Caudovirales	NA	NA	uncultured Caudovirales phage
freshwater_ERR019478.contig000000500	taxid assigned	based on 4/6 ORFs	0.666667	1;10239;2731341;2731360;2731618;2731619;28883;2100420;2100421	1.00;1.00;0.93;0.93;0.93;0.93;0.93;0.93;0.93	Viruses	Uroviricota	Caudoviricetes	Caudovirales	NA	NA	uncultured Caudovirales phage
freshwater_ERR019478.contig000000502	taxid assigned	based on 5/5 ORFs	1	1;10239;2731341;2731360;2731618;2731619;28883;2100420;2100421	1.00;1.00;0.76;0.76;0.76;0.76;0.76;0.76;0.76	Viruses	Uroviricota	Caudoviricetes	Caudovirales	NA	NA	uncultured Caudovirales phage
freshwater_ERR019478.contig000000503	taxid assigned	based on 5/8 ORFs	0.625	1;10239;2731341;2731360;2731618;2731619*;28883*	1.00;1.00;0.61;0.61;0.61;0.61;0.61	Viruses	Uroviricota	Caudoviricetes*	Caudovirales*	no support	no support	no support
freshwater_ERR019478.contig000000504	taxid assigned	based on 4/6 ORFs	0.666667	1;10239;2731341;2731360;2731618;2731619;28883;2100420;2100421	1.00;1.00;1.00;1.00;1.00;1.00;1.00;1.00;1.00	Viruses	Uroviricota	Caudoviricetes	Caudovirales	NA	NA	uncultured Caudovirales phage
freshwater_ERR019478.contig000000505	taxid assigned	based on 2/4 ORFs	0.5	1;10239;2731341;2731360;2731618;2731619;28883;2100420;2100421	1.00;1.00;1.00;1.00;1.00;1.00;1.00;1.00;1.00	Viruses	Uroviricota	Caudoviricetes	Caudovirales	NA	NA	uncultured Caudovirales phage
freshwater_ERR019478.contig000000514	taxid assigned	based on 5/6 ORFs	0.833333	1;10239;2731341;2731360;2731618;2731619;28883;2100420;2100421	1.00;1.00;1.00;1.00;1.00;1.00;1.00;1.00;0.87	Viruses	Uroviricota	Caudoviricetes	Caudovirales	NA	NA	uncultured Caudovirales phage
freshwater_ERR019478.contig000000516	taxid assigned	based on 5/6 ORFs	0.833333	1;10239	1.00;1.00	Viruses	no support	no support	no support	no support	no support	no support
freshwater_ERR019478.contig000000518	taxid assigned	based on 3/4 ORFs	0.75	1;10239	1.00;0.82	Viruses	no support	no support	no support	no support	no support	no support
freshwater_ERR019478.contig000000520	taxid assigned	based on 5/6 ORFs	0.833333	1;10239	1.00;1.00	Viruses	no support	no support	no support	no support	no support	no support
freshwater_ERR019478.contig000000521	taxid assigned	based on 7/8 ORFs	0.875	1;10239	1.00;1.00	Viruses	no support	no support	no support	no support	no support	no support
freshwater_ERR019478.contig000000522	taxid assigned	based on 4/4 ORFs	1	1;10239;2731341;2731360;2731618;2731619;28883;2100420;2100421	1.00;1.00;1.00;1.00;1.00;1.00;1.00;0.74;0.74	Viruses	Uroviricota	Caudoviricetes	Caudovirales	NA	NA	uncultured Caudovirales phage
freshwater_ERR019478.contig000000524	taxid assigned	based on 3/4 ORFs	0.75	1;10239	1.00;1.00	Viruses	no support	no support	no support	no support	no support	no support
freshwater_ERR019478.contig000000526	taxid assigned	based on 3/6 ORFs	0.5	1;10239	1.00;1.00	Viruses	no support	no support	no support	no support	no support	no support
freshwater_ERR019478.contig000000535	taxid assigned	based on 4/4 ORFs	1	1;10239;2731341;2731360;2731618;2731619;28883;2100420;2100421	1.00;1.00;1.00;1.00;1.00;1.00;1.00;0.66;0.53	Viruses	Uroviricota	Caudoviricetes	Caudovirales	NA	NA	uncultured Caudovirales phage
freshwater_ERR019478.contig000000537	taxid assigned	based on 2/4 ORFs	0.5	1;10239;12429;2204151;35342;2058757;2502018;2569970;2569971	1.00;1.00;0.64;0.64;0.64;0.64;0.64;0.64;0.64	Viruses	NA	NA	NA	Cruciviridae	NA	Crucivirus sp.
freshwater_ERR019478.contig000000541	taxid assigned	based on 3/4 ORFs	0.75	1;10239;2731342;2732091;2732412;2732413;2732414;10841;117574	1.00;1.00;1.00;1.00;1.00;1.00;1.00;1.00;1.00	Viruses	Phixviricota	Malgrandaviricetes	Petitvirales	Microviridae	no support	no support
freshwater_ERR019478.contig000000544	taxid assigned	based on 5/7 ORFs	0.714286	1;10239;2731341;2731360;2731618;2731619;28883;2100420;2100421	1.00;1.00;1.00;1.00;1.00;1.00;1.00;1.00;1.00	Viruses	Uroviricota	Caudoviricetes	Caudovirales	NA	NA	uncultured Caudovirales phage
freshwater_ERR019478.contig000000545	taxid assigned	based on 4/5 ORFs	0.8	1;10239;2731341;2731360;2731618;2731619;28883;2100420;2100421	1.00;1.00;0.82;0.82;0.82;0.82;0.82;0.82;0.82	Viruses	Uroviricota	Caudoviricetes	Caudovirales	NA	NA	uncultured Caudovirales phage
freshwater_ERR019478.contig000000547	taxid assigned	based on 7/8 ORFs	0.875	1;10239	1.00;0.68	Viruses	no support	no support	no support	no support	no support	no support
freshwater_ERR019478.contig000000550	taxid assigned	based on 5/7 ORFs	0.714286	1;10239;2731341;2731360;2731618;2731619;28883;2100420;2100421	1.00;1.00;1.00;1.00;1.00;1.00;1.00;1.00;1.00	Viruses	Uroviricota	Caudoviricetes	Caudovirales	NA	NA	uncultured Caudovirales phage
freshwater_ERR019478.contig000000554	taxid assigned	based on 5/6 ORFs	0.833333	1;10239	1.00;1.00	Viruses	no support	no support	no support	no support	no support	no support
freshwater_ERR019478.contig000000557	taxid assigned	based on 4/5 ORFs	0.8	1;10239;2731341;2731360;2731618;2731619;28883;2100420;2100421	1.00;1.00;1.00;1.00;1.00;1.00;1.00;1.00;0.87	Viruses	Uroviricota	Caudoviricetes	Caudovirales	NA	NA	uncultured Caudovirales phage
freshwater_ERR019478.contig000000558	taxid assigned	based on 4/4 ORFs	1	1;10239	1.00;1.00	Viruses	no support	no support	no support	no support	no support	no support
freshwater_ERR019478.contig000000560	taxid assigned	based on 4/4 ORFs	1	1;10239;2731341;2731360;2731618;2731619;28883;2100420;2100421	1.00;1.00;1.00;1.00;1.00;1.00;1.00;1.00;1.00	Viruses	Uroviricota	Caudoviricetes	Caudovirales	NA	NA	uncultured Caudovirales phage
freshwater_ERR019478.contig000000561	taxid assigned	based on 3/4 ORFs	0.75	1;10239;2731341;2731360;2731618;2731619;28883;2100420;2100421	1.00;1.00;0.80;0.80;0.80;0.80;0.80;0.80;0.80	Viruses	Uroviricota	Caudoviricetes	Caudovirales	NA	NA	uncultured Caudovirales phage
freshwater_ERR019478.contig000000563	taxid assigned	based on 2/4 ORFs	0.5	1;10239;2731341;2731360;2731618;2731619;28883;2100420;2100421	1.00;1.00;0.71;0.71;0.71;0.71;0.71;0.71;0.71	Viruses	Uroviricota	Caudoviricetes	Caudovirales	NA	NA	uncultured Caudovirales phage
freshwater_ERR019478.contig000000564	taxid assigned	based on 5/5 ORFs	1	1;10239;2731341;2731360;2731618;2731619;28883;2100420;2100421	1.00;1.00;0.95;0.95;0.95;0.95;0.95;0.95;0.95	Viruses	Uroviricota	Caudoviricetes	Caudovirales	NA	NA	uncultured Caudovirales phage
freshwater_ERR019478.contig000000573	taxid assigned	based on 6/6 ORFs	1	1;10239;2731341;2731360;2731618;2731619;28883;2100420;2100421	1.00;1.00;1.00;1.00;1.00;1.00;1.00;1.00;1.00	Viruses	Uroviricota	Caudoviricetes	Caudovirales	NA	NA	uncultured Caudovirales phage
freshwater_ERR019478.contig000000574	taxid assigned	based on 6/6 ORFs	1	1;10239;2731342;2732091;2732412;2732413;2732414;10841;117574	1.00;1.00;1.00;1.00;1.00;1.00;1.00;1.00;0.73	Viruses	Phixviricota	Malgrandaviricetes	Petitvirales	Microviridae	no support	no support
freshwater_ERR019478.contig000000577	taxid assigned	based on 5/6 ORFs	0.833333	1;10239;2731341;2731360;2731618;2731619;28883;2100420;2100421	1.00;1.00;1.00;1.00;1.00;1.00;1.00;1.00;1.00	Viruses	Uroviricota	Caudoviricetes	Caudovirales	NA	NA	uncultured Caudovirales phage
freshwater_ERR019478.contig000000579	taxid assigned	based on 5/9 ORFs	0.555556	1;10239;2731341;2731360;2731618;2731619;28883;2100420;2100421	1.00;1.00;1.00;1.00;1.00;1.00;1.00;1.00;1.00	Viruses	Uroviricota	Caudoviricetes	Caudovirales	NA	NA	uncultured Caudovirales phage
freshwater_ERR019478.contig000000582	taxid assigned	based on 2/4 ORFs	0.5	1;10239;2731341;2731360;2731618;2731619;28883;2100420;2100421	1.00;1.00;1.00;1.00;1.00;1.00;1.00;1.00;1.00	Viruses	Uroviricota	Caudoviricetes	Caudovirales	NA	NA	uncultured Caudovirales phage
freshwater_ERR019478.contig000000584	taxid assigned	based on 4/5 ORFs	0.8	1;10239;12429;2204151;51368;2591644	1.00;1.00;1.00;1.00;1.00;1.00	Viruses	NA	NA	NA	NA	NA	Prokaryotic dsDNA virus sp.
freshwater_ERR019478.contig000000585	taxid assigned	based on 8/9 ORFs	0.888889	1;10239;2731341;2731360;2731618;2731619;28883;2100420;2100421	1.00;0.92;0.92;0.92;0.92;0.92;0.92;0.92;0.92	Viruses	Uroviricota	Caudoviricetes	Caudovirales	NA	NA	uncultured Caudovirales phage
freshwater_ERR019478.contig000000589	taxid assigned	based on 4/6 ORFs	0.666667	1;10239	1.00;1.00	Viruses	no support	no support	no support	no support	no support	no support
freshwater_ERR019478.contig000000593	taxid assigned	based on 5/5 ORFs	1	1;10239;2731341;2731360;2731618;2731619;28883;2100420;2100421	1.00;1.00;0.89;0.89;0.89;0.89;0.89;0.89;0.89	Viruses	Uroviricota	Caudoviricetes	Caudovirales	NA	NA	uncultured Caudovirales phage
freshwater_ERR019478.contig000000600	taxid assigned	based on 3/4 ORFs	0.75	1;10239;2731341;2731360;2731618;2731619;28883;2100420;2100421	1.00;1.00;0.78;0.78;0.78;0.78;0.78;0.78;0.78	Viruses	Uroviricota	Caudoviricetes	Caudovirales	NA	NA	uncultured Caudovirales phage
freshwater_ERR019478.contig000000601	taxid assigned	based on 4/5 ORFs	0.8	1;10239;2731341;2731360;2731618;2731619;28883;2100420;2100421	1.00;1.00;1.00;1.00;1.00;1.00;1.00;1.00;0.86	Viruses	Uroviricota	Caudoviricetes	Caudovirales	NA	NA	uncultured Caudovirales phage
freshwater_ERR019478.contig000000603	taxid assigned	based on 2/4 ORFs	0.5	1;10239	1.00;1.00	Viruses	no support	no support	no support	no support	no support	no support
freshwater_ERR019478.contig000000605	taxid assigned	based on 4/6 ORFs	0.666667	1;10239;2731341;2731360;2731618;2731619;28883;2100420;2100421	1.00;1.00;1.00;1.00;1.00;1.00;1.00;0.79;0.79	Viruses	Uroviricota	Caudoviricetes	Caudovirales	NA	NA	uncultured Caudovirales phage
freshwater_ERR019478.contig000000610	taxid assigned	based on 7/7 ORFs	1	1;10239;2731342;2732091;2732412*;2732413*;2732414*;10841*	1.00;1.00;1.00;1.00;1.00;1.00;1.00;1.00	Viruses	Phixviricota*	Malgrandaviricetes*	Petitvirales*	Microviridae*	no support	no support
freshwater_ERR019478.contig000000612	taxid assigned	based on 5/5 ORFs	1	1;10239;2731341;2731360;2731618;2731619;28883;2100420;2100421	1.00;1.00;1.00;1.00;1.00;1.00;1.00;1.00;1.00	Viruses	Uroviricota	Caudoviricetes	Caudovirales	NA	NA	uncultured Caudovirales phage
freshwater_ERR019478.contig000000618	taxid assigned	based on 5/5 ORFs	1	1;10239;2731341;2731360;2731618;2731619;28883;2100420;2100421	1.00;1.00;0.85;0.85;0.85;0.85;0.85;0.85;0.85	Viruses	Uroviricota	Caudoviricetes	Caudovirales	NA	NA	uncultured Caudovirales phage
freshwater_ERR019478.contig000000622	taxid assigned	based on 4/5 ORFs	0.8	1;10239;2731341;2731360;2731618;2731619;28883;2100420;2100421	1.00;1.00;1.00;1.00;1.00;1.00;1.00;1.00;1.00	Viruses	Uroviricota	Caudoviricetes	Caudovirales	NA	NA	uncultured Caudovirales phage
freshwater_ERR019478.contig000000626	taxid assigned	based on 3/4 ORFs	0.75	1;10239;12429;12333;1468179	1.00;1.00;1.00;0.83;0.83	Viruses	NA	NA	NA	NA	NA	Synechococcus phage S-EIVl
freshwater_ERR019478.contig000000631	taxid assigned	based on 4/4 ORFs	1	1;10239;2731341;2731360;2731618;2731619;28883;2100420;2100421	1.00;1.00;1.00;1.00;1.00;1.00;1.00;1.00;1.00	Viruses	Uroviricota	Caudoviricetes	Caudovirales	NA	NA	uncultured Caudovirales phage
freshwater_ERR019478.contig000000632	taxid assigned	based on 7/7 ORFs	1	1;10239;2731341;2731360;2731618;2731619;28883;2100420;2100421	1.00;1.00;0.87;0.87;0.87;0.87;0.87;0.87;0.87	Viruses	Uroviricota	Caudoviricetes	Caudovirales	NA	NA	uncultured Caudovirales phage
freshwater_ERR019478.contig000000633	taxid assigned	based on 4/8 ORFs	0.5	1;10239;2731341;2731360;2731618;2731619;28883;2100420;2100421	1.00;1.00;1.00;1.00;1.00;1.00;1.00;1.00;1.00	Viruses	Uroviricota	Caudoviricetes	Caudovirales	NA	NA	uncultured Caudovirales phage
freshwater_ERR019478.contig000000635	taxid assigned	based on 4/6 ORFs	0.666667	1;10239;2731341;2731360;2731618;2731619*;28883*	1.00;1.00;1.00;1.00;1.00;1.00;1.00	Viruses	Uroviricota	Caudoviricetes*	Caudovirales*	no support	no support	no support
freshwater_ERR019478.contig000000643	taxid assigned	based on 5/10 ORFs	0.5	1;10239;2731341;2731360;2731618;2731619;28883;2100420;2100421	1.00;1.00;1.00;1.00;1.00;1.00;1.00;1.00;1.00	Viruses	Uroviricota	Caudoviricetes	Caudovirales	NA	NA	uncultured Caudovirales phage
freshwater_ERR019478.contig000000644	taxid assigned	based on 4/5 ORFs	0.8	1;10239;2731341;2731360;2731618;2731619;28883;2100420;2100421	1.00;1.00;1.00;1.00;1.00;1.00;1.00;1.00;1.00	Viruses	Uroviricota	Caudoviricetes	Caudovirales	NA	NA	uncultured Caudovirales phage
freshwater_ERR019478.contig000000658	taxid assigned	based on 2/4 ORFs	0.5	1;10239;2731341;2731360;2731618;2731619;28883;10699;196894;994601	1.00;1.00;1.00;1.00;1.00;1.00;1.00;1.00;1.00;1.00	Viruses	Uroviricota	Caudoviricetes	Caudovirales	Siphoviridae	NA	Planktothrix phage PaV-LD
freshwater_ERR019478.contig000000661	taxid assigned	based on 3/4 ORFs	0.75	1;10239;2731341;2731360;2731618;2731619*;28883*	1.00;1.00;0.85;0.85;0.85;0.85;0.85	Viruses	Uroviricota	Caudoviricetes*	Caudovirales*	no support	no support	no support
freshwater_ERR019478.contig000000668	taxid assigned	based on 7/8 ORFs	0.875	1;10239;2731341;2731360;2731618;2731619;28883;2100420;2100421	1.00;1.00;0.91;0.91;0.91;0.91;0.91;0.63;0.63	Viruses	Uroviricota	Caudoviricetes	Caudovirales	NA	NA	uncultured Caudovirales phage
freshwater_ERR019478.contig000000670	taxid assigned	based on 7/8 ORFs	0.875	1;10239;2731341;2731360;2731618;2731619*;28883*	1.00;1.00;0.61;0.61;0.61;0.61;0.61	Viruses	Uroviricota	Caudoviricetes*	Caudovirales*	no support	no support	no support
freshwater_ERR019478.contig000000674	taxid assigned	based on 4/6 ORFs	0.666667	1;10239;2731341;2731360;2731618;2731619;28883;2100420;2100421	1.00;1.00;0.83;0.83;0.83;0.83;0.83;0.83;0.83	Viruses	Uroviricota	Caudoviricetes	Caudovirales	NA	NA	uncultured Caudovirales phage
freshwater_ERR019478.contig000000681	taxid assigned	based on 5/5 ORFs	1	1;10239;2731341;2731360;2731618;2731619;28883;2100420;2100421	1.00;1.00;1.00;1.00;1.00;1.00;1.00;0.89;0.89	Viruses	Uroviricota	Caudoviricetes	Caudovirales	NA	NA	uncultured Caudovirales phage
freshwater_ERR019478.contig000000685	taxid assigned	based on 9/9 ORFs	1	1;10239;2731341;2731360;2731618;2731619;28883;2100420;2100421	1.00;1.00;1.00;1.00;1.00;1.00;1.00;1.00;1.00	Viruses	Uroviricota	Caudoviricetes	Caudovirales	NA	NA	uncultured Caudovirales phage
freshwater_ERR019478.contig000000686	taxid assigned	based on 5/5 ORFs	1	1;10239;2731341;2731360;2731618;2731619;28883;2100420;2100421	1.00;1.00;1.00;1.00;1.00;1.00;1.00;1.00;0.60	Viruses	Uroviricota	Caudoviricetes	Caudovirales	NA	NA	uncultured Caudovirales phage
freshwater_ERR019478.contig000000687	taxid assigned	based on 5/5 ORFs	1	1;10239;2731341;2731360;2731618;2731619;28883;2100420;2100421	1.00;1.00;0.54;0.54;0.54;0.54;0.54;0.54;0.54	Viruses	Uroviricota	Caudoviricetes	Caudovirales	NA	NA	uncultured Caudovirales phage
freshwater_ERR019478.contig000000689	taxid assigned	based on 4/6 ORFs	0.666667	1;10239;2731341;2731360;2731618;2731619;28883;2100420;2100421	1.00;1.00;1.00;1.00;1.00;1.00;1.00;0.92;0.92	Viruses	Uroviricota	Caudoviricetes	Caudovirales	NA	NA	uncultured Caudovirales phage
freshwater_ERR019478.contig000000691	taxid assigned	based on 3/5 ORFs	0.6	1;10239;2731341;2731360;2731618;2731619;28883;2100420;2100421	1.00;1.00;1.00;1.00;1.00;1.00;1.00;1.00;1.00	Viruses	Uroviricota	Caudoviricetes	Caudovirales	NA	NA	uncultured Caudovirales phage
freshwater_ERR019478.contig000000702	taxid assigned	based on 4/6 ORFs	0.666667	1;10239;2731341;2731360;2731618;2731619*;28883*	1.00;1.00;0.79;0.79;0.79;0.79;0.79	Viruses	Uroviricota	Caudoviricetes*	Caudovirales*	no support	no support	no support
freshwater_ERR019478.contig000000710	taxid assigned	based on 4/4 ORFs	1	1;10239;12429;2204151;51368;2591644	1.00;1.00;0.60;0.60;0.60;0.60	Viruses	NA	NA	NA	NA	NA	Prokaryotic dsDNA virus sp.
freshwater_ERR019478.contig000000714	taxid assigned	based on 2/4 ORFs	0.5	1;10239;2731341;2731360;2731618;2731619;28883;10662;2733096;2752547;2736186	1.00;1.00;1.00;1.00;1.00;1.00;1.00;0.56;0.56;0.56;0.56	Viruses	Uroviricota	Caudoviricetes	Caudovirales	Myoviridae	Bellamyvirus	Synechococcus phage SynMITS9220M01
freshwater_ERR019478.contig000000715	taxid assigned	based on 3/5 ORFs	0.6	1;10239;2731341;2731360;2731618;2731619;28883;2100420;2100421	1.00;1.00;0.79;0.79;0.79;0.79;0.79;0.79;0.79	Viruses	Uroviricota	Caudoviricetes	Caudovirales	NA	NA	uncultured Caudovirales phage
freshwater_ERR019478.contig000000716	taxid assigned	based on 5/6 ORFs	0.833333	1;10239;2731341;2731360;2731618;2731619;28883;2100420;2100421	1.00;1.00;1.00;1.00;1.00;1.00;1.00;1.00;1.00	Viruses	Uroviricota	Caudoviricetes	Caudovirales	NA	NA	uncultured Caudovirales phage
freshwater_ERR019478.contig000000717	taxid assigned	based on 6/6 ORFs	1	1;10239;2731341;2731360;2731618;2731619;28883;2100420;2100421	1.00;1.00;1.00;1.00;1.00;1.00;1.00;1.00;1.00	Viruses	Uroviricota	Caudoviricetes	Caudovirales	NA	NA	uncultured Caudovirales phage
freshwater_ERR019478.contig000000723	taxid assigned	based on 6/8 ORFs	0.75	1;10239	1.00;0.93	Viruses	no support	no support	no support	no support	no support	no support
freshwater_ERR019478.contig000000729	taxid assigned	based on 5/8 ORFs	0.625	1;10239;2731341;2731360;2731618;2731619;28883;2100420;2100421	1.00;1.00;1.00;1.00;1.00;1.00;1.00;0.69;0.69	Viruses	Uroviricota	Caudoviricetes	Caudovirales	NA	NA	uncultured Caudovirales phage
freshwater_ERR019478.contig000000730	taxid assigned	based on 4/5 ORFs	0.8	1;10239;2731341;2731360;2731618;2731619;28883;10699;2133759;1407671	1.00;1.00;1.00;1.00;1.00;1.00;1.00;1.00;0.79;0.79	Viruses	Uroviricota	Caudoviricetes	Caudovirales	Siphoviridae	NA	uncultured Mediterranean phage uvMED
freshwater_ERR019478.contig000000731	taxid assigned	based on 4/5 ORFs	0.8	1;10239;2731341;2731360;2731618;2731619;28883;2100420;2100421	1.00;1.00;1.00;1.00;1.00;1.00;1.00;0.93;0.93	Viruses	Uroviricota	Caudoviricetes	Caudovirales	NA	NA	uncultured Caudovirales phage
freshwater_ERR019478.contig000000734	taxid assigned	based on 3/5 ORFs	0.6	1;10239;2731341;2731360;2731618;2731619;28883;2100420;2100421	1.00;1.00;1.00;1.00;1.00;1.00;1.00;0.76;0.76	Viruses	Uroviricota	Caudoviricetes	Caudovirales	NA	NA	uncultured Caudovirales phage
freshwater_ERR019478.contig000000737	taxid assigned	based on 4/6 ORFs	0.666667	1;10239	1.00;1.00	Viruses	no support	no support	no support	no support	no support	no support
freshwater_ERR019478.contig000000738	taxid assigned	based on 3/4 ORFs	0.75	1;10239;2731341;2731360;2731618;2731619;28883;2100420;2100421	1.00;1.00;0.77;0.77;0.77;0.77;0.77;0.77;0.77	Viruses	Uroviricota	Caudoviricetes	Caudovirales	NA	NA	uncultured Caudovirales phage
freshwater_ERR019478.contig000000739	taxid assigned	based on 4/5 ORFs	0.8	1;10239;2731341;2731360;2731618;2731619;28883;2100420;2100421	1.00;1.00;1.00;1.00;1.00;1.00;1.00;1.00;1.00	Viruses	Uroviricota	Caudoviricetes	Caudovirales	NA	NA	uncultured Caudovirales phage
freshwater_ERR019478.contig000000740	taxid assigned	based on 4/4 ORFs	1	1;10239;12429;12333;1468179	1.00;1.00;1.00;0.88;0.88	Viruses	NA	NA	NA	NA	NA	Synechococcus phage S-EIVl
freshwater_ERR019478.contig000000741	taxid assigned	based on 3/6 ORFs	0.5	1;10239;2731341;2731360;2731618;2731619;28883;2100420;2100421	1.00;1.00;0.75;0.75;0.75;0.75;0.75;0.75;0.75	Viruses	Uroviricota	Caudoviricetes	Caudovirales	NA	NA	uncultured Caudovirales phage
freshwater_ERR019478.contig000000742	taxid assigned	based on 4/5 ORFs	0.8	1;10239	1.00;1.00	Viruses	no support	no support	no support	no support	no support	no support
freshwater_ERR019478.contig000000744	taxid assigned	based on 5/5 ORFs	1	1;10239;2731341;2731360;2731618;2731619;28883;2100420;2100421	1.00;1.00;1.00;1.00;1.00;1.00;1.00;1.00;1.00	Viruses	Uroviricota	Caudoviricetes	Caudovirales	NA	NA	uncultured Caudovirales phage
freshwater_ERR019478.contig000000749	taxid assigned	based on 3/6 ORFs	0.5	1;10239;2731341;2731360;2731618;2731619;28883;2100420;2100421	1.00;1.00;1.00;1.00;1.00;1.00;1.00;0.90;0.90	Viruses	Uroviricota	Caudoviricetes	Caudovirales	NA	NA	uncultured Caudovirales phage
freshwater_ERR019478.contig000000750	taxid assigned	based on 3/5 ORFs	0.6	1;10239;2731341;2731360;2731618;2731619;28883;2100420;2100421	1.00;1.00;1.00;1.00;1.00;1.00;1.00;1.00;1.00	Viruses	Uroviricota	Caudoviricetes	Caudovirales	NA	NA	uncultured Caudovirales phage
freshwater_ERR019478.contig000000752	taxid assigned	based on 6/8 ORFs	0.75	1;10239	1.00;1.00	Viruses	no support	no support	no support	no support	no support	no support
freshwater_ERR019478.contig000000753	taxid assigned	based on 5/5 ORFs	1	1;10239;2731341;2731360;2731618;2731619;28883;2100420;2100421	1.00;1.00;1.00;1.00;1.00;1.00;1.00;1.00;1.00	Viruses	Uroviricota	Caudoviricetes	Caudovirales	NA	NA	uncultured Caudovirales phage
freshwater_ERR019478.contig000000754	taxid assigned	based on 5/6 ORFs	0.833333	1;10239;2731341;2731360;2731618;2731619;28883;2100420;2100421	1.00;1.00;1.00;1.00;1.00;1.00;1.00;0.94;0.94	Viruses	Uroviricota	Caudoviricetes	Caudovirales	NA	NA	uncultured Caudovirales phage
freshwater_ERR019478.contig000000758	taxid assigned	based on 7/7 ORFs	1	1;10239;2731341;2731360;2731618;2731619;28883;2100420;2100421	1.00;1.00;1.00;1.00;1.00;1.00;1.00;1.00;1.00	Viruses	Uroviricota	Caudoviricetes	Caudovirales	NA	NA	uncultured Caudovirales phage
freshwater_ERR019478.contig000000762	taxid assigned	based on 3/4 ORFs	0.75	1;10239;2731341;2731360;2731618;2731619;28883;2100420;2100421	1.00;1.00;0.82;0.82;0.82;0.82;0.82;0.82;0.82	Viruses	Uroviricota	Caudoviricetes	Caudovirales	NA	NA	uncultured Caudovirales phage
freshwater_ERR019478.contig000000764	taxid assigned	based on 4/6 ORFs	0.666667	1;10239;2731341;2731360;2731618;2731619;28883;2100420;2100421	1.00;1.00;0.87;0.87;0.87;0.87;0.87;0.80;0.80	Viruses	Uroviricota	Caudoviricetes	Caudovirales	NA	NA	uncultured Caudovirales phage
freshwater_ERR019478.contig000000765	taxid assigned	based on 3/4 ORFs	0.75	1;10239;2731341;2731360;2731618;2731619;28883;2100420;2100421	1.00;0.92;0.71;0.71;0.71;0.71;0.71;0.71;0.71	Viruses	Uroviricota	Caudoviricetes	Caudovirales	NA	NA	uncultured Caudovirales phage
freshwater_ERR019478.contig000000774	taxid assigned	based on 4/5 ORFs	0.8	1;10239;2731341;2731360;2731618;2731619;28883;10699;196894;756275	1.00;1.00;1.00;1.00;1.00;1.00;1.00;0.54;0.54;0.54	Viruses	Uroviricota	Caudoviricetes	Caudovirales	Siphoviridae	NA	Synechococcus phage S-CBS4
freshwater_ERR019478.contig000000776	taxid assigned	based on 3/4 ORFs	0.75	1;10239;2731341;2731360;2731618;2731619;28883;2100420;2100421	1.00;0.76;0.76;0.76;0.76;0.76;0.76;0.76;0.76	Viruses	Uroviricota	Caudoviricetes	Caudovirales	NA	NA	uncultured Caudovirales phage
freshwater_ERR019478.contig000000782	taxid assigned	based on 7/9 ORFs	0.777778	1;10239;2731341;2731360;2731618;2731619;28883;2100420;2100421	1.00;1.00;0.79;0.79;0.79;0.79;0.79;0.79;0.79	Viruses	Uroviricota	Caudoviricetes	Caudovirales	NA	NA	uncultured Caudovirales phage
freshwater_ERR019478.contig000000784	taxid assigned	based on 3/4 ORFs	0.75	1;10239;2731341;2731360;2731618;2731619;28883;2100420;2100421	1.00;1.00;0.63;0.63;0.63;0.63;0.63;0.63;0.63	Viruses	Uroviricota	Caudoviricetes	Caudovirales	NA	NA	uncultured Caudovirales phage
freshwater_ERR019478.contig000000786	taxid assigned	based on 3/4 ORFs	0.75	1;10239;2731341;2731360;2731618;2731619*;28883*	1.00;1.00;1.00;1.00;1.00;1.00;1.00	Viruses	Uroviricota	Caudoviricetes*	Caudovirales*	no support	no support	no support
freshwater_ERR019478.contig000000800	taxid assigned	based on 4/5 ORFs	0.8	1;10239;12429;2204151;51368;2591644	1.00;0.88;0.57;0.57;0.57;0.57	Viruses	NA	NA	NA	NA	NA	Prokaryotic dsDNA virus sp.
freshwater_ERR019478.contig000000802	taxid assigned	based on 3/4 ORFs	0.75	1;10239	1.00;1.00	Viruses	no support	no support	no support	no support	no support	no support
freshwater_ERR019478.contig000000812	taxid assigned	based on 5/5 ORFs	1	1;10239;2731341;2731360;2731618;2731619;28883;2100420;2100421	1.00;1.00;1.00;1.00;1.00;1.00;1.00;1.00;1.00	Viruses	Uroviricota	Caudoviricetes	Caudovirales	NA	NA	uncultured Caudovirales phage
freshwater_ERR019478.contig000000817	taxid assigned	based on 7/7 ORFs	1	1;10239;2731341;2731360;2731618;2731619;28883;2100420;2100421	1.00;1.00;1.00;1.00;1.00;1.00;1.00;1.00;1.00	Viruses	Uroviricota	Caudoviricetes	Caudovirales	NA	NA	uncultured Caudovirales phage
freshwater_ERR019478.contig000000818	taxid assigned	based on 6/7 ORFs	0.857143	1;10239;2731341;2731360;2731618;2731619;28883;2100420;2100421	1.00;1.00;0.90;0.90;0.90;0.90;0.90;0.90;0.90	Viruses	Uroviricota	Caudoviricetes	Caudovirales	NA	NA	uncultured Caudovirales phage
freshwater_ERR019478.contig000000820	taxid assigned	based on 5/5 ORFs	1	1;10239;2731341;2731360;2731618;2731619;28883;2100420;2100421	1.00;1.00;1.00;1.00;1.00;1.00;1.00;1.00;1.00	Viruses	Uroviricota	Caudoviricetes	Caudovirales	NA	NA	uncultured Caudovirales phage
freshwater_ERR019478.contig000000829	taxid assigned	based on 5/5 ORFs	1	1;10239;2731341;2731360;2731618;2731619;28883;2100420;2100421	1.00;0.70;0.70;0.70;0.70;0.70;0.70;0.70;0.70	Viruses	Uroviricota	Caudoviricetes	Caudovirales	NA	NA	uncultured Caudovirales phage
freshwater_ERR019478.contig000000831	taxid assigned	based on 4/6 ORFs	0.666667	1;10239;2731341;2731360;2731618;2731619;28883;2100420;2100421	1.00;1.00;1.00;1.00;1.00;1.00;1.00;1.00;1.00	Viruses	Uroviricota	Caudoviricetes	Caudovirales	NA	NA	uncultured Caudovirales phage
freshwater_ERR019478.contig000000832	taxid assigned	based on 4/6 ORFs	0.666667	1;10239	1.00;1.00	Viruses	no support	no support	no support	no support	no support	no support
freshwater_ERR019478.contig000000835	taxid assigned	based on 3/6 ORFs	0.5	1;10239;2731341;2731360;2731618;2731619;28883;2100420;2100421	1.00;1.00;0.87;0.87;0.87;0.87;0.87;0.87;0.87	Viruses	Uroviricota	Caudoviricetes	Caudovirales	NA	NA	uncultured Caudovirales phage
freshwater_ERR019478.contig000000841	taxid assigned	based on 4/5 ORFs	0.8	1;10239	1.00;1.00	Viruses	no support	no support	no support	no support	no support	no support
freshwater_ERR019478.contig000000845	taxid assigned	based on 3/6 ORFs	0.5	1;10239;12429	1.00;1.00;0.70	Viruses	no support	no support	no support	no support	no support	no support
freshwater_ERR019478.contig000000852	taxid assigned	based on 3/4 ORFs	0.75	1;10239;2731341;2731360;2731618;2731619;28883;2100420;2100421	1.00;1.00;1.00;1.00;1.00;1.00;1.00;1.00;1.00	Viruses	Uroviricota	Caudoviricetes	Caudovirales	NA	NA	uncultured Caudovirales phage
freshwater_ERR019478.contig000000853	taxid assigned	based on 2/4 ORFs	0.5	1;10239;2731341;2731360;2731618;2731619;28883;10699;196894;2686286	1.00;1.00;0.57;0.57;0.57;0.57;0.57;0.57;0.57;0.57	Viruses	Uroviricota	Caudoviricetes	Caudovirales	Siphoviridae	NA	Geobacillus phage GBK1
freshwater_ERR019478.contig000000855	taxid assigned	based on 5/6 ORFs	0.833333	1;10239;2731341;2731360;2731618;2731619*;28883*	1.00;1.00;0.74;0.74;0.74;0.74;0.74	Viruses	Uroviricota	Caudoviricetes*	Caudovirales*	no support	no support	no support
freshwater_ERR019478.contig000000859	taxid assigned	based on 6/6 ORFs	1	1;10239;2731341;2731360;2731618;2731619;28883;2100420;2100421	1.00;1.00;1.00;1.00;1.00;1.00;1.00;0.67;0.67	Viruses	Uroviricota	Caudoviricetes	Caudovirales	NA	NA	uncultured Caudovirales phage
freshwater_ERR019478.contig000000863	taxid assigned	based on 4/4 ORFs	1	1;10239;2731341;2731360;2731618;2731619;28883;2100420;2100421	1.00;1.00;1.00;1.00;1.00;1.00;1.00;1.00;1.00	Viruses	Uroviricota	Caudoviricetes	Caudovirales	NA	NA	uncultured Caudovirales phage
freshwater_ERR019478.contig000000867	taxid assigned	based on 3/6 ORFs	0.5	1;10239;2731341;2731360;2731618;2731619;28883;10699;196894;994601	1.00;1.00;1.00;1.00;1.00;1.00;1.00;1.00;1.00;1.00	Viruses	Uroviricota	Caudoviricetes	Caudovirales	Siphoviridae	NA	Planktothrix phage PaV-LD
freshwater_ERR019478.contig000000872	taxid assigned	based on 7/7 ORFs	1	1;10239;2731341;2731360;2731618;2731619;28883;2100420;2100421	1.00;1.00;1.00;1.00;1.00;1.00;1.00;1.00;1.00	Viruses	Uroviricota	Caudoviricetes	Caudovirales	NA	NA	uncultured Caudovirales phage
freshwater_ERR019478.contig000000873	taxid assigned	based on 4/4 ORFs	1	1;10239;2731341;2731360;2731618;2731619*;28883*	1.00;1.00;0.60;0.60;0.60;0.60;0.60	Viruses	Uroviricota	Caudoviricetes*	Caudovirales*	no support	no support	no support
freshwater_ERR019478.contig000000876	taxid assigned	based on 4/4 ORFs	1	1;10239;2731341;2731360;2731618;2731619;28883;2100420;2100421	1.00;1.00;1.00;1.00;1.00;1.00;1.00;1.00;1.00	Viruses	Uroviricota	Caudoviricetes	Caudovirales	NA	NA	uncultured Caudovirales phage
freshwater_ERR019478.contig000000878	taxid assigned	based on 5/6 ORFs	0.833333	1;10239;2731341;2731360;2731618;2731619;28883;2100420;2100421	1.00;1.00;1.00;1.00;1.00;1.00;1.00;0.88;0.69	Viruses	Uroviricota	Caudoviricetes	Caudovirales	NA	NA	uncultured Caudovirales phage
freshwater_ERR019478.contig000000882	taxid assigned	based on 6/6 ORFs	1	1;10239;2731341;2731360;2731618;2731619;28883;2100420;2100421	1.00;1.00;1.00;1.00;1.00;1.00;1.00;1.00;1.00	Viruses	Uroviricota	Caudoviricetes	Caudovirales	NA	NA	uncultured Caudovirales phage
freshwater_ERR019478.contig000000883	taxid assigned	based on 4/4 ORFs	1	1;10239;2731342;2732091;2732412*;2732413*;2732414*;10841*	1.00;1.00;1.00;1.00;1.00;1.00;1.00;1.00	Viruses	Phixviricota*	Malgrandaviricetes*	Petitvirales*	Microviridae*	no support	no support
freshwater_ERR019478.contig000000885	taxid assigned	based on 5/6 ORFs	0.833333	1;10239;2731341;2731360;2731618;2731619*;28883*	1.00;1.00;1.00;1.00;1.00;1.00;1.00	Viruses	Uroviricota	Caudoviricetes*	Caudovirales*	no support	no support	no support
freshwater_ERR019478.contig000000887	taxid assigned	based on 3/6 ORFs	0.5	1;10239;2731341;2731360;2731618;2731619;28883;2100420;2100421	1.00;1.00;0.75;0.75;0.75;0.75;0.75;0.75;0.75	Viruses	Uroviricota	Caudoviricetes	Caudovirales	NA	NA	uncultured Caudovirales phage
freshwater_ERR019478.contig000000891	taxid assigned	based on 4/8 ORFs	0.5	1;10239	1.00;1.00	Viruses	no support	no support	no support	no support	no support	no support
freshwater_ERR019478.contig000000893	taxid assigned	based on 5/6 ORFs	0.833333	1;10239;2731341;2731360;2731618;2731619;28883;2100420;2100421	1.00;1.00;1.00;1.00;1.00;1.00;1.00;0.75;0.75	Viruses	Uroviricota	Caudoviricetes	Caudovirales	NA	NA	uncultured Caudovirales phage
freshwater_ERR019478.contig000000903	taxid assigned	based on 4/6 ORFs	0.666667	1;10239;2731341;2731360;2731618;2731619;28883;2100420;2100421	1.00;1.00;1.00;1.00;1.00;1.00;1.00;1.00;1.00	Viruses	Uroviricota	Caudoviricetes	Caudovirales	NA	NA	uncultured Caudovirales phage
freshwater_ERR019478.contig000000911	taxid assigned	based on 3/5 ORFs	0.6	1;10239;2731341;2731360;2731618;2731619*;28883*	1.00;1.00;1.00;1.00;1.00;1.00;1.00	Viruses	Uroviricota	Caudoviricetes*	Caudovirales*	no support	no support	no support
freshwater_ERR019478.contig000000916	taxid assigned	based on 4/8 ORFs	0.5	1;10239	1.00;1.00	Viruses	no support	no support	no support	no support	no support	no support
freshwater_ERR019478.contig000000921	taxid assigned	based on 2/4 ORFs	0.5	1;10239;2731341;2731360;2731618;2731619;28883;2100420;2100421	1.00;1.00;1.00;1.00;1.00;1.00;1.00;1.00;1.00	Viruses	Uroviricota	Caudoviricetes	Caudovirales	NA	NA	uncultured Caudovirales phage
freshwater_ERR019478.contig000000925	taxid assigned	based on 5/6 ORFs	0.833333	1;10239;2731341;2731360;2731618;2731619;28883;2100420;2100421	1.00;1.00;1.00;1.00;1.00;1.00;1.00;1.00;1.00	Viruses	Uroviricota	Caudoviricetes	Caudovirales	NA	NA	uncultured Caudovirales phage
freshwater_ERR019478.contig000000932	taxid assigned	based on 2/4 ORFs	0.5	1;10239;2731341;2731360;2731618;2731619;28883;2100420;2100421	1.00;0.52;0.52;0.52;0.52;0.52;0.52;0.52;0.52	Viruses	Uroviricota	Caudoviricetes	Caudovirales	NA	NA	uncultured Caudovirales phage
freshwater_ERR019478.contig000000933	taxid assigned	based on 3/5 ORFs	0.6	1;10239;2731341;2731360;2731618;2731619;28883;10662;2733086;2752794;754038	1.00;1.00;1.00;1.00;1.00;1.00;1.00;0.70;0.70;0.70;0.70	Viruses	Uroviricota	Caudoviricetes	Caudovirales	Myoviridae	Acionnavirus	Synechococcus phage S-CAM8
freshwater_ERR019478.contig000000937	taxid assigned	based on 5/7 ORFs	0.714286	1;10239;2731341;2731360;2731618;2731619;28883;2100420;2100421	1.00;1.00;1.00;1.00;1.00;1.00;1.00;0.89;0.80	Viruses	Uroviricota	Caudoviricetes	Caudovirales	NA	NA	uncultured Caudovirales phage
freshwater_ERR019478.contig000000961	taxid assigned	based on 5/7 ORFs	0.714286	1;10239;2731341;2731360;2731618;2731619;28883;2100420;2100421	1.00;1.00;1.00;1.00;1.00;1.00;1.00;1.00;1.00	Viruses	Uroviricota	Caudoviricetes	Caudovirales	NA	NA	uncultured Caudovirales phage
freshwater_ERR019478.contig000000962	taxid assigned	based on 3/4 ORFs	0.75	1;10239;2731341;2731360;2731618;2731619;28883;10744;196895;2656707	1.00;1.00;1.00;1.00;1.00;1.00;1.00;0.77;0.77;0.77	Viruses	Uroviricota	Caudoviricetes	Caudovirales	Podoviridae	NA	Podoviridae sp. ct2cs2
freshwater_ERR019478.contig000000968	taxid assigned	based on 3/4 ORFs	0.75	1;10239;2731341;2731360;2731618;2731619;28883;2100420;2100421	1.00;1.00;1.00;1.00;1.00;1.00;1.00;1.00;1.00	Viruses	Uroviricota	Caudoviricetes	Caudovirales	NA	NA	uncultured Caudovirales phage
freshwater_ERR019478.contig000000973	taxid assigned	based on 4/5 ORFs	0.8	1;10239;2731341;2731360;2731618;2731619;28883;10662	1.00;1.00;1.00;1.00;1.00;1.00;1.00;0.83	Viruses	Uroviricota	Caudoviricetes	Caudovirales	Myoviridae	no support	no support
freshwater_ERR019478.contig000000979	taxid assigned	based on 3/6 ORFs	0.5	1;10239;2731341;2731360;2731618;2731619;28883;2100420;2100421	1.00;1.00;1.00;1.00;1.00;1.00;1.00;1.00;1.00	Viruses	Uroviricota	Caudoviricetes	Caudovirales	NA	NA	uncultured Caudovirales phage
freshwater_ERR019478.contig000000987	taxid assigned	based on 5/6 ORFs	0.833333	1;10239;2731341;2731360;2731618;2731619;28883;2100420;2100421	1.00;1.00;0.88;0.88;0.88;0.88;0.88;0.88;0.70	Viruses	Uroviricota	Caudoviricetes	Caudovirales	NA	NA	uncultured Caudovirales phage
freshwater_ERR019478.contig000000990	taxid assigned	based on 4/6 ORFs	0.666667	1;10239	1.00;1.00	Viruses	no support	no support	no support	no support	no support	no support
freshwater_ERR019478.contig000000995	taxid assigned	based on 5/5 ORFs	1	1;10239;2731341;2731360;2731618;2731619;28883;2100420;2100421	1.00;1.00;1.00;1.00;1.00;1.00;1.00;1.00;1.00	Viruses	Uroviricota	Caudoviricetes	Caudovirales	NA	NA	uncultured Caudovirales phage
freshwater_ERR019478.contig000000996	taxid assigned	based on 4/6 ORFs	0.666667	1;10239;2731341;2731360;2731618;2731619;28883;10662;196896	1.00;1.00;0.89;0.89;0.89;0.89;0.89;0.58;0.58	Viruses	Uroviricota	Caudoviricetes	Caudovirales	Myoviridae	no support	no support
freshwater_ERR019478.contig000000997	taxid assigned	based on 3/4 ORFs	0.75	1;10239;2731341;2731360;2731618;2731619;28883;2100420;2100421	1.00;1.00;1.00;1.00;1.00;1.00;1.00;0.77;0.77	Viruses	Uroviricota	Caudoviricetes	Caudovirales	NA	NA	uncultured Caudovirales phage
freshwater_ERR019478.contig000001000	taxid assigned	based on 4/5 ORFs	0.8	1;10239;2731341;2731360;2731618;2731619;28883;2100420;2100421	1.00;1.00;0.77;0.77;0.77;0.77;0.77;0.77;0.77	Viruses	Uroviricota	Caudoviricetes	Caudovirales	NA	NA	uncultured Caudovirales phage
freshwater_ERR019478.contig000001005	taxid assigned	based on 5/5 ORFs	1	1;10239	1.00;0.87	Viruses	no support	no support	no support	no support	no support	no support
freshwater_ERR019478.contig000001008	taxid assigned	based on 6/7 ORFs	0.857143	1;10239;2731342;2732091;2732412;2732413;2732414;10841;117574	1.00;1.00;1.00;1.00;1.00;1.00;1.00;1.00;0.72	Viruses	Phixviricota	Malgrandaviricetes	Petitvirales	Microviridae	no support	no support
freshwater_ERR019478.contig000001009	taxid assigned	based on 4/6 ORFs	0.666667	1;10239;2731341;2731360;2731618;2731619;28883;2100420;2100421	1.00;0.81;0.81;0.81;0.81;0.81;0.81;0.69;0.69	Viruses	Uroviricota	Caudoviricetes	Caudovirales	NA	NA	uncultured Caudovirales phage
freshwater_ERR019478.contig000001016	taxid assigned	based on 3/5 ORFs	0.6	1	1	no support	no support	no support	no support	no support	no support	no support
freshwater_ERR019478.contig000001017	taxid assigned	based on 7/7 ORFs	1	1;10239;2731341;2731360;2731618;2731619;28883;2100420;2100421	1.00;1.00;1.00;1.00;1.00;1.00;1.00;1.00;1.00	Viruses	Uroviricota	Caudoviricetes	Caudovirales	NA	NA	uncultured Caudovirales phage
freshwater_ERR019478.contig000001020	taxid assigned	based on 2/4 ORFs	0.5	1;10239;2731341;2731360;2731618;2731619;28883;10699	1.00;0.60;0.60;0.60;0.60;0.60;0.60;0.60	Viruses	Uroviricota	Caudoviricetes	Caudovirales	Siphoviridae	no support	no support
freshwater_ERR019478.contig000001022	taxid assigned	based on 5/6 ORFs	0.833333	1;10239;2731341;2731360;2731618;2731619;28883;2100420;2100421	1.00;1.00;0.85;0.85;0.85;0.85;0.85;0.85;0.85	Viruses	Uroviricota	Caudoviricetes	Caudovirales	NA	NA	uncultured Caudovirales phage
freshwater_ERR019478.contig000001026	taxid assigned	based on 4/5 ORFs	0.8	1;10239;2731341;2731360;2731618;2731619*;28883*	1.00;1.00;1.00;1.00;1.00;1.00;1.00	Viruses	Uroviricota	Caudoviricetes*	Caudovirales*	no support	no support	no support
freshwater_ERR019478.contig000001027	taxid assigned	based on 6/6 ORFs	1	1;10239;2731341;2731360;2731618;2731619;28883;2100420;2100421	1.00;1.00;1.00;1.00;1.00;1.00;1.00;1.00;1.00	Viruses	Uroviricota	Caudoviricetes	Caudovirales	NA	NA	uncultured Caudovirales phage
freshwater_ERR019478.contig000001030	taxid assigned	based on 5/7 ORFs	0.714286	1;10239;2731341;2731360;2731618;2731619*;28883*	1.00;1.00;0.53;0.53;0.53;0.53;0.53	Viruses	Uroviricota	Caudoviricetes*	Caudovirales*	no support	no support	no support
freshwater_ERR019478.contig000001038	taxid assigned	based on 3/4 ORFs	0.75	1;10239;2731341;2731360;2731618;2731619;28883;10699	1.00;1.00;1.00;1.00;1.00;1.00;1.00;0.67	Viruses	Uroviricota	Caudoviricetes	Caudovirales	Siphoviridae	no support	no support
freshwater_ERR019478.contig000001039	taxid assigned	based on 5/5 ORFs	1	1;10239;12429	1.00;1.00;1.00	Viruses	no support	no support	no support	no support	no support	no support
freshwater_ERR019478.contig000001046	taxid assigned	based on 4/4 ORFs	1	1;10239;2731341;2731360;2731618;2731619;28883;2100420;2100421	1.00;1.00;1.00;1.00;1.00;1.00;1.00;1.00;1.00	Viruses	Uroviricota	Caudoviricetes	Caudovirales	NA	NA	uncultured Caudovirales phage
freshwater_ERR019478.contig000001047	taxid assigned	based on 5/5 ORFs	1	1;10239;2731341;2731360;2731618;2731619;28883;2100420;2100421	1.00;1.00;0.70;0.70;0.70;0.70;0.70;0.58;0.58	Viruses	Uroviricota	Caudoviricetes	Caudovirales	NA	NA	uncultured Caudovirales phage
freshwater_ERR019478.contig000001048	taxid assigned	based on 4/6 ORFs	0.666667	1;10239;2731341;2731360;2731618;2731619;28883;2100420;2100421	1.00;1.00;1.00;1.00;1.00;1.00;1.00;0.89;0.89	Viruses	Uroviricota	Caudoviricetes	Caudovirales	NA	NA	uncultured Caudovirales phage
freshwater_ERR019478.contig000001051	taxid assigned	based on 4/5 ORFs	0.8	1;10239	1.00;1.00	Viruses	no support	no support	no support	no support	no support	no support
freshwater_ERR019478.contig000001059	taxid assigned	based on 5/6 ORFs	0.833333	1;10239;2731341;2731360;2731618;2731619;28883;2100420;2100421	1.00;1.00;0.94;0.94;0.94;0.94;0.94;0.94;0.55	Viruses	Uroviricota	Caudoviricetes	Caudovirales	NA	NA	uncultured Caudovirales phage
freshwater_ERR019478.contig000001060	taxid assigned	based on 3/6 ORFs	0.5	1;10239;2731341;2731360;2731618;2731619;28883;2100420;2100421	1.00;1.00;1.00;1.00;1.00;1.00;1.00;1.00;1.00	Viruses	Uroviricota	Caudoviricetes	Caudovirales	NA	NA	uncultured Caudovirales phage
freshwater_ERR019478.contig000001065	taxid assigned	based on 5/5 ORFs	1	1;10239;2731341;2731360;2731618;2731619;28883;2100420;2100421	1.00;1.00;1.00;1.00;1.00;1.00;1.00;1.00;1.00	Viruses	Uroviricota	Caudoviricetes	Caudovirales	NA	NA	uncultured Caudovirales phage
freshwater_ERR019478.contig000001067	taxid assigned	based on 4/4 ORFs	1	1;10239	1.00;0.68	Viruses	no support	no support	no support	no support	no support	no support
freshwater_ERR019478.contig000001069	taxid assigned	based on 5/5 ORFs	1	1;10239;2731341;2731360;2731618;2731619;28883;2100420;2100421	1.00;1.00;1.00;1.00;1.00;1.00;1.00;1.00;1.00	Viruses	Uroviricota	Caudoviricetes	Caudovirales	NA	NA	uncultured Caudovirales phage
freshwater_ERR019478.contig000001074	taxid assigned	based on 4/4 ORFs	1	1;10239;2731341;2731360;2731618;2731619;28883;10662	1.00;1.00;0.58;0.58;0.58;0.58;0.58;0.51	Viruses	Uroviricota	Caudoviricetes	Caudovirales	Myoviridae	no support	no support
freshwater_ERR019478.contig000001080	taxid assigned	based on 4/5 ORFs	0.8	1;10239;2731341;2731360;2731618;2731619;28883;2100420;2100421	1.00;1.00;1.00;1.00;1.00;1.00;1.00;0.65;0.65	Viruses	Uroviricota	Caudoviricetes	Caudovirales	NA	NA	uncultured Caudovirales phage
freshwater_ERR019478.contig000001108	taxid assigned	based on 4/5 ORFs	0.8	1;10239;2731341;2731360;2731618;2731619;28883;10744;196895;1838153	1.00;1.00;1.00;1.00;1.00;1.00;1.00;0.92;0.92;0.61	Viruses	Uroviricota	Caudoviricetes	Caudovirales	Podoviridae	NA	Freshwater phage uvFW-CGR-AMD-COM-C429
freshwater_ERR019478.contig000001111	taxid assigned	based on 5/7 ORFs	0.714286	1;10239;2731341;2731360;2731618;2731619;28883;2100420	1.00;1.00;1.00;1.00;1.00;1.00;1.00;1.00	Viruses	Uroviricota	Caudoviricetes	Caudovirales	no support	no support	no support
freshwater_ERR019478.contig000001120	taxid assigned	based on 2/4 ORFs	0.5	1;10239	1.00;1.00	Viruses	no support	no support	no support	no support	no support	no support
freshwater_ERR019478.contig000001127	taxid assigned	based on 3/4 ORFs	0.75	1;10239;2731341;2731360;2731618;2731619;28883;2100420;2100421	1.00;1.00;1.00;1.00;1.00;1.00;1.00;1.00;1.00	Viruses	Uroviricota	Caudoviricetes	Caudovirales	NA	NA	uncultured Caudovirales phage
freshwater_ERR019478.contig000001129	taxid assigned	based on 4/4 ORFs	1	1;10239;2731341;2731360;2731618;2731619;28883;2100420;2100421	1.00;1.00;1.00;1.00;1.00;1.00;1.00;1.00;1.00	Viruses	Uroviricota	Caudoviricetes	Caudovirales	NA	NA	uncultured Caudovirales phage
freshwater_ERR019478.contig000001135	taxid assigned	based on 2/4 ORFs	0.5	1;10239	1.00;1.00	Viruses	no support	no support	no support	no support	no support	no support
freshwater_ERR019478.contig000001136	taxid assigned	based on 4/4 ORFs	1	1;10239;2731341;2731360;2731618;2731619;28883;2100420;2100421	1.00;1.00;1.00;1.00;1.00;1.00;1.00;1.00;1.00	Viruses	Uroviricota	Caudoviricetes	Caudovirales	NA	NA	uncultured Caudovirales phage
freshwater_ERR019478.contig000001141	taxid assigned	based on 3/4 ORFs	0.75	1;10239;2731342;2732091;2732412;2732413;2732414;10841;117574	1.00;1.00;1.00;1.00;1.00;1.00;1.00;1.00;1.00	Viruses	Phixviricota	Malgrandaviricetes	Petitvirales	Microviridae	no support	no support
freshwater_ERR019478.contig000001158	taxid assigned	based on 6/10 ORFs	0.6	1;10239	1.00;0.82	Viruses	no support	no support	no support	no support	no support	no support
freshwater_ERR019478.contig000001159	taxid assigned	based on 3/4 ORFs	0.75	1;10239;2731341;2731360;2731618;2731619;28883;2100420;2100421	1.00;1.00;1.00;1.00;1.00;1.00;1.00;1.00;0.81	Viruses	Uroviricota	Caudoviricetes	Caudovirales	NA	NA	uncultured Caudovirales phage
freshwater_ERR019478.contig000001164	taxid assigned	based on 8/8 ORFs	1	1;10239;2731341;2731360;2731618;2731619;28883;2100420;2100421	1.00;1.00;0.92;0.92;0.92;0.92;0.92;0.92;0.92	Viruses	Uroviricota	Caudoviricetes	Caudovirales	NA	NA	uncultured Caudovirales phage
freshwater_ERR019478.contig000001168	taxid assigned	based on 4/6 ORFs	0.666667	1;10239;2731341;2731360;2731618;2731619;28883;2100420;2100421	1.00;1.00;1.00;1.00;1.00;1.00;1.00;0.67;0.67	Viruses	Uroviricota	Caudoviricetes	Caudovirales	NA	NA	uncultured Caudovirales phage
freshwater_ERR019478.contig000001169	taxid assigned	based on 4/6 ORFs	0.666667	1;10239;2731341;2731360;2731618;2731619;28883;2100420;2100421	1.00;1.00;1.00;1.00;1.00;1.00;1.00;0.67;0.67	Viruses	Uroviricota	Caudoviricetes	Caudovirales	NA	NA	uncultured Caudovirales phage
freshwater_ERR019478.contig000001172	taxid assigned	based on 3/4 ORFs	0.75	1;10239	1.00;1.00	Viruses	no support	no support	no support	no support	no support	no support
freshwater_ERR019478.contig000001178	taxid assigned	based on 3/4 ORFs	0.75	1;10239;2731341;2731360;2731618;2731619*;28883*	1.00;1.00;0.84;0.84;0.84;0.84;0.84	Viruses	Uroviricota	Caudoviricetes*	Caudovirales*	no support	no support	no support
freshwater_ERR019478.contig000001183	taxid assigned	based on 3/4 ORFs	0.75	1;10239;12429;2763269	1.00;1.00;1.00;1.00	Viruses	NA	NA	NA	NA	NA	Virus NIOZ-UU157
freshwater_ERR019478.contig000001185	taxid assigned	based on 5/6 ORFs	0.833333	1;10239;2731341;2731360;2731618;2731619*;28883*	1.00;1.00;1.00;1.00;1.00;1.00;1.00	Viruses	Uroviricota	Caudoviricetes*	Caudovirales*	no support	no support	no support
freshwater_ERR019478.contig000001188	taxid assigned	based on 5/5 ORFs	1	1;10239;2731341;2731360;2731618;2731619;28883;2100420;2100421	1.00;1.00;1.00;1.00;1.00;1.00;1.00;1.00;1.00	Viruses	Uroviricota	Caudoviricetes	Caudovirales	NA	NA	uncultured Caudovirales phage
freshwater_ERR019478.contig000001197	taxid assigned	based on 5/5 ORFs	1	1;10239;2731341;2731360;2731618;2731619;28883;2100420;2100421	1.00;1.00;1.00;1.00;1.00;1.00;1.00;1.00;1.00	Viruses	Uroviricota	Caudoviricetes	Caudovirales	NA	NA	uncultured Caudovirales phage
freshwater_ERR019478.contig000001199	taxid assigned	based on 4/4 ORFs	1	1;10239;2731341;2731360;2731618;2731619;28883;2100420;2100421	1.00;1.00;1.00;1.00;1.00;1.00;1.00;1.00;1.00	Viruses	Uroviricota	Caudoviricetes	Caudovirales	NA	NA	uncultured Caudovirales phage
freshwater_ERR019478.contig000001201	taxid assigned	based on 5/5 ORFs	1	1;10239;2731341;2731360;2731618;2731619;28883;2100420;2100421	1.00;1.00;1.00;1.00;1.00;1.00;1.00;0.81;0.81	Viruses	Uroviricota	Caudoviricetes	Caudovirales	NA	NA	uncultured Caudovirales phage
freshwater_ERR019478.contig000001203	taxid assigned	based on 5/6 ORFs	0.833333	1;10239;2731341;2731360;2731618;2731619;28883;2100420;2100421	1.00;1.00;1.00;1.00;1.00;1.00;1.00;0.71;0.71	Viruses	Uroviricota	Caudoviricetes	Caudovirales	NA	NA	uncultured Caudovirales phage
freshwater_ERR019478.contig000001212	taxid assigned	based on 3/4 ORFs	0.75	1;10239;2731341;2731360;2731618;2731619;28883;2100420;2100421	1.00;1.00;1.00;1.00;1.00;1.00;1.00;1.00;1.00	Viruses	Uroviricota	Caudoviricetes	Caudovirales	NA	NA	uncultured Caudovirales phage
freshwater_ERR019478.contig000001215	taxid assigned	based on 3/4 ORFs	0.75	1;10239;12429;2763269	1.00;1.00;1.00;1.00	Viruses	NA	NA	NA	NA	NA	Virus NIOZ-UU157
freshwater_ERR019478.contig000001218	taxid assigned	based on 3/4 ORFs	0.75	1;10239;2731341;2731360;2731618;2731619;28883;2100420;2100421	1.00;1.00;1.00;1.00;1.00;1.00;1.00;0.78;0.78	Viruses	Uroviricota	Caudoviricetes	Caudovirales	NA	NA	uncultured Caudovirales phage
freshwater_ERR019478.contig000001220	taxid assigned	based on 4/4 ORFs	1	1;10239;2731342;2732091;2732412;2732413;2732414;10841;117574	1.00;1.00;1.00;1.00;1.00;1.00;1.00;1.00;1.00	Viruses	Phixviricota	Malgrandaviricetes	Petitvirales	Microviridae	no support	no support
freshwater_ERR019478.contig000001225	taxid assigned	based on 4/4 ORFs	1	1;10239;2731341;2731360;2731618;2731619;28883;2100420;2100421	1.00;1.00;1.00;1.00;1.00;1.00;1.00;1.00;1.00	Viruses	Uroviricota	Caudoviricetes	Caudovirales	NA	NA	uncultured Caudovirales phage
freshwater_ERR019478.contig000001227	taxid assigned	based on 4/5 ORFs	0.8	1;10239;2731341;2731360;2731618;2731619;28883;2100420;2100421	1.00;1.00;0.87;0.87;0.87;0.87;0.87;0.87;0.87	Viruses	Uroviricota	Caudoviricetes	Caudovirales	NA	NA	uncultured Caudovirales phage
freshwater_ERR019478.contig000001228	taxid assigned	based on 6/6 ORFs	1	1;10239;2731341;2731360;2731618;2731619;28883;2100420;2100421	1.00;1.00;1.00;1.00;1.00;1.00;1.00;1.00;1.00	Viruses	Uroviricota	Caudoviricetes	Caudovirales	NA	NA	uncultured Caudovirales phage
freshwater_ERR019478.contig000001230	taxid assigned	based on 4/4 ORFs	1	1;10239;2731341;2731360;2731618;2731619;28883;2100420;2100421	1.00;1.00;1.00;1.00;1.00;1.00;1.00;0.81;0.81	Viruses	Uroviricota	Caudoviricetes	Caudovirales	NA	NA	uncultured Caudovirales phage
freshwater_ERR019478.contig000001254	taxid assigned	based on 2/4 ORFs	0.5	1;10239;2732004;2732005;2732007;2732523;2732524;10501;181084;880158;1586715	1.00;1.00;0.63;0.63;0.63;0.63;0.63;0.63;0.63;0.63;0.63	Viruses	Nucleocytoviricota	Megaviricetes	Algavirales	Phycodnaviridae	Prasinovirus	Yellowstone lake phycodnavirus 3
freshwater_ERR019478.contig000001257	taxid assigned	based on 4/5 ORFs	0.8	1;10239;2731341;2731360;2731618;2731619;28883;2100420;2100421	1.00;1.00;1.00;1.00;1.00;1.00;1.00;0.79;0.79	Viruses	Uroviricota	Caudoviricetes	Caudovirales	NA	NA	uncultured Caudovirales phage
freshwater_ERR019478.contig000001268	taxid assigned	based on 3/4 ORFs	0.75	1;10239;2731341;2731360;2731618;2731619;28883;2100420;2100421	1.00;1.00;1.00;1.00;1.00;1.00;1.00;1.00;1.00	Viruses	Uroviricota	Caudoviricetes	Caudovirales	NA	NA	uncultured Caudovirales phage
freshwater_ERR019478.contig000001270	taxid assigned	based on 4/4 ORFs	1	1;10239;2731341;2731360;2731618;2731619;28883;2100420;2100421	1.00;1.00;1.00;1.00;1.00;1.00;1.00;0.86;0.86	Viruses	Uroviricota	Caudoviricetes	Caudovirales	NA	NA	uncultured Caudovirales phage
freshwater_ERR019478.contig000001280	taxid assigned	based on 3/4 ORFs	0.75	1;10239;2731341;2731360;2731618;2731619;28883;2100420;2100421	1.00;1.00;1.00;1.00;1.00;1.00;1.00;1.00;1.00	Viruses	Uroviricota	Caudoviricetes	Caudovirales	NA	NA	uncultured Caudovirales phage
freshwater_ERR019478.contig000001283	taxid assigned	based on 4/4 ORFs	1	1;10239;2731341;2731360;2731618;2731619;28883;2100420;2100421	1.00;1.00;1.00;1.00;1.00;1.00;1.00;1.00;1.00	Viruses	Uroviricota	Caudoviricetes	Caudovirales	NA	NA	uncultured Caudovirales phage
freshwater_ERR019478.contig000001290	taxid assigned	based on 3/4 ORFs	0.75	1;10239;12429;2204151;51368;2591644	1.00;1.00;0.90;0.90;0.90;0.90	Viruses	NA	NA	NA	NA	NA	Prokaryotic dsDNA virus sp.
freshwater_ERR019478.contig000001316	taxid assigned	based on 3/4 ORFs	0.75	1;10239;2731341;2731360;2731618;2731619;28883;2100420;2100421	1.00;1.00;0.88;0.88;0.88;0.88;0.88;0.88;0.88	Viruses	Uroviricota	Caudoviricetes	Caudovirales	NA	NA	uncultured Caudovirales phage
freshwater_ERR019478.contig000001322	taxid assigned	based on 3/4 ORFs	0.75	1;10239;2731341;2731360;2731618;2731619;28883;2100420;2100421	1.00;1.00;1.00;1.00;1.00;1.00;1.00;1.00;1.00	Viruses	Uroviricota	Caudoviricetes	Caudovirales	NA	NA	uncultured Caudovirales phage
freshwater_ERR019478.contig000001327	taxid assigned	based on 5/6 ORFs	0.833333	1;10239;2731341;2731360;2731618;2731619;28883;2100420;2100421	1.00;1.00;0.68;0.68;0.68;0.68;0.68;0.68;0.68	Viruses	Uroviricota	Caudoviricetes	Caudovirales	NA	NA	uncultured Caudovirales phage
freshwater_ERR019478.contig000001330	taxid assigned	based on 3/5 ORFs	0.6	1;10239;2731341;2731360;2731618;2731619;28883;2100420;2100421	1.00;1.00;1.00;1.00;1.00;1.00;1.00;1.00;1.00	Viruses	Uroviricota	Caudoviricetes	Caudovirales	NA	NA	uncultured Caudovirales phage
freshwater_ERR019478.contig000001345	taxid assigned	based on 2/4 ORFs	0.5	1;10239;2731341;2731360;2731618;2731619*;28883*	1.00;1.00;0.73;0.73;0.73;0.73;0.73	Viruses	Uroviricota	Caudoviricetes*	Caudovirales*	no support	no support	no support
freshwater_ERR019478.contig000001361	taxid assigned	based on 3/4 ORFs	0.75	1;10239;2731341;2731360;2731618;2731619;28883;2100420;2100421	1.00;1.00;1.00;1.00;1.00;1.00;1.00;1.00;1.00	Viruses	Uroviricota	Caudoviricetes	Caudovirales	NA	NA	uncultured Caudovirales phage
freshwater_ERR019478.contig000001370	taxid assigned	based on 4/6 ORFs	0.666667	1;10239;2731341;2731360;2731618;2731619;28883;2100420;2100421	1.00;1.00;0.76;0.76;0.76;0.76;0.76;0.76;0.76	Viruses	Uroviricota	Caudoviricetes	Caudovirales	NA	NA	uncultured Caudovirales phage
freshwater_ERR019478.contig000001373	taxid assigned	based on 6/6 ORFs	1	1;10239;2731341;2731360;2731618;2731619;28883;2100420;2100421	1.00;1.00;1.00;1.00;1.00;1.00;1.00;1.00;1.00	Viruses	Uroviricota	Caudoviricetes	Caudovirales	NA	NA	uncultured Caudovirales phage
freshwater_ERR019478.contig000001375	taxid assigned	based on 3/4 ORFs	0.75	1;10239;2731341;2731360;2731618;2731619;28883;2100420;2100421	1.00;1.00;1.00;1.00;1.00;1.00;1.00;1.00;0.77	Viruses	Uroviricota	Caudoviricetes	Caudovirales	NA	NA	uncultured Caudovirales phage
freshwater_ERR019478.contig000001377	taxid assigned	based on 5/6 ORFs	0.833333	1;10239;2731341;2731360;2731618;2731619;28883;2100420;2100421	1.00;1.00;1.00;1.00;1.00;1.00;1.00;0.76;0.76	Viruses	Uroviricota	Caudoviricetes	Caudovirales	NA	NA	uncultured Caudovirales phage
freshwater_ERR019478.contig000001379	taxid assigned	based on 6/6 ORFs	1	1;10239;2731341;2731360;2731618;2731619;28883;2100420;2100421	1.00;1.00;1.00;1.00;1.00;1.00;1.00;1.00;1.00	Viruses	Uroviricota	Caudoviricetes	Caudovirales	NA	NA	uncultured Caudovirales phage
freshwater_ERR019478.contig000001385	taxid assigned	based on 5/5 ORFs	1	1;10239;2731341;2731360;2731618;2731619;28883;2100420;2100421	1.00;0.73;0.73;0.73;0.73;0.73;0.73;0.73;0.73	Viruses	Uroviricota	Caudoviricetes	Caudovirales	NA	NA	uncultured Caudovirales phage
freshwater_ERR019478.contig000001394	taxid assigned	based on 2/4 ORFs	0.5	1;10239;2731341;2731360;2731618;2731619;28883;2100420;2100421	1.00;1.00;1.00;1.00;1.00;1.00;1.00;1.00;1.00	Viruses	Uroviricota	Caudoviricetes	Caudovirales	NA	NA	uncultured Caudovirales phage
freshwater_ERR019478.contig000001400	taxid assigned	based on 3/4 ORFs	0.75	1;10239;2731341;2731360;2731618;2731619;28883;2100420;2100421	1.00;1.00;1.00;1.00;1.00;1.00;1.00;1.00;1.00	Viruses	Uroviricota	Caudoviricetes	Caudovirales	NA	NA	uncultured Caudovirales phage
freshwater_ERR019478.contig000001403	taxid assigned	based on 5/6 ORFs	0.833333	1;10239;2731341;2731360;2731618;2731619;28883;2100420;2100421	1.00;1.00;0.56;0.56;0.56;0.56;0.56;0.56;0.56	Viruses	Uroviricota	Caudoviricetes	Caudovirales	NA	NA	uncultured Caudovirales phage
freshwater_ERR019478.contig000001405	taxid assigned	based on 3/4 ORFs	0.75	1;10239	1.00;1.00	Viruses	no support	no support	no support	no support	no support	no support
freshwater_ERR019478.contig000001413	taxid assigned	based on 3/4 ORFs	0.75	1;10239;2731341;2731360;2731618;2731619;28883;2100420;2100421	1.00;1.00;1.00;1.00;1.00;1.00;1.00;1.00;1.00	Viruses	Uroviricota	Caudoviricetes	Caudovirales	NA	NA	uncultured Caudovirales phage
freshwater_ERR019478.contig000001423	taxid assigned	based on 3/4 ORFs	0.75	1;10239	1.00;1.00	Viruses	no support	no support	no support	no support	no support	no support
freshwater_ERR019478.contig000001437	taxid assigned	based on 2/4 ORFs	0.5	1;10239	1.00;1.00	Viruses	no support	no support	no support	no support	no support	no support
freshwater_ERR019478.contig000001439	taxid assigned	based on 4/4 ORFs	1	1;10239;2731341;2731360;2731618;2731619;28883;2100420;2100421	1.00;0.90;0.90;0.90;0.90;0.90;0.90;0.90;0.90	Viruses	Uroviricota	Caudoviricetes	Caudovirales	NA	NA	uncultured Caudovirales phage
freshwater_ERR019478.contig000001442	taxid assigned	based on 2/4 ORFs	0.5	1;10239;2731341;2731360;2731618;2731619*;28883*	1.00;1.00;1.00;1.00;1.00;1.00;1.00	Viruses	Uroviricota	Caudoviricetes*	Caudovirales*	no support	no support	no support
freshwater_ERR019478.contig000001444	taxid assigned	based on 3/4 ORFs	0.75	1;10239;12429	1.00;1.00;0.83	Viruses	no support	no support	no support	no support	no support	no support
freshwater_ERR019478.contig000001453	taxid assigned	based on 4/4 ORFs	1	1;10239;2731341;2731360;2731618;2731619;28883;2100420;2100421	1.00;1.00;1.00;1.00;1.00;1.00;1.00;0.63;0.63	Viruses	Uroviricota	Caudoviricetes	Caudovirales	NA	NA	uncultured Caudovirales phage
freshwater_ERR019478.contig000001463	taxid assigned	based on 3/5 ORFs	0.6	1;10239;2731341;2731360;2731618;2731619;28883;2100420;2100421	1.00;1.00;1.00;1.00;1.00;1.00;1.00;1.00;1.00	Viruses	Uroviricota	Caudoviricetes	Caudovirales	NA	NA	uncultured Caudovirales phage
freshwater_ERR019478.contig000001484	taxid assigned	based on 3/4 ORFs	0.75	1;10239;2731341;2731360;2731618;2731619;28883;2100420;2100421	1.00;1.00;1.00;1.00;1.00;1.00;1.00;0.87;0.87	Viruses	Uroviricota	Caudoviricetes	Caudovirales	NA	NA	uncultured Caudovirales phage
freshwater_ERR019478.contig000001490	taxid assigned	based on 3/4 ORFs	0.75	1;10239	1.00;1.00	Viruses	no support	no support	no support	no support	no support	no support
freshwater_ERR019478.contig000001497	taxid assigned	based on 4/4 ORFs	1	1;10239;2731341;2731360;2731618;2731619;28883;2100420;2100421	1.00;1.00;1.00;1.00;1.00;1.00;1.00;0.81;0.81	Viruses	Uroviricota	Caudoviricetes	Caudovirales	NA	NA	uncultured Caudovirales phage
freshwater_ERR019478.contig000001504	taxid assigned	based on 4/4 ORFs	1	1;10239	1.00;1.00	Viruses	no support	no support	no support	no support	no support	no support
freshwater_ERR019478.contig000001516	taxid assigned	based on 5/5 ORFs	1	1;10239;2731341;2731360;2731618;2731619;28883;2100420;2100421	1.00;1.00;1.00;1.00;1.00;1.00;1.00;1.00;1.00	Viruses	Uroviricota	Caudoviricetes	Caudovirales	NA	NA	uncultured Caudovirales phage
freshwater_ERR019478.contig000001529	taxid assigned	based on 3/5 ORFs	0.6	1;10239;2731341;2731360;2731618;2731619*;28883*	1.00;1.00;0.67;0.67;0.67;0.67;0.67	Viruses	Uroviricota	Caudoviricetes*	Caudovirales*	no support	no support	no support
freshwater_ERR019478.contig000001532	taxid assigned	based on 3/4 ORFs	0.75	1;10239;2731341;2731360;2731618;2731619;28883;2100420;2100421	1.00;1.00;1.00;1.00;1.00;1.00;1.00;1.00;1.00	Viruses	Uroviricota	Caudoviricetes	Caudovirales	NA	NA	uncultured Caudovirales phage
freshwater_ERR019478.contig000001533	taxid assigned	based on 5/6 ORFs	0.833333	1;10239;2731341;2731360;2731618;2731619;28883;2100420;2100421	1.00;1.00;1.00;1.00;1.00;1.00;1.00;1.00;1.00	Viruses	Uroviricota	Caudoviricetes	Caudovirales	NA	NA	uncultured Caudovirales phage
freshwater_ERR019478.contig000001535	taxid assigned	based on 3/5 ORFs	0.6	1;10239;2731341;2731360;2731618;2731619;28883;2100420;2100421	1.00;1.00;1.00;1.00;1.00;1.00;1.00;0.80;0.80	Viruses	Uroviricota	Caudoviricetes	Caudovirales	NA	NA	uncultured Caudovirales phage
freshwater_ERR019478.contig000001543	taxid assigned	based on 2/4 ORFs	0.5	1;10239;2731341;2731360;2731618;2731619;28883;2100420;2100421	1.00;1.00;1.00;1.00;1.00;1.00;1.00;1.00;1.00	Viruses	Uroviricota	Caudoviricetes	Caudovirales	NA	NA	uncultured Caudovirales phage
freshwater_ERR019478.contig000001552	taxid assigned	based on 3/4 ORFs	0.75	1;10239;2731341;2731360;2731618;2731619;28883;2100420;2100421	1.00;1.00;1.00;1.00;1.00;1.00;1.00;1.00;1.00	Viruses	Uroviricota	Caudoviricetes	Caudovirales	NA	NA	uncultured Caudovirales phage
freshwater_ERR019478.contig000001553	taxid assigned	based on 2/4 ORFs	0.5	1;10239;2731341;2731360;2731618;2731619*;28883*	1.00;1.00;1.00;1.00;1.00;1.00;1.00	Viruses	Uroviricota	Caudoviricetes*	Caudovirales*	no support	no support	no support
freshwater_ERR019478.contig000001556	taxid assigned	based on 2/4 ORFs	0.5	1	1	no support	no support	no support	no support	no support	no support	no support
freshwater_ERR019478.contig000001560	taxid assigned	based on 3/4 ORFs	0.75	1;10239;2731341;2731360;2731618;2731619;28883;2100420;2100421	1.00;1.00;0.70;0.70;0.70;0.70;0.70;0.70;0.70	Viruses	Uroviricota	Caudoviricetes	Caudovirales	NA	NA	uncultured Caudovirales phage
freshwater_ERR019478.contig000001572	taxid assigned	based on 4/4 ORFs	1	1;10239;2731341;2731360;2731618;2731619;28883;2100420;2100421	1.00;1.00;1.00;1.00;1.00;1.00;1.00;1.00;1.00	Viruses	Uroviricota	Caudoviricetes	Caudovirales	NA	NA	uncultured Caudovirales phage
freshwater_ERR019478.contig000001574	taxid assigned	based on 4/6 ORFs	0.666667	1;10239;2731341;2731360;2731618;2731619;28883;2100420;2100421	1.00;1.00;1.00;1.00;1.00;1.00;1.00;1.00;1.00	Viruses	Uroviricota	Caudoviricetes	Caudovirales	NA	NA	uncultured Caudovirales phage
freshwater_ERR019478.contig000001576	taxid assigned	based on 4/4 ORFs	1	1;10239;186616;340016	1.00;1.00;0.56;0.56	Viruses	NA	NA	NA	NA	NA	uncultured virus
freshwater_ERR019478.contig000001578	taxid assigned	based on 4/4 ORFs	1	1;10239;12429;2204151;51368;2591644	1.00;1.00;0.66;0.66;0.66;0.66	Viruses	NA	NA	NA	NA	NA	Prokaryotic dsDNA virus sp.
freshwater_ERR019478.contig000001579	taxid assigned	based on 2/4 ORFs	0.5	1;10239;2731341;2731360;2731618;2731619;28883;2100420;2100421	1.00;1.00;1.00;1.00;1.00;1.00;1.00;1.00;1.00	Viruses	Uroviricota	Caudoviricetes	Caudovirales	NA	NA	uncultured Caudovirales phage
freshwater_ERR019478.contig000001580	taxid assigned	based on 3/4 ORFs	0.75	1;10239;2731341;2731360;2731618;2731619;28883;2100420;2100421	1.00;1.00;1.00;1.00;1.00;1.00;1.00;1.00;1.00	Viruses	Uroviricota	Caudoviricetes	Caudovirales	NA	NA	uncultured Caudovirales phage
freshwater_ERR019478.contig000001589	taxid assigned	based on 3/4 ORFs	0.75	1;10239;2731341;2731360;2731618;2731619;28883;2100420;2100421	1.00;1.00;1.00;1.00;1.00;1.00;1.00;1.00;1.00	Viruses	Uroviricota	Caudoviricetes	Caudovirales	NA	NA	uncultured Caudovirales phage
freshwater_ERR019478.contig000001591	taxid assigned	based on 4/6 ORFs	0.666667	1;10239;2731341;2731360;2731618;2731619;28883;2100420;2100421	1.00;1.00;1.00;1.00;1.00;1.00;1.00;1.00;1.00	Viruses	Uroviricota	Caudoviricetes	Caudovirales	NA	NA	uncultured Caudovirales phage
freshwater_ERR019478.contig000001592	taxid assigned	based on 4/6 ORFs	0.666667	1;10239;2731341;2731360;2731618;2731619;28883;2100420;2100421	1.00;1.00;1.00;1.00;1.00;1.00;1.00;1.00;1.00	Viruses	Uroviricota	Caudoviricetes	Caudovirales	NA	NA	uncultured Caudovirales phage
freshwater_ERR019478.contig000001598	taxid assigned	based on 3/5 ORFs	0.6	1;10239;2731341;2731360;2731618;2731619;28883;2100420;2100421	1.00;1.00;1.00;1.00;1.00;1.00;1.00;1.00;1.00	Viruses	Uroviricota	Caudoviricetes	Caudovirales	NA	NA	uncultured Caudovirales phage
freshwater_ERR019478.contig000001620	taxid assigned	based on 2/4 ORFs	0.5	1;10239;2731341;2731360;2731618;2731619;28883;2100420;2100421	1.00;1.00;1.00;1.00;1.00;1.00;1.00;0.57;0.57	Viruses	Uroviricota	Caudoviricetes	Caudovirales	NA	NA	uncultured Caudovirales phage
freshwater_ERR019478.contig000001632	taxid assigned	based on 5/5 ORFs	1	1;10239;2731341;2731360;2731618;2731619;28883;2100420;2100421	1.00;1.00;1.00;1.00;1.00;1.00;1.00;1.00;1.00	Viruses	Uroviricota	Caudoviricetes	Caudovirales	NA	NA	uncultured Caudovirales phage
freshwater_ERR019478.contig000001644	taxid assigned	based on 2/4 ORFs	0.5	1;10239;12429;2763269	1.00;1.00;1.00;1.00	Viruses	NA	NA	NA	NA	NA	Virus NIOZ-UU157
freshwater_ERR019478.contig000001645	taxid assigned	based on 4/4 ORFs	1	1;10239;2731341;2731360;2731618;2731619;28883;2100420;1868666	1.00;1.00;0.63;0.63;0.63;0.63;0.63;0.63;0.52	Viruses	Uroviricota	Caudoviricetes	Caudovirales	NA	NA	uncultured Mediterranean phage uvDeep-CGR1-KM17-C101
freshwater_ERR019478.contig000001660	taxid assigned	based on 2/4 ORFs	0.5	1;10239	1.00;1.00	Viruses	no support	no support	no support	no support	no support	no support
freshwater_ERR019478.contig000001667	taxid assigned	based on 4/7 ORFs	0.571429	1;10239;2731341;2731360;2731618;2731619*;28883*	1.00;1.00;0.62;0.62;0.62;0.62;0.62	Viruses	Uroviricota	Caudoviricetes*	Caudovirales*	no support	no support	no support
freshwater_ERR019478.contig000001668	taxid assigned	based on 3/5 ORFs	0.6	1;10239;2731341;2731360;2731618;2731619;28883;2100420;2100421	1.00;1.00;1.00;1.00;1.00;1.00;1.00;0.73;0.73	Viruses	Uroviricota	Caudoviricetes	Caudovirales	NA	NA	uncultured Caudovirales phage
freshwater_ERR019478.contig000001673	taxid assigned	based on 3/5 ORFs	0.6	1;10239;2731341;2731360;2731618;2731619;28883;2100420;2100421	1.00;1.00;1.00;1.00;1.00;1.00;1.00;0.58;0.58	Viruses	Uroviricota	Caudoviricetes	Caudovirales	NA	NA	uncultured Caudovirales phage
freshwater_ERR019478.contig000001674	taxid assigned	based on 3/4 ORFs	0.75	1;10239;2731341;2731360;2731618;2731619;28883;2100420;2100421	1.00;1.00;1.00;1.00;1.00;1.00;1.00;1.00;1.00	Viruses	Uroviricota	Caudoviricetes	Caudovirales	NA	NA	uncultured Caudovirales phage
freshwater_ERR019478.contig000001676	taxid assigned	based on 2/4 ORFs	0.5	1;10239	1.00;1.00	Viruses	no support	no support	no support	no support	no support	no support
freshwater_ERR019478.contig000001680	taxid assigned	based on 3/4 ORFs	0.75	1;10239;2731341;2731360;2731618;2731619;28883;2100420;2100421	1.00;1.00;1.00;1.00;1.00;1.00;1.00;1.00;1.00	Viruses	Uroviricota	Caudoviricetes	Caudovirales	NA	NA	uncultured Caudovirales phage
freshwater_ERR019478.contig000001682	taxid assigned	based on 3/4 ORFs	0.75	1;10239;2731341;2731360;2731618;2731619;28883;2100420;2100421	1.00;1.00;1.00;1.00;1.00;1.00;1.00;1.00;1.00	Viruses	Uroviricota	Caudoviricetes	Caudovirales	NA	NA	uncultured Caudovirales phage
freshwater_ERR019478.contig000001694	taxid assigned	based on 4/5 ORFs	0.8	1;10239;2731341;2731360;2731618;2731619;28883;2100420;2100421	1.00;1.00;1.00;1.00;1.00;1.00;1.00;1.00;1.00	Viruses	Uroviricota	Caudoviricetes	Caudovirales	NA	NA	uncultured Caudovirales phage
freshwater_ERR019478.contig000001706	taxid assigned	based on 2/4 ORFs	0.5	1;10239;2731341;2731360;2731618;2731619;28883;2100420;2100421	1.00;1.00;0.76;0.76;0.76;0.76;0.76;0.76;0.76	Viruses	Uroviricota	Caudoviricetes	Caudovirales	NA	NA	uncultured Caudovirales phage
freshwater_ERR019478.contig000001718	taxid assigned	based on 4/4 ORFs	1	1;10239;2731341;2731360;2731618;2731619;28883;2100420;2100421	1.00;1.00;1.00;1.00;1.00;1.00;1.00;0.90;0.90	Viruses	Uroviricota	Caudoviricetes	Caudovirales	NA	NA	uncultured Caudovirales phage
freshwater_ERR019478.contig000001728	taxid assigned	based on 3/5 ORFs	0.6	1;10239;2731341;2731360;2731618;2731619;28883;10662;2733096	1.00;1.00;1.00;1.00;1.00;1.00;1.00;0.75;0.75	Viruses	Uroviricota	Caudoviricetes	Caudovirales	Myoviridae	Bellamyvirus	no support
freshwater_ERR019478.contig000001735	taxid assigned	based on 3/5 ORFs	0.6	1;10239;2731341;2731360;2731618;2731619;28883;2100420;2100421	1.00;1.00;1.00;1.00;1.00;1.00;1.00;1.00;1.00	Viruses	Uroviricota	Caudoviricetes	Caudovirales	NA	NA	uncultured Caudovirales phage
freshwater_ERR019478.contig000001736	taxid assigned	based on 4/4 ORFs	1	1;10239;2731341;2731360;2731618;2731619;28883;2100420;2100421	1.00;1.00;1.00;1.00;1.00;1.00;1.00;1.00;1.00	Viruses	Uroviricota	Caudoviricetes	Caudovirales	NA	NA	uncultured Caudovirales phage
freshwater_ERR019478.contig000001759	taxid assigned	based on 5/7 ORFs	0.714286	1;10239;186616;340016	1.00;1.00;0.65;0.65	Viruses	NA	NA	NA	NA	NA	uncultured virus
freshwater_ERR019478.contig000001763	taxid assigned	based on 4/5 ORFs	0.8	1;10239;12429;2204151;51368;2591644	1.00;1.00;1.00;1.00;1.00;1.00	Viruses	NA	NA	NA	NA	NA	Prokaryotic dsDNA virus sp.
freshwater_ERR019478.contig000001767	taxid assigned	based on 4/5 ORFs	0.8	1;10239;12429;2204151;51368;2591644	1.00;1.00;1.00;1.00;1.00;1.00	Viruses	NA	NA	NA	NA	NA	Prokaryotic dsDNA virus sp.
freshwater_ERR019478.contig000001781	taxid assigned	based on 4/5 ORFs	0.8	1;10239;2731341;2731360;2731618;2731619;28883;2100420;2100421	1.00;1.00;1.00;1.00;1.00;1.00;1.00;1.00;1.00	Viruses	Uroviricota	Caudoviricetes	Caudovirales	NA	NA	uncultured Caudovirales phage
freshwater_ERR019478.contig000001785	taxid assigned	based on 3/5 ORFs	0.6	1;10239;2731341;2731360;2731618;2731619;28883;2100420;2100421	1.00;1.00;1.00;1.00;1.00;1.00;1.00;0.79;0.79	Viruses	Uroviricota	Caudoviricetes	Caudovirales	NA	NA	uncultured Caudovirales phage
freshwater_ERR019478.contig000001788	taxid assigned	based on 4/4 ORFs	1	1;10239;2731341;2731360;2731618;2731619;28883;2100420;2100421	1.00;0.80;0.80;0.80;0.80;0.80;0.80;0.80;0.80	Viruses	Uroviricota	Caudoviricetes	Caudovirales	NA	NA	uncultured Caudovirales phage
freshwater_ERR019478.contig000001792	taxid assigned	based on 3/4 ORFs	0.75	1;10239;2731341;2731360;2731618;2731619;28883;2100420;2100421	1.00;1.00;1.00;1.00;1.00;1.00;1.00;1.00;1.00	Viruses	Uroviricota	Caudoviricetes	Caudovirales	NA	NA	uncultured Caudovirales phage
freshwater_ERR019478.contig000001797	taxid assigned	based on 4/4 ORFs	1	1;10239;2731342;2732091;2732412;2732413;2732414;10841;117574;2202644	1.00;1.00;1.00;1.00;1.00;1.00;1.00;1.00;0.56;0.56	Viruses	Phixviricota	Malgrandaviricetes	Petitvirales	Microviridae	NA	Microviridae sp.
freshwater_ERR019478.contig000001803	taxid assigned	based on 4/4 ORFs	1	1;10239;2731341;2731360;2731618;2731619*;28883*	1.00;1.00;0.64;0.64;0.64;0.64;0.64	Viruses	Uroviricota	Caudoviricetes*	Caudovirales*	no support	no support	no support
freshwater_ERR019478.contig000001804	taxid assigned	based on 3/4 ORFs	0.75	1;10239;2731341;2731360;2731618;2731619;28883;2100420;2100421	1.00;1.00;1.00;1.00;1.00;1.00;1.00;1.00;1.00	Viruses	Uroviricota	Caudoviricetes	Caudovirales	NA	NA	uncultured Caudovirales phage
freshwater_ERR019478.contig000001813	taxid assigned	based on 3/4 ORFs	0.75	1;10239;2731341;2731360;2731618;2731619*;28883*	1.00;1.00;1.00;1.00;1.00;1.00;1.00	Viruses	Uroviricota	Caudoviricetes*	Caudovirales*	no support	no support	no support
freshwater_ERR019478.contig000001818	taxid assigned	based on 3/4 ORFs	0.75	1;10239	1.00;1.00	Viruses	no support	no support	no support	no support	no support	no support
freshwater_ERR019478.contig000001825	taxid assigned	based on 4/4 ORFs	1	1;10239;2731341;2731360;2731618;2731619;28883;2100420;2100421	1.00;1.00;1.00;1.00;1.00;1.00;1.00;1.00;1.00	Viruses	Uroviricota	Caudoviricetes	Caudovirales	NA	NA	uncultured Caudovirales phage
freshwater_ERR019478.contig000001828	taxid assigned	based on 3/4 ORFs	0.75	1;10239;2731341;2731360;2731618;2731619;28883;2100420;2100421	1.00;1.00;1.00;1.00;1.00;1.00;1.00;1.00;1.00	Viruses	Uroviricota	Caudoviricetes	Caudovirales	NA	NA	uncultured Caudovirales phage
freshwater_ERR019478.contig000001831	taxid assigned	based on 3/6 ORFs	0.5	1;10239;2731341;2731360;2731618;2731619;28883;2100420;2100421	1.00;1.00;1.00;1.00;1.00;1.00;1.00;0.83;0.83	Viruses	Uroviricota	Caudoviricetes	Caudovirales	NA	NA	uncultured Caudovirales phage
freshwater_ERR019478.contig000001841	taxid assigned	based on 3/4 ORFs	0.75	1;10239;12429	1.00;1.00;1.00	Viruses	no support	no support	no support	no support	no support	no support
freshwater_ERR019478.contig000001844	taxid assigned	based on 3/6 ORFs	0.5	1;10239;2731341;2731360;2731618;2731619;28883;2100420;2100421	1.00;1.00;1.00;1.00;1.00;1.00;1.00;1.00;1.00	Viruses	Uroviricota	Caudoviricetes	Caudovirales	NA	NA	uncultured Caudovirales phage
freshwater_ERR019478.contig000001862	taxid assigned	based on 4/5 ORFs	0.8	1;10239;2731341;2731360;2731618;2731619;28883;2100420;2100421	1.00;1.00;1.00;1.00;1.00;1.00;1.00;0.79;0.79	Viruses	Uroviricota	Caudoviricetes	Caudovirales	NA	NA	uncultured Caudovirales phage
freshwater_ERR019478.contig000001866	taxid assigned	based on 4/6 ORFs	0.666667	1;10239;2731341;2731360;2731618;2731619;28883;2100420;2100421	1.00;1.00;1.00;1.00;1.00;1.00;1.00;1.00;1.00	Viruses	Uroviricota	Caudoviricetes	Caudovirales	NA	NA	uncultured Caudovirales phage
freshwater_ERR019478.contig000001870	taxid assigned	based on 4/5 ORFs	0.8	1;10239;12429;2763269	1.00;1.00;0.81;0.81	Viruses	NA	NA	NA	NA	NA	Virus NIOZ-UU157
freshwater_ERR019478.contig000001881	taxid assigned	based on 2/4 ORFs	0.5	1;10239;2731341;2731360;2731618;2731619;28883;2100420;2100421	1.00;1.00;1.00;1.00;1.00;1.00;1.00;0.54;0.54	Viruses	Uroviricota	Caudoviricetes	Caudovirales	NA	NA	uncultured Caudovirales phage
freshwater_ERR019478.contig000001902	taxid assigned	based on 4/5 ORFs	0.8	1;10239;2731341;2731360;2731618;2731619;28883;2100420;2100421	1.00;1.00;1.00;1.00;1.00;1.00;1.00;1.00;1.00	Viruses	Uroviricota	Caudoviricetes	Caudovirales	NA	NA	uncultured Caudovirales phage
freshwater_ERR019478.contig000001914	taxid assigned	based on 2/4 ORFs	0.5	1;10239;2731341;2731360;2731618;2731619;28883;2100420;2100421	1.00;1.00;1.00;1.00;1.00;1.00;1.00;1.00;1.00	Viruses	Uroviricota	Caudoviricetes	Caudovirales	NA	NA	uncultured Caudovirales phage
freshwater_ERR019478.contig000001918	taxid assigned	based on 3/6 ORFs	0.5	1;10239;2731341;2731360;2731618;2731619;28883;2100420;2100421	1.00;1.00;1.00;1.00;1.00;1.00;1.00;1.00;1.00	Viruses	Uroviricota	Caudoviricetes	Caudovirales	NA	NA	uncultured Caudovirales phage
freshwater_ERR019478.contig000001924	taxid assigned	based on 4/4 ORFs	1	1;10239;2731341;2731360;2731618;2731619;28883;2100420;2100421	1.00;1.00;1.00;1.00;1.00;1.00;1.00;1.00;1.00	Viruses	Uroviricota	Caudoviricetes	Caudovirales	NA	NA	uncultured Caudovirales phage
freshwater_ERR019478.contig000001934	taxid assigned	based on 2/4 ORFs	0.5	1;10239;2731341;2731360;2731618;2731619;28883;2100420;2100421	1.00;1.00;1.00;1.00;1.00;1.00;1.00;0.56;0.56	Viruses	Uroviricota	Caudoviricetes	Caudovirales	NA	NA	uncultured Caudovirales phage
freshwater_ERR019478.contig000001945	taxid assigned	based on 4/6 ORFs	0.666667	1;10239;2731341;2731360;2731618;2731619;28883;2100420;2100421	1.00;1.00;0.84;0.84;0.84;0.84;0.84;0.65;0.65	Viruses	Uroviricota	Caudoviricetes	Caudovirales	NA	NA	uncultured Caudovirales phage
freshwater_ERR019478.contig000001948	taxid assigned	based on 5/5 ORFs	1	1;10239;2731341;2731360;2731618;2731619;28883;2100420;2100421	1.00;1.00;1.00;1.00;1.00;1.00;1.00;0.90;0.90	Viruses	Uroviricota	Caudoviricetes	Caudovirales	NA	NA	uncultured Caudovirales phage
freshwater_ERR019478.contig000001953	taxid assigned	based on 3/4 ORFs	0.75	1;10239;2731341;2731360;2731618;2731619*;28883*	1.00;1.00;0.68;0.68;0.68;0.68;0.68	Viruses	Uroviricota	Caudoviricetes*	Caudovirales*	no support	no support	no support
freshwater_ERR019478.contig000001955	taxid assigned	based on 4/4 ORFs	1	1;10239;2731341;2731360;2731618;2731619;28883;2100420;2100421	1.00;1.00;0.54;0.54;0.54;0.54;0.54;0.54;0.54	Viruses	Uroviricota	Caudoviricetes	Caudovirales	NA	NA	uncultured Caudovirales phage
freshwater_ERR019478.contig000001957	taxid assigned	based on 4/4 ORFs	1	1;10239;2731341;2731360;2731618;2731619;28883;2100420;2100421	1.00;1.00;1.00;1.00;1.00;1.00;1.00;0.68;0.68	Viruses	Uroviricota	Caudoviricetes	Caudovirales	NA	NA	uncultured Caudovirales phage
freshwater_ERR019478.contig000001963	taxid assigned	based on 3/5 ORFs	0.6	1;10239	1.00;1.00	Viruses	no support	no support	no support	no support	no support	no support
freshwater_ERR019478.contig000001972	taxid assigned	based on 3/4 ORFs	0.75	1;10239	1.00;0.61	Viruses	no support	no support	no support	no support	no support	no support
freshwater_ERR019478.contig000001987	taxid assigned	based on 2/4 ORFs	0.5	1;10239;2731341;2731360;2731618;2731619;28883;2100420;2100421	1.00;1.00;1.00;1.00;1.00;1.00;1.00;1.00;1.00	Viruses	Uroviricota	Caudoviricetes	Caudovirales	NA	NA	uncultured Caudovirales phage
freshwater_ERR019478.contig000001992	taxid assigned	based on 4/4 ORFs	1	1;10239;2731341;2731360;2731618;2731619;28883;2100420;2100421	1.00;1.00;0.59;0.59;0.59;0.59;0.59;0.59;0.59	Viruses	Uroviricota	Caudoviricetes	Caudovirales	NA	NA	uncultured Caudovirales phage
freshwater_ERR019478.contig000001997	taxid assigned	based on 5/5 ORFs	1	1;10239;2731341;2731360;2731618;2731619;28883;2100420;2100421	1.00;1.00;1.00;1.00;1.00;1.00;1.00;1.00;1.00	Viruses	Uroviricota	Caudoviricetes	Caudovirales	NA	NA	uncultured Caudovirales phage
freshwater_ERR019478.contig000001998	taxid assigned	based on 3/5 ORFs	0.6	1;10239;2731341;2731360;2731618;2731619;28883;2100420;2100421	1.00;1.00;0.57;0.57;0.57;0.57;0.57;0.57;0.57	Viruses	Uroviricota	Caudoviricetes	Caudovirales	NA	NA	uncultured Caudovirales phage
freshwater_ERR019478.contig000002009	taxid assigned	based on 2/4 ORFs	0.5	1;10239;2731341;2731360;2731618;2731619;28883;2100420;2100421	1.00;1.00;1.00;1.00;1.00;1.00;1.00;1.00;1.00	Viruses	Uroviricota	Caudoviricetes	Caudovirales	NA	NA	uncultured Caudovirales phage
freshwater_ERR019478.contig000002012	taxid assigned	based on 4/5 ORFs	0.8	1;10239	1.00;1.00	Viruses	no support	no support	no support	no support	no support	no support
freshwater_ERR019478.contig000002017	taxid assigned	based on 2/4 ORFs	0.5	1;10239;2732004;2732005;2732007;2732523;2732554;549779*	1.00;1.00;0.59;0.59;0.59;0.59;0.59;0.59	Viruses	Nucleocytoviricota	Megaviricetes	Imitervirales	Mimiviridae*	no support	no support
freshwater_ERR019478.contig000002018	taxid assigned	based on 3/4 ORFs	0.75	1;10239;2731341;2731360;2731618;2731619;28883;2100420;2100421	1.00;1.00;0.66;0.66;0.66;0.66;0.66;0.66;0.66	Viruses	Uroviricota	Caudoviricetes	Caudovirales	NA	NA	uncultured Caudovirales phage
freshwater_ERR019478.contig000002032	taxid assigned	based on 3/4 ORFs	0.75	1;10239;2731341;2731360;2731618;2731619;28883;2100420;2100421	1.00;1.00;1.00;1.00;1.00;1.00;1.00;1.00;1.00	Viruses	Uroviricota	Caudoviricetes	Caudovirales	NA	NA	uncultured Caudovirales phage
freshwater_ERR019478.contig000002034	taxid assigned	based on 4/4 ORFs	1	1;10239;2731341;2731360;2731618;2731619;28883;2100420;2100421	1.00;1.00;0.82;0.82;0.82;0.82;0.82;0.82;0.82	Viruses	Uroviricota	Caudoviricetes	Caudovirales	NA	NA	uncultured Caudovirales phage
freshwater_ERR019478.contig000002039	taxid assigned	based on 2/4 ORFs	0.5	1;10239;2731341;2731360;2731618;2731619;28883;2100420;2100421	1.00;1.00;1.00;1.00;1.00;1.00;1.00;1.00;1.00	Viruses	Uroviricota	Caudoviricetes	Caudovirales	NA	NA	uncultured Caudovirales phage
freshwater_ERR019478.contig000002075	taxid assigned	based on 2/4 ORFs	0.5	1;10239;2731341;2731360;2731618;2731619;28883;2100420;2100421	1.00;1.00;1.00;1.00;1.00;1.00;1.00;1.00;1.00	Viruses	Uroviricota	Caudoviricetes	Caudovirales	NA	NA	uncultured Caudovirales phage
freshwater_ERR019478.contig000002088	taxid assigned	based on 2/4 ORFs	0.5	1;10239	1.00;1.00	Viruses	no support	no support	no support	no support	no support	no support
freshwater_ERR019478.contig000002098	taxid assigned	based on 3/4 ORFs	0.75	1;10239	1.00;1.00	Viruses	no support	no support	no support	no support	no support	no support
freshwater_ERR019478.contig000002111	taxid assigned	based on 5/7 ORFs	0.714286	1;10239;2731341;2731360;2731618;2731619;28883;2100420;2100421	1.00;0.86;0.86;0.86;0.86;0.86;0.86;0.86;0.86	Viruses	Uroviricota	Caudoviricetes	Caudovirales	NA	NA	uncultured Caudovirales phage
freshwater_ERR019478.contig000002114	taxid assigned	based on 3/4 ORFs	0.75	1;10239;2731341;2731360;2731618;2731619;28883;2100420;2100421	1.00;1.00;1.00;1.00;1.00;1.00;1.00;1.00;1.00	Viruses	Uroviricota	Caudoviricetes	Caudovirales	NA	NA	uncultured Caudovirales phage
freshwater_ERR019478.contig000002124	taxid assigned	based on 4/4 ORFs	1	1;10239;2731341;2731360;2731618;2731619;28883;2100420;2100421	1.00;1.00;0.73;0.73;0.73;0.73;0.73;0.73;0.73	Viruses	Uroviricota	Caudoviricetes	Caudovirales	NA	NA	uncultured Caudovirales phage
freshwater_ERR019478.contig000002128	taxid assigned	based on 5/6 ORFs	0.833333	1;10239;2731341;2731360;2731618;2731619;28883;2100420;2100421	1.00;1.00;1.00;1.00;1.00;1.00;1.00;1.00;1.00	Viruses	Uroviricota	Caudoviricetes	Caudovirales	NA	NA	uncultured Caudovirales phage
freshwater_ERR019478.contig000002153	taxid assigned	based on 3/4 ORFs	0.75	1;10239;2731341;2731360;2731618;2731619;28883;10662	1.00;1.00;1.00;1.00;1.00;1.00;1.00;0.61	Viruses	Uroviricota	Caudoviricetes	Caudovirales	Myoviridae	no support	no support
freshwater_ERR019478.contig000002157	taxid assigned	based on 3/6 ORFs	0.5	1;10239;2731341;2731360;2731618;2731619;28883;2100420;2100421	1.00;1.00;1.00;1.00;1.00;1.00;1.00;1.00;1.00	Viruses	Uroviricota	Caudoviricetes	Caudovirales	NA	NA	uncultured Caudovirales phage
freshwater_ERR019478.contig000002160	taxid assigned	based on 3/4 ORFs	0.75	1;10239;2731341;2731360;2731618;2731619;28883;2100420;2100421	1.00;1.00;0.85;0.85;0.85;0.85;0.85;0.85;0.85	Viruses	Uroviricota	Caudoviricetes	Caudovirales	NA	NA	uncultured Caudovirales phage
freshwater_ERR019478.contig000002164	taxid assigned	based on 4/4 ORFs	1	1;10239;2731341;2731360;2731618;2731619;28883;2100420;2100421	1.00;1.00;1.00;1.00;1.00;1.00;1.00;0.74;0.74	Viruses	Uroviricota	Caudoviricetes	Caudovirales	NA	NA	uncultured Caudovirales phage
freshwater_ERR019478.contig000002172	taxid assigned	based on 3/6 ORFs	0.5	1;10239;2731341;2731360;2731618;2731619;28883;2100420;2100421	1.00;1.00;1.00;1.00;1.00;1.00;1.00;1.00;1.00	Viruses	Uroviricota	Caudoviricetes	Caudovirales	NA	NA	uncultured Caudovirales phage
freshwater_ERR019478.contig000002185	taxid assigned	based on 5/7 ORFs	0.714286	1;10239;2731341;2731360;2731618;2731619;28883;2100420;2100421	1.00;1.00;0.84;0.84;0.84;0.84;0.84;0.84;0.84	Viruses	Uroviricota	Caudoviricetes	Caudovirales	NA	NA	uncultured Caudovirales phage
freshwater_ERR019478.contig000002190	taxid assigned	based on 2/4 ORFs	0.5	1;10239;12429;2763269	1.00;1.00;1.00;1.00	Viruses	NA	NA	NA	NA	NA	Virus NIOZ-UU157
freshwater_ERR019478.contig000002195	taxid assigned	based on 4/4 ORFs	1	1;10239;2731341;2731360;2731618;2731619;28883;2100420;2100421	1.00;1.00;1.00;1.00;1.00;1.00;1.00;0.82;0.82	Viruses	Uroviricota	Caudoviricetes	Caudovirales	NA	NA	uncultured Caudovirales phage
freshwater_ERR019478.contig000002197	taxid assigned	based on 5/5 ORFs	1	1;10239;2731341;2731360;2731618;2731619;28883;2100420;2100421	1.00;1.00;1.00;1.00;1.00;1.00;1.00;0.83;0.83	Viruses	Uroviricota	Caudoviricetes	Caudovirales	NA	NA	uncultured Caudovirales phage
freshwater_ERR019478.contig000002226	taxid assigned	based on 4/4 ORFs	1	1;10239;2731341;2731360;2731618;2731619;28883;2100420;2100421	1.00;1.00;1.00;1.00;1.00;1.00;1.00;1.00;1.00	Viruses	Uroviricota	Caudoviricetes	Caudovirales	NA	NA	uncultured Caudovirales phage
freshwater_ERR019478.contig000002230	taxid assigned	based on 3/4 ORFs	0.75	1;10239;2731341;2731360;2731618;2731619;28883;2100420;2100421	1.00;1.00;1.00;1.00;1.00;1.00;1.00;1.00;1.00	Viruses	Uroviricota	Caudoviricetes	Caudovirales	NA	NA	uncultured Caudovirales phage
freshwater_ERR019478.contig000002251	taxid assigned	based on 3/4 ORFs	0.75	1;10239;2731341;2731360;2731618;2731619;28883;10662;196896;238854	1.00;1.00;1.00;1.00;1.00;1.00;1.00;0.76;0.76;0.76	Viruses	Uroviricota	Caudoviricetes	Caudovirales	Myoviridae	NA	Synechococcus phage S-PM2
freshwater_ERR019478.contig000002255	taxid assigned	based on 6/6 ORFs	1	1;10239;2731341;2731360;2731618;2731619;28883;2100420;2100421	1.00;1.00;1.00;1.00;1.00;1.00;1.00;0.90;0.90	Viruses	Uroviricota	Caudoviricetes	Caudovirales	NA	NA	uncultured Caudovirales phage
freshwater_ERR019478.contig000002263	taxid assigned	based on 4/5 ORFs	0.8	1;10239;2731341;2731360;2731618;2731619;28883;2100420;2100421	1.00;1.00;0.77;0.77;0.77;0.77;0.77;0.77;0.77	Viruses	Uroviricota	Caudoviricetes	Caudovirales	NA	NA	uncultured Caudovirales phage
freshwater_ERR019478.contig000002300	taxid assigned	based on 4/4 ORFs	1	1;10239;2731341;2731360;2731618;2731619;28883;2100420;2100421	1.00;1.00;1.00;1.00;1.00;1.00;1.00;1.00;1.00	Viruses	Uroviricota	Caudoviricetes	Caudovirales	NA	NA	uncultured Caudovirales phage
freshwater_ERR019478.contig000002314	taxid assigned	based on 3/4 ORFs	0.75	1;10239;2731341;2731360;2731618;2731619;28883;2100420;2100421	1.00;1.00;1.00;1.00;1.00;1.00;1.00;1.00;1.00	Viruses	Uroviricota	Caudoviricetes	Caudovirales	NA	NA	uncultured Caudovirales phage
freshwater_ERR019478.contig000002317	taxid assigned	based on 3/6 ORFs	0.5	1;10239;2731341;2731360;2731618;2731619;28883;2100420;2100421	1.00;1.00;0.76;0.76;0.76;0.76;0.76;0.76;0.76	Viruses	Uroviricota	Caudoviricetes	Caudovirales	NA	NA	uncultured Caudovirales phage
freshwater_ERR019478.contig000002330	taxid assigned	based on 3/4 ORFs	0.75	1;10239;2731342;2732091;2732412;2732413;2732414;10841;117574	1.00;1.00;1.00;1.00;1.00;1.00;1.00;1.00;0.75	Viruses	Phixviricota	Malgrandaviricetes	Petitvirales	Microviridae	no support	no support
freshwater_ERR019478.contig000002331	taxid assigned	based on 3/5 ORFs	0.6	1;10239;2731341;2731360;2731618;2731619*;28883*	1.00;1.00;0.88;0.88;0.88;0.88;0.88	Viruses	Uroviricota	Caudoviricetes*	Caudovirales*	no support	no support	no support
freshwater_ERR019478.contig000002337	taxid assigned	based on 4/4 ORFs	1	1;10239;2731341;2731360;2731618;2731619;28883;2100420;2100421	1.00;1.00;1.00;1.00;1.00;1.00;1.00;1.00;1.00	Viruses	Uroviricota	Caudoviricetes	Caudovirales	NA	NA	uncultured Caudovirales phage
freshwater_ERR019478.contig000002342	taxid assigned	based on 4/4 ORFs	1	1;10239;2731341;2731360;2731618;2731619;28883;2100420;2100421	1.00;1.00;1.00;1.00;1.00;1.00;1.00;1.00;1.00	Viruses	Uroviricota	Caudoviricetes	Caudovirales	NA	NA	uncultured Caudovirales phage
freshwater_ERR019478.contig000002362	taxid assigned	based on 5/5 ORFs	1	1;10239;2731341;2731360;2731618;2731619;28883;2100420;2100421	1.00;1.00;1.00;1.00;1.00;1.00;1.00;1.00;1.00	Viruses	Uroviricota	Caudoviricetes	Caudovirales	NA	NA	uncultured Caudovirales phage
freshwater_ERR019478.contig000002380	taxid assigned	based on 3/4 ORFs	0.75	1;10239	1.00;1.00	Viruses	no support	no support	no support	no support	no support	no support
freshwater_ERR019478.contig000002426	taxid assigned	based on 3/4 ORFs	0.75	1;10239;2731341;2731360;2731618;2731619;28883;2100420;2100421	1.00;1.00;0.85;0.85;0.85;0.85;0.85;0.85;0.85	Viruses	Uroviricota	Caudoviricetes	Caudovirales	NA	NA	uncultured Caudovirales phage
freshwater_ERR019478.contig000002471	taxid assigned	based on 4/5 ORFs	0.8	1;10239;2731341;2731360;2731618;2731619;28883;2100420;2100421	1.00;1.00;1.00;1.00;1.00;1.00;1.00;0.72;0.72	Viruses	Uroviricota	Caudoviricetes	Caudovirales	NA	NA	uncultured Caudovirales phage
freshwater_ERR019478.contig000002492	taxid assigned	based on 3/4 ORFs	0.75	1;10239;2731341;2731360;2731618;2731619;28883;2100420;2100421	1.00;1.00;1.00;1.00;1.00;1.00;1.00;1.00;1.00	Viruses	Uroviricota	Caudoviricetes	Caudovirales	NA	NA	uncultured Caudovirales phage
freshwater_ERR019478.contig000002495	taxid assigned	based on 4/5 ORFs	0.8	1;10239;2731341;2731360;2731618;2731619;28883;2100420;2100421	1.00;1.00;1.00;1.00;1.00;1.00;1.00;1.00;1.00	Viruses	Uroviricota	Caudoviricetes	Caudovirales	NA	NA	uncultured Caudovirales phage
freshwater_ERR019478.contig000002500	taxid assigned	based on 3/4 ORFs	0.75	1;10239;12429;2204151;51368;2591644	1.00;1.00;0.51;0.51;0.51;0.51	Viruses	NA	NA	NA	NA	NA	Prokaryotic dsDNA virus sp.
freshwater_ERR019478.contig000002508	taxid assigned	based on 4/4 ORFs	1	1;10239;2731341;2731360;2731618;2731619;28883;2100420;2100421	1.00;1.00;1.00;1.00;1.00;1.00;1.00;1.00;1.00	Viruses	Uroviricota	Caudoviricetes	Caudovirales	NA	NA	uncultured Caudovirales phage
freshwater_ERR019478.contig000002525	taxid assigned	based on 4/6 ORFs	0.666667	1;10239;2731341;2731360;2731618;2731619;28883;2100420;2100421	1.00;1.00;1.00;1.00;1.00;1.00;1.00;1.00;1.00	Viruses	Uroviricota	Caudoviricetes	Caudovirales	NA	NA	uncultured Caudovirales phage
freshwater_ERR019478.contig000002530	taxid assigned	based on 3/4 ORFs	0.75	1;10239;2731341;2731360;2731618;2731619;28883;2100420;2100421	1.00;1.00;1.00;1.00;1.00;1.00;1.00;1.00;1.00	Viruses	Uroviricota	Caudoviricetes	Caudovirales	NA	NA	uncultured Caudovirales phage
freshwater_ERR019478.contig000002537	taxid assigned	based on 2/4 ORFs	0.5	1;10239;2731341;2731360;2731618;2731619;28883;2100420;2100421	1.00;1.00;1.00;1.00;1.00;1.00;1.00;0.65;0.65	Viruses	Uroviricota	Caudoviricetes	Caudovirales	NA	NA	uncultured Caudovirales phage
freshwater_ERR019478.contig000002561	taxid assigned	based on 3/4 ORFs	0.75	1;10239;12429;2763269	1.00;1.00;1.00;1.00	Viruses	NA	NA	NA	NA	NA	Virus NIOZ-UU157
freshwater_ERR019478.contig000002569	taxid assigned	based on 4/4 ORFs	1	1;10239;2731341;2731360;2731618;2731619;28883;2100420;2100421	1.00;1.00;1.00;1.00;1.00;1.00;1.00;1.00;1.00	Viruses	Uroviricota	Caudoviricetes	Caudovirales	NA	NA	uncultured Caudovirales phage
freshwater_ERR019478.contig000002579	taxid assigned	based on 4/4 ORFs	1	1;10239;2731341;2731360;2731618;2731619;28883;2100420;2100421	1.00;0.92;0.92;0.92;0.92;0.92;0.92;0.92;0.92	Viruses	Uroviricota	Caudoviricetes	Caudovirales	NA	NA	uncultured Caudovirales phage
freshwater_ERR019478.contig000002614	taxid assigned	based on 3/4 ORFs	0.75	1;10239;2731341;2731360;2731618;2731619;28883;10662	1.00;1.00;1.00;1.00;1.00;1.00;1.00;1.00	Viruses	Uroviricota	Caudoviricetes	Caudovirales	Myoviridae	no support	no support
freshwater_ERR019478.contig000002623	taxid assigned	based on 3/4 ORFs	0.75	1;10239;2731341;2731360;2731618;2731619;28883;2100420;2100421	1.00;1.00;0.62;0.62;0.62;0.62;0.62;0.62;0.62	Viruses	Uroviricota	Caudoviricetes	Caudovirales	NA	NA	uncultured Caudovirales phage
freshwater_ERR019478.contig000002626	taxid assigned	based on 4/5 ORFs	0.8	1;10239;2731341;2731360;2731618;2731619;28883;2100420;2100421	1.00;1.00;1.00;1.00;1.00;1.00;1.00;1.00;1.00	Viruses	Uroviricota	Caudoviricetes	Caudovirales	NA	NA	uncultured Caudovirales phage
freshwater_ERR019478.contig000002628	taxid assigned	based on 2/4 ORFs	0.5	1;10239;2731341;2731360;2731618;2731619;28883;2100420;2100421	1.00;1.00;1.00;1.00;1.00;1.00;1.00;1.00;1.00	Viruses	Uroviricota	Caudoviricetes	Caudovirales	NA	NA	uncultured Caudovirales phage
freshwater_ERR019478.contig000002636	taxid assigned	based on 2/4 ORFs	0.5	1;10239;2731341;2731360;2731618;2731619;28883;2100420;2100421	1.00;1.00;1.00;1.00;1.00;1.00;1.00;1.00;1.00	Viruses	Uroviricota	Caudoviricetes	Caudovirales	NA	NA	uncultured Caudovirales phage
freshwater_ERR019478.contig000002639	taxid assigned	based on 2/4 ORFs	0.5	1;10239	1.00;1.00	Viruses	no support	no support	no support	no support	no support	no support
freshwater_ERR019478.contig000002643	taxid assigned	based on 2/4 ORFs	0.5	1;10239;2731341;2731360;2731618;2731619;28883;2100420;2100421	1.00;1.00;1.00;1.00;1.00;1.00;1.00;1.00;1.00	Viruses	Uroviricota	Caudoviricetes	Caudovirales	NA	NA	uncultured Caudovirales phage
freshwater_ERR019478.contig000002652	taxid assigned	based on 3/4 ORFs	0.75	1;10239;2731341;2731360;2731618;2731619;28883;10699	1.00;1.00;1.00;1.00;1.00;1.00;1.00;0.70	Viruses	Uroviricota	Caudoviricetes	Caudovirales	Siphoviridae	no support	no support
freshwater_ERR019478.contig000002665	taxid assigned	based on 3/4 ORFs	0.75	1;10239;2731341;2731360;2731618;2731619;28883;2100420	1.00;1.00;1.00;1.00;1.00;1.00;1.00;0.83	Viruses	Uroviricota	Caudoviricetes	Caudovirales	no support	no support	no support
freshwater_ERR019478.contig000002673	taxid assigned	based on 3/4 ORFs	0.75	1;10239;2731341;2731360;2731618;2731619;28883;2100420;2100421	1.00;1.00;1.00;1.00;1.00;1.00;1.00;1.00;1.00	Viruses	Uroviricota	Caudoviricetes	Caudovirales	NA	NA	uncultured Caudovirales phage
freshwater_ERR019478.contig000002694	taxid assigned	based on 4/5 ORFs	0.8	1;10239;2731341;2731360;2731618;2731619;28883;2100420;2100421	1.00;0.72;0.72;0.72;0.72;0.72;0.72;0.72;0.72	Viruses	Uroviricota	Caudoviricetes	Caudovirales	NA	NA	uncultured Caudovirales phage
freshwater_ERR019478.contig000002700	taxid assigned	based on 4/4 ORFs	1	1;10239;2731341;2731360;2731618;2731619;28883;2100420;2100421	1.00;1.00;1.00;1.00;1.00;1.00;1.00;1.00;1.00	Viruses	Uroviricota	Caudoviricetes	Caudovirales	NA	NA	uncultured Caudovirales phage
freshwater_ERR019478.contig000002717	taxid assigned	based on 4/4 ORFs	1	1;10239;2731341;2731360;2731618;2731619;28883;2100420;2100421	1.00;1.00;0.78;0.78;0.78;0.78;0.78;0.51;0.51	Viruses	Uroviricota	Caudoviricetes	Caudovirales	NA	NA	uncultured Caudovirales phage
freshwater_ERR019478.contig000002730	taxid assigned	based on 4/4 ORFs	1	1;10239;2731341;2731360;2731618;2731619*;28883*	1.00;1.00;1.00;1.00;1.00;1.00;1.00	Viruses	Uroviricota	Caudoviricetes*	Caudovirales*	no support	no support	no support
freshwater_ERR019478.contig000002794	taxid assigned	based on 2/4 ORFs	0.5	1;10239;2731341;2731360;2731618;2731619*;28883*	1.00;1.00;0.64;0.64;0.64;0.64;0.64	Viruses	Uroviricota	Caudoviricetes*	Caudovirales*	no support	no support	no support
freshwater_ERR019478.contig000002806	taxid assigned	based on 2/4 ORFs	0.5	1;10239;2731341;2731360;2731618;2731619;28883;2100420;2100421	1.00;1.00;1.00;1.00;1.00;1.00;1.00;1.00;1.00	Viruses	Uroviricota	Caudoviricetes	Caudovirales	NA	NA	uncultured Caudovirales phage
freshwater_ERR019478.contig000002827	taxid assigned	based on 4/4 ORFs	1	1;10239;2731341;2731360;2731618;2731619;28883;2100420;2100421	1.00;0.82;0.82;0.82;0.82;0.82;0.82;0.69;0.69	Viruses	Uroviricota	Caudoviricetes	Caudovirales	NA	NA	uncultured Caudovirales phage
freshwater_ERR019478.contig000002840	taxid assigned	based on 3/6 ORFs	0.5	1;10239;2731341;2731360;2731618;2731619*;28883*	1.00;1.00;0.53;0.53;0.53;0.53;0.53	Viruses	Uroviricota	Caudoviricetes*	Caudovirales*	no support	no support	no support
freshwater_ERR019478.contig000002858	taxid assigned	based on 4/4 ORFs	1	1;10239;2731341;2731360;2731618;2731619;28883;2100420;2100421	1.00;1.00;0.62;0.62;0.62;0.62;0.62;0.62;0.62	Viruses	Uroviricota	Caudoviricetes	Caudovirales	NA	NA	uncultured Caudovirales phage
freshwater_ERR019478.contig000002867	taxid assigned	based on 3/5 ORFs	0.6	1;10239;2731341;2731360;2731618;2731619;28883;2100420;2100421	1.00;1.00;1.00;1.00;1.00;1.00;1.00;1.00;1.00	Viruses	Uroviricota	Caudoviricetes	Caudovirales	NA	NA	uncultured Caudovirales phage
freshwater_ERR019478.contig000002879	taxid assigned	based on 3/4 ORFs	0.75	1;10239;2731341;2731360;2731618;2731619;28883;2100420;2100421	1.00;1.00;1.00;1.00;1.00;1.00;1.00;1.00;1.00	Viruses	Uroviricota	Caudoviricetes	Caudovirales	NA	NA	uncultured Caudovirales phage
freshwater_ERR019478.contig000002880	taxid assigned	based on 3/4 ORFs	0.75	1;10239;2731341;2731360;2731618;2731619*;28883*	1.00;1.00;1.00;1.00;1.00;1.00;1.00	Viruses	Uroviricota	Caudoviricetes*	Caudovirales*	no support	no support	no support
freshwater_ERR019478.contig000002904	taxid assigned	based on 2/4 ORFs	0.5	1;10239	1.00;1.00	Viruses	no support	no support	no support	no support	no support	no support
freshwater_ERR019478.contig000002909	taxid assigned	based on 4/4 ORFs	1	1;10239;2731341;2731360;2731618;2731619;28883;2100420;2100421	1.00;1.00;1.00;1.00;1.00;1.00;1.00;1.00;1.00	Viruses	Uroviricota	Caudoviricetes	Caudovirales	NA	NA	uncultured Caudovirales phage
freshwater_ERR019478.contig000002915	taxid assigned	based on 4/4 ORFs	1	1;10239;2731341;2731360;2731618;2731619*;28883*	1.00;0.90;0.90;0.90;0.90;0.90;0.90	Viruses	Uroviricota	Caudoviricetes*	Caudovirales*	no support	no support	no support
freshwater_ERR019478.contig000002926	taxid assigned	based on 2/4 ORFs	0.5	1	1	no support	no support	no support	no support	no support	no support	no support
freshwater_ERR019478.contig000002932	taxid assigned	based on 4/5 ORFs	0.8	1;10239;2731341;2731360;2731618;2731619;28883;2100420;2100421	1.00;1.00;0.84;0.84;0.84;0.84;0.84;0.84;0.84	Viruses	Uroviricota	Caudoviricetes	Caudovirales	NA	NA	uncultured Caudovirales phage
freshwater_ERR019478.contig000002936	taxid assigned	based on 2/4 ORFs	0.5	1;10239;2731341;2731360;2731618;2731619;28883;2100420;2100421	1.00;1.00;1.00;1.00;1.00;1.00;1.00;1.00;1.00	Viruses	Uroviricota	Caudoviricetes	Caudovirales	NA	NA	uncultured Caudovirales phage
freshwater_ERR019478.contig000002950	taxid assigned	based on 3/4 ORFs	0.75	1;10239;2731341;2731360;2731618;2731619;28883;2100420;2100421	1.00;1.00;1.00;1.00;1.00;1.00;1.00;1.00;1.00	Viruses	Uroviricota	Caudoviricetes	Caudovirales	NA	NA	uncultured Caudovirales phage
freshwater_ERR019478.contig000002979	taxid assigned	based on 5/5 ORFs	1	1;10239;2731341;2731360;2731618;2731619;28883;2100420;2100421	1.00;1.00;0.71;0.71;0.71;0.71;0.71;0.71;0.71	Viruses	Uroviricota	Caudoviricetes	Caudovirales	NA	NA	uncultured Caudovirales phage
freshwater_ERR019478.contig000002980	taxid assigned	based on 2/4 ORFs	0.5	1;10239;2731341;2731360;2731618;2731619;28883;2100420;2100421	1.00;1.00;0.63;0.63;0.63;0.63;0.63;0.63;0.63	Viruses	Uroviricota	Caudoviricetes	Caudovirales	NA	NA	uncultured Caudovirales phage
freshwater_ERR019478.contig000002988	taxid assigned	based on 3/4 ORFs	0.75	1;10239;2731341;2731360;2731618;2731619;28883;2100420;2100421	1.00;1.00;1.00;1.00;1.00;1.00;1.00;1.00;1.00	Viruses	Uroviricota	Caudoviricetes	Caudovirales	NA	NA	uncultured Caudovirales phage
freshwater_ERR019478.contig000002990	taxid assigned	based on 3/4 ORFs	0.75	1;10239;2731341;2731360;2731618;2731619;28883;2100420;2100421	1.00;1.00;1.00;1.00;1.00;1.00;1.00;0.60;0.60	Viruses	Uroviricota	Caudoviricetes	Caudovirales	NA	NA	uncultured Caudovirales phage
freshwater_ERR019478.contig000002994	taxid assigned	based on 4/4 ORFs	1	1;10239;2731341;2731360;2731618;2731619;28883;2100420;2100421	1.00;1.00;1.00;1.00;1.00;1.00;1.00;1.00;1.00	Viruses	Uroviricota	Caudoviricetes	Caudovirales	NA	NA	uncultured Caudovirales phage
freshwater_ERR019478.contig000003000	taxid assigned	based on 2/4 ORFs	0.5	1;10239;12429;2204151;51368;2591644	1.00;1.00;0.69;0.69;0.69;0.69	Viruses	NA	NA	NA	NA	NA	Prokaryotic dsDNA virus sp.
freshwater_ERR019478.contig000003001	taxid assigned	based on 4/5 ORFs	0.8	1;10239;2731341;2731360;2731618;2731619;28883;2100420;2100421	1.00;1.00;1.00;1.00;1.00;1.00;1.00;1.00;1.00	Viruses	Uroviricota	Caudoviricetes	Caudovirales	NA	NA	uncultured Caudovirales phage
freshwater_ERR019478.contig000003009	taxid assigned	based on 4/4 ORFs	1	1;10239;2731342;2732091;2732412;2732413;2732414;10841;117574	1.00;1.00;1.00;1.00;1.00;1.00;1.00;1.00;0.54	Viruses	Phixviricota	Malgrandaviricetes	Petitvirales	Microviridae	no support	no support
freshwater_ERR019478.contig000003033	taxid assigned	based on 2/4 ORFs	0.5	1;10239;2731341;2731360;2731618;2731619;28883;2100420;2100421	1.00;1.00;1.00;1.00;1.00;1.00;1.00;1.00;1.00	Viruses	Uroviricota	Caudoviricetes	Caudovirales	NA	NA	uncultured Caudovirales phage
freshwater_ERR019478.contig000003034	taxid assigned	based on 2/4 ORFs	0.5	1;10239;2731341;2731360;2731618;2731619;28883;2100420;2100421	1.00;1.00;1.00;1.00;1.00;1.00;1.00;1.00;1.00	Viruses	Uroviricota	Caudoviricetes	Caudovirales	NA	NA	uncultured Caudovirales phage
freshwater_ERR019478.contig000003062	taxid assigned	based on 2/4 ORFs	0.5	1;10239	1.00;1.00	Viruses	no support	no support	no support	no support	no support	no support
freshwater_ERR019478.contig000003070	taxid assigned	based on 2/4 ORFs	0.5	1;10239;2731341;2731360;2731618;2731619;28883;2100420;2100421	1.00;0.69;0.69;0.69;0.69;0.69;0.69;0.69;0.69	Viruses	Uroviricota	Caudoviricetes	Caudovirales	NA	NA	uncultured Caudovirales phage
freshwater_ERR019478.contig000003071	taxid assigned	based on 4/5 ORFs	0.8	1;10239	1.00;1.00	Viruses	no support	no support	no support	no support	no support	no support
freshwater_ERR019478.contig000003078	taxid assigned	based on 2/4 ORFs	0.5	1;10239;2731341;2731360;2731618;2731619;28883;2100420;2100421	1.00;0.57;0.57;0.57;0.57;0.57;0.57;0.57;0.57	Viruses	Uroviricota	Caudoviricetes	Caudovirales	NA	NA	uncultured Caudovirales phage
freshwater_ERR019478.contig000003116	taxid assigned	based on 2/4 ORFs	0.5	1;10239;2731341;2731360;2731618;2731619;28883;2100420;2100421	1.00;1.00;1.00;1.00;1.00;1.00;1.00;1.00;1.00	Viruses	Uroviricota	Caudoviricetes	Caudovirales	NA	NA	uncultured Caudovirales phage
freshwater_ERR019478.contig000003136	taxid assigned	based on 4/4 ORFs	1	1;10239;2731341;2731360;2731618;2731619;28883;2100420;2100421	1.00;1.00;1.00;1.00;1.00;1.00;1.00;1.00;1.00	Viruses	Uroviricota	Caudoviricetes	Caudovirales	NA	NA	uncultured Caudovirales phage
freshwater_ERR019478.contig000003139	taxid assigned	based on 4/4 ORFs	1	1;10239;2731341;2731360;2731618;2731619;28883;2100420;2100421	1.00;1.00;1.00;1.00;1.00;1.00;1.00;0.86;0.86	Viruses	Uroviricota	Caudoviricetes	Caudovirales	NA	NA	uncultured Caudovirales phage
freshwater_ERR019478.contig000003164	taxid assigned	based on 4/4 ORFs	1	1;10239	1.00;1.00	Viruses	no support	no support	no support	no support	no support	no support
freshwater_ERR019478.contig000003218	taxid assigned	based on 3/4 ORFs	0.75	1;10239;2731341;2731360;2731618;2731619;28883;10699;2133759;1407671	1.00;1.00;0.66;0.66;0.66;0.66;0.66;0.66;0.66;0.66	Viruses	Uroviricota	Caudoviricetes	Caudovirales	Siphoviridae	NA	uncultured Mediterranean phage uvMED
freshwater_ERR019478.contig000003241	taxid assigned	based on 3/6 ORFs	0.5	1;10239;2731341;2731360;2731618;2731619;28883;2100420;2100421	1.00;1.00;1.00;1.00;1.00;1.00;1.00;0.54;0.54	Viruses	Uroviricota	Caudoviricetes	Caudovirales	NA	NA	uncultured Caudovirales phage
freshwater_ERR019478.contig000003303	taxid assigned	based on 4/4 ORFs	1	1;10239;2731341;2731360;2731618;2731619;28883;2100420;2100421	1.00;1.00;1.00;1.00;1.00;1.00;1.00;1.00;1.00	Viruses	Uroviricota	Caudoviricetes	Caudovirales	NA	NA	uncultured Caudovirales phage
freshwater_ERR019478.contig000003305	taxid assigned	based on 4/4 ORFs	1	1;10239;2731341;2731360;2731618;2731619;28883;2100420;2100421	1.00;1.00;1.00;1.00;1.00;1.00;1.00;1.00;1.00	Viruses	Uroviricota	Caudoviricetes	Caudovirales	NA	NA	uncultured Caudovirales phage
freshwater_ERR019478.contig000003346	taxid assigned	based on 6/6 ORFs	1	1;10239;2731341;2731360;2731618;2731619;28883;2100420;2100421	1.00;1.00;1.00;1.00;1.00;1.00;1.00;1.00;1.00	Viruses	Uroviricota	Caudoviricetes	Caudovirales	NA	NA	uncultured Caudovirales phage
freshwater_ERR019478.contig000003352	taxid assigned	based on 2/4 ORFs	0.5	1;10239;2731341;2731360;2731618;2731619*;28883*	1.00;1.00;1.00;1.00;1.00;1.00;1.00	Viruses	Uroviricota	Caudoviricetes*	Caudovirales*	no support	no support	no support
freshwater_ERR019478.contig000003357	taxid assigned	based on 3/5 ORFs	0.6	1;10239;2731341;2731360;2731618;2731619;28883;2100420;2100421	1.00;1.00;1.00;1.00;1.00;1.00;1.00;1.00;1.00	Viruses	Uroviricota	Caudoviricetes	Caudovirales	NA	NA	uncultured Caudovirales phage
freshwater_ERR019478.contig000003479	taxid assigned	based on 4/4 ORFs	1	1;10239;2731341;2731360;2731618;2731619;28883;2100420;2100421	1.00;1.00;0.64;0.64;0.64;0.64;0.64;0.64;0.64	Viruses	Uroviricota	Caudoviricetes	Caudovirales	NA	NA	uncultured Caudovirales phage
freshwater_ERR019478.contig000003500	taxid assigned	based on 3/4 ORFs	0.75	1;10239;2731341;2731360;2731618;2731619*;28883*	1.00;1.00;1.00;1.00;1.00;1.00;1.00	Viruses	Uroviricota	Caudoviricetes*	Caudovirales*	no support	no support	no support
freshwater_ERR019478.contig000003567	taxid assigned	based on 3/4 ORFs	0.75	1;10239;2731341;2731360;2731618;2731619*;28883*	1.00;1.00;1.00;1.00;1.00;1.00;1.00	Viruses	Uroviricota	Caudoviricetes*	Caudovirales*	no support	no support	no support
freshwater_ERR019478.contig000003612	taxid assigned	based on 2/4 ORFs	0.5	1;10239;2731341;2731360;2731618;2731619*;28883*	1.00;1.00;0.70;0.70;0.70;0.70;0.70	Viruses	Uroviricota	Caudoviricetes*	Caudovirales*	no support	no support	no support
freshwater_ERR019478.contig000003625	taxid assigned	based on 4/4 ORFs	1	1;10239;2731341;2731360;2731618;2731619;28883;2100420;2100421	1.00;1.00;1.00;1.00;1.00;1.00;1.00;1.00;1.00	Viruses	Uroviricota	Caudoviricetes	Caudovirales	NA	NA	uncultured Caudovirales phage
freshwater_ERR019478.contig000003628	taxid assigned	based on 2/4 ORFs	0.5	1;10239;2731341;2731360;2731618;2731619;28883;2100420;2100421	1.00;1.00;1.00;1.00;1.00;1.00;1.00;1.00;1.00	Viruses	Uroviricota	Caudoviricetes	Caudovirales	NA	NA	uncultured Caudovirales phage
freshwater_ERR019478.contig000003630	taxid assigned	based on 3/4 ORFs	0.75	1;10239;2731341;2731360;2731618;2731619;28883;2100420;2100421	1.00;1.00;1.00;1.00;1.00;1.00;1.00;1.00;1.00	Viruses	Uroviricota	Caudoviricetes	Caudovirales	NA	NA	uncultured Caudovirales phage
freshwater_ERR019478.contig000003633	taxid assigned	based on 2/4 ORFs	0.5	1;10239;2731341;2731360;2731618;2731619;28883;2100420;2100421	1.00;1.00;1.00;1.00;1.00;1.00;1.00;1.00;1.00	Viruses	Uroviricota	Caudoviricetes	Caudovirales	NA	NA	uncultured Caudovirales phage
freshwater_ERR019478.contig000003651	taxid assigned	based on 4/4 ORFs	1	1;10239;12429;2763269	1.00;1.00;0.66;0.66	Viruses	NA	NA	NA	NA	NA	Virus NIOZ-UU157
freshwater_ERR019478.contig000003663	taxid assigned	based on 2/4 ORFs	0.5	1;10239	1.00;1.00	Viruses	no support	no support	no support	no support	no support	no support
freshwater_ERR019478.contig000003692	taxid assigned	based on 4/6 ORFs	0.666667	1	1	no support	no support	no support	no support	no support	no support	no support
freshwater_ERR019478.contig000003714	taxid assigned	based on 3/4 ORFs	0.75	1;10239;2731341;2731360;2731618;2731619;28883;2100420;2100421	1.00;1.00;0.87;0.87;0.87;0.87;0.87;0.87;0.87	Viruses	Uroviricota	Caudoviricetes	Caudovirales	NA	NA	uncultured Caudovirales phage
freshwater_ERR019478.contig000003752	taxid assigned	based on 5/5 ORFs	1	1;10239;2731341;2731360;2731618;2731619;28883;2100420;2100421	1.00;1.00;1.00;1.00;1.00;1.00;1.00;1.00;1.00	Viruses	Uroviricota	Caudoviricetes	Caudovirales	NA	NA	uncultured Caudovirales phage
freshwater_ERR019478.contig000003768	taxid assigned	based on 2/4 ORFs	0.5	1;10239;2731341;2731360;2731618;2731619;28883;2100420;2100421	1.00;1.00;0.69;0.69;0.69;0.69;0.69;0.69;0.69	Viruses	Uroviricota	Caudoviricetes	Caudovirales	NA	NA	uncultured Caudovirales phage
freshwater_ERR019478.contig000003794	taxid assigned	based on 3/4 ORFs	0.75	1;10239;2731341;2731360;2731618;2731619;28883;10744;196895;1978007;2656715	1.00;1.00;0.86;0.86;0.86;0.86;0.86;0.86;0.86;0.86;0.86	Viruses	Uroviricota	Caudoviricetes	Caudovirales	Podoviridae	NA	Podoviridae sp. ctrTa16
freshwater_ERR019478.contig000003799	taxid assigned	based on 4/4 ORFs	1	1;10239;2731341;2731360;2731618;2731619;28883;2100420;2100421	1.00;1.00;1.00;1.00;1.00;1.00;1.00;1.00;1.00	Viruses	Uroviricota	Caudoviricetes	Caudovirales	NA	NA	uncultured Caudovirales phage
freshwater_ERR019478.contig000003833	taxid assigned	based on 3/4 ORFs	0.75	1;10239;2731341;2731360;2731618;2731619;28883;2100420;2100421	1.00;1.00;1.00;1.00;1.00;1.00;1.00;1.00;1.00	Viruses	Uroviricota	Caudoviricetes	Caudovirales	NA	NA	uncultured Caudovirales phage
freshwater_ERR019478.contig000003865	taxid assigned	based on 4/5 ORFs	0.8	1;10239;2731341;2731360;2731618;2731619;28883;2100420;2100421	1.00;0.81;0.81;0.81;0.81;0.81;0.81;0.81;0.81	Viruses	Uroviricota	Caudoviricetes	Caudovirales	NA	NA	uncultured Caudovirales phage
freshwater_ERR019478.contig000003868	taxid assigned	based on 4/4 ORFs	1	1;10239;2731341;2731360;2731618;2731619;28883;2100420;2100421	1.00;1.00;1.00;1.00;1.00;1.00;1.00;1.00;1.00	Viruses	Uroviricota	Caudoviricetes	Caudovirales	NA	NA	uncultured Caudovirales phage
freshwater_ERR019478.contig000003890	taxid assigned	based on 2/4 ORFs	0.5	1;10239;2731341;2731360;2731618;2731619;28883;2100420;2100421	1.00;1.00;1.00;1.00;1.00;1.00;1.00;1.00;1.00	Viruses	Uroviricota	Caudoviricetes	Caudovirales	NA	NA	uncultured Caudovirales phage
freshwater_ERR019478.contig000003938	taxid assigned	based on 5/5 ORFs	1	1;10239;2731341;2731360;2731618;2731619;28883;2100420;2100421	1.00;1.00;1.00;1.00;1.00;1.00;1.00;1.00;1.00	Viruses	Uroviricota	Caudoviricetes	Caudovirales	NA	NA	uncultured Caudovirales phage
freshwater_ERR019478.contig000003939	taxid assigned	based on 5/6 ORFs	0.833333	1;10239;2731341;2731360;2731618;2731619;28883;2100420;2100421	1.00;1.00;0.70;0.70;0.70;0.70;0.70;0.70;0.70	Viruses	Uroviricota	Caudoviricetes	Caudovirales	NA	NA	uncultured Caudovirales phage
freshwater_ERR019478.contig000003964	taxid assigned	based on 2/4 ORFs	0.5	1;10239;2731341;2731360;2731618;2731619;28883;2100420;2100421	1.00;1.00;1.00;1.00;1.00;1.00;1.00;1.00;1.00	Viruses	Uroviricota	Caudoviricetes	Caudovirales	NA	NA	uncultured Caudovirales phage
freshwater_ERR019478.contig000003995	taxid assigned	based on 4/5 ORFs	0.8	1;10239	1.00;0.66	Viruses	no support	no support	no support	no support	no support	no support
freshwater_ERR019478.contig000004069	taxid assigned	based on 3/4 ORFs	0.75	1;10239;2731341;2731360;2731618;2731619;28883;2100420;2100421	1.00;1.00;1.00;1.00;1.00;1.00;1.00;0.73;0.73	Viruses	Uroviricota	Caudoviricetes	Caudovirales	NA	NA	uncultured Caudovirales phage
freshwater_ERR019478.contig000004102	taxid assigned	based on 4/4 ORFs	1	1;10239;2731341;2731360;2731618;2731619;28883;2100420;2100421	1.00;1.00;1.00;1.00;1.00;1.00;1.00;0.83;0.83	Viruses	Uroviricota	Caudoviricetes	Caudovirales	NA	NA	uncultured Caudovirales phage
freshwater_ERR019478.contig000004103	taxid assigned	based on 3/5 ORFs	0.6	1;10239;2731341;2731360;2731618;2731619;28883;2100420;2100421	1.00;1.00;0.79;0.79;0.79;0.79;0.79;0.79;0.79	Viruses	Uroviricota	Caudoviricetes	Caudovirales	NA	NA	uncultured Caudovirales phage
freshwater_ERR019478.contig000004106	taxid assigned	based on 3/4 ORFs	0.75	1;10239;2731341;2731360;2731618;2731619;28883;2100420;2100421	1.00;1.00;1.00;1.00;1.00;1.00;1.00;1.00;1.00	Viruses	Uroviricota	Caudoviricetes	Caudovirales	NA	NA	uncultured Caudovirales phage
freshwater_ERR019478.contig000004127	taxid assigned	based on 3/4 ORFs	0.75	1;10239;2731341;2731360;2731618;2731619;28883;2100420;2100421	1.00;1.00;1.00;1.00;1.00;1.00;1.00;1.00;1.00	Viruses	Uroviricota	Caudoviricetes	Caudovirales	NA	NA	uncultured Caudovirales phage
freshwater_ERR019478.contig000004182	taxid assigned	based on 4/4 ORFs	1	1;10239;2731341;2731360;2731618;2731619;28883;2100420;2100421	1.00;1.00;1.00;1.00;1.00;1.00;1.00;1.00;1.00	Viruses	Uroviricota	Caudoviricetes	Caudovirales	NA	NA	uncultured Caudovirales phage
freshwater_ERR019478.contig000004273	taxid assigned	based on 4/4 ORFs	1	1;10239;2731341;2731360;2731618;2731619;28883;2100420;2100421	1.00;1.00;1.00;1.00;1.00;1.00;1.00;1.00;1.00	Viruses	Uroviricota	Caudoviricetes	Caudovirales	NA	NA	uncultured Caudovirales phage
freshwater_ERR019478.contig000004315	taxid assigned	based on 4/4 ORFs	1	1;10239;2731341;2731360;2731618;2731619;28883;10699	1.00;1.00;0.55;0.55;0.55;0.55;0.55;0.55	Viruses	Uroviricota	Caudoviricetes	Caudovirales	Siphoviridae	no support	no support
freshwater_ERR019478.contig000004378	taxid assigned	based on 3/5 ORFs	0.6	1;10239;2731341;2731360;2731618;2731619;28883;2100420;2100421	1.00;1.00;1.00;1.00;1.00;1.00;1.00;1.00;1.00	Viruses	Uroviricota	Caudoviricetes	Caudovirales	NA	NA	uncultured Caudovirales phage
freshwater_ERR019478.contig000004395	taxid assigned	based on 2/4 ORFs	0.5	1	1	no support	no support	no support	no support	no support	no support	no support
freshwater_ERR019478.contig000004396	taxid assigned	based on 4/4 ORFs	1	1;10239;2731341;2731360;2731618;2731619;28883;2100420;2100421	1.00;1.00;1.00;1.00;1.00;1.00;1.00;1.00;1.00	Viruses	Uroviricota	Caudoviricetes	Caudovirales	NA	NA	uncultured Caudovirales phage
freshwater_ERR019478.contig000004405	taxid assigned	based on 5/5 ORFs	1	1;10239;2731341;2731360;2731618;2731619;28883;2100420;2100421	1.00;1.00;1.00;1.00;1.00;1.00;1.00;0.76;0.76	Viruses	Uroviricota	Caudoviricetes	Caudovirales	NA	NA	uncultured Caudovirales phage
freshwater_ERR019478.contig000004424	taxid assigned	based on 2/4 ORFs	0.5	1;10239;2731341;2731360;2731618;2731619;28883;2100420;2100421	1.00;1.00;0.74;0.74;0.74;0.74;0.74;0.74;0.74	Viruses	Uroviricota	Caudoviricetes	Caudovirales	NA	NA	uncultured Caudovirales phage
freshwater_ERR019478.contig000004425	taxid assigned	based on 2/4 ORFs	0.5	1;10239;2731341;2731360;2731618;2731619*;28883*	1.00;1.00;1.00;1.00;1.00;1.00;1.00	Viruses	Uroviricota	Caudoviricetes*	Caudovirales*	no support	no support	no support
freshwater_ERR019478.contig000004478	taxid assigned	based on 4/4 ORFs	1	1;10239;2731341;2731360;2731618;2731619;28883;2100420;2100421	1.00;1.00;1.00;1.00;1.00;1.00;1.00;1.00;1.00	Viruses	Uroviricota	Caudoviricetes	Caudovirales	NA	NA	uncultured Caudovirales phage
freshwater_ERR019478.contig000004527	taxid assigned	based on 3/4 ORFs	0.75	1;10239;12429;12333;1468179	1.00;1.00;1.00;0.83;0.83	Viruses	NA	NA	NA	NA	NA	Synechococcus phage S-EIVl
freshwater_ERR019478.contig000004528	taxid assigned	based on 3/4 ORFs	0.75	1;10239;2731341;2731360;2731618;2731619*;28883*	1.00;0.53;0.53;0.53;0.53;0.53;0.53	Viruses	Uroviricota	Caudoviricetes*	Caudovirales*	no support	no support	no support
freshwater_ERR019478.contig000004571	taxid assigned	based on 4/4 ORFs	1	1;10239	1.00;1.00	Viruses	no support	no support	no support	no support	no support	no support
freshwater_ERR019478.contig000004579	taxid assigned	based on 2/4 ORFs	0.5	1;10239;2731341;2731360;2731618;2731619;28883;2100420;2100421	1.00;1.00;1.00;1.00;1.00;1.00;1.00;0.51;0.51	Viruses	Uroviricota	Caudoviricetes	Caudovirales	NA	NA	uncultured Caudovirales phage
freshwater_ERR019478.contig000004585	taxid assigned	based on 2/4 ORFs	0.5	1;10239;2731341;2731360;2731618;2731619;28883;2100420;2100421	1.00;1.00;1.00;1.00;1.00;1.00;1.00;1.00;1.00	Viruses	Uroviricota	Caudoviricetes	Caudovirales	NA	NA	uncultured Caudovirales phage
freshwater_ERR019478.contig000004595	taxid assigned	based on 4/4 ORFs	1	1;10239;2731341;2731360;2731618;2731619;28883;2100420;2100421	1.00;1.00;0.71;0.71;0.71;0.71;0.71;0.71;0.71	Viruses	Uroviricota	Caudoviricetes	Caudovirales	NA	NA	uncultured Caudovirales phage
freshwater_ERR019478.contig000004671	taxid assigned	based on 4/4 ORFs	1	1;10239;2731341;2731360;2731618;2731619;28883;2100420;2100421	1.00;1.00;0.85;0.85;0.85;0.85;0.85;0.85;0.85	Viruses	Uroviricota	Caudoviricetes	Caudovirales	NA	NA	uncultured Caudovirales phage
freshwater_ERR019478.contig000004677	taxid assigned	based on 3/4 ORFs	0.75	1;10239	1.00;1.00	Viruses	no support	no support	no support	no support	no support	no support
freshwater_ERR019478.contig000004747	taxid assigned	based on 3/4 ORFs	0.75	1;10239;2731341;2731360;2731618;2731619;28883;10699;196894;936152	1.00;1.00;1.00;1.00;1.00;1.00;1.00;0.87;0.87;0.87	Viruses	Uroviricota	Caudoviricetes	Caudovirales	Siphoviridae	NA	Riemerella phage RAP44
freshwater_ERR019478.contig000004792	taxid assigned	based on 2/4 ORFs	0.5	1;10239;2731341;2731360;2731618;2731619;28883;2100420;2100421	1.00;1.00;0.81;0.81;0.81;0.81;0.81;0.81;0.81	Viruses	Uroviricota	Caudoviricetes	Caudovirales	NA	NA	uncultured Caudovirales phage
freshwater_ERR019478.contig000004834	taxid assigned	based on 4/4 ORFs	1	1;10239;2731341;2731360;2731618;2731619;28883;2100420;2100421	1.00;1.00;1.00;1.00;1.00;1.00;1.00;1.00;1.00	Viruses	Uroviricota	Caudoviricetes	Caudovirales	NA	NA	uncultured Caudovirales phage
freshwater_ERR019478.contig000004838	taxid assigned	based on 3/4 ORFs	0.75	1;10239;2731341;2731360;2731618;2731619;28883;2100420;2100421	1.00;1.00;1.00;1.00;1.00;1.00;1.00;1.00;1.00	Viruses	Uroviricota	Caudoviricetes	Caudovirales	NA	NA	uncultured Caudovirales phage
freshwater_ERR019478.contig000004872	taxid assigned	based on 2/4 ORFs	0.5	1;10239;2731341;2731360;2731618;2731619;28883;2100420;2100421	1.00;1.00;1.00;1.00;1.00;1.00;1.00;1.00;1.00	Viruses	Uroviricota	Caudoviricetes	Caudovirales	NA	NA	uncultured Caudovirales phage
freshwater_ERR019478.contig000004997	taxid assigned	based on 2/4 ORFs	0.5	1;10239;12429;2763269	1.00;1.00;1.00;0.54	Viruses	NA	NA	NA	NA	NA	Virus NIOZ-UU157
freshwater_ERR414817.contig000000035	taxid assigned	based on 5/6 ORFs	0.833333	1;10239;2731341;2731360;2731618;2731619;28883;2100420;2100421	1.00;1.00;1.00;1.00;1.00;1.00;1.00;0.84;0.84	Viruses	Uroviricota	Caudoviricetes	Caudovirales	NA	NA	uncultured Caudovirales phage
freshwater_ERR414817.contig000000119	taxid assigned	based on 4/4 ORFs	1	1;10239;2731341;2731360;2731618;2731619;28883;2100420;2100421	1.00;1.00;1.00;1.00;1.00;1.00;1.00;1.00;1.00	Viruses	Uroviricota	Caudoviricetes	Caudovirales	NA	NA	uncultured Caudovirales phage
freshwater_ERR414817.contig000000130	taxid assigned	based on 5/5 ORFs	1	1;10239;2731341;2731360;2731618;2731619;28883;2100420;2100421	1.00;1.00;1.00;1.00;1.00;1.00;1.00;1.00;1.00	Viruses	Uroviricota	Caudoviricetes	Caudovirales	NA	NA	uncultured Caudovirales phage
freshwater_ERR414817.contig000000135	taxid assigned	based on 15/16 ORFs	0.9375	1;10239;2731341;2731360;2731618;2731619;28883;2100420;2100421	1.00;1.00;0.98;0.98;0.98;0.98;0.98;0.98;0.98	Viruses	Uroviricota	Caudoviricetes	Caudovirales	NA	NA	uncultured Caudovirales phage
freshwater_ERR414817.contig000000294	taxid assigned	based on 3/6 ORFs	0.5	1;10239;12429;2204151;51368;2591644	1.00;1.00;0.92;0.92;0.92;0.92	Viruses	NA	NA	NA	NA	NA	Prokaryotic dsDNA virus sp.
freshwater_ERR414817.contig000000460	taxid assigned	based on 3/4 ORFs	0.75	1;10239;2731341;2731360;2731618;2731619;28883;2100420;2100421	1.00;1.00;1.00;1.00;1.00;1.00;1.00;1.00;1.00	Viruses	Uroviricota	Caudoviricetes	Caudovirales	NA	NA	uncultured Caudovirales phage
freshwater_ERR414817.contig000000472	taxid assigned	based on 19/21 ORFs	0.904762	1;10239;2731341;2731360;2731618;2731619;28883;2100420;2100421	1.00;1.00;1.00;1.00;1.00;1.00;1.00;1.00;1.00	Viruses	Uroviricota	Caudoviricetes	Caudovirales	NA	NA	uncultured Caudovirales phage
freshwater_ERR414817.contig000000647	taxid assigned	based on 17/24 ORFs	0.708333	1;10239;12429;2763269	1.00;1.00;0.98;0.98	Viruses	NA	NA	NA	NA	NA	Virus NIOZ-UU157
freshwater_ERR414817.contig000000683	taxid assigned	based on 4/4 ORFs	1	1;10239;2731341;2731360;2731618;2731619;28883;2100420;2100421	1.00;1.00;1.00;1.00;1.00;1.00;1.00;0.80;0.80	Viruses	Uroviricota	Caudoviricetes	Caudovirales	NA	NA	uncultured Caudovirales phage
freshwater_ERR414817.contig000000713	taxid assigned	based on 9/10 ORFs	0.9	1;10239;2731341;2731360;2731618;2731619;28883;2100420;2100421	1.00;1.00;1.00;1.00;1.00;1.00;1.00;1.00;1.00	Viruses	Uroviricota	Caudoviricetes	Caudovirales	NA	NA	uncultured Caudovirales phage
freshwater_ERR414817.contig000000761	taxid assigned	based on 11/12 ORFs	0.916667	1;10239;2731341;2731360;2731618;2731619;28883;2100420;2100421	1.00;1.00;1.00;1.00;1.00;1.00;1.00;1.00;1.00	Viruses	Uroviricota	Caudoviricetes	Caudovirales	NA	NA	uncultured Caudovirales phage
freshwater_ERR414817.contig000000915	taxid assigned	based on 4/4 ORFs	1	1;10239;2731341;2731360;2731618;2731619;28883;2100420;2100421	1.00;1.00;1.00;1.00;1.00;1.00;1.00;1.00;1.00	Viruses	Uroviricota	Caudoviricetes	Caudovirales	NA	NA	uncultured Caudovirales phage
freshwater_ERR414817.contig000000961	taxid assigned	based on 6/6 ORFs	1	1;10239;2731341;2731360;2731618;2731619;28883;2100420;2100421	1.00;1.00;1.00;1.00;1.00;1.00;1.00;0.89;0.89	Viruses	Uroviricota	Caudoviricetes	Caudovirales	NA	NA	uncultured Caudovirales phage
freshwater_ERR414817.contig000001191	taxid assigned	based on 7/8 ORFs	0.875	1;10239;2731341;2731360;2731618;2731619;28883;2100420;2100421	1.00;1.00;1.00;1.00;1.00;1.00;1.00;1.00;1.00	Viruses	Uroviricota	Caudoviricetes	Caudovirales	NA	NA	uncultured Caudovirales phage
freshwater_ERR414817.contig000001676	taxid assigned	based on 7/7 ORFs	1	1;10239;2731341;2731360;2731618;2731619;28883;2100420;2100421	1.00;1.00;1.00;1.00;1.00;1.00;1.00;0.95;0.95	Viruses	Uroviricota	Caudoviricetes	Caudovirales	NA	NA	uncultured Caudovirales phage
freshwater_ERR414817.contig000001707	taxid assigned	based on 4/4 ORFs	1	1;10239;2731342;2732091;2732412;2732413;2732414;10841;117574	1.00;1.00;1.00;1.00;1.00;1.00;1.00;1.00;1.00	Viruses	Phixviricota	Malgrandaviricetes	Petitvirales	Microviridae	no support	no support
freshwater_ERR414817.contig000002077	taxid assigned	based on 3/4 ORFs	0.75	1;10239;2731341;2731360;2731618;2731619;28883;2100420;2100421	1.00;1.00;1.00;1.00;1.00;1.00;1.00;1.00;1.00	Viruses	Uroviricota	Caudoviricetes	Caudovirales	NA	NA	uncultured Caudovirales phage
freshwater_ERR414817.contig000002281	taxid assigned	based on 4/4 ORFs	1	1;10239;2731341;2731360;2731618;2731619;28883;2100420;2100421	1.00;0.97;0.97;0.97;0.97;0.97;0.97;0.97;0.97	Viruses	Uroviricota	Caudoviricetes	Caudovirales	NA	NA	uncultured Caudovirales phage
freshwater_ERR414817.contig000002432	taxid assigned	based on 7/7 ORFs	1	1;10239;2731341;2731360;2731618;2731619;28883;2100420;2100421	1.00;1.00;1.00;1.00;1.00;1.00;1.00;1.00;1.00	Viruses	Uroviricota	Caudoviricetes	Caudovirales	NA	NA	uncultured Caudovirales phage
freshwater_ERR414817.contig000002469	taxid assigned	based on 5/7 ORFs	0.714286	1;10239;2731341;2731360;2731618;2731619;28883;2100420;2100421	1.00;1.00;1.00;1.00;1.00;1.00;1.00;1.00;1.00	Viruses	Uroviricota	Caudoviricetes	Caudovirales	NA	NA	uncultured Caudovirales phage
freshwater_ERR414817.contig000002480	taxid assigned	based on 7/7 ORFs	1	1;10239;2731341;2731360;2731618;2731619;28883;2100420;2100421	1.00;1.00;0.94;0.94;0.94;0.94;0.94;0.94;0.94	Viruses	Uroviricota	Caudoviricetes	Caudovirales	NA	NA	uncultured Caudovirales phage
freshwater_ERR414817.contig000002514	taxid assigned	based on 10/10 ORFs	1	1;10239;2731341;2731360;2731618;2731619;28883;2100420;2100421	1.00;1.00;1.00;1.00;1.00;1.00;1.00;1.00;1.00	Viruses	Uroviricota	Caudoviricetes	Caudovirales	NA	NA	uncultured Caudovirales phage
freshwater_ERR414817.contig000002578	taxid assigned	based on 3/4 ORFs	0.75	1;10239;2731342;2732092;2732416;2748377;2202562;2202563	1.00;1.00;0.60;0.60;0.60;0.60;0.60;0.60	Viruses	Cressdnaviricota	NA	NA	NA	NA	CRESS virus sp.
freshwater_ERR414817.contig000002776	taxid assigned	based on 3/4 ORFs	0.75	1;10239;2731341;2731360;2731618;2731619;28883;2100420;2100421	1.00;1.00;1.00;1.00;1.00;1.00;1.00;0.70;0.70	Viruses	Uroviricota	Caudoviricetes	Caudovirales	NA	NA	uncultured Caudovirales phage
freshwater_ERR414817.contig000002981	taxid assigned	based on 5/7 ORFs	0.714286	1;10239;2731341;2731360;2731618;2731619;28883;2100420;2100421	1.00;1.00;1.00;1.00;1.00;1.00;1.00;1.00;1.00	Viruses	Uroviricota	Caudoviricetes	Caudovirales	NA	NA	uncultured Caudovirales phage
freshwater_ERR414817.contig000003000	taxid assigned	based on 5/6 ORFs	0.833333	1;10239;2731341;2731360;2731618;2731619;28883;2100420;2100421	1.00;1.00;1.00;1.00;1.00;1.00;1.00;0.95;0.95	Viruses	Uroviricota	Caudoviricetes	Caudovirales	NA	NA	uncultured Caudovirales phage
freshwater_ERR414817.contig000003065	taxid assigned	based on 5/5 ORFs	1	1;10239;2731341;2731360;2731618;2731619;28883;2100420;2100421	1.00;1.00;1.00;1.00;1.00;1.00;1.00;1.00;1.00	Viruses	Uroviricota	Caudoviricetes	Caudovirales	NA	NA	uncultured Caudovirales phage
freshwater_ERR414817.contig000003093	taxid assigned	based on 3/5 ORFs	0.6	1;10239;2731341;2731360;2731618;2731619;28883;2100420;2100421	1.00;1.00;1.00;1.00;1.00;1.00;1.00;1.00;1.00	Viruses	Uroviricota	Caudoviricetes	Caudovirales	NA	NA	uncultured Caudovirales phage
freshwater_ERR414817.contig000003224	taxid assigned	based on 4/4 ORFs	1	1;10239;2731341;2731360;2731618;2731619;28883;2100420;2100421	1.00;1.00;1.00;1.00;1.00;1.00;1.00;1.00;1.00	Viruses	Uroviricota	Caudoviricetes	Caudovirales	NA	NA	uncultured Caudovirales phage
freshwater_ERR414817.contig000003389	taxid assigned	based on 5/5 ORFs	1	1;10239;2731341;2731360;2731618;2731619;28883;2100420;2100421	1.00;1.00;1.00;1.00;1.00;1.00;1.00;0.90;0.90	Viruses	Uroviricota	Caudoviricetes	Caudovirales	NA	NA	uncultured Caudovirales phage
freshwater_ERR414817.contig000003512	taxid assigned	based on 6/6 ORFs	1	1;10239;2731341;2731360;2731618;2731619;28883;2100420;2100421	1.00;1.00;1.00;1.00;1.00;1.00;1.00;1.00;1.00	Viruses	Uroviricota	Caudoviricetes	Caudovirales	NA	NA	uncultured Caudovirales phage
freshwater_ERR414817.contig000003737	taxid assigned	based on 2/4 ORFs	0.5	1;10239	1.00;1.00	Viruses	no support	no support	no support	no support	no support	no support
freshwater_ERR414817.contig000003907	taxid assigned	based on 8/9 ORFs	0.888889	1;10239;2731341;2731360;2731618;2731619;28883;2100420;2100421	1.00;1.00;1.00;1.00;1.00;1.00;1.00;1.00;1.00	Viruses	Uroviricota	Caudoviricetes	Caudovirales	NA	NA	uncultured Caudovirales phage
freshwater_ERR414817.contig000003961	taxid assigned	based on 6/6 ORFs	1	1;10239;2731341;2731360;2731618;2731619;28883;2100420;2100421	1.00;1.00;1.00;1.00;1.00;1.00;1.00;1.00;1.00	Viruses	Uroviricota	Caudoviricetes	Caudovirales	NA	NA	uncultured Caudovirales phage
freshwater_ERR414817.contig000004140	taxid assigned	based on 4/4 ORFs	1	1;10239;2731341;2731360;2731618;2731619;28883;2100420;2100421	1.00;1.00;1.00;1.00;1.00;1.00;1.00;0.54;0.54	Viruses	Uroviricota	Caudoviricetes	Caudovirales	NA	NA	uncultured Caudovirales phage
freshwater_ERR414817.contig000004180	taxid assigned	based on 4/4 ORFs	1	1;10239;2731341;2731360;2731618;2731619*;28883*	1.00;1.00;0.76;0.76;0.76;0.76;0.76	Viruses	Uroviricota	Caudoviricetes*	Caudovirales*	no support	no support	no support
freshwater_ERR414817.contig000004289	taxid assigned	based on 4/4 ORFs	1	1;10239;2731341;2731360;2731618;2731619;28883;2100420;2100421	1.00;1.00;1.00;1.00;1.00;1.00;1.00;1.00;1.00	Viruses	Uroviricota	Caudoviricetes	Caudovirales	NA	NA	uncultured Caudovirales phage
freshwater_ERR414817.contig000004558	taxid assigned	based on 5/6 ORFs	0.833333	1;10239;2731341;2731360;2731618;2731619;28883;2100420;2100421	1.00;1.00;1.00;1.00;1.00;1.00;1.00;1.00;1.00	Viruses	Uroviricota	Caudoviricetes	Caudovirales	NA	NA	uncultured Caudovirales phage
freshwater_ERR414817.contig000004569	taxid assigned	based on 14/15 ORFs	0.933333	1;10239;2731341;2731360;2731618;2731619;28883;2100420;2100421	1.00;1.00;1.00;1.00;1.00;1.00;1.00;1.00;1.00	Viruses	Uroviricota	Caudoviricetes	Caudovirales	NA	NA	uncultured Caudovirales phage
freshwater_ERR414817.contig000004624	taxid assigned	based on 5/5 ORFs	1	1;10239	1.00;1.00	Viruses	no support	no support	no support	no support	no support	no support
freshwater_ERR414817.contig000004711	taxid assigned	based on 10/10 ORFs	1	1;10239;2731341;2731360;2731618;2731619;28883;2100420;2100421	1.00;1.00;1.00;1.00;1.00;1.00;1.00;1.00;1.00	Viruses	Uroviricota	Caudoviricetes	Caudovirales	NA	NA	uncultured Caudovirales phage
freshwater_ERR414817.contig000004851	taxid assigned	based on 4/7 ORFs	0.571429	1;10239;2731342;2732091;2732412;2732413;2732414;10841;117574	1.00;1.00;1.00;1.00;1.00;1.00;1.00;1.00;0.94	Viruses	Phixviricota	Malgrandaviricetes	Petitvirales	Microviridae	no support	no support
freshwater_ERR414817.contig000004932	taxid assigned	based on 4/4 ORFs	1	1;10239;2731341;2731360;2731618;2731619;28883;2100420;2100421	1.00;1.00;1.00;1.00;1.00;1.00;1.00;1.00;1.00	Viruses	Uroviricota	Caudoviricetes	Caudovirales	NA	NA	uncultured Caudovirales phage
freshwater_ERR414817.contig000004994	taxid assigned	based on 5/5 ORFs	1	1;10239;2731341;2731360;2731618;2731619;28883;2100420;2100421	1.00;1.00;1.00;1.00;1.00;1.00;1.00;1.00;1.00	Viruses	Uroviricota	Caudoviricetes	Caudovirales	NA	NA	uncultured Caudovirales phage
freshwater_ERR414817.contig000005015	taxid assigned	based on 5/7 ORFs	0.714286	1;10239;2731341;2731360;2731618;2731619;28883;2100420;2100421	1.00;1.00;1.00;1.00;1.00;1.00;1.00;0.94;0.94	Viruses	Uroviricota	Caudoviricetes	Caudovirales	NA	NA	uncultured Caudovirales phage
freshwater_ERR414817.contig000005558	taxid assigned	based on 14/15 ORFs	0.933333	1;10239;2731341;2731360;2731618;2731619;28883;2100420;2100421	1.00;1.00;1.00;1.00;1.00;1.00;1.00;1.00;1.00	Viruses	Uroviricota	Caudoviricetes	Caudovirales	NA	NA	uncultured Caudovirales phage
freshwater_ERR414817.contig000005784	taxid assigned	based on 4/5 ORFs	0.8	1;10239;2731341;2731360;2731618;2731619;28883;2100420;2100421	1.00;1.00;1.00;1.00;1.00;1.00;1.00;1.00;1.00	Viruses	Uroviricota	Caudoviricetes	Caudovirales	NA	NA	uncultured Caudovirales phage
freshwater_ERR414817.contig000005802	taxid assigned	based on 5/6 ORFs	0.833333	1;10239;2731341;2731360;2731618;2731619;28883;2100420;2100421	1.00;1.00;1.00;1.00;1.00;1.00;1.00;0.84;0.84	Viruses	Uroviricota	Caudoviricetes	Caudovirales	NA	NA	uncultured Caudovirales phage
freshwater_ERR414817.contig000006003	taxid assigned	based on 5/9 ORFs	0.555556	1;10239;2731341;2731360;2731618;2731619;28883;2100420;2100421	1.00;1.00;1.00;1.00;1.00;1.00;1.00;1.00;1.00	Viruses	Uroviricota	Caudoviricetes	Caudovirales	NA	NA	uncultured Caudovirales phage
freshwater_ERR414817.contig000006009	taxid assigned	based on 8/8 ORFs	1	1;10239;2731341;2731360;2731618;2731619;28883;2100420;2100421	1.00;1.00;1.00;1.00;1.00;1.00;1.00;1.00;1.00	Viruses	Uroviricota	Caudoviricetes	Caudovirales	NA	NA	uncultured Caudovirales phage
freshwater_ERR414817.contig000006081	taxid assigned	based on 6/11 ORFs	0.545455	1;10239;2731341;2731360;2731618;2731619;28883;2100420;2100421	1.00;1.00;0.85;0.85;0.85;0.85;0.85;0.85;0.78	Viruses	Uroviricota	Caudoviricetes	Caudovirales	NA	NA	uncultured Caudovirales phage
freshwater_ERR414817.contig000006367	taxid assigned	based on 10/12 ORFs	0.833333	1;10239;2731341;2731360;2731618;2731619;28883;2100420;2100421	1.00;1.00;1.00;1.00;1.00;1.00;1.00;1.00;1.00	Viruses	Uroviricota	Caudoviricetes	Caudovirales	NA	NA	uncultured Caudovirales phage
freshwater_ERR414817.contig000006428	taxid assigned	based on 5/5 ORFs	1	1;10239;2731341;2731360;2731618;2731619;28883;2100420;2100421	1.00;1.00;0.95;0.95;0.95;0.95;0.95;0.95;0.95	Viruses	Uroviricota	Caudoviricetes	Caudovirales	NA	NA	uncultured Caudovirales phage
freshwater_ERR414817.contig000006559	taxid assigned	based on 7/7 ORFs	1	1;10239;2731341;2731360;2731618;2731619;28883;2100420;2100421	1.00;1.00;1.00;1.00;1.00;1.00;1.00;1.00;1.00	Viruses	Uroviricota	Caudoviricetes	Caudovirales	NA	NA	uncultured Caudovirales phage
freshwater_ERR414817.contig000006639	taxid assigned	based on 4/4 ORFs	1	1;10239;2731342;2732092;2732416;2732424;2732539;1910928;1941235;2202565	1.00;1.00;1.00;1.00;1.00;1.00;1.00;1.00;0.77;0.77	Viruses	Cressdnaviricota	Repensiviricetes	Geplafuvirales	Genomoviridae	NA	Genomoviridae sp.
freshwater_ERR414817.contig000006640	taxid assigned	based on 13/13 ORFs	1	1;10239;2731341;2731360;2731618;2731619;28883;2100420;2100421	1.00;1.00;1.00;1.00;1.00;1.00;1.00;1.00;1.00	Viruses	Uroviricota	Caudoviricetes	Caudovirales	NA	NA	uncultured Caudovirales phage
freshwater_ERR414817.contig000006685	taxid assigned	based on 3/5 ORFs	0.6	1;10239	1.00;1.00	Viruses	no support	no support	no support	no support	no support	no support
freshwater_ERR414817.contig000006686	taxid assigned	based on 4/4 ORFs	1	1;10239;2731341;2731360;2731618;2731619;28883;2100420;2100421	1.00;1.00;1.00;1.00;1.00;1.00;1.00;1.00;1.00	Viruses	Uroviricota	Caudoviricetes	Caudovirales	NA	NA	uncultured Caudovirales phage
freshwater_ERR414817.contig000006769	taxid assigned	based on 4/8 ORFs	0.5	1	1	no support	no support	no support	no support	no support	no support	no support
freshwater_ERR414817.contig000006980	taxid assigned	based on 5/5 ORFs	1	1;10239;2731341;2731360;2731618;2731619;28883;2100420;2100421	1.00;1.00;1.00;1.00;1.00;1.00;1.00;1.00;1.00	Viruses	Uroviricota	Caudoviricetes	Caudovirales	NA	NA	uncultured Caudovirales phage
freshwater_ERR414817.contig000007041	taxid assigned	based on 4/4 ORFs	1	1;10239;2731341;2731360;2731618;2731619;28883;2100420;2100421	1.00;1.00;1.00;1.00;1.00;1.00;1.00;1.00;1.00	Viruses	Uroviricota	Caudoviricetes	Caudovirales	NA	NA	uncultured Caudovirales phage
freshwater_ERR414817.contig000007213	taxid assigned	based on 12/13 ORFs	0.923077	1;10239;2731341;2731360;2731618;2731619;28883;2100420;2100421	1.00;1.00;1.00;1.00;1.00;1.00;1.00;1.00;1.00	Viruses	Uroviricota	Caudoviricetes	Caudovirales	NA	NA	uncultured Caudovirales phage
freshwater_ERR414817.contig000007225	taxid assigned	based on 12/12 ORFs	1	1;10239;2731341;2731360;2731618;2731619;28883;2100420;2100421	1.00;1.00;1.00;1.00;1.00;1.00;1.00;1.00;1.00	Viruses	Uroviricota	Caudoviricetes	Caudovirales	NA	NA	uncultured Caudovirales phage
freshwater_ERR414817.contig000007423	taxid assigned	based on 2/4 ORFs	0.5	1;10239;2731341;2731360;2731618;2731619;28883;2100420;2100421	1.00;1.00;1.00;1.00;1.00;1.00;1.00;1.00;1.00	Viruses	Uroviricota	Caudoviricetes	Caudovirales	NA	NA	uncultured Caudovirales phage
freshwater_ERR414817.contig000007754	taxid assigned	based on 3/4 ORFs	0.75	1;10239	1.00;1.00	Viruses	no support	no support	no support	no support	no support	no support
freshwater_ERR414817.contig000007771	taxid assigned	based on 2/4 ORFs	0.5	1	1	no support	no support	no support	no support	no support	no support	no support
freshwater_ERR414817.contig000007912	taxid assigned	based on 3/4 ORFs	0.75	1;10239	1.00;1.00	Viruses	no support	no support	no support	no support	no support	no support
freshwater_ERR414817.contig000008018	taxid assigned	based on 6/8 ORFs	0.75	1;10239;2731341;2731360;2731618;2731619;28883;2100420;2100421	1.00;0.77;0.77;0.77;0.77;0.77;0.77;0.77;0.77	Viruses	Uroviricota	Caudoviricetes	Caudovirales	NA	NA	uncultured Caudovirales phage
freshwater_ERR414817.contig000008297	taxid assigned	based on 3/4 ORFs	0.75	1;10239;2731341;2731360;2731618;2731619;28883;2100420;2100421	1.00;1.00;1.00;1.00;1.00;1.00;1.00;1.00;1.00	Viruses	Uroviricota	Caudoviricetes	Caudovirales	NA	NA	uncultured Caudovirales phage
freshwater_ERR414817.contig000008346	taxid assigned	based on 8/14 ORFs	0.571429	1;10239;2731341;2731360;2731618;2731619;28883;2100420;2100421	1.00;1.00;1.00;1.00;1.00;1.00;1.00;1.00;1.00	Viruses	Uroviricota	Caudoviricetes	Caudovirales	NA	NA	uncultured Caudovirales phage
freshwater_ERR414817.contig000008419	taxid assigned	based on 3/4 ORFs	0.75	1;10239;2731341;2731360;2731618;2731619;28883;2100420;2100421	1.00;1.00;1.00;1.00;1.00;1.00;1.00;1.00;1.00	Viruses	Uroviricota	Caudoviricetes	Caudovirales	NA	NA	uncultured Caudovirales phage
freshwater_ERR414817.contig000008465	taxid assigned	based on 3/4 ORFs	0.75	1;10239	1.00;1.00	Viruses	no support	no support	no support	no support	no support	no support
freshwater_ERR414817.contig000008729	taxid assigned	based on 2/4 ORFs	0.5	1;10239;2732004;2732005;2732008;2732528;2732556;1914302;2268405	1.00;1.00;0.57;0.57;0.57;0.57;0.57;0.57;0.57	Viruses	Preplasmiviricota	Maveriviricetes	Priklausovirales	Lavidaviridae	no support	no support
freshwater_ERR414817.contig000008798	taxid assigned	based on 8/9 ORFs	0.888889	1;10239;2731341;2731360;2731618;2731619;28883;2100420;2100421	1.00;1.00;0.98;0.98;0.98;0.98;0.98;0.98;0.98	Viruses	Uroviricota	Caudoviricetes	Caudovirales	NA	NA	uncultured Caudovirales phage
freshwater_ERR414817.contig000008872	taxid assigned	based on 5/9 ORFs	0.555556	1;10239	1.00;0.76	Viruses	no support	no support	no support	no support	no support	no support
freshwater_ERR414817.contig000008984	taxid assigned	based on 2/4 ORFs	0.5	1;10239	1.00;1.00	Viruses	no support	no support	no support	no support	no support	no support
freshwater_ERR414817.contig000009076	taxid assigned	based on 4/8 ORFs	0.5	1;10239;12429;2204151;51368;2591644	1.00;1.00;0.74;0.74;0.74;0.74	Viruses	NA	NA	NA	NA	NA	Prokaryotic dsDNA virus sp.
freshwater_ERR414817.contig000009078	taxid assigned	based on 5/5 ORFs	1	1;10239;2731341;2731360;2731618;2731619;28883;2100420;2100421	1.00;1.00;1.00;1.00;1.00;1.00;1.00;1.00;1.00	Viruses	Uroviricota	Caudoviricetes	Caudovirales	NA	NA	uncultured Caudovirales phage
freshwater_ERR414817.contig000009105	taxid assigned	based on 5/7 ORFs	0.714286	1;10239;2731341;2731360;2731618;2731619;28883;2100420;2100421	1.00;1.00;1.00;1.00;1.00;1.00;1.00;1.00;1.00	Viruses	Uroviricota	Caudoviricetes	Caudovirales	NA	NA	uncultured Caudovirales phage
freshwater_ERR414817.contig000009177	taxid assigned	based on 2/4 ORFs	0.5	1;10239	1.00;1.00	Viruses	no support	no support	no support	no support	no support	no support
freshwater_ERR414817.contig000009285	taxid assigned	based on 6/11 ORFs	0.545455	1;10239;2731341;2731360;2731618;2731619;28883;2100420;2100421	1.00;1.00;0.65;0.65;0.65;0.65;0.65;0.65;0.65	Viruses	Uroviricota	Caudoviricetes	Caudovirales	NA	NA	uncultured Caudovirales phage
freshwater_ERR414817.contig000009331	taxid assigned	based on 4/5 ORFs	0.8	1;10239;2731341;2731360;2731618;2731619;28883;2100420;2100421	1.00;1.00;0.78;0.78;0.78;0.78;0.78;0.78;0.78	Viruses	Uroviricota	Caudoviricetes	Caudovirales	NA	NA	uncultured Caudovirales phage
freshwater_ERR414817.contig000009444	taxid assigned	based on 3/5 ORFs	0.6	1;10239;12429;2204151;51368	1.00;1.00;0.61;0.61;0.61	Viruses	no support	no support	no support	no support	no support	no support
freshwater_ERR414817.contig000010315	taxid assigned	based on 2/4 ORFs	0.5	1;10239	1.00;1.00	Viruses	no support	no support	no support	no support	no support	no support
freshwater_ERR414817.contig000010505	taxid assigned	based on 5/5 ORFs	1	1;10239;2731341;2731360;2731618;2731619;28883;2100420;2100421	1.00;1.00;1.00;1.00;1.00;1.00;1.00;1.00;1.00	Viruses	Uroviricota	Caudoviricetes	Caudovirales	NA	NA	uncultured Caudovirales phage
freshwater_ERR414817.contig000010722	taxid assigned	based on 2/4 ORFs	0.5	1;10239	1.00;1.00	Viruses	no support	no support	no support	no support	no support	no support
freshwater_ERR414817.contig000010757	taxid assigned	based on 2/4 ORFs	0.5	1;10239	1.00;1.00	Viruses	no support	no support	no support	no support	no support	no support
freshwater_ERR414817.contig000010791	taxid assigned	based on 2/4 ORFs	0.5	1;10239	1.00;1.00	Viruses	no support	no support	no support	no support	no support	no support
freshwater_ERR414817.contig000010863	taxid assigned	based on 2/4 ORFs	0.5	1;10239	1.00;1.00	Viruses	no support	no support	no support	no support	no support	no support
freshwater_ERR414818.contig000000043	taxid assigned	based on 4/4 ORFs	1	1;10239;2731341;2731360;2731618;2731619;28883;2100420;2100421	1.00;1.00;1.00;1.00;1.00;1.00;1.00;1.00;1.00	Viruses	Uroviricota	Caudoviricetes	Caudovirales	NA	NA	uncultured Caudovirales phage
freshwater_ERR414818.contig000000073	taxid assigned	based on 8/12 ORFs	0.666667	1;10239;2731341;2731360;2731618;2731619;28883;2100420;2100421	1.00;1.00;1.00;1.00;1.00;1.00;1.00;1.00;1.00	Viruses	Uroviricota	Caudoviricetes	Caudovirales	NA	NA	uncultured Caudovirales phage
freshwater_ERR414818.contig000000088	taxid assigned	based on 2/4 ORFs	0.5	1;10239	1.00;1.00	Viruses	no support	no support	no support	no support	no support	no support
freshwater_ERR414818.contig000000428	taxid assigned	based on 12/14 ORFs	0.857143	1;10239;2731341;2731360;2731618;2731619;28883;2100420;2100421	1.00;1.00;1.00;1.00;1.00;1.00;1.00;1.00;1.00	Viruses	Uroviricota	Caudoviricetes	Caudovirales	NA	NA	uncultured Caudovirales phage
freshwater_ERR414818.contig000000479	taxid assigned	based on 3/4 ORFs	0.75	1;10239;2731341;2731360;2731618;2731619;28883;2100420;2100421	1.00;1.00;1.00;1.00;1.00;1.00;1.00;1.00;1.00	Viruses	Uroviricota	Caudoviricetes	Caudovirales	NA	NA	uncultured Caudovirales phage
freshwater_ERR414818.contig000000650	taxid assigned	based on 3/4 ORFs	0.75	1;10239;2731341;2731360;2731618;2731619;28883;2100420;2100421	1.00;1.00;1.00;1.00;1.00;1.00;1.00;1.00;1.00	Viruses	Uroviricota	Caudoviricetes	Caudovirales	NA	NA	uncultured Caudovirales phage
freshwater_ERR414818.contig000000908	taxid assigned	based on 4/4 ORFs	1	1;10239;2731341;2731360;2731618;2731619;28883;2100420;2100421	1.00;1.00;1.00;1.00;1.00;1.00;1.00;1.00;1.00	Viruses	Uroviricota	Caudoviricetes	Caudovirales	NA	NA	uncultured Caudovirales phage
freshwater_ERR414818.contig000000942	taxid assigned	based on 12/12 ORFs	1	1;10239;2731341;2731360;2731618;2731619;28883;2100420;2100421	1.00;1.00;0.97;0.97;0.97;0.97;0.97;0.92;0.92	Viruses	Uroviricota	Caudoviricetes	Caudovirales	NA	NA	uncultured Caudovirales phage
freshwater_ERR414818.contig000001113	taxid assigned	based on 11/12 ORFs	0.916667	1;10239;2731341;2731360;2731618;2731619;28883;2100420;2100421	1.00;0.89;0.86;0.86;0.86;0.86;0.86;0.81;0.81	Viruses	Uroviricota	Caudoviricetes	Caudovirales	NA	NA	uncultured Caudovirales phage
freshwater_ERR414818.contig000001171	taxid assigned	based on 2/4 ORFs	0.5	1;10239;2731341;2731360;2731618;2731619*;28883*	1.00;1.00;0.67;0.67;0.67;0.67;0.67	Viruses	Uroviricota	Caudoviricetes*	Caudovirales*	no support	no support	no support
freshwater_ERR414818.contig000001280	taxid assigned	based on 3/4 ORFs	0.75	1;10239;2731341;2731360;2731618;2731619;28883;2100420;2100421	1.00;1.00;1.00;1.00;1.00;1.00;1.00;1.00;1.00	Viruses	Uroviricota	Caudoviricetes	Caudovirales	NA	NA	uncultured Caudovirales phage
freshwater_ERR414818.contig000001355	taxid assigned	based on 4/4 ORFs	1	1;10239;2731341;2731360;2731618;2731619;28883;2100420;2100421	1.00;1.00;0.68;0.68;0.68;0.68;0.68;0.68;0.68	Viruses	Uroviricota	Caudoviricetes	Caudovirales	NA	NA	uncultured Caudovirales phage
freshwater_ERR414818.contig000001445	taxid assigned	based on 3/4 ORFs	0.75	1;10239;2731341;2731360;2731618;2731619;28883;2100420;2100421	1.00;1.00;1.00;1.00;1.00;1.00;1.00;0.89;0.89	Viruses	Uroviricota	Caudoviricetes	Caudovirales	NA	NA	uncultured Caudovirales phage
freshwater_ERR414818.contig000001816	taxid assigned	based on 5/8 ORFs	0.625	1;10239;2731341;2731360;2731618;2731619;28883;2100420;2100421	1.00;1.00;1.00;1.00;1.00;1.00;1.00;1.00;1.00	Viruses	Uroviricota	Caudoviricetes	Caudovirales	NA	NA	uncultured Caudovirales phage
freshwater_ERR414818.contig000001848	taxid assigned	based on 2/4 ORFs	0.5	1;10239;2731341;2731360;2731618;2731619;28883;2100420;2100421	1.00;1.00;1.00;1.00;1.00;1.00;1.00;1.00;1.00	Viruses	Uroviricota	Caudoviricetes	Caudovirales	NA	NA	uncultured Caudovirales phage
freshwater_ERR414818.contig000002033	taxid assigned	based on 4/5 ORFs	0.8	1;10239;2731341;2731360;2731618;2731619;28883;2100420;2100421	1.00;1.00;1.00;1.00;1.00;1.00;1.00;1.00;1.00	Viruses	Uroviricota	Caudoviricetes	Caudovirales	NA	NA	uncultured Caudovirales phage
freshwater_ERR414818.contig000002126	taxid assigned	based on 4/4 ORFs	1	1;10239;2731341;2731360;2731618;2731619*;28883*	1.00;1.00;1.00;1.00;1.00;1.00;1.00	Viruses	Uroviricota	Caudoviricetes*	Caudovirales*	no support	no support	no support
freshwater_ERR414818.contig000002274	taxid assigned	based on 4/4 ORFs	1	1;10239;2731341;2731360;2731618;2731619;28883;2100420;2100421	1.00;1.00;1.00;1.00;1.00;1.00;1.00;1.00;1.00	Viruses	Uroviricota	Caudoviricetes	Caudovirales	NA	NA	uncultured Caudovirales phage
freshwater_ERR414818.contig000002599	taxid assigned	based on 4/4 ORFs	1	1;10239;2731341;2731360;2731618;2731619;28883;2100420;2100421	1.00;1.00;1.00;1.00;1.00;1.00;1.00;1.00;1.00	Viruses	Uroviricota	Caudoviricetes	Caudovirales	NA	NA	uncultured Caudovirales phage
freshwater_ERR414818.contig000002607	taxid assigned	based on 3/5 ORFs	0.6	1;10239;12429;2204151;51368;2591644	1.00;1.00;1.00;1.00;1.00;1.00	Viruses	NA	NA	NA	NA	NA	Prokaryotic dsDNA virus sp.
freshwater_ERR414818.contig000002780	taxid assigned	based on 7/7 ORFs	1	1;10239;2731341;2731360;2731618;2731619;28883;2100420;2100421	1.00;1.00;1.00;1.00;1.00;1.00;1.00;1.00;1.00	Viruses	Uroviricota	Caudoviricetes	Caudovirales	NA	NA	uncultured Caudovirales phage
freshwater_ERR414818.contig000002824	taxid assigned	based on 7/7 ORFs	1	1;10239;2731341;2731360;2731618;2731619;28883;2100420;2100421	1.00;1.00;1.00;1.00;1.00;1.00;1.00;1.00;1.00	Viruses	Uroviricota	Caudoviricetes	Caudovirales	NA	NA	uncultured Caudovirales phage
freshwater_ERR414818.contig000002966	taxid assigned	based on 3/4 ORFs	0.75	1;10239;2731341;2731360;2731618;2731619;28883;2100420;2100421	1.00;1.00;1.00;1.00;1.00;1.00;1.00;1.00;0.60	Viruses	Uroviricota	Caudoviricetes	Caudovirales	NA	NA	uncultured Caudovirales phage
freshwater_ERR414818.contig000003028	taxid assigned	based on 2/4 ORFs	0.5	1;10239	1.00;1.00	Viruses	no support	no support	no support	no support	no support	no support
freshwater_ERR414818.contig000003116	taxid assigned	based on 4/4 ORFs	1	1;10239;2731341;2731360;2731618;2731619;28883;2100420;2100421	1.00;1.00;0.73;0.73;0.73;0.73;0.73;0.73;0.73	Viruses	Uroviricota	Caudoviricetes	Caudovirales	NA	NA	uncultured Caudovirales phage
freshwater_ERR414818.contig000003171	taxid assigned	based on 5/5 ORFs	1	1;10239;2731341;2731360;2731618;2731619;28883;2100420;2100421	1.00;1.00;1.00;1.00;1.00;1.00;1.00;1.00;1.00	Viruses	Uroviricota	Caudoviricetes	Caudovirales	NA	NA	uncultured Caudovirales phage
freshwater_ERR414818.contig000003418	taxid assigned	based on 2/4 ORFs	0.5	1;10239;2731341;2731360;2731618;2731619;28883;2100420;2100421	1.00;1.00;1.00;1.00;1.00;1.00;1.00;1.00;1.00	Viruses	Uroviricota	Caudoviricetes	Caudovirales	NA	NA	uncultured Caudovirales phage
freshwater_ERR414818.contig000003518	taxid assigned	based on 6/7 ORFs	0.857143	1;10239;2731341;2731360;2731618;2731619;28883;2100420;2100421	1.00;0.96;0.96;0.96;0.96;0.96;0.96;0.96;0.96	Viruses	Uroviricota	Caudoviricetes	Caudovirales	NA	NA	uncultured Caudovirales phage
freshwater_ERR414818.contig000003645	taxid assigned	based on 5/5 ORFs	1	1;10239;2731341;2731360;2731618;2731619;28883;2100420;2100421	1.00;1.00;1.00;1.00;1.00;1.00;1.00;1.00;1.00	Viruses	Uroviricota	Caudoviricetes	Caudovirales	NA	NA	uncultured Caudovirales phage
freshwater_ERR414818.contig000003713	taxid assigned	based on 5/6 ORFs	0.833333	1;10239;2731341;2731360;2731618;2731619;28883;2100420;2100421	1.00;1.00;1.00;1.00;1.00;1.00;1.00;1.00;1.00	Viruses	Uroviricota	Caudoviricetes	Caudovirales	NA	NA	uncultured Caudovirales phage
freshwater_ERR414818.contig000004007	taxid assigned	based on 9/12 ORFs	0.75	1;10239;2731341;2731360;2731618;2731619;28883;2100420;2100421	1.00;1.00;0.75;0.75;0.75;0.75;0.75;0.75;0.75	Viruses	Uroviricota	Caudoviricetes	Caudovirales	NA	NA	uncultured Caudovirales phage
freshwater_ERR414818.contig000004019	taxid assigned	based on 3/4 ORFs	0.75	1;10239;2731341;2731360;2731618;2731619;28883;2100420;2100421	1.00;1.00;1.00;1.00;1.00;1.00;1.00;1.00;1.00	Viruses	Uroviricota	Caudoviricetes	Caudovirales	NA	NA	uncultured Caudovirales phage
freshwater_ERR414818.contig000004032	taxid assigned	based on 2/4 ORFs	0.5	1;10239	1.00;1.00	Viruses	no support	no support	no support	no support	no support	no support
freshwater_ERR414818.contig000004102	taxid assigned	based on 4/4 ORFs	1	1;10239;2731341;2731360;2731618;2731619;28883;2100420;2100421	1.00;0.84;0.84;0.84;0.84;0.84;0.84;0.84;0.84	Viruses	Uroviricota	Caudoviricetes	Caudovirales	NA	NA	uncultured Caudovirales phage
freshwater_ERR414818.contig000004196	taxid assigned	based on 4/4 ORFs	1	1;10239;2731341;2731360;2731618;2731619;28883;2100420;2100421	1.00;1.00;1.00;1.00;1.00;1.00;1.00;1.00;0.56	Viruses	Uroviricota	Caudoviricetes	Caudovirales	NA	NA	uncultured Caudovirales phage
freshwater_ERR414818.contig000004556	taxid assigned	based on 18/18 ORFs	1	1;10239;2731341;2731360;2731618;2731619;28883;2100420;2100421	1.00;1.00;0.96;0.96;0.96;0.96;0.96;0.96;0.96	Viruses	Uroviricota	Caudoviricetes	Caudovirales	NA	NA	uncultured Caudovirales phage
freshwater_ERR414818.contig000004570	taxid assigned	based on 9/9 ORFs	1	1;10239;2731341;2731360;2731618;2731619;28883;2100420;2100421	1.00;1.00;1.00;1.00;1.00;1.00;1.00;1.00;1.00	Viruses	Uroviricota	Caudoviricetes	Caudovirales	NA	NA	uncultured Caudovirales phage
freshwater_ERR414818.contig000004798	taxid assigned	based on 4/6 ORFs	0.666667	1;10239;2731342;2732091;2732412;2732413;2732414;10841;117574	1.00;1.00;1.00;0.92;0.92;0.92;0.92;0.92;0.92	Viruses	Phixviricota	Malgrandaviricetes	Petitvirales	Microviridae	no support	no support
freshwater_ERR414818.contig000005112	taxid assigned	based on 4/6 ORFs	0.666667	1;10239;12429;2204151;51368;2591644	1.00;1.00;0.85;0.60;0.60;0.60	Viruses	NA	NA	NA	NA	NA	Prokaryotic dsDNA virus sp.
freshwater_ERR414818.contig000005221	taxid assigned	based on 4/6 ORFs	0.666667	1;10239;2731341;2731360;2731618;2731619*;28883*	1.00;1.00;1.00;1.00;1.00;1.00;1.00	Viruses	Uroviricota	Caudoviricetes*	Caudovirales*	no support	no support	no support
freshwater_ERR414818.contig000005492	taxid assigned	based on 2/4 ORFs	0.5	1;10239;2732004;2732005;2732008;2732528;2732556;1914302;2268405	1.00;0.62;0.62;0.62;0.62;0.62;0.62;0.62;0.62	Viruses	Preplasmiviricota	Maveriviricetes	Priklausovirales	Lavidaviridae	no support	no support
freshwater_ERR414818.contig000005573	taxid assigned	based on 5/5 ORFs	1	1;10239;2731341;2731360;2731618;2731619;28883;2100420;2100421	1.00;1.00;1.00;1.00;1.00;1.00;1.00;1.00;1.00	Viruses	Uroviricota	Caudoviricetes	Caudovirales	NA	NA	uncultured Caudovirales phage
freshwater_ERR414818.contig000005604	taxid assigned	based on 4/4 ORFs	1	1;10239;2731341;2731360;2731618;2731619;28883;2100420;2100421	1.00;1.00;1.00;1.00;1.00;1.00;1.00;1.00;1.00	Viruses	Uroviricota	Caudoviricetes	Caudovirales	NA	NA	uncultured Caudovirales phage
freshwater_ERR414818.contig000005618	taxid assigned	based on 3/4 ORFs	0.75	1;10239;2731341;2731360;2731618;2731619;28883;10699;2133759;1407671	1.00;1.00;1.00;1.00;1.00;1.00;1.00;0.64;0.64;0.64	Viruses	Uroviricota	Caudoviricetes	Caudovirales	Siphoviridae	NA	uncultured Mediterranean phage uvMED
freshwater_ERR414818.contig000005648	taxid assigned	based on 11/12 ORFs	0.916667	1;10239;2731341;2731360;2731618;2731619;28883;2100420;2100421	1.00;1.00;1.00;1.00;1.00;1.00;1.00;1.00;1.00	Viruses	Uroviricota	Caudoviricetes	Caudovirales	NA	NA	uncultured Caudovirales phage
freshwater_ERR414818.contig000005656	taxid assigned	based on 4/5 ORFs	0.8	1;10239;2731341;2731360;2731618;2731619;28883;2100420;2100421	1.00;1.00;1.00;1.00;1.00;1.00;1.00;0.64;0.64	Viruses	Uroviricota	Caudoviricetes	Caudovirales	NA	NA	uncultured Caudovirales phage
freshwater_ERR414818.contig000005803	taxid assigned	based on 3/4 ORFs	0.75	1;10239;2731341;2731360;2731618;2731619;28883;2100420;2100421	1.00;1.00;1.00;1.00;1.00;1.00;1.00;1.00;1.00	Viruses	Uroviricota	Caudoviricetes	Caudovirales	NA	NA	uncultured Caudovirales phage
freshwater_ERR414818.contig000006130	taxid assigned	based on 4/5 ORFs	0.8	1;10239;2731341;2731360;2731618;2731619;28883;2100420;2100421	1.00;1.00;1.00;1.00;1.00;1.00;1.00;1.00;1.00	Viruses	Uroviricota	Caudoviricetes	Caudovirales	NA	NA	uncultured Caudovirales phage
freshwater_ERR414818.contig000006143	taxid assigned	based on 3/5 ORFs	0.6	1;10239	1.00;1.00	Viruses	no support	no support	no support	no support	no support	no support
freshwater_ERR414818.contig000006383	taxid assigned	based on 3/4 ORFs	0.75	1;10239;2731341;2731360;2731618;2731619;28883;2100420;2100421	1.00;1.00;1.00;1.00;1.00;1.00;1.00;0.69;0.69	Viruses	Uroviricota	Caudoviricetes	Caudovirales	NA	NA	uncultured Caudovirales phage
freshwater_ERR414818.contig000006686	taxid assigned	based on 4/4 ORFs	1	1;10239;2731341;2731360;2731618;2731619;28883;2100420;2100421	1.00;1.00;1.00;1.00;1.00;1.00;1.00;1.00;1.00	Viruses	Uroviricota	Caudoviricetes	Caudovirales	NA	NA	uncultured Caudovirales phage
freshwater_ERR414818.contig000006728	taxid assigned	based on 3/5 ORFs	0.6	1;10239;2731341;2731360;2731618;2731619;28883;2100420;2100421	1.00;1.00;1.00;1.00;1.00;1.00;1.00;0.92;0.92	Viruses	Uroviricota	Caudoviricetes	Caudovirales	NA	NA	uncultured Caudovirales phage
freshwater_ERR414818.contig000006866	taxid assigned	based on 20/21 ORFs	0.952381	1;10239;2731341;2731360;2731618;2731619;28883;2100420;2100421	1.00;1.00;1.00;1.00;1.00;1.00;1.00;0.99;0.99	Viruses	Uroviricota	Caudoviricetes	Caudovirales	NA	NA	uncultured Caudovirales phage
freshwater_ERR414818.contig000007075	taxid assigned	based on 7/8 ORFs	0.875	1;10239;2731341;2731360;2731618;2731619;28883;2100420;2100421	1.00;1.00;1.00;1.00;1.00;1.00;1.00;1.00;1.00	Viruses	Uroviricota	Caudoviricetes	Caudovirales	NA	NA	uncultured Caudovirales phage
freshwater_ERR414818.contig000007289	taxid assigned	based on 2/4 ORFs	0.5	1;10239;2732004;2732005;2732008;2732528;2732556;1914302;2268405;2420055	1.00;1.00;0.69;0.69;0.69;0.69;0.69;0.69;0.69;0.69	Viruses	Preplasmiviricota	Maveriviricetes	Priklausovirales	Lavidaviridae	NA	Chrysochromulina parva virophage Moe
freshwater_ERR414818.contig000007556	taxid assigned	based on 2/4 ORFs	0.5	1;10239	1.00;1.00	Viruses	no support	no support	no support	no support	no support	no support
freshwater_ERR414818.contig000007569	taxid assigned	based on 4/8 ORFs	0.5	1;10239;2731341;2731360;2731618;2731619;28883;2100420;2100421	1.00;1.00;1.00;1.00;1.00;1.00;1.00;1.00;1.00	Viruses	Uroviricota	Caudoviricetes	Caudovirales	NA	NA	uncultured Caudovirales phage
freshwater_ERR414818.contig000007574	taxid assigned	based on 6/7 ORFs	0.857143	1;10239;2731341;2731360;2731618;2731619;28883;2100420;2100421	1.00;1.00;1.00;1.00;1.00;1.00;1.00;1.00;1.00	Viruses	Uroviricota	Caudoviricetes	Caudovirales	NA	NA	uncultured Caudovirales phage
freshwater_ERR414818.contig000007660	taxid assigned	based on 10/11 ORFs	0.909091	1;10239;2731341;2731360;2731618;2731619;28883;2100420;2100421	1.00;1.00;1.00;1.00;1.00;1.00;1.00;1.00;1.00	Viruses	Uroviricota	Caudoviricetes	Caudovirales	NA	NA	uncultured Caudovirales phage
freshwater_ERR414818.contig000007715	taxid assigned	based on 12/14 ORFs	0.857143	1;10239;2731341;2731360;2731618;2731619;28883;2100420;2100421	1.00;1.00;1.00;1.00;1.00;1.00;1.00;0.94;0.94	Viruses	Uroviricota	Caudoviricetes	Caudovirales	NA	NA	uncultured Caudovirales phage
freshwater_ERR414818.contig000007925	taxid assigned	based on 22/25 ORFs	0.88	1;10239;2731341;2731360;2731618;2731619;28883;2100420;2100421	1.00;0.97;0.95;0.95;0.95;0.95;0.95;0.95;0.95	Viruses	Uroviricota	Caudoviricetes	Caudovirales	NA	NA	uncultured Caudovirales phage
freshwater_ERR414818.contig000007933	taxid assigned	based on 4/4 ORFs	1	1;10239;2731341;2731360;2731618;2731619;28883;2100420;2100421	1.00;1.00;1.00;1.00;1.00;1.00;1.00;0.88;0.88	Viruses	Uroviricota	Caudoviricetes	Caudovirales	NA	NA	uncultured Caudovirales phage
freshwater_ERR414818.contig000007989	taxid assigned	based on 4/4 ORFs	1	1;10239;2731341;2731360;2731618;2731619;28883;2100420;2100421	1.00;1.00;1.00;1.00;1.00;1.00;1.00;1.00;1.00	Viruses	Uroviricota	Caudoviricetes	Caudovirales	NA	NA	uncultured Caudovirales phage
freshwater_ERR414818.contig000008191	taxid assigned	based on 17/17 ORFs	1	1;10239;2731341;2731360;2731618;2731619;28883;2100420;2100421	1.00;1.00;1.00;1.00;1.00;1.00;1.00;0.98;0.98	Viruses	Uroviricota	Caudoviricetes	Caudovirales	NA	NA	uncultured Caudovirales phage
freshwater_ERR414818.contig000008399	taxid assigned	based on 2/4 ORFs	0.5	1;10239	1.00;1.00	Viruses	no support	no support	no support	no support	no support	no support
freshwater_ERR414818.contig000008405	taxid assigned	based on 15/19 ORFs	0.789474	1;10239;2731341;2731360;2731618;2731619;28883;2100420;2100421	1.00;1.00;1.00;1.00;1.00;1.00;1.00;1.00;1.00	Viruses	Uroviricota	Caudoviricetes	Caudovirales	NA	NA	uncultured Caudovirales phage
freshwater_ERR414818.contig000008413	taxid assigned	based on 3/4 ORFs	0.75	1;10239;2731341;2731360;2731618;2731619;28883;2100420;2100421	1.00;1.00;1.00;1.00;1.00;1.00;1.00;1.00;1.00	Viruses	Uroviricota	Caudoviricetes	Caudovirales	NA	NA	uncultured Caudovirales phage
freshwater_ERR414818.contig000008618	taxid assigned	based on 4/6 ORFs	0.666667	1;10239;2731341;2731360;2731618;2731619;28883;2100420;2100421	1.00;1.00;1.00;1.00;1.00;1.00;1.00;1.00;1.00	Viruses	Uroviricota	Caudoviricetes	Caudovirales	NA	NA	uncultured Caudovirales phage
freshwater_ERR414818.contig000008805	taxid assigned	based on 7/7 ORFs	1	1;10239;2731341;2731360;2731618;2731619;28883;2100420;2100421	1.00;1.00;1.00;1.00;1.00;1.00;1.00;1.00;1.00	Viruses	Uroviricota	Caudoviricetes	Caudovirales	NA	NA	uncultured Caudovirales phage
freshwater_ERR414818.contig000009383	taxid assigned	based on 5/5 ORFs	1	1;10239;2731341;2731360;2731618;2731619;28883;2100420;2100421	1.00;1.00;1.00;1.00;1.00;1.00;1.00;1.00;1.00	Viruses	Uroviricota	Caudoviricetes	Caudovirales	NA	NA	uncultured Caudovirales phage
freshwater_ERR414818.contig000009472	taxid assigned	based on 4/4 ORFs	1	1;10239;2731341;2731360;2731618;2731619;28883;2100420;2100421	1.00;1.00;1.00;1.00;1.00;1.00;1.00;1.00;1.00	Viruses	Uroviricota	Caudoviricetes	Caudovirales	NA	NA	uncultured Caudovirales phage
freshwater_ERR414818.contig000009636	taxid assigned	based on 2/4 ORFs	0.5	1;10239;186616;340016	1.00;1.00;1.00;1.00	Viruses	NA	NA	NA	NA	NA	uncultured virus
freshwater_ERR414818.contig000009668	taxid assigned	based on 5/6 ORFs	0.833333	1;10239;2731341;2731360;2731618;2731619;28883;2100420;2100421	1.00;1.00;1.00;1.00;1.00;1.00;1.00;1.00;1.00	Viruses	Uroviricota	Caudoviricetes	Caudovirales	NA	NA	uncultured Caudovirales phage
freshwater_ERR414818.contig000009731	taxid assigned	based on 10/11 ORFs	0.909091	1;10239;2731341;2731360;2731618;2731619;28883;2100420;2100421	1.00;1.00;1.00;1.00;1.00;1.00;1.00;1.00;1.00	Viruses	Uroviricota	Caudoviricetes	Caudovirales	NA	NA	uncultured Caudovirales phage
freshwater_ERR414818.contig000010434	taxid assigned	based on 3/4 ORFs	0.75	1;10239;2731342;2732092;2732416;2748377;2202562;2202563	1.00;1.00;0.78;0.78;0.78;0.78;0.78;0.78	Viruses	Cressdnaviricota	NA	NA	NA	NA	CRESS virus sp.
freshwater_ERR414818.contig000010445	taxid assigned	based on 3/4 ORFs	0.75	1;10239;2731341;2731360;2731618;2731619;28883;2100420;2100421	1.00;1.00;1.00;1.00;1.00;1.00;1.00;1.00;1.00	Viruses	Uroviricota	Caudoviricetes	Caudovirales	NA	NA	uncultured Caudovirales phage
freshwater_ERR414818.contig000010696	taxid assigned	based on 4/4 ORFs	1	1;10239;2731341;2731360;2731618;2731619;28883;2100420;2100421	1.00;1.00;1.00;1.00;1.00;1.00;1.00;1.00;1.00	Viruses	Uroviricota	Caudoviricetes	Caudovirales	NA	NA	uncultured Caudovirales phage
freshwater_ERR414818.contig000010836	taxid assigned	based on 3/4 ORFs	0.75	1;10239	1.00;1.00	Viruses	no support	no support	no support	no support	no support	no support
freshwater_ERR414818.contig000010871	taxid assigned	based on 4/5 ORFs	0.8	1;10239;2731341;2731360;2731618;2731619;28883;2100420;2100421	1.00;1.00;1.00;1.00;1.00;1.00;1.00;1.00;1.00	Viruses	Uroviricota	Caudoviricetes	Caudovirales	NA	NA	uncultured Caudovirales phage
freshwater_ERR414818.contig000010893	taxid assigned	based on 12/14 ORFs	0.857143	1;10239;2731341;2731360;2731618;2731619;28883;2100420;2100421	1.00;1.00;1.00;1.00;1.00;1.00;1.00;1.00;1.00	Viruses	Uroviricota	Caudoviricetes	Caudovirales	NA	NA	uncultured Caudovirales phage
freshwater_ERR414818.contig000010932	taxid assigned	based on 5/5 ORFs	1	1;10239;2731341;2731360;2731618;2731619;28883;2100420;2100421	1.00;1.00;1.00;1.00;1.00;1.00;1.00;1.00;1.00	Viruses	Uroviricota	Caudoviricetes	Caudovirales	NA	NA	uncultured Caudovirales phage
freshwater_ERR414818.contig000011068	taxid assigned	based on 2/4 ORFs	0.5	1;10239	1.00;1.00	Viruses	no support	no support	no support	no support	no support	no support
freshwater_ERR414818.contig000011087	taxid assigned	based on 9/11 ORFs	0.818182	1;10239;2731341;2731360;2731618;2731619;28883;2100420;2100421	1.00;1.00;1.00;1.00;1.00;1.00;1.00;1.00;1.00	Viruses	Uroviricota	Caudoviricetes	Caudovirales	NA	NA	uncultured Caudovirales phage
freshwater_ERR414818.contig000011221	taxid assigned	based on 4/5 ORFs	0.8	1;10239;2731341;2731360;2731618;2731619;28883;2100420;2100421	1.00;1.00;1.00;1.00;1.00;1.00;1.00;1.00;1.00	Viruses	Uroviricota	Caudoviricetes	Caudovirales	NA	NA	uncultured Caudovirales phage
freshwater_ERR414818.contig000011305	taxid assigned	based on 4/6 ORFs	0.666667	1;10239;2731342;2732092;2732416;2732424;2732539;1910928	1.00;1.00;0.50;0.50;0.50;0.50;0.50;0.50	Viruses	Cressdnaviricota	Repensiviricetes	Geplafuvirales	Genomoviridae	no support	no support
freshwater_ERR414818.contig000011395	taxid assigned	based on 3/5 ORFs	0.6	1;10239	1.00;1.00	Viruses	no support	no support	no support	no support	no support	no support
freshwater_ERR414818.contig000012024	taxid assigned	based on 5/8 ORFs	0.625	1;10239;2732004;2732005;2732008;2732528;2732556;1914302;2268405;2704064	1.00;1.00;0.87;0.87;0.87;0.87;0.87;0.87;0.87;0.87	Viruses	Preplasmiviricota	Maveriviricetes	Priklausovirales	Lavidaviridae	NA	Dishui Lake virophage 2
freshwater_ERR414818.contig000012205	taxid assigned	based on 8/8 ORFs	1	1;10239;2731341;2731360;2731618;2731619;28883;2100420;2100421	1.00;1.00;1.00;1.00;1.00;1.00;1.00;1.00;1.00	Viruses	Uroviricota	Caudoviricetes	Caudovirales	NA	NA	uncultured Caudovirales phage
freshwater_ERR414818.contig000012602	taxid assigned	based on 2/4 ORFs	0.5	1;10239	1.00;1.00	Viruses	no support	no support	no support	no support	no support	no support
freshwater_ERR414818.contig000012799	taxid assigned	based on 4/4 ORFs	1	1;10239;2731341;2731360;2731618;2731619;28883;2100420;2100421	1.00;1.00;0.85;0.85;0.85;0.85;0.85;0.85;0.85	Viruses	Uroviricota	Caudoviricetes	Caudovirales	NA	NA	uncultured Caudovirales phage
freshwater_ERR414818.contig000012898	taxid assigned	based on 3/6 ORFs	0.5	1;10239;2731341;2731360;2731618;2731619;28883;2100420;2100421	1.00;1.00;1.00;1.00;1.00;1.00;1.00;1.00;1.00	Viruses	Uroviricota	Caudoviricetes	Caudovirales	NA	NA	uncultured Caudovirales phage
freshwater_ERR414818.contig000012939	taxid assigned	based on 4/6 ORFs	0.666667	1;10239;2732004;2732005;2732008;2732528;2732556;1914302;2268405	1.00;1.00;0.88;0.88;0.53;0.53;0.53;0.53;0.53	Viruses	Preplasmiviricota	Maveriviricetes	Priklausovirales	Lavidaviridae	no support	no support
freshwater_ERR414818.contig000012973	taxid assigned	based on 4/6 ORFs	0.666667	1;10239;2731342;2732091;2732412;2732413;2732414;10841;117574	1.00;1.00;1.00;1.00;1.00;1.00;1.00;1.00;0.91	Viruses	Phixviricota	Malgrandaviricetes	Petitvirales	Microviridae	no support	no support
freshwater_ERR414818.contig000012989	taxid assigned	based on 6/7 ORFs	0.857143	1;10239;2731341;2731360;2731618;2731619;28883;2100420;2100421	1.00;1.00;1.00;1.00;1.00;1.00;1.00;1.00;1.00	Viruses	Uroviricota	Caudoviricetes	Caudovirales	NA	NA	uncultured Caudovirales phage
freshwater_ERR414818.contig000013246	taxid assigned	based on 3/6 ORFs	0.5	1;10239;2731341;2731360;2731618;2731619;28883;2100420;2100421	1.00;1.00;1.00;1.00;1.00;1.00;1.00;1.00;1.00	Viruses	Uroviricota	Caudoviricetes	Caudovirales	NA	NA	uncultured Caudovirales phage
freshwater_ERR414818.contig000013297	taxid assigned	based on 6/6 ORFs	1	1;10239;2731341;2731360;2731618;2731619;28883;2100420;2100421	1.00;1.00;1.00;1.00;1.00;1.00;1.00;1.00;1.00	Viruses	Uroviricota	Caudoviricetes	Caudovirales	NA	NA	uncultured Caudovirales phage
freshwater_ERR414818.contig000013397	taxid assigned	based on 3/5 ORFs	0.6	1;10239;2732004;2732005;2732008;2732528;2732556;1914302;2268405	1.00;1.00;1.00;1.00;0.59;0.59;0.59;0.59;0.59	Viruses	Preplasmiviricota	Maveriviricetes	Priklausovirales	Lavidaviridae	no support	no support
freshwater_ERR414818.contig000013936	taxid assigned	based on 24/24 ORFs	1	1;10239;2731341;2731360;2731618;2731619;28883;2100420;2100421	1.00;1.00;1.00;1.00;1.00;1.00;1.00;1.00;1.00	Viruses	Uroviricota	Caudoviricetes	Caudovirales	NA	NA	uncultured Caudovirales phage
freshwater_ERR414818.contig000014158	taxid assigned	based on 7/8 ORFs	0.875	1;10239;2731341;2731360;2731618;2731619;28883;2100420;2100421	1.00;1.00;1.00;1.00;1.00;1.00;1.00;1.00;1.00	Viruses	Uroviricota	Caudoviricetes	Caudovirales	NA	NA	uncultured Caudovirales phage
freshwater_ERR414818.contig000014279	taxid assigned	based on 5/8 ORFs	0.625	1;10239;2731341;2731360;2731618;2731619;28883;2100420;2100421	1.00;1.00;1.00;1.00;1.00;1.00;1.00;1.00;1.00	Viruses	Uroviricota	Caudoviricetes	Caudovirales	NA	NA	uncultured Caudovirales phage
freshwater_ERR414818.contig000014294	taxid assigned	based on 4/4 ORFs	1	1;10239;2731341;2731360;2731618;2731619;28883;2100420;2100421	1.00;1.00;1.00;1.00;1.00;1.00;1.00;1.00;1.00	Viruses	Uroviricota	Caudoviricetes	Caudovirales	NA	NA	uncultured Caudovirales phage
freshwater_ERR414818.contig000014553	taxid assigned	based on 4/4 ORFs	1	1;10239;2731342;2732092;2732416;2732424;2732539;1910928;1941235;2202565	1.00;1.00;1.00;1.00;1.00;1.00;1.00;1.00;0.80;0.80	Viruses	Cressdnaviricota	Repensiviricetes	Geplafuvirales	Genomoviridae	NA	Genomoviridae sp.
freshwater_ERR414818.contig000014874	taxid assigned	based on 3/6 ORFs	0.5	1;10239;2731341;2731360;2731618;2731619;28883;2100420;2100421	1.00;1.00;1.00;1.00;1.00;1.00;1.00;1.00;1.00	Viruses	Uroviricota	Caudoviricetes	Caudovirales	NA	NA	uncultured Caudovirales phage
freshwater_ERR414818.contig000014919	taxid assigned	based on 4/7 ORFs	0.571429	1;10239;2732004;2732005;2732008;2732528;2732556;1914302;2268405;2704064	1.00;1.00;1.00;1.00;1.00;1.00;1.00;1.00;1.00;1.00	Viruses	Preplasmiviricota	Maveriviricetes	Priklausovirales	Lavidaviridae	NA	Dishui Lake virophage 2
freshwater_ERR414818.contig000014923	taxid assigned	based on 4/6 ORFs	0.666667	1;10239;2731341;2731360;2731618;2731619;28883;2100420;2100421	1.00;1.00;0.83;0.83;0.83;0.83;0.83;0.83;0.83	Viruses	Uroviricota	Caudoviricetes	Caudovirales	NA	NA	uncultured Caudovirales phage
freshwater_ERR414818.contig000015166	taxid assigned	based on 3/6 ORFs	0.5	1;10239;2732004;2732005;2732008;2732528;2732556;1914302;2268405;2420055	1.00;1.00;1.00;1.00;1.00;1.00;1.00;1.00;1.00;1.00	Viruses	Preplasmiviricota	Maveriviricetes	Priklausovirales	Lavidaviridae	NA	Chrysochromulina parva virophage Moe
freshwater_ERR414818.contig000015223	taxid assigned	based on 3/4 ORFs	0.75	1;10239;2731341;2731360;2731618;2731619;28883;2100420;2100421	1.00;1.00;1.00;1.00;1.00;1.00;1.00;1.00;1.00	Viruses	Uroviricota	Caudoviricetes	Caudovirales	NA	NA	uncultured Caudovirales phage
freshwater_ERR414818.contig000015386	taxid assigned	based on 4/4 ORFs	1	1;10239;2731341;2731360;2731618;2731619;28883;2100420;2100421	1.00;1.00;1.00;1.00;1.00;1.00;1.00;1.00;1.00	Viruses	Uroviricota	Caudoviricetes	Caudovirales	NA	NA	uncultured Caudovirales phage
freshwater_ERR414818.contig000015613	taxid assigned	based on 4/7 ORFs	0.571429	1;10239;2731341;2731360;2731618;2731619;28883;2100420;2100421	1.00;1.00;1.00;1.00;1.00;1.00;1.00;0.81;0.81	Viruses	Uroviricota	Caudoviricetes	Caudovirales	NA	NA	uncultured Caudovirales phage
freshwater_ERR414818.contig000015737	taxid assigned	based on 8/13 ORFs	0.615385	1;10239;2731341;2731360;2731618;2731619;28883;2100420;2100421	1.00;1.00;0.64;0.64;0.64;0.64;0.64;0.64;0.64	Viruses	Uroviricota	Caudoviricetes	Caudovirales	NA	NA	uncultured Caudovirales phage
freshwater_ERR414818.contig000015955	taxid assigned	based on 2/4 ORFs	0.5	1;10239	1.00;1.00	Viruses	no support	no support	no support	no support	no support	no support
freshwater_ERR414818.contig000015973	taxid assigned	based on 6/6 ORFs	1	1;10239;2731341;2731360;2731618;2731619;28883;2100420;2100421	1.00;1.00;1.00;1.00;1.00;1.00;1.00;0.67;0.67	Viruses	Uroviricota	Caudoviricetes	Caudovirales	NA	NA	uncultured Caudovirales phage
freshwater_ERR414818.contig000016043	taxid assigned	based on 5/7 ORFs	0.714286	1;10239;2731341;2731360;2731618;2731619;28883;2100420;2100421	1.00;1.00;1.00;1.00;1.00;1.00;1.00;1.00;1.00	Viruses	Uroviricota	Caudoviricetes	Caudovirales	NA	NA	uncultured Caudovirales phage
freshwater_ERR414818.contig000016622	taxid assigned	based on 9/9 ORFs	1	1;10239;2731341;2731360;2731618;2731619;28883;2100420;2100421	1.00;1.00;1.00;1.00;1.00;1.00;1.00;1.00;1.00	Viruses	Uroviricota	Caudoviricetes	Caudovirales	NA	NA	uncultured Caudovirales phage
freshwater_ERR414818.contig000016644	taxid assigned	based on 6/7 ORFs	0.857143	1;10239;2731341;2731360;2731618;2731619;28883;2100420;2100421	1.00;1.00;1.00;1.00;1.00;1.00;1.00;1.00;1.00	Viruses	Uroviricota	Caudoviricetes	Caudovirales	NA	NA	uncultured Caudovirales phage
freshwater_ERR414818.contig000016756	taxid assigned	based on 6/8 ORFs	0.75	1;10239;2731341;2731360;2731618;2731619*;28883*	1.00;1.00;0.93;0.93;0.93;0.93;0.93	Viruses	Uroviricota	Caudoviricetes*	Caudovirales*	no support	no support	no support
freshwater_ERR414818.contig000016761	taxid assigned	based on 2/4 ORFs	0.5	1;10239	1.00;1.00	Viruses	no support	no support	no support	no support	no support	no support
freshwater_ERR414818.contig000016935	taxid assigned	based on 34/48 ORFs	0.708333	1;10239;2731341;2731360;2731618;2731619;28883;2100420;2100421	1.00;1.00;0.96;0.96;0.96;0.96;0.96;0.94;0.94	Viruses	Uroviricota	Caudoviricetes	Caudovirales	NA	NA	uncultured Caudovirales phage
freshwater_ERR414818.contig000016994	taxid assigned	based on 5/5 ORFs	1	1;10239;2731341;2731360;2731618;2731619;28883;2100420;2100421	1.00;1.00;1.00;1.00;1.00;1.00;1.00;1.00;1.00	Viruses	Uroviricota	Caudoviricetes	Caudovirales	NA	NA	uncultured Caudovirales phage
freshwater_ERR414818.contig000017241	taxid assigned	based on 4/5 ORFs	0.8	1;10239;2731341;2731360;2731618;2731619;28883;2100420;2100421	1.00;1.00;1.00;1.00;1.00;1.00;1.00;1.00;1.00	Viruses	Uroviricota	Caudoviricetes	Caudovirales	NA	NA	uncultured Caudovirales phage
freshwater_ERR414818.contig000017528	taxid assigned	based on 2/4 ORFs	0.5	1;10239;2731341;2731360;2731618;2731619;28883;2100420;2100421	1.00;1.00;1.00;1.00;1.00;1.00;1.00;1.00;1.00	Viruses	Uroviricota	Caudoviricetes	Caudovirales	NA	NA	uncultured Caudovirales phage
freshwater_ERR414818.contig000017670	taxid assigned	based on 6/6 ORFs	1	1;10239;2731341;2731360;2731618;2731619;28883;2100420;2100421	1.00;1.00;1.00;1.00;1.00;1.00;1.00;1.00;1.00	Viruses	Uroviricota	Caudoviricetes	Caudovirales	NA	NA	uncultured Caudovirales phage
freshwater_ERR414818.contig000017721	taxid assigned	based on 2/4 ORFs	0.5	1;10239;2731341;2731360;2731618;2731619;28883;2100420;2100421	1.00;1.00;1.00;1.00;1.00;1.00;1.00;1.00;1.00	Viruses	Uroviricota	Caudoviricetes	Caudovirales	NA	NA	uncultured Caudovirales phage
freshwater_ERR414818.contig000018222	taxid assigned	based on 4/4 ORFs	1	1;10239;2731341;2731360;2731618;2731619;28883;2100420;2100421	1.00;1.00;1.00;1.00;1.00;1.00;1.00;1.00;1.00	Viruses	Uroviricota	Caudoviricetes	Caudovirales	NA	NA	uncultured Caudovirales phage
freshwater_ERR414818.contig000018396	taxid assigned	based on 4/4 ORFs	1	1;10239;2731342;2732092;2732416;2732424;2732539;1910928;1542744;1910929	1.00;1.00;1.00;1.00;1.00;1.00;1.00;1.00;0.56;0.56	Viruses	Cressdnaviricota	Repensiviricetes	Geplafuvirales	Genomoviridae	Gemycircularvirus	no support
freshwater_ERR414820.contig000000016	taxid assigned	based on 3/5 ORFs	0.6	1;10239;2731342;2732091;2732412;2732413;2732414;10841;117574	1.00;1.00;1.00;0.54;0.54;0.54;0.54;0.54;0.54	Viruses	Phixviricota	Malgrandaviricetes	Petitvirales	Microviridae	no support	no support
freshwater_ERR414820.contig000000037	taxid assigned	based on 4/5 ORFs	0.8	1;10239	1.00;1.00	Viruses	no support	no support	no support	no support	no support	no support
freshwater_ERR414820.contig000000043	taxid assigned	based on 5/5 ORFs	1	1;10239;2731342;2732091;2732412;2732413;2732414;10841;117574;2202644	1.00;0.87;0.87;0.87;0.87;0.87;0.87;0.87;0.87;0.65	Viruses	Phixviricota	Malgrandaviricetes	Petitvirales	Microviridae	NA	Microviridae sp.
freshwater_ERR414820.contig000000083	taxid assigned	based on 3/4 ORFs	0.75	1;10239	1.00;1.00	Viruses	no support	no support	no support	no support	no support	no support
freshwater_ERR414820.contig000000085	taxid assigned	based on 4/5 ORFs	0.8	1;10239	1.00;1.00	Viruses	no support	no support	no support	no support	no support	no support
freshwater_ERR414820.contig000000172	taxid assigned	based on 7/11 ORFs	0.636364	1;10239;2731342;2732091;2732412;2732413;2732414;10841;117574;2202644	1.00;1.00;1.00;1.00;1.00;1.00;1.00;1.00;1.00;1.00	Viruses	Phixviricota	Malgrandaviricetes	Petitvirales	Microviridae	NA	Microviridae sp.
freshwater_ERR414820.contig000000223	taxid assigned	based on 2/4 ORFs	0.5	1;10239;2731342;2732091;2732412;2732413;2732414;10841;117574	1.00;1.00;1.00;1.00;1.00;1.00;1.00;1.00;0.52	Viruses	Phixviricota	Malgrandaviricetes	Petitvirales	Microviridae	no support	no support
freshwater_ERR414820.contig000000233	taxid assigned	based on 4/6 ORFs	0.666667	1;10239;2731342;2732091;2732412;2732413;2732414;10841;117574;2202644	1.00;1.00;1.00;1.00;1.00;1.00;1.00;1.00;1.00;1.00	Viruses	Phixviricota	Malgrandaviricetes	Petitvirales	Microviridae	NA	Microviridae sp.
freshwater_ERR414820.contig000000254	taxid assigned	based on 3/4 ORFs	0.75	1;10239;2731342;2732091;2732412;2732413;2732414;10841;117574;2202644	1.00;1.00;1.00;1.00;1.00;1.00;1.00;1.00;1.00;0.66	Viruses	Phixviricota	Malgrandaviricetes	Petitvirales	Microviridae	NA	Microviridae sp.
freshwater_ERR414820.contig000000313	taxid assigned	based on 6/6 ORFs	1	1	1	no support	no support	no support	no support	no support	no support	no support
freshwater_ERR414820.contig000000331	taxid assigned	based on 2/4 ORFs	0.5	1;10239;2731341;2731360;2731618;2731619;28883;2100420;2100421	1.00;1.00;1.00;1.00;1.00;1.00;1.00;1.00;1.00	Viruses	Uroviricota	Caudoviricetes	Caudovirales	NA	NA	uncultured Caudovirales phage
freshwater_ERR414820.contig000000344	taxid assigned	based on 6/11 ORFs	0.545455	1;10239;2731342;2732091;2732412;2732413;2732414;10841;117574;2202644	1.00;1.00;1.00;1.00;1.00;1.00;1.00;1.00;1.00;1.00	Viruses	Phixviricota	Malgrandaviricetes	Petitvirales	Microviridae	NA	Microviridae sp.
freshwater_ERR414820.contig000000417	taxid assigned	based on 4/4 ORFs	1	1;10239;2731342;2732091;2732412;2732413;2732414;10841;117574	1.00;1.00;1.00;1.00;1.00;1.00;1.00;1.00;1.00	Viruses	Phixviricota	Malgrandaviricetes	Petitvirales	Microviridae	no support	no support
freshwater_ERR414820.contig000000451	taxid assigned	based on 3/5 ORFs	0.6	1;10239;2731342;2732091;2732412;2732413;2732414;10841;117574;2202644	1.00;1.00;1.00;1.00;1.00;1.00;1.00;1.00;1.00;1.00	Viruses	Phixviricota	Malgrandaviricetes	Petitvirales	Microviridae	NA	Microviridae sp.
freshwater_ERR414820.contig000000473	taxid assigned	based on 4/5 ORFs	0.8	1;10239;2731342;2732091;2732412;2732413;2732414;10841;117574;2494764	1.00;1.00;1.00;1.00;1.00;1.00;1.00;1.00;1.00;1.00	Viruses	Phixviricota	Malgrandaviricetes	Petitvirales	Microviridae	NA	Apis mellifera associated microvirus 35
freshwater_ERR414820.contig000000512	taxid assigned	based on 3/5 ORFs	0.6	1;10239;2731342;2732091;2732412;2732413;2732414;10841;117574;2494764	1.00;1.00;1.00;1.00;1.00;1.00;1.00;1.00;1.00;1.00	Viruses	Phixviricota	Malgrandaviricetes	Petitvirales	Microviridae	NA	Apis mellifera associated microvirus 35
freshwater_ERR414820.contig000000543	taxid assigned	based on 2/4 ORFs	0.5	1;10239;2731342;2732091;2732412;2732413;2732414;10841;117574	1.00;1.00;1.00;1.00;1.00;1.00;1.00;1.00;1.00	Viruses	Phixviricota	Malgrandaviricetes	Petitvirales	Microviridae	no support	no support
freshwater_ERR414820.contig000000577	taxid assigned	based on 5/5 ORFs	1	1;10239;2731342;2732091;2732412;2732413;2732414;10841;117574	1.00;1.00;1.00;1.00;1.00;1.00;1.00;1.00;0.77	Viruses	Phixviricota	Malgrandaviricetes	Petitvirales	Microviridae	no support	no support
freshwater_ERR414820.contig000000590	taxid assigned	based on 3/4 ORFs	0.75	1;10239;2731342;2732091;2732412;2732413;2732414;10841;117574;2202644	1.00;1.00;1.00;1.00;1.00;1.00;1.00;1.00;1.00;0.93	Viruses	Phixviricota	Malgrandaviricetes	Petitvirales	Microviridae	NA	Microviridae sp.
freshwater_ERR414820.contig000000780	taxid assigned	based on 6/7 ORFs	0.857143	1;10239;2731342;2732091;2732412*;2732413*;2732414*;10841*	1.00;0.93;0.72;0.72;0.72;0.72;0.72;0.72	Viruses	Phixviricota*	Malgrandaviricetes*	Petitvirales*	Microviridae*	no support	no support
freshwater_ERR414820.contig000000783	taxid assigned	based on 4/4 ORFs	1	1;10239;2731342;2732091;2732412;2732413;2732414;10841;117574	1.00;1.00;1.00;1.00;1.00;1.00;1.00;1.00;1.00	Viruses	Phixviricota	Malgrandaviricetes	Petitvirales	Microviridae	no support	no support
freshwater_ERR414820.contig000000790	taxid assigned	based on 5/5 ORFs	1	1;10239;2731342;2732091;2732412;2732413;2732414;10841;117574	1.00;1.00;1.00;1.00;1.00;1.00;1.00;1.00;1.00	Viruses	Phixviricota	Malgrandaviricetes	Petitvirales	Microviridae	no support	no support
freshwater_ERR414820.contig000000844	taxid assigned	based on 6/7 ORFs	0.857143	1;10239	1.00;0.89	Viruses	no support	no support	no support	no support	no support	no support
freshwater_ERR414820.contig000000847	taxid assigned	based on 7/8 ORFs	0.875	1;10239;2731342;2732091;2732412*;2732413*;2732414*;10841*	1.00;1.00;1.00;1.00;1.00;1.00;1.00;1.00	Viruses	Phixviricota*	Malgrandaviricetes*	Petitvirales*	Microviridae*	no support	no support
freshwater_ERR414820.contig000000954	taxid assigned	based on 4/4 ORFs	1	1;10239	1.00;0.91	Viruses	no support	no support	no support	no support	no support	no support
freshwater_ERR414820.contig000000975	taxid assigned	based on 2/4 ORFs	0.5	1;10239	1.00;1.00	Viruses	no support	no support	no support	no support	no support	no support
freshwater_ERR414820.contig000000993	taxid assigned	based on 3/5 ORFs	0.6	1	1	no support	no support	no support	no support	no support	no support	no support
freshwater_ERR414820.contig000001024	taxid assigned	based on 4/5 ORFs	0.8	1;10239;2731342;2732091;2732412*;2732413*;2732414*;10841*	1.00;1.00;1.00;1.00;1.00;1.00;1.00;1.00	Viruses	Phixviricota*	Malgrandaviricetes*	Petitvirales*	Microviridae*	no support	no support
freshwater_ERR414820.contig000001053	taxid assigned	based on 4/6 ORFs	0.666667	1;10239;2731342;2732091;2732412*;2732413*;2732414*;10841*	1.00;1.00;1.00;1.00;1.00;1.00;1.00;1.00	Viruses	Phixviricota*	Malgrandaviricetes*	Petitvirales*	Microviridae*	no support	no support
freshwater_ERR414820.contig000001140	taxid assigned	based on 6/7 ORFs	0.857143	1;10239	1.00;1.00	Viruses	no support	no support	no support	no support	no support	no support
freshwater_ERR414820.contig000001151	taxid assigned	based on 5/5 ORFs	1	1;10239;2731342;2732091;2732412*;2732413*;2732414*;10841*	1.00;1.00;1.00;1.00;1.00;1.00;1.00;1.00	Viruses	Phixviricota*	Malgrandaviricetes*	Petitvirales*	Microviridae*	no support	no support
freshwater_ERR414820.contig000001152	taxid assigned	based on 5/5 ORFs	1	1	1	no support	no support	no support	no support	no support	no support	no support
freshwater_ERR414820.contig000001165	taxid assigned	based on 5/5 ORFs	1	1;10239;2731342;2732091;2732412;2732413;2732414;10841;117574	1.00;1.00;0.50;0.50;0.50;0.50;0.50;0.50;0.50	Viruses	Phixviricota	Malgrandaviricetes	Petitvirales	Microviridae	no support	no support
freshwater_ERR414820.contig000001193	taxid assigned	based on 3/6 ORFs	0.5	1;10239;2731342;2732091;2732412;2732413;2732414;10841;117574;2202644	1.00;1.00;1.00;1.00;1.00;1.00;1.00;1.00;1.00;0.77	Viruses	Phixviricota	Malgrandaviricetes	Petitvirales	Microviridae	NA	Microviridae sp.
freshwater_ERR414820.contig000001209	taxid assigned	based on 5/5 ORFs	1	1;10239;2731342;2732091;2732412*;2732413*;2732414*;10841*	1.00;1.00;0.89;0.89;0.89;0.89;0.89;0.89	Viruses	Phixviricota*	Malgrandaviricetes*	Petitvirales*	Microviridae*	no support	no support
freshwater_ERR414820.contig000001328	taxid assigned	based on 6/8 ORFs	0.75	1;10239;2731342;2732091;2732412*;2732413*;2732414*;10841*	1.00;1.00;1.00;1.00;1.00;1.00;1.00;1.00	Viruses	Phixviricota*	Malgrandaviricetes*	Petitvirales*	Microviridae*	no support	no support
freshwater_ERR414820.contig000001341	taxid assigned	based on 3/4 ORFs	0.75	1;10239	1.00;1.00	Viruses	no support	no support	no support	no support	no support	no support
freshwater_ERR414820.contig000001366	taxid assigned	based on 4/5 ORFs	0.8	1;10239;2731342;2732091;2732412;2732413;2732414;10841;117574	1.00;1.00;1.00;1.00;1.00;1.00;1.00;1.00;1.00	Viruses	Phixviricota	Malgrandaviricetes	Petitvirales	Microviridae	no support	no support
freshwater_ERR414820.contig000001415	taxid assigned	based on 2/4 ORFs	0.5	1;10239;2731342;2732091;2732412;2732413;2732414;10841;117574;2202644	1.00;1.00;1.00;1.00;1.00;1.00;1.00;1.00;1.00;1.00	Viruses	Phixviricota	Malgrandaviricetes	Petitvirales	Microviridae	NA	Microviridae sp.
freshwater_ERR414820.contig000001436	taxid assigned	based on 3/4 ORFs	0.75	1;10239;2731342;2732091;2732412;2732413;2732414;10841;117574;2494775	1.00;1.00;1.00;1.00;1.00;1.00;1.00;1.00;1.00;0.88	Viruses	Phixviricota	Malgrandaviricetes	Petitvirales	Microviridae	NA	Apis mellifera associated microvirus 45
freshwater_ERR414820.contig000001734	taxid assigned	based on 4/4 ORFs	1	1	1	no support	no support	no support	no support	no support	no support	no support
freshwater_ERR414820.contig000001760	taxid assigned	based on 4/4 ORFs	1	1;10239;2731342;2732091;2732412;2732413;2732414;10841;117574	1.00;1.00;1.00;1.00;1.00;1.00;1.00;1.00;1.00	Viruses	Phixviricota	Malgrandaviricetes	Petitvirales	Microviridae	no support	no support
freshwater_ERR414820.contig000001776	taxid assigned	based on 5/7 ORFs	0.714286	1;10239;2731342;2732091;2732412;2732413;2732414;10841;117574;2202644	1.00;1.00;1.00;1.00;1.00;1.00;1.00;1.00;1.00;1.00	Viruses	Phixviricota	Malgrandaviricetes	Petitvirales	Microviridae	NA	Microviridae sp.
freshwater_ERR414820.contig000001803	taxid assigned	based on 3/4 ORFs	0.75	1;10239	1.00;1.00	Viruses	no support	no support	no support	no support	no support	no support
freshwater_ERR414820.contig000001827	taxid assigned	based on 3/4 ORFs	0.75	1;10239;2731342;2732091;2732412;2732413;2732414;10841;117574	1.00;1.00;1.00;0.59;0.59;0.59;0.59;0.59;0.59	Viruses	Phixviricota	Malgrandaviricetes	Petitvirales	Microviridae	no support	no support
freshwater_ERR414820.contig000001891	taxid assigned	based on 3/4 ORFs	0.75	1;10239	1.00;1.00	Viruses	no support	no support	no support	no support	no support	no support
freshwater_ERR414820.contig000001892	taxid assigned	based on 2/4 ORFs	0.5	1;10239;2731341;2731360;2731618;2731619;28883;2560065;2560070;1985181	1.00;0.53;0.53;0.53;0.53;0.53;0.53;0.53;0.53;0.53	Viruses	Uroviricota	Caudoviricetes	Caudovirales	Herelleviridae	Tsarbombavirus	no support
freshwater_ERR414820.contig000001989	taxid assigned	based on 4/6 ORFs	0.666667	1;10239;2731342;2732091;2732412;2732413;2732414;10841;117574;2202644	1.00;1.00;1.00;1.00;1.00;1.00;1.00;1.00;1.00;1.00	Viruses	Phixviricota	Malgrandaviricetes	Petitvirales	Microviridae	NA	Microviridae sp.
freshwater_ERR414820.contig000002046	taxid assigned	based on 5/6 ORFs	0.833333	1;10239;2731342;2732091;2732412;2732413;2732414;10841;117574;2202644	1.00;1.00;1.00;1.00;1.00;1.00;1.00;1.00;1.00;0.88	Viruses	Phixviricota	Malgrandaviricetes	Petitvirales	Microviridae	NA	Microviridae sp.
freshwater_ERR414820.contig000002067	taxid assigned	based on 4/5 ORFs	0.8	1;10239;2731342;2732091;2732412;2732413;2732414;10841;117574	1.00;1.00;1.00;1.00;1.00;1.00;1.00;1.00;1.00	Viruses	Phixviricota	Malgrandaviricetes	Petitvirales	Microviridae	no support	no support
freshwater_ERR414820.contig000002114	taxid assigned	based on 3/5 ORFs	0.6	1;10239;2731342;2732091;2732412;2732413;2732414;10841;117574	1.00;1.00;0.50;0.50;0.50;0.50;0.50;0.50;0.50	Viruses	Phixviricota	Malgrandaviricetes	Petitvirales	Microviridae	no support	no support
freshwater_ERR414820.contig000002152	taxid assigned	based on 5/7 ORFs	0.714286	1;10239	1.00;1.00	Viruses	no support	no support	no support	no support	no support	no support
freshwater_ERR414820.contig000002157	taxid assigned	based on 2/4 ORFs	0.5	1;10239;2731341;2731360;2731618;2731619;28883;2100420;2100421	1.00;1.00;1.00;1.00;1.00;1.00;1.00;0.54;0.54	Viruses	Uroviricota	Caudoviricetes	Caudovirales	NA	NA	uncultured Caudovirales phage
freshwater_ERR414820.contig000002174	taxid assigned	based on 4/6 ORFs	0.666667	1;10239	1.00;1.00	Viruses	no support	no support	no support	no support	no support	no support
freshwater_ERR414820.contig000002196	taxid assigned	based on 4/6 ORFs	0.666667	1;10239	1.00;1.00	Viruses	no support	no support	no support	no support	no support	no support
freshwater_ERR414820.contig000002238	taxid assigned	based on 7/8 ORFs	0.875	1;10239;2731342;2732091;2732412*;2732413*;2732414*;10841*	1.00;1.00;1.00;1.00;1.00;1.00;1.00;1.00	Viruses	Phixviricota*	Malgrandaviricetes*	Petitvirales*	Microviridae*	no support	no support
freshwater_ERR414820.contig000002287	taxid assigned	based on 5/5 ORFs	1	1;10239;2731342;2732091;2732412;2732413;2732414;10841;117574;2202644	1.00;0.66;0.66;0.66;0.66;0.66;0.66;0.66;0.66;0.56	Viruses	Phixviricota	Malgrandaviricetes	Petitvirales	Microviridae	NA	Microviridae sp.
freshwater_ERR414820.contig000002295	taxid assigned	based on 5/6 ORFs	0.833333	1;10239	1.00;1.00	Viruses	no support	no support	no support	no support	no support	no support
freshwater_ERR414820.contig000002342	taxid assigned	based on 5/5 ORFs	1	1;10239;2731342;2732091;2732412*;2732413*;2732414*;10841*	1.00;1.00;1.00;1.00;1.00;1.00;1.00;1.00	Viruses	Phixviricota*	Malgrandaviricetes*	Petitvirales*	Microviridae*	no support	no support
freshwater_ERR414820.contig000002349	taxid assigned	based on 11/15 ORFs	0.733333	1;10239;2731341;2731360;2731618;2731619*;28883*	1.00;0.61;0.54;0.54;0.54;0.54;0.54	Viruses	Uroviricota	Caudoviricetes*	Caudovirales*	no support	no support	no support
freshwater_ERR414820.contig000002350	taxid assigned	based on 4/5 ORFs	0.8	1;10239;2731342;2732091;2732412;2732413;2732414;10841;117574	1.00;1.00;0.62;0.62;0.62;0.62;0.62;0.62;0.62	Viruses	Phixviricota	Malgrandaviricetes	Petitvirales	Microviridae	no support	no support
freshwater_ERR414820.contig000002354	taxid assigned	based on 5/6 ORFs	0.833333	1;10239;2731342;2732091;2732412;2732413;2732414;10841;117574	1.00;1.00;1.00;1.00;1.00;1.00;1.00;1.00;1.00	Viruses	Phixviricota	Malgrandaviricetes	Petitvirales	Microviridae	no support	no support
freshwater_ERR414820.contig000002448	taxid assigned	based on 6/7 ORFs	0.857143	1;10239;2731342;2732091;2732412;2732413;2732414;10841;117574	1.00;1.00;1.00;1.00;1.00;1.00;1.00;1.00;1.00	Viruses	Phixviricota	Malgrandaviricetes	Petitvirales	Microviridae	no support	no support
freshwater_ERR414820.contig000002713	taxid assigned	based on 3/5 ORFs	0.6	1;10239;2731342;2732091;2732412;2732413;2732414;10841;117574;2202644	1.00;1.00;1.00;1.00;1.00;1.00;1.00;1.00;1.00;1.00	Viruses	Phixviricota	Malgrandaviricetes	Petitvirales	Microviridae	NA	Microviridae sp.
freshwater_ERR414820.contig000002770	taxid assigned	based on 2/4 ORFs	0.5	1;10239;2731342;2732091;2732412;2732413;2732414;10841;117574	1.00;1.00;1.00;1.00;1.00;1.00;1.00;1.00;1.00	Viruses	Phixviricota	Malgrandaviricetes	Petitvirales	Microviridae	no support	no support
freshwater_ERR414820.contig000002868	taxid assigned	based on 5/6 ORFs	0.833333	1;10239;2731342;2732091;2732412;2732413;2732414;10841;117574;2494764	1.00;1.00;1.00;1.00;1.00;1.00;1.00;1.00;1.00;1.00	Viruses	Phixviricota	Malgrandaviricetes	Petitvirales	Microviridae	NA	Apis mellifera associated microvirus 35
freshwater_ERR414820.contig000002960	taxid assigned	based on 6/6 ORFs	1	1;10239;2731342;2732091;2732412;2732413;2732414;10841;117574	1.00;1.00;1.00;1.00;1.00;1.00;1.00;1.00;1.00	Viruses	Phixviricota	Malgrandaviricetes	Petitvirales	Microviridae	no support	no support
freshwater_ERR414820.contig000002968	taxid assigned	based on 2/4 ORFs	0.5	1;10239;2731342;2732091;2732412;2732413;2732414;10841;117574;2202644	1.00;1.00;1.00;1.00;1.00;1.00;1.00;1.00;1.00;1.00	Viruses	Phixviricota	Malgrandaviricetes	Petitvirales	Microviridae	NA	Microviridae sp.
freshwater_ERR414820.contig000002975	taxid assigned	based on 4/5 ORFs	0.8	1;10239;2731342;2732091;2732412;2732413;2732414;10841;117574	1.00;1.00;0.51;0.51;0.51;0.51;0.51;0.51;0.51	Viruses	Phixviricota	Malgrandaviricetes	Petitvirales	Microviridae	no support	no support
freshwater_ERR414820.contig000003112	taxid assigned	based on 6/7 ORFs	0.857143	1;10239	1.00;1.00	Viruses	no support	no support	no support	no support	no support	no support
freshwater_ERR414820.contig000003230	taxid assigned	based on 6/6 ORFs	1	1;10239;2731342;2732091;2732412*;2732413*;2732414*;10841*	1.00;1.00;0.86;0.86;0.86;0.86;0.86;0.86	Viruses	Phixviricota*	Malgrandaviricetes*	Petitvirales*	Microviridae*	no support	no support
freshwater_ERR414820.contig000003363	taxid assigned	based on 5/7 ORFs	0.714286	1;10239;2731342;2732091;2732412;2732413;2732414;10841;117574;2202644	1.00;1.00;1.00;1.00;1.00;1.00;1.00;1.00;1.00;1.00	Viruses	Phixviricota	Malgrandaviricetes	Petitvirales	Microviridae	NA	Microviridae sp.
freshwater_ERR414820.contig000003380	taxid assigned	based on 2/4 ORFs	0.5	1;10239;2731342;2732091;2732412;2732413;2732414;10841;117574	1.00;1.00;1.00;1.00;1.00;1.00;1.00;1.00;1.00	Viruses	Phixviricota	Malgrandaviricetes	Petitvirales	Microviridae	no support	no support
freshwater_ERR414820.contig000003505	taxid assigned	based on 4/5 ORFs	0.8	1;10239;2731342;2732091;2732412;2732413;2732414;10841;117574;2202644	1.00;1.00;1.00;1.00;1.00;1.00;1.00;1.00;1.00;1.00	Viruses	Phixviricota	Malgrandaviricetes	Petitvirales	Microviridae	NA	Microviridae sp.
freshwater_ERR414820.contig000003518	taxid assigned	based on 3/4 ORFs	0.75	1;10239	1.00;1.00	Viruses	no support	no support	no support	no support	no support	no support
freshwater_ERR414820.contig000003548	taxid assigned	based on 5/8 ORFs	0.625	1;10239	1.00;1.00	Viruses	no support	no support	no support	no support	no support	no support
freshwater_ERR414820.contig000003600	taxid assigned	based on 6/6 ORFs	1	1;10239	1.00;1.00	Viruses	no support	no support	no support	no support	no support	no support
freshwater_ERR414820.contig000003702	taxid assigned	based on 2/4 ORFs	0.5	1;10239;2731341;2731360;2731618;2731619;28883;2100420;2100421	1.00;1.00;1.00;1.00;1.00;1.00;1.00;1.00;1.00	Viruses	Uroviricota	Caudoviricetes	Caudovirales	NA	NA	uncultured Caudovirales phage
freshwater_ERR414820.contig000003725	taxid assigned	based on 3/4 ORFs	0.75	1;10239;2731342;2732091;2732412*;2732413*;2732414*;10841*	1.00;1.00;1.00;1.00;1.00;1.00;1.00;1.00	Viruses	Phixviricota*	Malgrandaviricetes*	Petitvirales*	Microviridae*	no support	no support
freshwater_ERR414820.contig000003759	taxid assigned	based on 6/6 ORFs	1	1;10239;2731342;2732091;2732412*;2732413*;2732414*;10841*	1.00;1.00;1.00;1.00;1.00;1.00;1.00;1.00	Viruses	Phixviricota*	Malgrandaviricetes*	Petitvirales*	Microviridae*	no support	no support
freshwater_ERR414820.contig000003955	taxid assigned	based on 5/8 ORFs	0.625	1;10239	1.00;1.00	Viruses	no support	no support	no support	no support	no support	no support
freshwater_ERR414820.contig000004030	taxid assigned	based on 6/7 ORFs	0.857143	1;10239	1.00;0.97	Viruses	no support	no support	no support	no support	no support	no support
freshwater_ERR414820.contig000004040	taxid assigned	based on 14/28 ORFs	0.5	1;10239;2731341;2731360;2731618;2731619;28883;10662	1.00;0.98;0.98;0.98;0.98;0.98;0.98;0.88	Viruses	Uroviricota	Caudoviricetes	Caudovirales	Myoviridae	no support	no support
freshwater_ERR414820.contig000004139	taxid assigned	based on 2/4 ORFs	0.5	1;10239;2731342;2732091;2732412;2732413;2732414;10841;117574	1.00;1.00;1.00;1.00;1.00;1.00;1.00;1.00;1.00	Viruses	Phixviricota	Malgrandaviricetes	Petitvirales	Microviridae	no support	no support
freshwater_ERR414820.contig000004157	taxid assigned	based on 3/4 ORFs	0.75	1;10239;2731342;2732091;2732412*;2732413*;2732414*;10841*	1.00;1.00;1.00;1.00;1.00;1.00;1.00;1.00	Viruses	Phixviricota*	Malgrandaviricetes*	Petitvirales*	Microviridae*	no support	no support
freshwater_ERR414820.contig000004164	taxid assigned	based on 7/7 ORFs	1	1;10239;2731342;2732091;2732412*;2732413*;2732414*;10841*	1.00;0.94;0.94;0.94;0.94;0.94;0.94;0.94	Viruses	Phixviricota*	Malgrandaviricetes*	Petitvirales*	Microviridae*	no support	no support
freshwater_ERR414820.contig000004355	taxid assigned	based on 5/6 ORFs	0.833333	1;10239	1.00;1.00	Viruses	no support	no support	no support	no support	no support	no support
freshwater_ERR414820.contig000004363	taxid assigned	based on 3/4 ORFs	0.75	1;10239;2731342;2732092;2732416;2732424;2732539;1910928	1.00;1.00;1.00;1.00;1.00;1.00;1.00;1.00	Viruses	Cressdnaviricota	Repensiviricetes	Geplafuvirales	Genomoviridae	no support	no support
freshwater_ERR414820.contig000004538	taxid assigned	based on 12/13 ORFs	0.923077	1;10239	1.00;1.00	Viruses	no support	no support	no support	no support	no support	no support
freshwater_ERR414820.contig000004593	taxid assigned	based on 3/5 ORFs	0.6	1;10239;2731342;2732091;2732412;2732413;2732414;10841;117574	1.00;1.00;1.00;1.00;1.00;1.00;1.00;1.00;1.00	Viruses	Phixviricota	Malgrandaviricetes	Petitvirales	Microviridae	no support	no support
freshwater_ERR414820.contig000004612	taxid assigned	based on 7/7 ORFs	1	1;10239;2731342;2732091;2732412*;2732413*;2732414*;10841*	1.00;1.00;1.00;1.00;1.00;1.00;1.00;1.00	Viruses	Phixviricota*	Malgrandaviricetes*	Petitvirales*	Microviridae*	no support	no support
freshwater_ERR414820.contig000004619	taxid assigned	based on 3/5 ORFs	0.6	1;10239;2731342;2732091;2732412;2732413;2732414;10841;117574;2202644	1.00;1.00;1.00;1.00;1.00;1.00;1.00;1.00;1.00;0.70	Viruses	Phixviricota	Malgrandaviricetes	Petitvirales	Microviridae	NA	Microviridae sp.
freshwater_ERR414820.contig000004716	taxid assigned	based on 3/4 ORFs	0.75	1;10239	1.00;1.00	Viruses	no support	no support	no support	no support	no support	no support
freshwater_ERR414820.contig000004765	taxid assigned	based on 3/5 ORFs	0.6	1;10239	1.00;1.00	Viruses	no support	no support	no support	no support	no support	no support
freshwater_ERR414820.contig000004788	taxid assigned	based on 7/8 ORFs	0.875	1;10239;2731342;2732091;2732412;2732413;2732414;10841;117574	1.00;1.00;1.00;1.00;1.00;1.00;1.00;1.00;0.68	Viruses	Phixviricota	Malgrandaviricetes	Petitvirales	Microviridae	no support	no support
freshwater_ERR414820.contig000004852	taxid assigned	based on 6/6 ORFs	1	1;10239;2731342;2732091;2732412*;2732413*;2732414*;10841*	1.00;1.00;0.69;0.69;0.69;0.69;0.69;0.69	Viruses	Phixviricota*	Malgrandaviricetes*	Petitvirales*	Microviridae*	no support	no support
freshwater_ERR414820.contig000004870	taxid assigned	based on 6/6 ORFs	1	1;10239;2731342;2732091;2732412*;2732413*;2732414*;10841*	1.00;0.95;0.95;0.95;0.95;0.95;0.95;0.95	Viruses	Phixviricota*	Malgrandaviricetes*	Petitvirales*	Microviridae*	no support	no support
freshwater_ERR414820.contig000004888	taxid assigned	based on 3/4 ORFs	0.75	1;10239	1.00;1.00	Viruses	no support	no support	no support	no support	no support	no support
freshwater_ERR414820.contig000004920	taxid assigned	based on 9/14 ORFs	0.642857	1;10239	1.00;0.99	Viruses	no support	no support	no support	no support	no support	no support
freshwater_ERR414820.contig000004981	taxid assigned	based on 5/7 ORFs	0.714286	1;10239;2731342;2732091;2732412;2732413;2732414;10841;117574;2202644	1.00;1.00;1.00;1.00;1.00;1.00;1.00;1.00;1.00;1.00	Viruses	Phixviricota	Malgrandaviricetes	Petitvirales	Microviridae	NA	Microviridae sp.
freshwater_ERR414820.contig000005043	taxid assigned	based on 3/4 ORFs	0.75	1;10239;2731342;2732091;2732412;2732413;2732414;10841;117574;2202644	1.00;1.00;1.00;1.00;1.00;1.00;1.00;1.00;1.00;1.00	Viruses	Phixviricota	Malgrandaviricetes	Petitvirales	Microviridae	NA	Microviridae sp.
freshwater_ERR414820.contig000005060	taxid assigned	based on 4/5 ORFs	0.8	1;10239;2731342;2732092;2732416;2732424;2732539;1910928;1941235;2202565	1.00;1.00;1.00;1.00;1.00;1.00;1.00;1.00;0.69;0.69	Viruses	Cressdnaviricota	Repensiviricetes	Geplafuvirales	Genomoviridae	NA	Genomoviridae sp.
freshwater_ERR414820.contig000005176	taxid assigned	based on 5/7 ORFs	0.714286	1;10239;2731342;2732091;2732412;2732413;2732414;10841;117574	1.00;1.00;1.00;1.00;1.00;1.00;1.00;1.00;0.57	Viruses	Phixviricota	Malgrandaviricetes	Petitvirales	Microviridae	no support	no support
freshwater_ERR414820.contig000005254	taxid assigned	based on 5/8 ORFs	0.625	1;10239	1.00;1.00	Viruses	no support	no support	no support	no support	no support	no support
freshwater_ERR414820.contig000005365	taxid assigned	based on 3/5 ORFs	0.6	1;10239;2731341;2731360;2731618;2731619;28883;2100420;2100421	1.00;1.00;1.00;1.00;1.00;1.00;1.00;0.88;0.88	Viruses	Uroviricota	Caudoviricetes	Caudovirales	NA	NA	uncultured Caudovirales phage
freshwater_ERR414820.contig000005399	taxid assigned	based on 4/7 ORFs	0.571429	1;10239;2731342;2732091;2732412;2732413;2732414;10841;117574;2202644	1.00;1.00;1.00;1.00;1.00;1.00;1.00;1.00;1.00;1.00	Viruses	Phixviricota	Malgrandaviricetes	Petitvirales	Microviridae	NA	Microviridae sp.
freshwater_ERR414820.contig000005413	taxid assigned	based on 4/5 ORFs	0.8	1;10239;2731342;2732091;2732412;2732413;2732414;10841;117574	1.00;1.00;1.00;1.00;1.00;1.00;1.00;1.00;1.00	Viruses	Phixviricota	Malgrandaviricetes	Petitvirales	Microviridae	no support	no support
freshwater_ERR414820.contig000005520	taxid assigned	based on 4/4 ORFs	1	1;10239;2731342;2732091;2732412;2732413;2732414;10841;117574	1.00;1.00;1.00;1.00;1.00;1.00;1.00;1.00;0.60	Viruses	Phixviricota	Malgrandaviricetes	Petitvirales	Microviridae	no support	no support
freshwater_ERR414820.contig000005545	taxid assigned	based on 4/5 ORFs	0.8	1;10239	1.00;1.00	Viruses	no support	no support	no support	no support	no support	no support
freshwater_ERR414820.contig000005577	taxid assigned	based on 4/4 ORFs	1	1;10239;2731342;2732091;2732412;2732413;2732414;10841;117574	1.00;1.00;1.00;1.00;1.00;1.00;1.00;1.00;1.00	Viruses	Phixviricota	Malgrandaviricetes	Petitvirales	Microviridae	no support	no support
freshwater_ERR414820.contig000005583	taxid assigned	based on 22/41 ORFs	0.536585	1;10239;2731341;2731360;2731618;2731619;28883;2100420;2100421	1.00;1.00;0.90;0.90;0.90;0.90;0.90;0.87;0.87	Viruses	Uroviricota	Caudoviricetes	Caudovirales	NA	NA	uncultured Caudovirales phage
freshwater_ERR414820.contig000005614	taxid assigned	based on 3/6 ORFs	0.5	1;10239;2731342;2732091;2732412;2732413;2732414;10841;117574;1609634	1.00;1.00;1.00;1.00;1.00;1.00;1.00;1.00;1.00;1.00	Viruses	Phixviricota	Malgrandaviricetes	Petitvirales	Microviridae	NA	Eel River basin pequenovirus
freshwater_ERR414820.contig000005756	taxid assigned	based on 3/5 ORFs	0.6	1;10239;2731342;2732091;2732412;2732413;2732414;10841;117574;2494764	1.00;1.00;1.00;1.00;1.00;1.00;1.00;1.00;1.00;1.00	Viruses	Phixviricota	Malgrandaviricetes	Petitvirales	Microviridae	NA	Apis mellifera associated microvirus 35
freshwater_ERR414820.contig000005914	taxid assigned	based on 3/4 ORFs	0.75	1;10239;2731342;2732092;2732416;2732424;2732539;1910928;1941235	1.00;1.00;1.00;1.00;1.00;1.00;1.00;1.00;0.92	Viruses	Cressdnaviricota	Repensiviricetes	Geplafuvirales	Genomoviridae	no support	no support
freshwater_ERR414820.contig000005932	taxid assigned	based on 5/6 ORFs	0.833333	1;10239;2731342;2732091;2732412;2732413;2732414;10841;117574;2202644	1.00;1.00;1.00;1.00;1.00;1.00;1.00;1.00;1.00;0.68	Viruses	Phixviricota	Malgrandaviricetes	Petitvirales	Microviridae	NA	Microviridae sp.
freshwater_ERR414820.contig000005950	taxid assigned	based on 6/8 ORFs	0.75	1;10239	1.00;0.81	Viruses	no support	no support	no support	no support	no support	no support
freshwater_ERR414820.contig000006020	taxid assigned	based on 3/4 ORFs	0.75	1;10239	1.00;1.00	Viruses	no support	no support	no support	no support	no support	no support
freshwater_ERR414820.contig000006086	taxid assigned	based on 3/5 ORFs	0.6	1;10239;2731342;2732091;2732412;2732413;2732414;10841;117574;2202644	1.00;1.00;1.00;1.00;1.00;1.00;1.00;1.00;1.00;1.00	Viruses	Phixviricota	Malgrandaviricetes	Petitvirales	Microviridae	NA	Microviridae sp.
freshwater_ERR414820.contig000006199	taxid assigned	based on 2/4 ORFs	0.5	1;10239;2731342;2732091;2732412;2732413;2732414;10841;117574;1609634	1.00;1.00;1.00;1.00;1.00;1.00;1.00;1.00;1.00;1.00	Viruses	Phixviricota	Malgrandaviricetes	Petitvirales	Microviridae	NA	Eel River basin pequenovirus
freshwater_ERR414820.contig000006294	taxid assigned	based on 2/4 ORFs	0.5	1;10239;2731342;2732091;2732412;2732413;2732414;10841;926696;1478972	1.00;1.00;1.00;1.00;1.00;1.00;1.00;1.00;0.50;0.50	Viruses	Phixviricota	Malgrandaviricetes	Petitvirales	Microviridae	NA	Gokushovirinae environmental samples
freshwater_ERR414820.contig000006511	taxid assigned	based on 7/8 ORFs	0.875	1;10239;2731342;2732091;2732412*;2732413*;2732414*;10841*	1.00;0.93;0.93;0.93;0.93;0.93;0.93;0.93	Viruses	Phixviricota*	Malgrandaviricetes*	Petitvirales*	Microviridae*	no support	no support
freshwater_ERR414820.contig000006597	taxid assigned	based on 4/7 ORFs	0.571429	1;10239;2731342;2732091;2732412;2732413;2732414;10841;117574;2202644	1.00;1.00;1.00;1.00;1.00;1.00;1.00;1.00;1.00;1.00	Viruses	Phixviricota	Malgrandaviricetes	Petitvirales	Microviridae	NA	Microviridae sp.
freshwater_ERR414820.contig000006911	taxid assigned	based on 4/5 ORFs	0.8	1;10239;2731342;2732091;2732412*;2732413*;2732414*;10841*	1.00;1.00;1.00;1.00;1.00;1.00;1.00;1.00	Viruses	Phixviricota*	Malgrandaviricetes*	Petitvirales*	Microviridae*	no support	no support
freshwater_ERR414820.contig000006991	taxid assigned	based on 2/4 ORFs	0.5	1;10239;2731342;2732091;2732412;2732413;2732414;10841;117574;2202644	1.00;1.00;1.00;1.00;1.00;1.00;1.00;1.00;1.00;1.00	Viruses	Phixviricota	Malgrandaviricetes	Petitvirales	Microviridae	NA	Microviridae sp.
freshwater_ERR414820.contig000007018	taxid assigned	based on 6/7 ORFs	0.857143	1;10239;2731342;2732091;2732412*;2732413*;2732414*;10841*	1.00;1.00;1.00;1.00;1.00;1.00;1.00;1.00	Viruses	Phixviricota*	Malgrandaviricetes*	Petitvirales*	Microviridae*	no support	no support
freshwater_ERR414820.contig000007302	taxid assigned	based on 3/4 ORFs	0.75	1;10239	1.00;1.00	Viruses	no support	no support	no support	no support	no support	no support
freshwater_ERR414820.contig000007307	taxid assigned	based on 3/5 ORFs	0.6	1;10239	1.00;1.00	Viruses	no support	no support	no support	no support	no support	no support
freshwater_ERR414820.contig000007320	taxid assigned	based on 3/4 ORFs	0.75	1;10239;2731342;2732091;2732412;2732413;2732414;10841;117574	1.00;1.00;1.00;1.00;1.00;1.00;1.00;1.00;1.00	Viruses	Phixviricota	Malgrandaviricetes	Petitvirales	Microviridae	no support	no support
freshwater_ERR414820.contig000007321	taxid assigned	based on 4/8 ORFs	0.5	1;10239;2731342;2732091;2732412;2732413;2732414;10841;117574	1.00;1.00;1.00;1.00;1.00;1.00;1.00;1.00;1.00	Viruses	Phixviricota	Malgrandaviricetes	Petitvirales	Microviridae	no support	no support
freshwater_ERR414820.contig000007608	taxid assigned	based on 4/4 ORFs	1	1;10239	1.00;1.00	Viruses	no support	no support	no support	no support	no support	no support
freshwater_ERR414820.contig000007753	taxid assigned	based on 4/4 ORFs	1	1;10239;2731342;2732091;2732412;2732413;2732414;10841;117574	1.00;1.00;1.00;1.00;1.00;1.00;1.00;1.00;1.00	Viruses	Phixviricota	Malgrandaviricetes	Petitvirales	Microviridae	no support	no support
freshwater_ERR414820.contig000007829	taxid assigned	based on 4/7 ORFs	0.571429	1;10239;2731341;2731360;2731618;2731619;28883;10699	1.00;1.00;1.00;1.00;1.00;1.00;1.00;1.00	Viruses	Uroviricota	Caudoviricetes	Caudovirales	Siphoviridae	no support	no support
freshwater_ERR414820.contig000007988	taxid assigned	based on 10/11 ORFs	0.909091	1;10239;2731342;2732091;2732412*;2732413*;2732414*;10841*	1.00;1.00;1.00;1.00;1.00;1.00;1.00;1.00	Viruses	Phixviricota*	Malgrandaviricetes*	Petitvirales*	Microviridae*	no support	no support
freshwater_ERR414820.contig000008021	taxid assigned	based on 6/6 ORFs	1	1;10239;2731342;2732091;2732412;2732413;2732414;10841;117574	1.00;1.00;0.93;0.93;0.93;0.93;0.93;0.93;0.87	Viruses	Phixviricota	Malgrandaviricetes	Petitvirales	Microviridae	no support	no support
freshwater_ERR414820.contig000008026	taxid assigned	based on 6/6 ORFs	1	1;10239	1.00;1.00	Viruses	no support	no support	no support	no support	no support	no support
freshwater_ERR414820.contig000008410	taxid assigned	based on 5/7 ORFs	0.714286	1;10239;2731342;2732091;2732412;2732413;2732414;10841;117574;2202644	1.00;1.00;1.00;1.00;1.00;1.00;1.00;1.00;0.93;0.54	Viruses	Phixviricota	Malgrandaviricetes	Petitvirales	Microviridae	NA	Microviridae sp.
freshwater_ERR414820.contig000008430	taxid assigned	based on 3/4 ORFs	0.75	1;10239;2731342;2732091;2732412*;2732413*;2732414*;10841*	1.00;1.00;1.00;1.00;1.00;1.00;1.00;1.00	Viruses	Phixviricota*	Malgrandaviricetes*	Petitvirales*	Microviridae*	no support	no support
freshwater_ERR414820.contig000008442	taxid assigned	based on 5/5 ORFs	1	1;10239;2731342;2732091;2732412;2732413;2732414;10841;117574	1.00;1.00;1.00;1.00;1.00;1.00;1.00;1.00;1.00	Viruses	Phixviricota	Malgrandaviricetes	Petitvirales	Microviridae	no support	no support
freshwater_ERR414820.contig000008510	taxid assigned	based on 5/5 ORFs	1	1;10239	1.00;1.00	Viruses	no support	no support	no support	no support	no support	no support
freshwater_ERR414820.contig000008541	taxid assigned	based on 3/4 ORFs	0.75	1;10239	1.00;1.00	Viruses	no support	no support	no support	no support	no support	no support
freshwater_ERR414820.contig000008702	taxid assigned	based on 3/6 ORFs	0.5	1;10239;2731342;2732091;2732412;2732413;2732414;10841;117574	1.00;1.00;1.00;1.00;1.00;1.00;1.00;1.00;1.00	Viruses	Phixviricota	Malgrandaviricetes	Petitvirales	Microviridae	no support	no support
freshwater_ERR414820.contig000008728	taxid assigned	based on 2/4 ORFs	0.5	1;10239;2731342;2732091;2732412;2732413;2732414;10841;117574;2202644	1.00;1.00;1.00;1.00;1.00;1.00;1.00;1.00;1.00;0.50	Viruses	Phixviricota	Malgrandaviricetes	Petitvirales	Microviridae	NA	Microviridae sp.
freshwater_ERR414820.contig000008878	taxid assigned	based on 5/7 ORFs	0.714286	1;10239;2731342;2732091;2732412;2732413;2732414;10841;117574;2202644	1.00;1.00;1.00;1.00;1.00;1.00;1.00;1.00;1.00;0.92	Viruses	Phixviricota	Malgrandaviricetes	Petitvirales	Microviridae	NA	Microviridae sp.
freshwater_ERR414820.contig000008927	taxid assigned	based on 4/5 ORFs	0.8	1;10239	1.00;1.00	Viruses	no support	no support	no support	no support	no support	no support
freshwater_ERR414820.contig000008933	taxid assigned	based on 4/6 ORFs	0.666667	1;10239;2731342;2732091;2732412*;2732413*;2732414*;10841*	1.00;1.00;1.00;1.00;1.00;1.00;1.00;1.00	Viruses	Phixviricota*	Malgrandaviricetes*	Petitvirales*	Microviridae*	no support	no support
freshwater_ERR414820.contig000008958	taxid assigned	based on 5/6 ORFs	0.833333	1;10239	1.00;1.00	Viruses	no support	no support	no support	no support	no support	no support
freshwater_ERR414820.contig000008987	taxid assigned	based on 3/4 ORFs	0.75	1;10239	1.00;1.00	Viruses	no support	no support	no support	no support	no support	no support
freshwater_ERR414820.contig000009147	taxid assigned	based on 6/8 ORFs	0.75	1;10239;2731342;2732091;2732412*;2732413*;2732414*;10841*	1.00;1.00;1.00;1.00;1.00;1.00;1.00;1.00	Viruses	Phixviricota*	Malgrandaviricetes*	Petitvirales*	Microviridae*	no support	no support
freshwater_ERR414820.contig000009163	taxid assigned	based on 4/4 ORFs	1	1;10239;2731342;2732091;2732412*;2732413*;2732414*;10841*	1.00;1.00;1.00;1.00;1.00;1.00;1.00;1.00	Viruses	Phixviricota*	Malgrandaviricetes*	Petitvirales*	Microviridae*	no support	no support
freshwater_ERR414820.contig000009214	taxid assigned	based on 5/8 ORFs	0.625	1;10239;2731342;2732091;2732412;2732413;2732414;10841;117574;2202644	1.00;1.00;1.00;1.00;1.00;1.00;1.00;1.00;1.00;1.00	Viruses	Phixviricota	Malgrandaviricetes	Petitvirales	Microviridae	NA	Microviridae sp.
freshwater_ERR414820.contig000009222	taxid assigned	based on 4/5 ORFs	0.8	1;10239;2731341;2731360;2731618;2731619;28883;10699	1.00;1.00;1.00;1.00;1.00;1.00;1.00;1.00	Viruses	Uroviricota	Caudoviricetes	Caudovirales	Siphoviridae	no support	no support
freshwater_ERR414820.contig000009303	taxid assigned	based on 3/4 ORFs	0.75	1;10239;2731342;2732091;2732412;2732413;2732414;10841;117574;2202644	1.00;1.00;1.00;1.00;1.00;1.00;1.00;1.00;1.00;0.71	Viruses	Phixviricota	Malgrandaviricetes	Petitvirales	Microviridae	NA	Microviridae sp.
freshwater_ERR414820.contig000009363	taxid assigned	based on 5/7 ORFs	0.714286	1;10239;2731342;2732091;2732412*;2732413*;2732414*;10841*	1.00;1.00;1.00;1.00;1.00;1.00;1.00;1.00	Viruses	Phixviricota*	Malgrandaviricetes*	Petitvirales*	Microviridae*	no support	no support
freshwater_ERR414820.contig000009366	taxid assigned	based on 5/7 ORFs	0.714286	1;10239	1.00;0.92	Viruses	no support	no support	no support	no support	no support	no support
freshwater_ERR414820.contig000009602	taxid assigned	based on 6/8 ORFs	0.75	1;10239;2731342;2732091;2732412*;2732413*;2732414*;10841*	1.00;1.00;1.00;1.00;1.00;1.00;1.00;1.00	Viruses	Phixviricota*	Malgrandaviricetes*	Petitvirales*	Microviridae*	no support	no support
freshwater_ERR414820.contig000009661	taxid assigned	based on 5/8 ORFs	0.625	1;10239;2731342;2732091;2732412*;2732413*;2732414*;10841*	1.00;1.00;1.00;1.00;1.00;1.00;1.00;1.00	Viruses	Phixviricota*	Malgrandaviricetes*	Petitvirales*	Microviridae*	no support	no support
freshwater_ERR414820.contig000009711	taxid assigned	based on 3/5 ORFs	0.6	1;10239;12429;2204151;35342;1592116	1.00;1.00;0.82;0.82;0.82;0.82	Viruses	NA	NA	NA	NA	NA	Odonata-associated circular virus-16
freshwater_ERR414820.contig000009939	taxid assigned	based on 7/7 ORFs	1	1;10239;2731342;2732091;2732412*;2732413*;2732414*;10841*	1.00;0.94;0.94;0.94;0.94;0.94;0.94;0.94	Viruses	Phixviricota*	Malgrandaviricetes*	Petitvirales*	Microviridae*	no support	no support
freshwater_ERR414820.contig000010036	taxid assigned	based on 2/4 ORFs	0.5	1;10239	1.00;1.00	Viruses	no support	no support	no support	no support	no support	no support
freshwater_ERR414820.contig000010079	taxid assigned	based on 6/9 ORFs	0.666667	1;10239	1.00;1.00	Viruses	no support	no support	no support	no support	no support	no support
freshwater_ERR414820.contig000010187	taxid assigned	based on 5/5 ORFs	1	1;10239;2731341;2731360;2731618;2731619;28883;2100420;2100421	1.00;1.00;1.00;1.00;1.00;1.00;1.00;1.00;1.00	Viruses	Uroviricota	Caudoviricetes	Caudovirales	NA	NA	uncultured Caudovirales phage
freshwater_ERR414820.contig000010201	taxid assigned	based on 4/4 ORFs	1	1;10239	1.00;1.00	Viruses	no support	no support	no support	no support	no support	no support
freshwater_ERR414820.contig000010246	taxid assigned	based on 5/9 ORFs	0.555556	1;10239;2731342;2732091;2732412;2732413;2732414;10841;117574	1.00;1.00;0.50;0.50;0.50;0.50;0.50;0.50;0.50	Viruses	Phixviricota	Malgrandaviricetes	Petitvirales	Microviridae	no support	no support
freshwater_ERR414820.contig000010279	taxid assigned	based on 3/6 ORFs	0.5	1;10239;2731342;2732091;2732412;2732413;2732414;10841;117574;2202644	1.00;1.00;1.00;1.00;1.00;1.00;1.00;1.00;1.00;0.59	Viruses	Phixviricota	Malgrandaviricetes	Petitvirales	Microviridae	NA	Microviridae sp.
freshwater_ERR414820.contig000010555	taxid assigned	based on 3/6 ORFs	0.5	1;10239;2731342;2732091;2732412*;2732413*;2732414*;10841*	1.00;1.00;1.00;1.00;1.00;1.00;1.00;1.00	Viruses	Phixviricota*	Malgrandaviricetes*	Petitvirales*	Microviridae*	no support	no support
freshwater_ERR414820.contig000010556	taxid assigned	based on 6/6 ORFs	1	1;10239;2731342;2732091;2732412*;2732413*;2732414*;10841*	1.00;1.00;0.93;0.93;0.93;0.93;0.93;0.93	Viruses	Phixviricota*	Malgrandaviricetes*	Petitvirales*	Microviridae*	no support	no support
freshwater_ERR414820.contig000010577	taxid assigned	based on 5/6 ORFs	0.833333	1;10239;2731342;2732091;2732412*;2732413*;2732414*;10841*	1.00;1.00;1.00;1.00;1.00;1.00;1.00;1.00	Viruses	Phixviricota*	Malgrandaviricetes*	Petitvirales*	Microviridae*	no support	no support
freshwater_ERR414820.contig000010693	taxid assigned	based on 4/4 ORFs	1	1;10239;2731342;2732092;2732416;2732424;2732539;1910928	1.00;1.00;1.00;1.00;1.00;1.00;1.00;1.00	Viruses	Cressdnaviricota	Repensiviricetes	Geplafuvirales	Genomoviridae	no support	no support
freshwater_ERR414820.contig000010825	taxid assigned	based on 3/4 ORFs	0.75	1;10239;2731342;2732091;2732412;2732413;2732414;10841;117574;2202644	1.00;1.00;1.00;1.00;1.00;1.00;1.00;1.00;1.00;1.00	Viruses	Phixviricota	Malgrandaviricetes	Petitvirales	Microviridae	NA	Microviridae sp.
freshwater_ERR414820.contig000011030	taxid assigned	based on 6/7 ORFs	0.857143	1;10239;2731342;2732091;2732412;2732413;2732414;10841;117574	1.00;1.00;1.00;1.00;1.00;1.00;1.00;1.00;0.59	Viruses	Phixviricota	Malgrandaviricetes	Petitvirales	Microviridae	no support	no support
freshwater_ERR414820.contig000011151	taxid assigned	based on 5/7 ORFs	0.714286	1;10239;2731342;2732091;2732412;2732413;2732414;10841;117574;2202644	1.00;1.00;1.00;1.00;1.00;1.00;1.00;1.00;1.00;1.00	Viruses	Phixviricota	Malgrandaviricetes	Petitvirales	Microviridae	NA	Microviridae sp.
freshwater_ERR414820.contig000011263	taxid assigned	based on 4/4 ORFs	1	1;10239;2731342;2732091;2732412;2732413;2732414;10841;117574	1.00;1.00;1.00;1.00;1.00;1.00;1.00;1.00;1.00	Viruses	Phixviricota	Malgrandaviricetes	Petitvirales	Microviridae	no support	no support
freshwater_ERR414820.contig000011317	taxid assigned	based on 4/6 ORFs	0.666667	1;10239;2731341;2731360;2731618;2731619;28883;10699	1.00;1.00;1.00;1.00;1.00;1.00;1.00;1.00	Viruses	Uroviricota	Caudoviricetes	Caudovirales	Siphoviridae	no support	no support
freshwater_ERR414820.contig000011458	taxid assigned	based on 2/4 ORFs	0.5	1;10239;2731342;2732091;2732412*;2732413*;2732414*;10841*	1.00;1.00;1.00;1.00;1.00;1.00;1.00;1.00	Viruses	Phixviricota*	Malgrandaviricetes*	Petitvirales*	Microviridae*	no support	no support
freshwater_ERR414820.contig000011551	taxid assigned	based on 5/6 ORFs	0.833333	1;10239;2731342;2732091;2732412;2732413;2732414;10841;117574	1.00;1.00;1.00;1.00;1.00;1.00;1.00;1.00;1.00	Viruses	Phixviricota	Malgrandaviricetes	Petitvirales	Microviridae	no support	no support
freshwater_ERR414820.contig000011568	taxid assigned	based on 7/8 ORFs	0.875	1;10239;2731342;2732091;2732412*;2732413*;2732414*;10841*	1.00;1.00;0.82;0.82;0.82;0.82;0.82;0.82	Viruses	Phixviricota*	Malgrandaviricetes*	Petitvirales*	Microviridae*	no support	no support
freshwater_ERR414820.contig000011585	taxid assigned	based on 3/4 ORFs	0.75	1;10239;2731342;2732091;2732412;2732413;2732414;10841;117574;2202644	1.00;1.00;1.00;1.00;1.00;1.00;1.00;1.00;1.00;1.00	Viruses	Phixviricota	Malgrandaviricetes	Petitvirales	Microviridae	NA	Microviridae sp.
freshwater_ERR414820.contig000011650	taxid assigned	based on 5/5 ORFs	1	1;10239;2731342;2732091;2732412*;2732413*;2732414*;10841*	1.00;1.00;1.00;1.00;1.00;1.00;1.00;1.00	Viruses	Phixviricota*	Malgrandaviricetes*	Petitvirales*	Microviridae*	no support	no support
freshwater_ERR414820.contig000011657	taxid assigned	based on 4/6 ORFs	0.666667	1;10239	1.00;1.00	Viruses	no support	no support	no support	no support	no support	no support
freshwater_ERR414820.contig000011700	taxid assigned	based on 6/7 ORFs	0.857143	1;10239	1.00;1.00	Viruses	no support	no support	no support	no support	no support	no support
freshwater_ERR414820.contig000011737	taxid assigned	based on 2/4 ORFs	0.5	1;10239;2731342;2732091;2732412;2732413;2732414;10841;117574	1.00;1.00;1.00;1.00;1.00;1.00;1.00;1.00;1.00	Viruses	Phixviricota	Malgrandaviricetes	Petitvirales	Microviridae	no support	no support
freshwater_ERR414820.contig000011779	taxid assigned	based on 4/6 ORFs	0.666667	1;10239	1.00;1.00	Viruses	no support	no support	no support	no support	no support	no support
freshwater_ERR414820.contig000011823	taxid assigned	based on 4/6 ORFs	0.666667	1;10239;2731342;2732091;2732412;2732413;2732414;10841;117574	1.00;1.00;1.00;1.00;1.00;1.00;1.00;1.00;1.00	Viruses	Phixviricota	Malgrandaviricetes	Petitvirales	Microviridae	no support	no support
freshwater_ERR414820.contig000011841	taxid assigned	based on 4/5 ORFs	0.8	1;10239	1.00;1.00	Viruses	no support	no support	no support	no support	no support	no support
freshwater_ERR414820.contig000011885	taxid assigned	based on 2/4 ORFs	0.5	1	1	no support	no support	no support	no support	no support	no support	no support
freshwater_ERR414820.contig000011966	taxid assigned	based on 5/8 ORFs	0.625	1;10239;2731342;2732091;2732412;2732413;2732414;10841;117574;2202644	1.00;1.00;1.00;1.00;1.00;1.00;1.00;1.00;1.00;1.00	Viruses	Phixviricota	Malgrandaviricetes	Petitvirales	Microviridae	NA	Microviridae sp.
freshwater_ERR414820.contig000012014	taxid assigned	based on 3/4 ORFs	0.75	1	1	no support	no support	no support	no support	no support	no support	no support
freshwater_ERR414820.contig000012097	taxid assigned	based on 3/4 ORFs	0.75	1;10239	1.00;1.00	Viruses	no support	no support	no support	no support	no support	no support
freshwater_ERR414820.contig000012286	taxid assigned	based on 7/10 ORFs	0.7	1;10239;2731342;2732091;2732412*;2732413*;2732414*;10841*	1.00;1.00;1.00;1.00;1.00;1.00;1.00;1.00	Viruses	Phixviricota*	Malgrandaviricetes*	Petitvirales*	Microviridae*	no support	no support
freshwater_ERR414820.contig000012331	taxid assigned	based on 4/7 ORFs	0.571429	1;10239;2731342;2732091;2732412;2732413;2732414;10841;117574	1.00;1.00;1.00;1.00;1.00;1.00;1.00;1.00;1.00	Viruses	Phixviricota	Malgrandaviricetes	Petitvirales	Microviridae	no support	no support
freshwater_ERR414820.contig000012348	taxid assigned	based on 5/8 ORFs	0.625	1;10239;2731341;2731360;2731618;2731619;28883;10699	1.00;1.00;1.00;1.00;1.00;1.00;1.00;1.00	Viruses	Uroviricota	Caudoviricetes	Caudovirales	Siphoviridae	no support	no support
freshwater_ERR414820.contig000012431	taxid assigned	based on 4/6 ORFs	0.666667	1;10239;2731342;2732091;2732412;2732413;2732414;10841;117574	1.00;1.00;1.00;1.00;1.00;1.00;1.00;1.00;1.00	Viruses	Phixviricota	Malgrandaviricetes	Petitvirales	Microviridae	no support	no support
freshwater_ERR414820.contig000012605	taxid assigned	based on 4/6 ORFs	0.666667	1;10239;2731341;2731360;2731618;2731619;28883;10699	1.00;0.77;0.77;0.77;0.77;0.77;0.77;0.66	Viruses	Uroviricota	Caudoviricetes	Caudovirales	Siphoviridae	no support	no support
freshwater_ERR414820.contig000012668	taxid assigned	based on 3/4 ORFs	0.75	1;10239;2731341;2731360;2731618;2731619;28883;2100420;2100421	1.00;1.00;1.00;1.00;1.00;1.00;1.00;0.77;0.77	Viruses	Uroviricota	Caudoviricetes	Caudovirales	NA	NA	uncultured Caudovirales phage
freshwater_ERR414820.contig000012711	taxid assigned	based on 4/8 ORFs	0.5	1;10239;2731342;2732091;2732412;2732413;2732414;10841;117574;2202644	1.00;1.00;1.00;1.00;1.00;1.00;1.00;1.00;1.00;1.00	Viruses	Phixviricota	Malgrandaviricetes	Petitvirales	Microviridae	NA	Microviridae sp.
freshwater_ERR414820.contig000012795	taxid assigned	based on 2/4 ORFs	0.5	1;10239;2731342;2732091;2732412;2732413;2732414;10841;117574;2202644	1.00;1.00;1.00;1.00;1.00;1.00;1.00;1.00;1.00;0.81	Viruses	Phixviricota	Malgrandaviricetes	Petitvirales	Microviridae	NA	Microviridae sp.
freshwater_ERR414820.contig000012932	taxid assigned	based on 7/8 ORFs	0.875	1;10239;2731342;2732091;2732412*;2732413*;2732414*;10841*	1.00;1.00;0.73;0.73;0.73;0.73;0.73;0.73	Viruses	Phixviricota*	Malgrandaviricetes*	Petitvirales*	Microviridae*	no support	no support
freshwater_ERR414820.contig000013126	taxid assigned	based on 2/4 ORFs	0.5	1;10239;2731342;2732091;2732412;2732413;2732414;10841;117574	1.00;1.00;1.00;1.00;1.00;1.00;1.00;1.00;1.00	Viruses	Phixviricota	Malgrandaviricetes	Petitvirales	Microviridae	no support	no support
freshwater_ERR414820.contig000013299	taxid assigned	based on 7/7 ORFs	1	1;10239;2731342;2732091;2732412*;2732413*;2732414*;10841*	1.00;1.00;0.87;0.87;0.87;0.87;0.87;0.87	Viruses	Phixviricota*	Malgrandaviricetes*	Petitvirales*	Microviridae*	no support	no support
freshwater_ERR414820.contig000013391	taxid assigned	based on 6/8 ORFs	0.75	1;10239;2731342;2732091;2732412*;2732413*;2732414*;10841*	1.00;1.00;1.00;1.00;1.00;1.00;1.00;1.00	Viruses	Phixviricota*	Malgrandaviricetes*	Petitvirales*	Microviridae*	no support	no support
freshwater_ERR414820.contig000013655	taxid assigned	based on 3/5 ORFs	0.6	1;10239	1.00;1.00	Viruses	no support	no support	no support	no support	no support	no support
freshwater_ERR414820.contig000013741	taxid assigned	based on 5/6 ORFs	0.833333	1;10239;2731342;2732091;2732412;2732413;2732414;10841;117574	1.00;1.00;1.00;1.00;1.00;1.00;1.00;1.00;1.00	Viruses	Phixviricota	Malgrandaviricetes	Petitvirales	Microviridae	no support	no support
freshwater_ERR414820.contig000013751	taxid assigned	based on 5/8 ORFs	0.625	1	1	no support	no support	no support	no support	no support	no support	no support
freshwater_ERR414820.contig000013772	taxid assigned	based on 5/6 ORFs	0.833333	1;10239;2731342;2732091;2732412;2732413;2732414;10841;117574	1.00;1.00;1.00;1.00;1.00;1.00;1.00;1.00;1.00	Viruses	Phixviricota	Malgrandaviricetes	Petitvirales	Microviridae	no support	no support
freshwater_ERR414820.contig000013837	taxid assigned	based on 5/7 ORFs	0.714286	1;10239;2731342;2732091;2732412;2732413;2732414;10841;117574	1.00;1.00;1.00;1.00;1.00;1.00;1.00;1.00;0.70	Viruses	Phixviricota	Malgrandaviricetes	Petitvirales	Microviridae	no support	no support
freshwater_ERR414820.contig000013980	taxid assigned	based on 5/5 ORFs	1	1;10239;2731342;2732091;2732412*;2732413*;2732414*;10841*	1.00;1.00;1.00;1.00;1.00;1.00;1.00;1.00	Viruses	Phixviricota*	Malgrandaviricetes*	Petitvirales*	Microviridae*	no support	no support
freshwater_ERR414820.contig000014016	taxid assigned	based on 6/7 ORFs	0.857143	1;10239;2731342;2732091;2732412;2732413;2732414;10841;117574;2202644	1.00;1.00;1.00;1.00;1.00;1.00;1.00;1.00;1.00;1.00	Viruses	Phixviricota	Malgrandaviricetes	Petitvirales	Microviridae	NA	Microviridae sp.
freshwater_ERR414820.contig000014171	taxid assigned	based on 3/5 ORFs	0.6	1;10239;2731342;2732091;2732412*;2732413*;2732414*;10841*	1.00;1.00;1.00;1.00;1.00;1.00;1.00;1.00	Viruses	Phixviricota*	Malgrandaviricetes*	Petitvirales*	Microviridae*	no support	no support
freshwater_ERR414820.contig000014251	taxid assigned	based on 6/7 ORFs	0.857143	1;10239;2731342;2732091;2732412*;2732413*;2732414*;10841*	1.00;1.00;1.00;1.00;1.00;1.00;1.00;1.00	Viruses	Phixviricota*	Malgrandaviricetes*	Petitvirales*	Microviridae*	no support	no support
freshwater_ERR414820.contig000014279	taxid assigned	based on 10/15 ORFs	0.666667	1	1	no support	no support	no support	no support	no support	no support	no support
freshwater_ERR414820.contig000014486	taxid assigned	based on 3/4 ORFs	0.75	1;10239;2731342;2732091;2732412;2732413;2732414;10841;117574;2494760	1.00;1.00;1.00;1.00;1.00;1.00;1.00;1.00;1.00;1.00	Viruses	Phixviricota	Malgrandaviricetes	Petitvirales	Microviridae	NA	Apis mellifera associated microvirus 31
freshwater_ERR414820.contig000014635	taxid assigned	based on 6/6 ORFs	1	1;10239;2731342;2732091;2732412;2732413;2732414;10841;117574	1.00;1.00;1.00;1.00;1.00;1.00;1.00;1.00;1.00	Viruses	Phixviricota	Malgrandaviricetes	Petitvirales	Microviridae	no support	no support
freshwater_ERR414820.contig000014746	taxid assigned	based on 3/4 ORFs	0.75	1;10239;2731342;2732091;2732412;2732413;2732414;10841;117574;2202644	1.00;1.00;1.00;1.00;1.00;1.00;1.00;1.00;1.00;1.00	Viruses	Phixviricota	Malgrandaviricetes	Petitvirales	Microviridae	NA	Microviridae sp.
freshwater_ERR414820.contig000014786	taxid assigned	based on 4/6 ORFs	0.666667	1;10239;2731342;2732091;2732412;2732413;2732414;10841;117574	1.00;1.00;1.00;1.00;1.00;1.00;1.00;1.00;1.00	Viruses	Phixviricota	Malgrandaviricetes	Petitvirales	Microviridae	no support	no support
freshwater_ERR414820.contig000014806	taxid assigned	based on 5/5 ORFs	1	1;10239	1.00;1.00	Viruses	no support	no support	no support	no support	no support	no support
freshwater_ERR414820.contig000014860	taxid assigned	based on 4/4 ORFs	1	1;10239;2731342;2732091;2732412;2732413;2732414;10841;117574;2202644	1.00;1.00;1.00;1.00;1.00;1.00;1.00;1.00;1.00;0.56	Viruses	Phixviricota	Malgrandaviricetes	Petitvirales	Microviridae	NA	Microviridae sp.
freshwater_ERR414820.contig000014917	taxid assigned	based on 7/8 ORFs	0.875	1;10239	1.00;0.68	Viruses	no support	no support	no support	no support	no support	no support
freshwater_ERR414820.contig000015104	taxid assigned	based on 6/8 ORFs	0.75	1;10239;2731342;2732091;2732412;2732413;2732414;10841;117574	1.00;1.00;1.00;1.00;1.00;1.00;1.00;1.00;0.52	Viruses	Phixviricota	Malgrandaviricetes	Petitvirales	Microviridae	no support	no support
freshwater_ERR414820.contig000015124	taxid assigned	based on 3/4 ORFs	0.75	1;10239;2731342;2732091;2732412;2732413;2732414;10841;117574	1.00;1.00;1.00;1.00;1.00;1.00;1.00;1.00;0.67	Viruses	Phixviricota	Malgrandaviricetes	Petitvirales	Microviridae	no support	no support
freshwater_ERR414820.contig000015186	taxid assigned	based on 6/8 ORFs	0.75	1;10239;2731342;2732091;2732412*;2732413*;2732414*;10841*	1.00;1.00;0.52;0.52;0.52;0.52;0.52;0.52	Viruses	Phixviricota*	Malgrandaviricetes*	Petitvirales*	Microviridae*	no support	no support
freshwater_ERR414820.contig000015219	taxid assigned	based on 6/8 ORFs	0.75	1;10239;2731342;2732091;2732412*;2732413*;2732414*;10841*	1.00;1.00;1.00;1.00;1.00;1.00;1.00;1.00	Viruses	Phixviricota*	Malgrandaviricetes*	Petitvirales*	Microviridae*	no support	no support
freshwater_ERR414820.contig000015221	taxid assigned	based on 5/7 ORFs	0.714286	1;10239	1.00;1.00	Viruses	no support	no support	no support	no support	no support	no support
freshwater_ERR414820.contig000015226	taxid assigned	based on 4/4 ORFs	1	1;10239;2731342;2732091;2732412;2732413;2732414;10841;117574	1.00;1.00;1.00;1.00;1.00;1.00;1.00;1.00;1.00	Viruses	Phixviricota	Malgrandaviricetes	Petitvirales	Microviridae	no support	no support
freshwater_ERR414820.contig000015388	taxid assigned	based on 3/4 ORFs	0.75	1;10239;2731342;2732091;2732412*;2732413*;2732414*;10841*	1.00;1.00;1.00;1.00;1.00;1.00;1.00;1.00	Viruses	Phixviricota*	Malgrandaviricetes*	Petitvirales*	Microviridae*	no support	no support
freshwater_ERR414820.contig000015479	taxid assigned	based on 7/9 ORFs	0.777778	1;10239;2731342;2732091;2732412*;2732413*;2732414*;10841*	1.00;1.00;1.00;1.00;1.00;1.00;1.00;1.00	Viruses	Phixviricota*	Malgrandaviricetes*	Petitvirales*	Microviridae*	no support	no support
freshwater_ERR414820.contig000015576	taxid assigned	based on 2/4 ORFs	0.5	1;10239;2731342;2732091;2732412;2732413;2732414;10841;117574	1.00;1.00;1.00;1.00;1.00;1.00;1.00;1.00;1.00	Viruses	Phixviricota	Malgrandaviricetes	Petitvirales	Microviridae	no support	no support
freshwater_ERR414820.contig000015627	taxid assigned	based on 2/4 ORFs	0.5	1;10239;2731342;2732091;2732412;2732413;2732414;10841;117574;2202644	1.00;1.00;1.00;1.00;1.00;1.00;1.00;1.00;1.00;0.74	Viruses	Phixviricota	Malgrandaviricetes	Petitvirales	Microviridae	NA	Microviridae sp.
freshwater_ERR414820.contig000015698	taxid assigned	based on 5/5 ORFs	1	1;10239;2731342;2732091;2732412;2732413;2732414;10841;117574	1.00;1.00;1.00;1.00;1.00;1.00;1.00;1.00;0.78	Viruses	Phixviricota	Malgrandaviricetes	Petitvirales	Microviridae	no support	no support
freshwater_ERR414820.contig000015753	taxid assigned	based on 2/4 ORFs	0.5	1;10239;2731341;2731360;2731618;2731619;28883;10699	1.00;0.64;0.64;0.64;0.64;0.64;0.64;0.64	Viruses	Uroviricota	Caudoviricetes	Caudovirales	Siphoviridae	no support	no support
freshwater_ERR414820.contig000015755	taxid assigned	based on 5/6 ORFs	0.833333	1;10239;2731342;2732091;2732412;2732413;2732414;10841;117574	1.00;1.00;1.00;0.77;0.77;0.77;0.77;0.77;0.77	Viruses	Phixviricota	Malgrandaviricetes	Petitvirales	Microviridae	no support	no support
freshwater_ERR414820.contig000015779	taxid assigned	based on 4/4 ORFs	1	1;10239	1.00;1.00	Viruses	no support	no support	no support	no support	no support	no support
freshwater_ERR414820.contig000015781	taxid assigned	based on 5/6 ORFs	0.833333	1;10239	1.00;1.00	Viruses	no support	no support	no support	no support	no support	no support
freshwater_ERR414820.contig000015800	taxid assigned	based on 4/4 ORFs	1	1;10239;2731342;2732091;2732412;2732413;2732414;10841;117574;10842;2576452	1.00;1.00;1.00;1.00;1.00;1.00;1.00;1.00;1.00;0.71;0.71	Viruses	Phixviricota	Malgrandaviricetes	Petitvirales	Microviridae	Microvirus	Blackfly microvirus SF02
freshwater_ERR414820.contig000015887	taxid assigned	based on 6/7 ORFs	0.857143	1;10239	1.00;1.00	Viruses	no support	no support	no support	no support	no support	no support
freshwater_ERR414820.contig000015901	taxid assigned	based on 5/7 ORFs	0.714286	1;10239	1.00;1.00	Viruses	no support	no support	no support	no support	no support	no support
freshwater_ERR414820.contig000015957	taxid assigned	based on 4/5 ORFs	0.8	1;10239;2731342;2732091;2732412;2732413;2732414;10841;117574;2202644	1.00;1.00;1.00;1.00;1.00;1.00;1.00;1.00;1.00;1.00	Viruses	Phixviricota	Malgrandaviricetes	Petitvirales	Microviridae	NA	Microviridae sp.
freshwater_ERR414820.contig000015965	taxid assigned	based on 2/4 ORFs	0.5	1;10239;2731342;2732091;2732412;2732413;2732414;10841;117574	1.00;1.00;1.00;1.00;1.00;1.00;1.00;1.00;0.64	Viruses	Phixviricota	Malgrandaviricetes	Petitvirales	Microviridae	no support	no support
freshwater_ERR414820.contig000016167	taxid assigned	based on 3/4 ORFs	0.75	1;10239;2731341;2731360;2731618;2731619;28883;10662;196896;1127515	1.00;1.00;1.00;1.00;1.00;1.00;1.00;1.00;1.00;1.00	Viruses	Uroviricota	Caudoviricetes	Caudovirales	Myoviridae	NA	Bdellovibrio phage phi1422
freshwater_ERR414820.contig000016187	taxid assigned	based on 3/5 ORFs	0.6	1;10239;2731342;2732091;2732412;2732413;2732414;10841;117574;2202644	1.00;1.00;1.00;1.00;1.00;1.00;1.00;1.00;1.00;0.66	Viruses	Phixviricota	Malgrandaviricetes	Petitvirales	Microviridae	NA	Microviridae sp.
freshwater_ERR414820.contig000016189	taxid assigned	based on 5/7 ORFs	0.714286	1;10239;2731342;2732091;2732412;2732413;2732414;10841;117574	1.00;1.00;1.00;1.00;1.00;1.00;1.00;1.00;0.82	Viruses	Phixviricota	Malgrandaviricetes	Petitvirales	Microviridae	no support	no support
freshwater_ERR414820.contig000016222	taxid assigned	based on 5/7 ORFs	0.714286	1;10239;2731342;2732091;2732412*;2732413*;2732414*;10841*	1.00;1.00;1.00;1.00;1.00;1.00;1.00;1.00	Viruses	Phixviricota*	Malgrandaviricetes*	Petitvirales*	Microviridae*	no support	no support
freshwater_ERR414820.contig000016290	taxid assigned	based on 4/4 ORFs	1	1;10239	1.00;1.00	Viruses	no support	no support	no support	no support	no support	no support
freshwater_ERR414820.contig000016301	taxid assigned	based on 5/6 ORFs	0.833333	1;10239;2731342;2732091;2732412*;2732413*;2732414*;10841*	1.00;1.00;0.55;0.55;0.55;0.55;0.55;0.55	Viruses	Phixviricota*	Malgrandaviricetes*	Petitvirales*	Microviridae*	no support	no support
freshwater_ERR414820.contig000016510	taxid assigned	based on 4/5 ORFs	0.8	1;10239;2731342;2732091;2732412;2732413;2732414;10841;117574	1.00;1.00;1.00;1.00;1.00;1.00;1.00;1.00;1.00	Viruses	Phixviricota	Malgrandaviricetes	Petitvirales	Microviridae	no support	no support
freshwater_ERR414820.contig000016605	taxid assigned	based on 7/9 ORFs	0.777778	1;10239;2731342;2732091;2732412*;2732413*;2732414*;10841*	1.00;1.00;1.00;1.00;1.00;1.00;1.00;1.00	Viruses	Phixviricota*	Malgrandaviricetes*	Petitvirales*	Microviridae*	no support	no support
freshwater_ERR414820.contig000016633	taxid assigned	based on 4/4 ORFs	1	1;10239	1.00;1.00	Viruses	no support	no support	no support	no support	no support	no support
freshwater_ERR414820.contig000016703	taxid assigned	based on 6/7 ORFs	0.857143	1;10239;2731342;2732091;2732412*;2732413*;2732414*;10841*	1.00;1.00;0.86;0.86;0.86;0.86;0.86;0.86	Viruses	Phixviricota*	Malgrandaviricetes*	Petitvirales*	Microviridae*	no support	no support
freshwater_ERR414820.contig000016872	taxid assigned	based on 6/7 ORFs	0.857143	1;10239;2731342;2732091;2732412;2732413;2732414;10841;117574;2202644	1.00;1.00;1.00;1.00;1.00;1.00;1.00;1.00;1.00;1.00	Viruses	Phixviricota	Malgrandaviricetes	Petitvirales	Microviridae	NA	Microviridae sp.
freshwater_ERR414820.contig000016906	taxid assigned	based on 4/5 ORFs	0.8	1;10239	1.00;1.00	Viruses	no support	no support	no support	no support	no support	no support
freshwater_ERR414820.contig000017031	taxid assigned	based on 3/5 ORFs	0.6	1;10239;2731342;2732091;2732412;2732413;2732414;10841;117574	1.00;1.00;1.00;1.00;1.00;1.00;1.00;1.00;0.87	Viruses	Phixviricota	Malgrandaviricetes	Petitvirales	Microviridae	no support	no support
freshwater_ERR414820.contig000017148	taxid assigned	based on 2/4 ORFs	0.5	1;10239;2731341;2731360;2731618;2731619;28883;2100420;2100421	1.00;1.00;0.80;0.80;0.80;0.80;0.80;0.80;0.80	Viruses	Uroviricota	Caudoviricetes	Caudovirales	NA	NA	uncultured Caudovirales phage
freshwater_ERR414820.contig000017173	taxid assigned	based on 6/6 ORFs	1	1;10239;2731342;2732091;2732412*;2732413*;2732414*;10841*	1.00;1.00;1.00;1.00;1.00;1.00;1.00;1.00	Viruses	Phixviricota*	Malgrandaviricetes*	Petitvirales*	Microviridae*	no support	no support
freshwater_ERR414820.contig000017197	taxid assigned	based on 5/7 ORFs	0.714286	1;10239	1.00;1.00	Viruses	no support	no support	no support	no support	no support	no support
freshwater_ERR414820.contig000017204	taxid assigned	based on 6/7 ORFs	0.857143	1;10239	1.00;0.96	Viruses	no support	no support	no support	no support	no support	no support
freshwater_ERR414820.contig000017220	taxid assigned	based on 6/6 ORFs	1	1;10239;2731342;2732091;2732412*;2732413*;2732414*;10841*	1.00;1.00;1.00;1.00;1.00;1.00;1.00;1.00	Viruses	Phixviricota*	Malgrandaviricetes*	Petitvirales*	Microviridae*	no support	no support
freshwater_ERR414820.contig000017309	taxid assigned	based on 3/4 ORFs	0.75	1;10239;2731342;2732091;2732412;2732413;2732414;10841;117574;2494775	1.00;1.00;0.81;0.81;0.81;0.81;0.81;0.81;0.81;0.81	Viruses	Phixviricota	Malgrandaviricetes	Petitvirales	Microviridae	NA	Apis mellifera associated microvirus 45
freshwater_ERR414820.contig000017418	taxid assigned	based on 3/4 ORFs	0.75	1;10239;2731342;2732091;2732412;2732413;2732414;10841;117574	1.00;1.00;1.00;1.00;1.00;1.00;1.00;1.00;1.00	Viruses	Phixviricota	Malgrandaviricetes	Petitvirales	Microviridae	no support	no support
freshwater_ERR414820.contig000017486	taxid assigned	based on 2/4 ORFs	0.5	1;10239;2731342;2732091;2732412;2732413;2732414;10841;117574	1.00;1.00;1.00;1.00;1.00;1.00;1.00;1.00;1.00	Viruses	Phixviricota	Malgrandaviricetes	Petitvirales	Microviridae	no support	no support
freshwater_ERR414820.contig000017492	taxid assigned	based on 3/4 ORFs	0.75	1;10239;12429;2204151;51368;2591644	1.00;1.00;1.00;0.77;0.77;0.77	Viruses	NA	NA	NA	NA	NA	Prokaryotic dsDNA virus sp.
freshwater_ERR414820.contig000017504	taxid assigned	based on 7/9 ORFs	0.777778	1;10239	1.00;1.00	Viruses	no support	no support	no support	no support	no support	no support
freshwater_ERR414820.contig000017509	taxid assigned	based on 4/6 ORFs	0.666667	1;10239	1.00;1.00	Viruses	no support	no support	no support	no support	no support	no support
freshwater_ERR414820.contig000017590	taxid assigned	based on 6/7 ORFs	0.857143	1;10239;2731342;2732091;2732412;2732413;2732414;10841;117574	1.00;1.00;1.00;1.00;1.00;1.00;1.00;1.00;1.00	Viruses	Phixviricota	Malgrandaviricetes	Petitvirales	Microviridae	no support	no support
freshwater_ERR414820.contig000017604	taxid assigned	based on 5/5 ORFs	1	1;10239;2731342;2732091;2732412;2732413;2732414;10841;117574	1.00;1.00;1.00;1.00;1.00;1.00;1.00;1.00;1.00	Viruses	Phixviricota	Malgrandaviricetes	Petitvirales	Microviridae	no support	no support
freshwater_ERR414820.contig000017662	taxid assigned	based on 5/6 ORFs	0.833333	1;10239;2731342;2732091;2732412*;2732413*;2732414*;10841*	1.00;1.00;0.93;0.93;0.93;0.93;0.93;0.93	Viruses	Phixviricota*	Malgrandaviricetes*	Petitvirales*	Microviridae*	no support	no support
freshwater_ERR414820.contig000017690	taxid assigned	based on 3/5 ORFs	0.6	1;10239	1.00;1.00	Viruses	no support	no support	no support	no support	no support	no support
freshwater_ERR414820.contig000017714	taxid assigned	based on 6/7 ORFs	0.857143	1;10239	1.00;1.00	Viruses	no support	no support	no support	no support	no support	no support
freshwater_ERR414820.contig000017798	taxid assigned	based on 7/7 ORFs	1	1;10239;2731342;2732091;2732412*;2732413*;2732414*;10841*	1.00;0.96;0.96;0.96;0.96;0.96;0.96;0.96	Viruses	Phixviricota*	Malgrandaviricetes*	Petitvirales*	Microviridae*	no support	no support
freshwater_ERR414820.contig000017833	taxid assigned	based on 6/7 ORFs	0.857143	1;10239;2731342;2732091;2732412*;2732413*;2732414*;10841*	1.00;1.00;0.64;0.64;0.64;0.64;0.64;0.64	Viruses	Phixviricota*	Malgrandaviricetes*	Petitvirales*	Microviridae*	no support	no support
freshwater_ERR414820.contig000017966	taxid assigned	based on 4/6 ORFs	0.666667	1;10239;2731342;2732091;2732412;2732413;2732414;10841;117574;2202644	1.00;1.00;1.00;1.00;1.00;1.00;1.00;1.00;1.00;1.00	Viruses	Phixviricota	Malgrandaviricetes	Petitvirales	Microviridae	NA	Microviridae sp.
freshwater_ERR414820.contig000017973	taxid assigned	based on 5/6 ORFs	0.833333	1;10239;2731342;2732091;2732412;2732413;2732414;10841;117574;2202644	1.00;1.00;1.00;1.00;1.00;1.00;1.00;1.00;1.00;1.00	Viruses	Phixviricota	Malgrandaviricetes	Petitvirales	Microviridae	NA	Microviridae sp.
freshwater_ERR414820.contig000017996	taxid assigned	based on 4/5 ORFs	0.8	1;10239;2731342;2732091;2732412;2732413;2732414;10841;117574;2202644	1.00;1.00;1.00;1.00;1.00;1.00;1.00;1.00;1.00;1.00	Viruses	Phixviricota	Malgrandaviricetes	Petitvirales	Microviridae	NA	Microviridae sp.
freshwater_ERR414820.contig000018040	taxid assigned	based on 5/5 ORFs	1	1;10239;2731342;2732091;2732412*;2732413*;2732414*;10841*	1.00;1.00;0.50;0.50;0.50;0.50;0.50;0.50	Viruses	Phixviricota*	Malgrandaviricetes*	Petitvirales*	Microviridae*	no support	no support
freshwater_ERR414820.contig000018104	taxid assigned	based on 3/4 ORFs	0.75	1;10239;2731342;2732091;2732412*;2732413*;2732414*;10841*	1.00;1.00;1.00;1.00;1.00;1.00;1.00;1.00	Viruses	Phixviricota*	Malgrandaviricetes*	Petitvirales*	Microviridae*	no support	no support
freshwater_ERR414820.contig000018113	taxid assigned	based on 3/5 ORFs	0.6	1;10239;2731342;2732091;2732412*;2732413*;2732414*;10841*	1.00;1.00;1.00;1.00;1.00;1.00;1.00;1.00	Viruses	Phixviricota*	Malgrandaviricetes*	Petitvirales*	Microviridae*	no support	no support
freshwater_ERR414820.contig000018170	taxid assigned	based on 5/7 ORFs	0.714286	1;10239;2731342;2732091;2732412;2732413;2732414;10841;117574;2202644	1.00;1.00;1.00;1.00;1.00;1.00;1.00;1.00;1.00;1.00	Viruses	Phixviricota	Malgrandaviricetes	Petitvirales	Microviridae	NA	Microviridae sp.
freshwater_ERR414820.contig000018234	taxid assigned	based on 4/4 ORFs	1	1;10239;2731342;2732092;2732416;2732424;2732539;1910928	1.00;1.00;1.00;1.00;1.00;1.00;1.00;1.00	Viruses	Cressdnaviricota	Repensiviricetes	Geplafuvirales	Genomoviridae	no support	no support
freshwater_ERR414820.contig000018301	taxid assigned	based on 5/6 ORFs	0.833333	1;10239	1.00;1.00	Viruses	no support	no support	no support	no support	no support	no support
freshwater_ERR414820.contig000018342	taxid assigned	based on 3/4 ORFs	0.75	1;10239;2731342;2732091;2732412;2732413;2732414;10841;117574;2202644	1.00;1.00;1.00;1.00;1.00;1.00;1.00;1.00;1.00;0.80	Viruses	Phixviricota	Malgrandaviricetes	Petitvirales	Microviridae	NA	Microviridae sp.
freshwater_ERR414820.contig000018369	taxid assigned	based on 2/4 ORFs	0.5	1;10239;2731342;2732092;2732416;2748377;2202562;2202563	1.00;1.00;0.63;0.63;0.63;0.63;0.63;0.63	Viruses	Cressdnaviricota	NA	NA	NA	NA	CRESS virus sp.
freshwater_ERR414820.contig000018419	taxid assigned	based on 6/7 ORFs	0.857143	1	1	no support	no support	no support	no support	no support	no support	no support
freshwater_ERR414820.contig000018440	taxid assigned	based on 4/5 ORFs	0.8	1;10239;2731342;2732091;2732412;2732413;2732414;10841;117574	1.00;1.00;1.00;1.00;1.00;1.00;1.00;1.00;1.00	Viruses	Phixviricota	Malgrandaviricetes	Petitvirales	Microviridae	no support	no support
freshwater_ERR414820.contig000018564	taxid assigned	based on 5/9 ORFs	0.555556	1;10239;2731341;2731360;2731618;2731619*;28883*	1.00;0.64;0.64;0.64;0.64;0.64;0.64	Viruses	Uroviricota	Caudoviricetes*	Caudovirales*	no support	no support	no support
freshwater_ERR414820.contig000018585	taxid assigned	based on 3/5 ORFs	0.6	1;10239;2731342;2732091;2732412;2732413;2732414;10841;117574	1.00;1.00;0.69;0.69;0.69;0.69;0.69;0.69;0.69	Viruses	Phixviricota	Malgrandaviricetes	Petitvirales	Microviridae	no support	no support
freshwater_ERR414820.contig000018592	taxid assigned	based on 4/5 ORFs	0.8	1;10239	1.00;1.00	Viruses	no support	no support	no support	no support	no support	no support
freshwater_ERR414820.contig000018594	taxid assigned	based on 7/8 ORFs	0.875	1;10239	1.00;1.00	Viruses	no support	no support	no support	no support	no support	no support
freshwater_ERR414820.contig000018597	taxid assigned	based on 4/4 ORFs	1	1;10239;2731342;2732092;2732416;2732424;2732539;1910928	1.00;1.00;1.00;1.00;1.00;1.00;1.00;1.00	Viruses	Cressdnaviricota	Repensiviricetes	Geplafuvirales	Genomoviridae	no support	no support
freshwater_ERR414820.contig000018772	taxid assigned	based on 5/5 ORFs	1	1;10239;2731342;2732091;2732412;2732413;2732414;10841;117574;2494778	1.00;1.00;1.00;1.00;1.00;1.00;1.00;1.00;1.00;1.00	Viruses	Phixviricota	Malgrandaviricetes	Petitvirales	Microviridae	NA	Apis mellifera associated microvirus 48
freshwater_ERR414820.contig000018848	taxid assigned	based on 4/6 ORFs	0.666667	1;10239;2731342;2732091;2732412;2732413;2732414;10841;117574;2202644	1.00;1.00;1.00;1.00;1.00;1.00;1.00;1.00;1.00;1.00	Viruses	Phixviricota	Malgrandaviricetes	Petitvirales	Microviridae	NA	Microviridae sp.
freshwater_ERR414820.contig000018998	taxid assigned	based on 6/10 ORFs	0.6	1;10239;2731342;2732091;2732412*;2732413*;2732414*;10841*	1.00;1.00;1.00;1.00;1.00;1.00;1.00;1.00	Viruses	Phixviricota*	Malgrandaviricetes*	Petitvirales*	Microviridae*	no support	no support
freshwater_ERR414820.contig000019044	taxid assigned	based on 5/6 ORFs	0.833333	1;10239;2731342;2732091;2732412*;2732413*;2732414*;10841*	1.00;1.00;1.00;1.00;1.00;1.00;1.00;1.00	Viruses	Phixviricota*	Malgrandaviricetes*	Petitvirales*	Microviridae*	no support	no support
freshwater_ERR414820.contig000019091	taxid assigned	based on 4/5 ORFs	0.8	1;10239;2731342;2732091;2732412;2732413;2732414;10841;117574;2202644	1.00;1.00;0.69;0.69;0.69;0.69;0.69;0.69;0.59;0.59	Viruses	Phixviricota	Malgrandaviricetes	Petitvirales	Microviridae	NA	Microviridae sp.
freshwater_ERR414820.contig000019119	taxid assigned	based on 5/6 ORFs	0.833333	1;10239;2731342;2732091;2732412;2732413;2732414;10841;117574	1.00;0.67;0.67;0.67;0.67;0.67;0.67;0.67;0.54	Viruses	Phixviricota	Malgrandaviricetes	Petitvirales	Microviridae	no support	no support
freshwater_ERR414820.contig000019249	taxid assigned	based on 7/7 ORFs	1	1;10239;2731342;2732091;2732412*;2732413*;2732414*;10841*	1.00;1.00;1.00;1.00;1.00;1.00;1.00;1.00	Viruses	Phixviricota*	Malgrandaviricetes*	Petitvirales*	Microviridae*	no support	no support
freshwater_ERR414820.contig000019254	taxid assigned	based on 5/5 ORFs	1	1;10239	1.00;1.00	Viruses	no support	no support	no support	no support	no support	no support
freshwater_ERR414820.contig000019333	taxid assigned	based on 2/4 ORFs	0.5	1;10239;2731342;2732091;2732412;2732413;2732414;10841;117574	1.00;1.00;1.00;1.00;1.00;1.00;1.00;1.00;1.00	Viruses	Phixviricota	Malgrandaviricetes	Petitvirales	Microviridae	no support	no support
freshwater_ERR414820.contig000019416	taxid assigned	based on 4/5 ORFs	0.8	1;10239;2731342;2732091;2732412;2732413;2732414;10841;117574	1.00;1.00;1.00;1.00;1.00;1.00;1.00;1.00;0.54	Viruses	Phixviricota	Malgrandaviricetes	Petitvirales	Microviridae	no support	no support
freshwater_ERR414820.contig000019516	taxid assigned	based on 5/6 ORFs	0.833333	1;10239;2731342;2732091;2732412;2732413;2732414;10841;117574	1.00;1.00;1.00;1.00;1.00;1.00;1.00;1.00;1.00	Viruses	Phixviricota	Malgrandaviricetes	Petitvirales	Microviridae	no support	no support
freshwater_ERR414820.contig000019537	taxid assigned	based on 4/4 ORFs	1	1;10239;2731342;2732091;2732412;2732413;2732414;10841;117574;2202644	1.00;1.00;1.00;1.00;1.00;1.00;1.00;1.00;1.00;1.00	Viruses	Phixviricota	Malgrandaviricetes	Petitvirales	Microviridae	NA	Microviridae sp.
freshwater_ERR414820.contig000019588	taxid assigned	based on 6/8 ORFs	0.75	1;10239	1.00;0.74	Viruses	no support	no support	no support	no support	no support	no support
freshwater_ERR414820.contig000019642	taxid assigned	based on 4/4 ORFs	1	1;10239;2731342;2732091;2732412;2732413;2732414;10841;117574	1.00;1.00;1.00;1.00;1.00;1.00;1.00;1.00;1.00	Viruses	Phixviricota	Malgrandaviricetes	Petitvirales	Microviridae	no support	no support
freshwater_ERR414820.contig000019650	taxid assigned	based on 4/4 ORFs	1	1;10239;2731342;2732091;2732412;2732413;2732414;10841;117574	1.00;1.00;1.00;1.00;1.00;1.00;1.00;1.00;1.00	Viruses	Phixviricota	Malgrandaviricetes	Petitvirales	Microviridae	no support	no support
freshwater_ERR414820.contig000019690	taxid assigned	based on 3/5 ORFs	0.6	1;10239;2731342;2732091;2732412;2732413;2732414;10841;117574	1.00;1.00;1.00;1.00;1.00;1.00;1.00;1.00;1.00	Viruses	Phixviricota	Malgrandaviricetes	Petitvirales	Microviridae	no support	no support
freshwater_ERR414820.contig000019734	taxid assigned	based on 7/7 ORFs	1	1;10239;2731342;2732091;2732412*;2732413*;2732414*;10841*	1.00;0.87;0.50;0.50;0.50;0.50;0.50;0.50	Viruses	Phixviricota*	Malgrandaviricetes*	Petitvirales*	Microviridae*	no support	no support
freshwater_ERR414820.contig000019843	taxid assigned	based on 5/6 ORFs	0.833333	1;10239;2731342;2732091;2732412;2732413;2732414;10841;117574	1.00;1.00;1.00;1.00;1.00;1.00;1.00;1.00;1.00	Viruses	Phixviricota	Malgrandaviricetes	Petitvirales	Microviridae	no support	no support
freshwater_ERR414820.contig000019937	taxid assigned	based on 5/9 ORFs	0.555556	1;10239	1.00;1.00	Viruses	no support	no support	no support	no support	no support	no support
freshwater_ERR414820.contig000019978	taxid assigned	based on 3/6 ORFs	0.5	1;10239;2731342;2732091;2732412;2732413;2732414;10841;117574	1.00;1.00;1.00;1.00;1.00;1.00;1.00;1.00;1.00	Viruses	Phixviricota	Malgrandaviricetes	Petitvirales	Microviridae	no support	no support
freshwater_ERR414820.contig000020098	taxid assigned	based on 5/5 ORFs	1	1;10239;2731342;2732091;2732412*;2732413*;2732414*;10841*	1.00;1.00;1.00;1.00;1.00;1.00;1.00;1.00	Viruses	Phixviricota*	Malgrandaviricetes*	Petitvirales*	Microviridae*	no support	no support
freshwater_ERR414820.contig000020102	taxid assigned	based on 2/4 ORFs	0.5	1;10239;2731342;2732091;2732412;2732413;2732414;10841;117574;2583202	1.00;1.00;1.00;1.00;1.00;1.00;1.00;1.00;1.00;0.54	Viruses	Phixviricota	Malgrandaviricetes	Petitvirales	Microviridae	NA	Tortoise microvirus 93
freshwater_ERR414820.contig000020110	taxid assigned	based on 6/6 ORFs	1	1;10239;2731342;2732091;2732412*;2732413*;2732414*;10841*	1.00;1.00;1.00;1.00;1.00;1.00;1.00;1.00	Viruses	Phixviricota*	Malgrandaviricetes*	Petitvirales*	Microviridae*	no support	no support
freshwater_ERR414820.contig000020174	taxid assigned	based on 5/7 ORFs	0.714286	1;10239;2731342;2732091;2732412;2732413;2732414;10841;117574;2202644	1.00;1.00;1.00;1.00;1.00;1.00;1.00;1.00;1.00;1.00	Viruses	Phixviricota	Malgrandaviricetes	Petitvirales	Microviridae	NA	Microviridae sp.
freshwater_ERR414820.contig000020193	taxid assigned	based on 2/4 ORFs	0.5	1;10239;2731341;2731360;2731618;2731619;28883;2100420;2100421	1.00;1.00;1.00;1.00;1.00;1.00;1.00;1.00;1.00	Viruses	Uroviricota	Caudoviricetes	Caudovirales	NA	NA	uncultured Caudovirales phage
freshwater_ERR414820.contig000020225	taxid assigned	based on 6/6 ORFs	1	1;10239;2731342;2732091;2732412*;2732413*;2732414*;10841*	1.00;1.00;0.65;0.65;0.65;0.65;0.65;0.65	Viruses	Phixviricota*	Malgrandaviricetes*	Petitvirales*	Microviridae*	no support	no support
freshwater_ERR414820.contig000020286	taxid assigned	based on 6/6 ORFs	1	1;10239	1.00;1.00	Viruses	no support	no support	no support	no support	no support	no support
freshwater_ERR414820.contig000020335	taxid assigned	based on 3/5 ORFs	0.6	1;10239;2731342;2732091;2732412;2732413;2732414;10841;117574;2202644	1.00;1.00;1.00;1.00;1.00;1.00;1.00;1.00;1.00;1.00	Viruses	Phixviricota	Malgrandaviricetes	Petitvirales	Microviridae	NA	Microviridae sp.
freshwater_ERR414820.contig000020405	taxid assigned	based on 6/6 ORFs	1	1;10239;2731342;2732091;2732412;2732413;2732414;10841;117574	1.00;1.00;1.00;1.00;1.00;1.00;1.00;1.00;1.00	Viruses	Phixviricota	Malgrandaviricetes	Petitvirales	Microviridae	no support	no support
freshwater_ERR414820.contig000020445	taxid assigned	based on 4/7 ORFs	0.571429	1;10239;2731342;2732091;2732412;2732413;2732414;10841;117574	1.00;1.00;1.00;1.00;1.00;1.00;1.00;1.00;1.00	Viruses	Phixviricota	Malgrandaviricetes	Petitvirales	Microviridae	no support	no support
freshwater_ERR414820.contig000020452	taxid assigned	based on 5/6 ORFs	0.833333	1;10239;2731342;2732091;2732412;2732413;2732414;10841;117574;2494764	1.00;1.00;1.00;1.00;1.00;1.00;1.00;1.00;1.00;1.00	Viruses	Phixviricota	Malgrandaviricetes	Petitvirales	Microviridae	NA	Apis mellifera associated microvirus 35
freshwater_ERR414820.contig000020476	taxid assigned	based on 6/7 ORFs	0.857143	1;10239	1.00;1.00	Viruses	no support	no support	no support	no support	no support	no support
freshwater_ERR414820.contig000020492	taxid assigned	based on 2/4 ORFs	0.5	1;10239;2731342;2732092;2732416;2748377;2202562;2202563	1.00;1.00;0.54;0.54;0.54;0.54;0.54;0.54	Viruses	Cressdnaviricota	NA	NA	NA	NA	CRESS virus sp.
freshwater_ERR414820.contig000020538	taxid assigned	based on 4/6 ORFs	0.666667	1;10239;2731342;2732091;2732412;2732413;2732414;10841;117574;2202644	1.00;1.00;1.00;1.00;1.00;1.00;1.00;1.00;1.00;1.00	Viruses	Phixviricota	Malgrandaviricetes	Petitvirales	Microviridae	NA	Microviridae sp.
freshwater_ERR414820.contig000020610	taxid assigned	based on 6/7 ORFs	0.857143	1;10239	1.00;1.00	Viruses	no support	no support	no support	no support	no support	no support
freshwater_ERR414820.contig000020656	taxid assigned	based on 5/5 ORFs	1	1;10239;2731342;2732091;2732412;2732413;2732414;10841;117574;2202644	1.00;1.00;1.00;1.00;1.00;1.00;1.00;1.00;1.00;0.88	Viruses	Phixviricota	Malgrandaviricetes	Petitvirales	Microviridae	NA	Microviridae sp.
freshwater_ERR414820.contig000020670	taxid assigned	based on 3/4 ORFs	0.75	1;10239;2731342;2732091;2732412;2732413;2732414;10841;117574;2494764	1.00;1.00;1.00;1.00;1.00;1.00;1.00;1.00;1.00;1.00	Viruses	Phixviricota	Malgrandaviricetes	Petitvirales	Microviridae	NA	Apis mellifera associated microvirus 35
freshwater_ERR414820.contig000020768	taxid assigned	based on 5/5 ORFs	1	1;10239	1.00;1.00	Viruses	no support	no support	no support	no support	no support	no support
freshwater_ERR414820.contig000020785	taxid assigned	based on 5/6 ORFs	0.833333	1;10239;2731342;2732091;2732412;2732413;2732414;10841;117574;2494764	1.00;1.00;1.00;1.00;1.00;1.00;1.00;1.00;1.00;1.00	Viruses	Phixviricota	Malgrandaviricetes	Petitvirales	Microviridae	NA	Apis mellifera associated microvirus 35
freshwater_ERR414820.contig000020804	taxid assigned	based on 3/4 ORFs	0.75	1;10239	1.00;1.00	Viruses	no support	no support	no support	no support	no support	no support
freshwater_ERR414820.contig000020809	taxid assigned	based on 5/6 ORFs	0.833333	1;10239;2731342;2732091;2732412;2732413;2732414;10841;117574	1.00;1.00;1.00;1.00;1.00;1.00;1.00;1.00;1.00	Viruses	Phixviricota	Malgrandaviricetes	Petitvirales	Microviridae	no support	no support
freshwater_ERR414820.contig000020844	taxid assigned	based on 6/6 ORFs	1	1;10239;2731342;2732091;2732412;2732413;2732414;10841;117574;2202644	1.00;1.00;0.96;0.96;0.96;0.96;0.96;0.96;0.54;0.54	Viruses	Phixviricota	Malgrandaviricetes	Petitvirales	Microviridae	NA	Microviridae sp.
freshwater_ERR414820.contig000020924	taxid assigned	based on 3/5 ORFs	0.6	1;10239;12429;2204151;35342;1862826	1.00;1.00;0.62;0.62;0.62;0.62	Viruses	NA	NA	NA	NA	NA	unidentified circular ssDNA virus
freshwater_ERR414820.contig000020956	taxid assigned	based on 6/7 ORFs	0.857143	1;10239;2731342;2732091;2732412;2732413;2732414;10841;117574	1.00;1.00;1.00;1.00;1.00;1.00;1.00;1.00;0.52	Viruses	Phixviricota	Malgrandaviricetes	Petitvirales	Microviridae	no support	no support
freshwater_ERR414820.contig000020962	taxid assigned	based on 4/4 ORFs	1	1;10239;2731342;2732092;2732416;2732424;2732539;1910928	1.00;1.00;1.00;1.00;1.00;1.00;1.00;1.00	Viruses	Cressdnaviricota	Repensiviricetes	Geplafuvirales	Genomoviridae	no support	no support
freshwater_ERR414820.contig000020963	taxid assigned	based on 3/5 ORFs	0.6	1;10239;2731342;2732091;2732412;2732413;2732414;10841;117574	1.00;1.00;1.00;1.00;1.00;1.00;1.00;1.00;1.00	Viruses	Phixviricota	Malgrandaviricetes	Petitvirales	Microviridae	no support	no support
freshwater_ERR414820.contig000020970	taxid assigned	based on 6/7 ORFs	0.857143	1;10239;2731342;2732091;2732412;2732413;2732414;10841;117574	1.00;1.00;1.00;1.00;1.00;1.00;1.00;1.00;0.51	Viruses	Phixviricota	Malgrandaviricetes	Petitvirales	Microviridae	no support	no support
freshwater_ERR414820.contig000020971	taxid assigned	based on 9/9 ORFs	1	1;10239	1.00;1.00	Viruses	no support	no support	no support	no support	no support	no support
freshwater_ERR414820.contig000020988	taxid assigned	based on 6/7 ORFs	0.857143	1;10239;2731342;2732091;2732412*;2732413*;2732414*;10841*	1.00;1.00;1.00;1.00;1.00;1.00;1.00;1.00	Viruses	Phixviricota*	Malgrandaviricetes*	Petitvirales*	Microviridae*	no support	no support
freshwater_ERR414820.contig000021010	taxid assigned	based on 6/6 ORFs	1	1;10239;2731342;2732091;2732412*;2732413*;2732414*;10841*	1.00;1.00;0.51;0.51;0.51;0.51;0.51;0.51	Viruses	Phixviricota*	Malgrandaviricetes*	Petitvirales*	Microviridae*	no support	no support
freshwater_ERR414820.contig000021065	taxid assigned	based on 5/6 ORFs	0.833333	1;10239;2731342;2732091;2732412;2732413;2732414;10841;117574	1.00;1.00;1.00;1.00;1.00;1.00;1.00;1.00;1.00	Viruses	Phixviricota	Malgrandaviricetes	Petitvirales	Microviridae	no support	no support
freshwater_ERR414820.contig000021085	taxid assigned	based on 6/7 ORFs	0.857143	1;10239	1.00;0.85	Viruses	no support	no support	no support	no support	no support	no support
freshwater_ERR414820.contig000021112	taxid assigned	based on 6/6 ORFs	1	1;10239;2731342;2732091;2732412;2732413;2732414;10841;117574;2202644	1.00;1.00;1.00;1.00;1.00;1.00;1.00;1.00;1.00;1.00	Viruses	Phixviricota	Malgrandaviricetes	Petitvirales	Microviridae	NA	Microviridae sp.
freshwater_ERR414820.contig000021170	taxid assigned	based on 5/5 ORFs	1	1;10239	1.00;1.00	Viruses	no support	no support	no support	no support	no support	no support
freshwater_ERR414820.contig000021187	taxid assigned	based on 6/8 ORFs	0.75	1;10239	1.00;0.94	Viruses	no support	no support	no support	no support	no support	no support
freshwater_ERR414820.contig000021197	taxid assigned	based on 7/8 ORFs	0.875	1;10239;2731342;2732091;2732412*;2732413*;2732414*;10841*	1.00;1.00;0.60;0.60;0.60;0.60;0.60;0.60	Viruses	Phixviricota*	Malgrandaviricetes*	Petitvirales*	Microviridae*	no support	no support
freshwater_ERR414820.contig000021219	taxid assigned	based on 6/8 ORFs	0.75	1;10239;2731342;2732091;2732412*;2732413*;2732414*;10841*	1.00;1.00;0.75;0.75;0.75;0.75;0.75;0.75	Viruses	Phixviricota*	Malgrandaviricetes*	Petitvirales*	Microviridae*	no support	no support
freshwater_ERR414820.contig000021226	taxid assigned	based on 4/6 ORFs	0.666667	1;10239;2731342;2732091;2732412;2732413;2732414;10841;117574;10842;2576452	1.00;1.00;1.00;1.00;1.00;1.00;1.00;1.00;1.00;0.55;0.55	Viruses	Phixviricota	Malgrandaviricetes	Petitvirales	Microviridae	Microvirus	Blackfly microvirus SF02
freshwater_ERR414820.contig000021245	taxid assigned	based on 5/8 ORFs	0.625	1;10239;2731342;2732091;2732412;2732413;2732414;10841;117574;2202644	1.00;1.00;1.00;1.00;1.00;1.00;1.00;1.00;1.00;0.64	Viruses	Phixviricota	Malgrandaviricetes	Petitvirales	Microviridae	NA	Microviridae sp.
freshwater_ERR414820.contig000021260	taxid assigned	based on 6/8 ORFs	0.75	1;10239;2731342;2732091;2732412;2732413;2732414;10841;117574;2494764	1.00;1.00;1.00;1.00;1.00;1.00;1.00;1.00;1.00;1.00	Viruses	Phixviricota	Malgrandaviricetes	Petitvirales	Microviridae	NA	Apis mellifera associated microvirus 35
freshwater_ERR414820.contig000021281	taxid assigned	based on 5/6 ORFs	0.833333	1;10239;2731342;2732091;2732412*;2732413*;2732414*;10841*	1.00;0.89;0.89;0.89;0.89;0.89;0.89;0.89	Viruses	Phixviricota*	Malgrandaviricetes*	Petitvirales*	Microviridae*	no support	no support
freshwater_ERR414820.contig000021307	taxid assigned	based on 4/4 ORFs	1	1;10239	1.00;1.00	Viruses	no support	no support	no support	no support	no support	no support
freshwater_ERR414820.contig000021338	taxid assigned	based on 6/8 ORFs	0.75	1;10239	1.00;1.00	Viruses	no support	no support	no support	no support	no support	no support
freshwater_ERR414820.contig000021359	taxid assigned	based on 7/8 ORFs	0.875	1;10239	1.00;0.95	Viruses	no support	no support	no support	no support	no support	no support
freshwater_ERR414820.contig000021365	taxid assigned	based on 5/6 ORFs	0.833333	1;10239;2731342;2732091;2732412*;2732413*;2732414*;10841*	1.00;1.00;0.63;0.63;0.63;0.63;0.63;0.63	Viruses	Phixviricota*	Malgrandaviricetes*	Petitvirales*	Microviridae*	no support	no support
freshwater_ERR414820.contig000021378	taxid assigned	based on 2/4 ORFs	0.5	1;10239;2731341;2731360;2731618;2731619;28883;10699	1.00;1.00;1.00;1.00;1.00;1.00;1.00;1.00	Viruses	Uroviricota	Caudoviricetes	Caudovirales	Siphoviridae	no support	no support
freshwater_ERR414820.contig000021482	taxid assigned	based on 5/6 ORFs	0.833333	1;10239;2731342;2732091;2732412;2732413;2732414;10841;117574;2202644	1.00;1.00;1.00;1.00;1.00;1.00;1.00;1.00;1.00;1.00	Viruses	Phixviricota	Malgrandaviricetes	Petitvirales	Microviridae	NA	Microviridae sp.
freshwater_ERR414820.contig000021542	taxid assigned	based on 5/5 ORFs	1	1;10239;2731342;2732091;2732412;2732413;2732414;10841;117574;2202644	1.00;1.00;1.00;1.00;1.00;1.00;1.00;1.00;1.00;0.59	Viruses	Phixviricota	Malgrandaviricetes	Petitvirales	Microviridae	NA	Microviridae sp.
freshwater_ERR414820.contig000021552	taxid assigned	based on 2/4 ORFs	0.5	1;10239;2731342;2732091;2732412;2732413;2732414;10841;117574;2202644	1.00;1.00;1.00;1.00;1.00;1.00;1.00;1.00;1.00;1.00	Viruses	Phixviricota	Malgrandaviricetes	Petitvirales	Microviridae	NA	Microviridae sp.
freshwater_ERR414820.contig000021556	taxid assigned	based on 7/7 ORFs	1	1;10239	1.00;1.00	Viruses	no support	no support	no support	no support	no support	no support
freshwater_ERR414820.contig000021582	taxid assigned	based on 6/6 ORFs	1	1;10239;2731342;2732091;2732412*;2732413*;2732414*;10841*	1.00;1.00;0.55;0.55;0.55;0.55;0.55;0.55	Viruses	Phixviricota*	Malgrandaviricetes*	Petitvirales*	Microviridae*	no support	no support
freshwater_ERR414820.contig000021597	taxid assigned	based on 4/6 ORFs	0.666667	1;10239;2731342;2732091;2732412;2732413;2732414;10841;117574	1.00;1.00;1.00;1.00;1.00;1.00;1.00;1.00;1.00	Viruses	Phixviricota	Malgrandaviricetes	Petitvirales	Microviridae	no support	no support
freshwater_ERR414820.contig000021608	taxid assigned	based on 6/7 ORFs	0.857143	1;10239;2731342;2732091;2732412;2732413;2732414;10841;117574;2202644	1.00;1.00;1.00;1.00;1.00;1.00;1.00;1.00;1.00;1.00	Viruses	Phixviricota	Malgrandaviricetes	Petitvirales	Microviridae	NA	Microviridae sp.
freshwater_ERR414820.contig000021641	taxid assigned	based on 7/7 ORFs	1	1;10239;2731342;2732091;2732412*;2732413*;2732414*;10841*	1.00;1.00;1.00;1.00;1.00;1.00;1.00;1.00	Viruses	Phixviricota*	Malgrandaviricetes*	Petitvirales*	Microviridae*	no support	no support
freshwater_ERR414820.contig000021649	taxid assigned	based on 6/8 ORFs	0.75	1;10239	1.00;1.00	Viruses	no support	no support	no support	no support	no support	no support
freshwater_ERR414820.contig000021709	taxid assigned	based on 3/6 ORFs	0.5	1;10239;2731342;2732091;2732412;2732413;2732414;10841;117574	1.00;1.00;1.00;1.00;1.00;1.00;1.00;1.00;1.00	Viruses	Phixviricota	Malgrandaviricetes	Petitvirales	Microviridae	no support	no support
freshwater_ERR414820.contig000021727	taxid assigned	based on 6/7 ORFs	0.857143	1;10239	1.00;1.00	Viruses	no support	no support	no support	no support	no support	no support
freshwater_ERR414820.contig000021736	taxid assigned	based on 6/7 ORFs	0.857143	1;10239;2731342;2732091;2732412;2732413;2732414;10841;117574	1.00;0.94;0.94;0.94;0.94;0.94;0.94;0.94;0.94	Viruses	Phixviricota	Malgrandaviricetes	Petitvirales	Microviridae	no support	no support
freshwater_ERR414820.contig000021759	taxid assigned	based on 5/9 ORFs	0.555556	1;10239	1.00;1.00	Viruses	no support	no support	no support	no support	no support	no support
freshwater_ERR414820.contig000021762	taxid assigned	based on 5/5 ORFs	1	1;10239;2731341;2731360;2731618;2731619;28883;10699;196894	1.00;1.00;1.00;1.00;1.00;1.00;1.00;1.00;0.74	Viruses	Uroviricota	Caudoviricetes	Caudovirales	Siphoviridae	no support	no support
freshwater_ERR414820.contig000021767	taxid assigned	based on 7/8 ORFs	0.875	1;10239;2731342;2732091;2732412*;2732413*;2732414*;10841*	1.00;1.00;1.00;1.00;1.00;1.00;1.00;1.00	Viruses	Phixviricota*	Malgrandaviricetes*	Petitvirales*	Microviridae*	no support	no support
freshwater_ERR414820.contig000021784	taxid assigned	based on 5/5 ORFs	1	1;10239;2731342;2732091;2732412;2732413;2732414;10841;117574;2494778	1.00;1.00;1.00;1.00;1.00;1.00;1.00;1.00;1.00;1.00	Viruses	Phixviricota	Malgrandaviricetes	Petitvirales	Microviridae	NA	Apis mellifera associated microvirus 48
freshwater_ERR414820.contig000021926	taxid assigned	based on 6/6 ORFs	1	1;10239;2731342;2732091;2732412;2732413;2732414;10841;117574;2202644	1.00;1.00;1.00;1.00;1.00;1.00;1.00;1.00;1.00;0.94	Viruses	Phixviricota	Malgrandaviricetes	Petitvirales	Microviridae	NA	Microviridae sp.
freshwater_ERR414820.contig000021961	taxid assigned	based on 3/4 ORFs	0.75	1;10239	1.00;1.00	Viruses	no support	no support	no support	no support	no support	no support
freshwater_ERR414820.contig000021975	taxid assigned	based on 5/7 ORFs	0.714286	1;10239;2731342;2732091;2732412;2732413;2732414;10841;117574	1.00;1.00;1.00;1.00;1.00;1.00;1.00;1.00;1.00	Viruses	Phixviricota	Malgrandaviricetes	Petitvirales	Microviridae	no support	no support
freshwater_ERR414820.contig000021991	taxid assigned	based on 4/5 ORFs	0.8	1;10239;2731342;2732091;2732412;2732413;2732414;10841;117574;2202644	1.00;1.00;1.00;1.00;1.00;1.00;1.00;1.00;1.00;0.90	Viruses	Phixviricota	Malgrandaviricetes	Petitvirales	Microviridae	NA	Microviridae sp.
freshwater_ERR414820.contig000022052	taxid assigned	based on 6/8 ORFs	0.75	1;10239;2731342;2732091;2732412*;2732413*;2732414*;10841*	1.00;1.00;0.52;0.52;0.52;0.52;0.52;0.52	Viruses	Phixviricota*	Malgrandaviricetes*	Petitvirales*	Microviridae*	no support	no support
freshwater_ERR414820.contig000022057	taxid assigned	based on 4/7 ORFs	0.571429	1;10239;2731342;2732091;2732412;2732413;2732414;10841;117574;2202644	1.00;1.00;1.00;1.00;1.00;1.00;1.00;1.00;1.00;1.00	Viruses	Phixviricota	Malgrandaviricetes	Petitvirales	Microviridae	NA	Microviridae sp.
freshwater_ERR414820.contig000022058	taxid assigned	based on 5/7 ORFs	0.714286	1;10239	1.00;1.00	Viruses	no support	no support	no support	no support	no support	no support
freshwater_ERR414820.contig000022087	taxid assigned	based on 4/5 ORFs	0.8	1;10239	1.00;1.00	Viruses	no support	no support	no support	no support	no support	no support
freshwater_ERR414820.contig000022109	taxid assigned	based on 2/4 ORFs	0.5	1;10239;2731341;2731360;2731618;2731619;28883;10662;196896;1127515	1.00;1.00;1.00;1.00;1.00;1.00;1.00;1.00;1.00;1.00	Viruses	Uroviricota	Caudoviricetes	Caudovirales	Myoviridae	NA	Bdellovibrio phage phi1422
freshwater_ERR414820.contig000022154	taxid assigned	based on 4/4 ORFs	1	1;10239;2731342;2732092;2732416;2732424;2732539;1910928;1941235;2202565	1.00;1.00;1.00;1.00;1.00;1.00;1.00;1.00;0.68;0.68	Viruses	Cressdnaviricota	Repensiviricetes	Geplafuvirales	Genomoviridae	NA	Genomoviridae sp.
freshwater_ERR414820.contig000022159	taxid assigned	based on 2/4 ORFs	0.5	1	1	no support	no support	no support	no support	no support	no support	no support
freshwater_ERR414820.contig000022171	taxid assigned	based on 4/7 ORFs	0.571429	1;10239;2731342;2732091;2732412;2732413;2732414;10841;117574;2202644	1.00;1.00;1.00;1.00;1.00;1.00;1.00;1.00;1.00;1.00	Viruses	Phixviricota	Malgrandaviricetes	Petitvirales	Microviridae	NA	Microviridae sp.
freshwater_ERR414820.contig000022178	taxid assigned	based on 3/4 ORFs	0.75	1;10239;2731342;2732091;2732412;2732413;2732414;10841;117574	1.00;1.00;1.00;1.00;1.00;1.00;1.00;1.00;1.00	Viruses	Phixviricota	Malgrandaviricetes	Petitvirales	Microviridae	no support	no support
freshwater_ERR414820.contig000022205	taxid assigned	based on 5/6 ORFs	0.833333	1;10239;2731342;2732091;2732412;2732413;2732414;10841;117574;2202644	1.00;1.00;1.00;1.00;1.00;1.00;1.00;1.00;1.00;0.87	Viruses	Phixviricota	Malgrandaviricetes	Petitvirales	Microviridae	NA	Microviridae sp.
freshwater_ERR414820.contig000022215	taxid assigned	based on 6/7 ORFs	0.857143	1;10239;2731342;2732091;2732412*;2732413*;2732414*;10841*	1.00;1.00;1.00;1.00;1.00;1.00;1.00;1.00	Viruses	Phixviricota*	Malgrandaviricetes*	Petitvirales*	Microviridae*	no support	no support
freshwater_ERR414820.contig000022250	taxid assigned	based on 3/4 ORFs	0.75	1;10239;2731342;2732091;2732412*;2732413*;2732414*;10841*	1.00;1.00;1.00;1.00;1.00;1.00;1.00;1.00	Viruses	Phixviricota*	Malgrandaviricetes*	Petitvirales*	Microviridae*	no support	no support
freshwater_ERR414820.contig000022277	taxid assigned	based on 4/4 ORFs	1	1;10239;2731342;2732092;2732416;2732424;2732539;1910928;1941235;2586206	1.00;1.00;1.00;1.00;1.00;1.00;1.00;1.00;0.51;0.51	Viruses	Cressdnaviricota	Repensiviricetes	Geplafuvirales	Genomoviridae	NA	Blackfly genomovirus 7
freshwater_ERR414820.contig000022330	taxid assigned	based on 2/4 ORFs	0.5	1;10239;12429;1685757	1.00;1.00;0.79;0.79	Viruses	NA	NA	NA	NA	NA	Lake Sarah-associated circular virus-3
freshwater_ERR414820.contig000022342	taxid assigned	based on 5/8 ORFs	0.625	1;10239	1.00;1.00	Viruses	no support	no support	no support	no support	no support	no support
freshwater_ERR414820.contig000022367	taxid assigned	based on 5/6 ORFs	0.833333	1;10239	1.00;1.00	Viruses	no support	no support	no support	no support	no support	no support
freshwater_ERR414820.contig000022399	taxid assigned	based on 5/5 ORFs	1	1;10239;2731342;2732091;2732412;2732413;2732414;10841;117574	1.00;1.00;1.00;1.00;1.00;1.00;1.00;1.00;1.00	Viruses	Phixviricota	Malgrandaviricetes	Petitvirales	Microviridae	no support	no support
freshwater_ERR414820.contig000022458	taxid assigned	based on 4/5 ORFs	0.8	1;10239	1.00;1.00	Viruses	no support	no support	no support	no support	no support	no support
freshwater_ERR414820.contig000022469	taxid assigned	based on 7/8 ORFs	0.875	1;10239;2731342;2732091;2732412*;2732413*;2732414*;10841*	1.00;1.00;1.00;1.00;1.00;1.00;1.00;1.00	Viruses	Phixviricota*	Malgrandaviricetes*	Petitvirales*	Microviridae*	no support	no support
freshwater_ERR414820.contig000022488	taxid assigned	based on 6/7 ORFs	0.857143	1;10239;2731342;2732091;2732412;2732413;2732414;10841;117574	1.00;1.00;1.00;1.00;1.00;1.00;1.00;1.00;1.00	Viruses	Phixviricota	Malgrandaviricetes	Petitvirales	Microviridae	no support	no support
freshwater_ERR414820.contig000022494	taxid assigned	based on 5/6 ORFs	0.833333	1;10239;2731342;2732091;2732412*;2732413*;2732414*;10841*	1.00;1.00;1.00;1.00;1.00;1.00;1.00;1.00	Viruses	Phixviricota*	Malgrandaviricetes*	Petitvirales*	Microviridae*	no support	no support
freshwater_ERR414820.contig000022518	taxid assigned	based on 6/8 ORFs	0.75	1;10239;2731342;2732091;2732412*;2732413*;2732414*;10841*	1.00;1.00;1.00;1.00;1.00;1.00;1.00;1.00	Viruses	Phixviricota*	Malgrandaviricetes*	Petitvirales*	Microviridae*	no support	no support
freshwater_ERR414820.contig000022526	taxid assigned	based on 6/6 ORFs	1	1;10239	1.00;1.00	Viruses	no support	no support	no support	no support	no support	no support
freshwater_ERR414820.contig000022527	taxid assigned	based on 6/6 ORFs	1	1;10239;2731342;2732091;2732412*;2732413*;2732414*;10841*	1.00;1.00;0.51;0.51;0.51;0.51;0.51;0.51	Viruses	Phixviricota*	Malgrandaviricetes*	Petitvirales*	Microviridae*	no support	no support
freshwater_ERR414820.contig000022604	taxid assigned	based on 6/7 ORFs	0.857143	1;10239;2731342;2732091;2732412*;2732413*;2732414*;10841*	1.00;1.00;1.00;1.00;1.00;1.00;1.00;1.00	Viruses	Phixviricota*	Malgrandaviricetes*	Petitvirales*	Microviridae*	no support	no support
freshwater_ERR414820.contig000022670	taxid assigned	based on 4/6 ORFs	0.666667	1;10239;2731342;2732091;2732412;2732413;2732414;10841;117574;2202644	1.00;1.00;1.00;1.00;1.00;1.00;1.00;1.00;1.00;1.00	Viruses	Phixviricota	Malgrandaviricetes	Petitvirales	Microviridae	NA	Microviridae sp.
freshwater_ERR414820.contig000022687	taxid assigned	based on 5/5 ORFs	1	1;10239;2731342;2732091;2732412*;2732413*;2732414*;10841*	1.00;1.00;1.00;1.00;1.00;1.00;1.00;1.00	Viruses	Phixviricota*	Malgrandaviricetes*	Petitvirales*	Microviridae*	no support	no support
freshwater_ERR414820.contig000022709	taxid assigned	based on 5/7 ORFs	0.714286	1;10239;2731342;2732091;2732412;2732413;2732414;10841;117574;2202644	1.00;1.00;1.00;1.00;1.00;1.00;1.00;1.00;1.00;1.00	Viruses	Phixviricota	Malgrandaviricetes	Petitvirales	Microviridae	NA	Microviridae sp.
freshwater_ERR414820.contig000022715	taxid assigned	based on 4/6 ORFs	0.666667	1;10239	1.00;1.00	Viruses	no support	no support	no support	no support	no support	no support
freshwater_ERR414820.contig000022726	taxid assigned	based on 5/6 ORFs	0.833333	1;10239;2731342;2732091;2732412;2732413;2732414;10841;117574	1.00;0.63;0.63;0.63;0.63;0.63;0.63;0.63;0.63	Viruses	Phixviricota	Malgrandaviricetes	Petitvirales	Microviridae	no support	no support
freshwater_ERR414820.contig000022773	taxid assigned	based on 7/8 ORFs	0.875	1;10239;2731342;2732091;2732412;2732413;2732414;10841;117574;2202644	1.00;0.98;0.98;0.98;0.98;0.98;0.98;0.98;0.98;0.98	Viruses	Phixviricota	Malgrandaviricetes	Petitvirales	Microviridae	NA	Microviridae sp.
freshwater_ERR414820.contig000022809	taxid assigned	based on 4/5 ORFs	0.8	1;10239;2731342;2732091;2732412;2732413;2732414;10841;117574;2202644	1.00;1.00;1.00;1.00;1.00;1.00;1.00;1.00;1.00;0.53	Viruses	Phixviricota	Malgrandaviricetes	Petitvirales	Microviridae	NA	Microviridae sp.
freshwater_ERR414820.contig000022825	taxid assigned	based on 3/5 ORFs	0.6	1;10239;2731341;2731360;2731618;2731619;28883;2100420;2100421	1.00;1.00;0.78;0.78;0.78;0.78;0.78;0.78;0.78	Viruses	Uroviricota	Caudoviricetes	Caudovirales	NA	NA	uncultured Caudovirales phage
freshwater_ERR414820.contig000022882	taxid assigned	based on 4/4 ORFs	1	1;10239	1.00;1.00	Viruses	no support	no support	no support	no support	no support	no support
freshwater_ERR414820.contig000022888	taxid assigned	based on 6/8 ORFs	0.75	1;10239;2731342;2732091;2732412*;2732413*;2732414*;10841*	1.00;1.00;1.00;1.00;1.00;1.00;1.00;1.00	Viruses	Phixviricota*	Malgrandaviricetes*	Petitvirales*	Microviridae*	no support	no support
freshwater_ERR414820.contig000022915	taxid assigned	based on 5/5 ORFs	1	1;10239;2731342;2732091;2732412;2732413;2732414;10841;117574	1.00;1.00;1.00;1.00;1.00;1.00;1.00;1.00;1.00	Viruses	Phixviricota	Malgrandaviricetes	Petitvirales	Microviridae	no support	no support
freshwater_ERR414820.contig000022918	taxid assigned	based on 4/5 ORFs	0.8	1;10239;2731342;2732091;2732412*;2732413*;2732414*;10841*	1.00;1.00;1.00;1.00;1.00;1.00;1.00;1.00	Viruses	Phixviricota*	Malgrandaviricetes*	Petitvirales*	Microviridae*	no support	no support
freshwater_ERR414820.contig000022924	taxid assigned	based on 5/6 ORFs	0.833333	1;10239;2731342;2732091;2732412;2732413;2732414;10841;117574	1.00;1.00;1.00;1.00;1.00;1.00;1.00;1.00;1.00	Viruses	Phixviricota	Malgrandaviricetes	Petitvirales	Microviridae	no support	no support
freshwater_ERR414820.contig000022936	taxid assigned	based on 3/4 ORFs	0.75	1;10239;12429;1685772	1.00;1.00;0.93;0.71	Viruses	NA	NA	NA	NA	NA	Lake Sarah-associated circular virus-43
freshwater_ERR414820.contig000022937	taxid assigned	based on 4/7 ORFs	0.571429	1;10239	1.00;1.00	Viruses	no support	no support	no support	no support	no support	no support
freshwater_ERR414820.contig000022979	taxid assigned	based on 3/5 ORFs	0.6	1;10239;2731342;2732091;2732412*;2732413*;2732414*;10841*	1.00;1.00;1.00;1.00;1.00;1.00;1.00;1.00	Viruses	Phixviricota*	Malgrandaviricetes*	Petitvirales*	Microviridae*	no support	no support
freshwater_ERR414820.contig000022984	taxid assigned	based on 4/5 ORFs	0.8	1;10239;2731342;2732091;2732412*;2732413*;2732414*;10841*	1.00;0.90;0.90;0.90;0.90;0.90;0.90;0.90	Viruses	Phixviricota*	Malgrandaviricetes*	Petitvirales*	Microviridae*	no support	no support
freshwater_ERR414820.contig000022993	taxid assigned	based on 4/8 ORFs	0.5	1;10239;2731342;2732091;2732412;2732413;2732414;10841;117574	1.00;1.00;1.00;1.00;1.00;1.00;1.00;1.00;1.00	Viruses	Phixviricota	Malgrandaviricetes	Petitvirales	Microviridae	no support	no support
freshwater_ERR414820.contig000023025	taxid assigned	based on 6/6 ORFs	1	1;10239;2731342;2732091;2732412*;2732413*;2732414*;10841*	1.00;1.00;0.51;0.51;0.51;0.51;0.51;0.51	Viruses	Phixviricota*	Malgrandaviricetes*	Petitvirales*	Microviridae*	no support	no support
freshwater_ERR414820.contig000023038	taxid assigned	based on 5/5 ORFs	1	1;10239;2731342;2732091;2732412;2732413;2732414;10841;117574;10842;2576452	1.00;1.00;1.00;1.00;1.00;1.00;1.00;1.00;1.00;0.52;0.52	Viruses	Phixviricota	Malgrandaviricetes	Petitvirales	Microviridae	Microvirus	Blackfly microvirus SF02
freshwater_ERR414820.contig000023062	taxid assigned	based on 5/6 ORFs	0.833333	1;10239;2731342;2732091;2732412;2732413;2732414;10841;117574;2202644	1.00;1.00;1.00;1.00;1.00;1.00;1.00;1.00;1.00;0.79	Viruses	Phixviricota	Malgrandaviricetes	Petitvirales	Microviridae	NA	Microviridae sp.
freshwater_ERR414820.contig000023157	taxid assigned	based on 3/4 ORFs	0.75	1;10239	1.00;1.00	Viruses	no support	no support	no support	no support	no support	no support
freshwater_ERR414820.contig000023223	taxid assigned	based on 3/4 ORFs	0.75	1;10239;2731342;2732091;2732412;2732413;2732414;10841;117574;2494775	1.00;1.00;0.70;0.70;0.70;0.70;0.70;0.70;0.70;0.70	Viruses	Phixviricota	Malgrandaviricetes	Petitvirales	Microviridae	NA	Apis mellifera associated microvirus 45
freshwater_ERR414820.contig000023346	taxid assigned	based on 4/5 ORFs	0.8	1;10239;2731342;2732091;2732412;2732413;2732414;10841;117574;2202644	1.00;1.00;1.00;1.00;1.00;1.00;1.00;1.00;1.00;0.62	Viruses	Phixviricota	Malgrandaviricetes	Petitvirales	Microviridae	NA	Microviridae sp.
freshwater_ERR414820.contig000023351	taxid assigned	based on 5/8 ORFs	0.625	1;10239;2731342;2732091;2732412;2732413;2732414;10841;117574;2202644	1.00;1.00;1.00;1.00;1.00;1.00;1.00;1.00;1.00;0.76	Viruses	Phixviricota	Malgrandaviricetes	Petitvirales	Microviridae	NA	Microviridae sp.
freshwater_ERR414820.contig000023394	taxid assigned	based on 5/5 ORFs	1	1;10239	1.00;1.00	Viruses	no support	no support	no support	no support	no support	no support
freshwater_ERR414820.contig000023400	taxid assigned	based on 5/6 ORFs	0.833333	1;10239	1.00;1.00	Viruses	no support	no support	no support	no support	no support	no support
freshwater_ERR414820.contig000023405	taxid assigned	based on 5/7 ORFs	0.714286	1;10239	1.00;1.00	Viruses	no support	no support	no support	no support	no support	no support
freshwater_ERR414820.contig000023411	taxid assigned	based on 5/6 ORFs	0.833333	1;10239	1.00;1.00	Viruses	no support	no support	no support	no support	no support	no support
freshwater_ERR414820.contig000023446	taxid assigned	based on 5/7 ORFs	0.714286	1;10239;2731342;2732091;2732412;2732413;2732414;10841;117574;2202644	1.00;1.00;1.00;1.00;1.00;1.00;1.00;1.00;1.00;0.57	Viruses	Phixviricota	Malgrandaviricetes	Petitvirales	Microviridae	NA	Microviridae sp.
freshwater_ERR414820.contig000023475	taxid assigned	based on 3/4 ORFs	0.75	1;10239;12429;1034806	1.00;1.00;0.71;0.57	Viruses	NA	NA	NA	NA	NA	Mosquito VEM virus SDRBAJ
freshwater_ERR414820.contig000023516	taxid assigned	based on 3/4 ORFs	0.75	1;10239;2731342;2732091;2732412;2732413;2732414;10841;117574;2202644	1.00;1.00;1.00;1.00;1.00;1.00;1.00;1.00;1.00;0.78	Viruses	Phixviricota	Malgrandaviricetes	Petitvirales	Microviridae	NA	Microviridae sp.
freshwater_ERR414820.contig000023623	taxid assigned	based on 4/6 ORFs	0.666667	1;10239;2731342;2732091;2732412;2732413;2732414;10841;117574	1.00;1.00;1.00;1.00;1.00;1.00;1.00;1.00;1.00	Viruses	Phixviricota	Malgrandaviricetes	Petitvirales	Microviridae	no support	no support
freshwater_ERR414820.contig000023639	taxid assigned	based on 5/7 ORFs	0.714286	1;10239;2731342;2732091;2732412;2732413;2732414;10841;117574	1.00;1.00;0.54;0.54;0.54;0.54;0.54;0.54;0.54	Viruses	Phixviricota	Malgrandaviricetes	Petitvirales	Microviridae	no support	no support
freshwater_ERR414820.contig000023674	taxid assigned	based on 3/4 ORFs	0.75	1;10239	1.00;1.00	Viruses	no support	no support	no support	no support	no support	no support
freshwater_ERR414820.contig000023676	taxid assigned	based on 5/7 ORFs	0.714286	1;10239	1.00;1.00	Viruses	no support	no support	no support	no support	no support	no support
freshwater_ERR414820.contig000023685	taxid assigned	based on 6/7 ORFs	0.857143	1;10239	1.00;1.00	Viruses	no support	no support	no support	no support	no support	no support
freshwater_ERR414820.contig000023702	taxid assigned	based on 4/4 ORFs	1	1;10239;2731341;2731360;2731618;2731619;28883;10699	1.00;0.82;0.82;0.82;0.82;0.82;0.82;0.82	Viruses	Uroviricota	Caudoviricetes	Caudovirales	Siphoviridae	no support	no support
freshwater_ERR414820.contig000023749	taxid assigned	based on 6/6 ORFs	1	1;10239	1.00;1.00	Viruses	no support	no support	no support	no support	no support	no support
freshwater_ERR414820.contig000023764	taxid assigned	based on 3/4 ORFs	0.75	1;10239;2731342;2732092;2732416;2732424;2732539;1910928;1941235;2202565	1.00;1.00;1.00;1.00;1.00;1.00;1.00;1.00;1.00;0.55	Viruses	Cressdnaviricota	Repensiviricetes	Geplafuvirales	Genomoviridae	NA	Genomoviridae sp.
freshwater_ERR414820.contig000023786	taxid assigned	based on 4/8 ORFs	0.5	1;10239;2731342;2732091;2732412;2732413;2732414;10841;117574;2202644	1.00;1.00;1.00;1.00;1.00;1.00;1.00;1.00;1.00;1.00	Viruses	Phixviricota	Malgrandaviricetes	Petitvirales	Microviridae	NA	Microviridae sp.
freshwater_ERR414820.contig000023811	taxid assigned	based on 2/4 ORFs	0.5	1;10239;2731342;2732091;2732412;2732413;2732414;10841;926696;1478972	1.00;1.00;1.00;1.00;1.00;1.00;1.00;1.00;0.55;0.55	Viruses	Phixviricota	Malgrandaviricetes	Petitvirales	Microviridae	NA	Gokushovirinae environmental samples
freshwater_ERR414820.contig000023883	taxid assigned	based on 5/8 ORFs	0.625	1;10239	1.00;1.00	Viruses	no support	no support	no support	no support	no support	no support
freshwater_ERR414820.contig000023930	taxid assigned	based on 3/6 ORFs	0.5	1;10239;2731342;2732091;2732412;2732413;2732414;10841;117574	1.00;1.00;1.00;1.00;1.00;1.00;1.00;1.00;1.00	Viruses	Phixviricota	Malgrandaviricetes	Petitvirales	Microviridae	no support	no support
freshwater_ERR414820.contig000023931	taxid assigned	based on 3/5 ORFs	0.6	1;10239;2731342;2732091;2732412;2732413;2732414;10841;117574;2202644	1.00;1.00;1.00;1.00;1.00;1.00;1.00;1.00;1.00;0.77	Viruses	Phixviricota	Malgrandaviricetes	Petitvirales	Microviridae	NA	Microviridae sp.
freshwater_ERR414820.contig000023967	taxid assigned	based on 5/6 ORFs	0.833333	1	1	no support	no support	no support	no support	no support	no support	no support
freshwater_ERR414820.contig000024025	taxid assigned	based on 6/6 ORFs	1	1;10239;2731342;2732091;2732412;2732413;2732414;10841;686565;1385657;2740155	1.00;1.00;1.00;1.00;1.00;1.00;1.00;1.00;0.88;0.88;0.88	Viruses	Phixviricota	Malgrandaviricetes	Petitvirales	Microviridae	NA	Kummerowia striata gokushovirus
freshwater_ERR414820.contig000024042	taxid assigned	based on 6/6 ORFs	1	1;10239;2731342;2732091;2732412;2732413;2732414;10841;117574	1.00;1.00;1.00;1.00;1.00;1.00;1.00;1.00;1.00	Viruses	Phixviricota	Malgrandaviricetes	Petitvirales	Microviridae	no support	no support
freshwater_ERR414820.contig000024190	taxid assigned	based on 6/6 ORFs	1	1;10239;2731342;2732091;2732412*;2732413*;2732414*;10841*	1.00;0.94;0.80;0.80;0.80;0.80;0.80;0.80	Viruses	Phixviricota*	Malgrandaviricetes*	Petitvirales*	Microviridae*	no support	no support
freshwater_ERR414820.contig000024239	taxid assigned	based on 7/8 ORFs	0.875	1;10239;2731342;2732091;2732412*;2732413*;2732414*;10841*	1.00;1.00;0.51;0.51;0.51;0.51;0.51;0.51	Viruses	Phixviricota*	Malgrandaviricetes*	Petitvirales*	Microviridae*	no support	no support
freshwater_ERR414820.contig000024255	taxid assigned	based on 5/8 ORFs	0.625	1;10239	1.00;1.00	Viruses	no support	no support	no support	no support	no support	no support
freshwater_ERR414820.contig000024283	taxid assigned	based on 4/5 ORFs	0.8	1;10239	1.00;1.00	Viruses	no support	no support	no support	no support	no support	no support
freshwater_ERR414820.contig000024294	taxid assigned	based on 4/5 ORFs	0.8	1	1	no support	no support	no support	no support	no support	no support	no support
freshwater_ERR414820.contig000024296	taxid assigned	based on 6/7 ORFs	0.857143	1;10239;2731342;2732091;2732412;2732413;2732414;10841;117574	1.00;1.00;1.00;1.00;1.00;1.00;1.00;1.00;1.00	Viruses	Phixviricota	Malgrandaviricetes	Petitvirales	Microviridae	no support	no support
freshwater_ERR414820.contig000024348	taxid assigned	based on 4/7 ORFs	0.571429	1;10239	1.00;1.00	Viruses	no support	no support	no support	no support	no support	no support
freshwater_ERR414820.contig000024358	taxid assigned	based on 6/6 ORFs	1	1;10239	1.00;1.00	Viruses	no support	no support	no support	no support	no support	no support
freshwater_ERR414820.contig000024366	taxid assigned	based on 2/4 ORFs	0.5	1;10239;2731341;2731360;2731618;2731619;28883;10662;196896;1127515	1.00;1.00;1.00;1.00;1.00;1.00;1.00;1.00;1.00;1.00	Viruses	Uroviricota	Caudoviricetes	Caudovirales	Myoviridae	NA	Bdellovibrio phage phi1422
freshwater_ERR414820.contig000024374	taxid assigned	based on 7/8 ORFs	0.875	1;10239	1.00;1.00	Viruses	no support	no support	no support	no support	no support	no support
freshwater_ERR414820.contig000024512	taxid assigned	based on 5/6 ORFs	0.833333	1;10239	1.00;1.00	Viruses	no support	no support	no support	no support	no support	no support
freshwater_ERR414820.contig000024517	taxid assigned	based on 3/4 ORFs	0.75	1;10239;2731342;2732091;2732412;2732413;2732414;10841;117574;2202644	1.00;1.00;1.00;1.00;1.00;1.00;1.00;1.00;1.00;1.00	Viruses	Phixviricota	Malgrandaviricetes	Petitvirales	Microviridae	NA	Microviridae sp.
freshwater_ERR414820.contig000024531	taxid assigned	based on 3/6 ORFs	0.5	1;10239;2731342;2732091;2732412;2732413;2732414;10841;117574;2202644	1.00;1.00;1.00;1.00;1.00;1.00;1.00;1.00;1.00;0.89	Viruses	Phixviricota	Malgrandaviricetes	Petitvirales	Microviridae	NA	Microviridae sp.
freshwater_ERR414820.contig000024546	taxid assigned	based on 5/8 ORFs	0.625	1;10239;2731342;2732091;2732412;2732413;2732414;10841;117574;2202644	1.00;1.00;1.00;1.00;1.00;1.00;1.00;1.00;1.00;0.88	Viruses	Phixviricota	Malgrandaviricetes	Petitvirales	Microviridae	NA	Microviridae sp.
freshwater_ERR414820.contig000024673	taxid assigned	based on 3/5 ORFs	0.6	1;10239;2731342;2732091;2732412;2732413;2732414;10841;117574	1.00;1.00;1.00;1.00;1.00;1.00;1.00;1.00;1.00	Viruses	Phixviricota	Malgrandaviricetes	Petitvirales	Microviridae	no support	no support
freshwater_ERR414820.contig000024674	taxid assigned	based on 5/6 ORFs	0.833333	1;10239	1.00;1.00	Viruses	no support	no support	no support	no support	no support	no support
freshwater_ERR414820.contig000024699	taxid assigned	based on 6/7 ORFs	0.857143	1;10239;2731342;2732091;2732412*;2732413*;2732414*;10841*	1.00;1.00;1.00;1.00;1.00;1.00;1.00;1.00	Viruses	Phixviricota*	Malgrandaviricetes*	Petitvirales*	Microviridae*	no support	no support
freshwater_ERR414820.contig000024710	taxid assigned	based on 5/5 ORFs	1	1;10239;2731342;2732091;2732412*;2732413*;2732414*;10841*	1.00;1.00;0.71;0.71;0.71;0.71;0.71;0.71	Viruses	Phixviricota*	Malgrandaviricetes*	Petitvirales*	Microviridae*	no support	no support
freshwater_ERR414820.contig000024756	taxid assigned	based on 5/7 ORFs	0.714286	1;10239	1.00;1.00	Viruses	no support	no support	no support	no support	no support	no support
freshwater_ERR414820.contig000024772	taxid assigned	based on 6/7 ORFs	0.857143	1;10239	1.00;1.00	Viruses	no support	no support	no support	no support	no support	no support
freshwater_ERR414820.contig000024906	taxid assigned	based on 4/4 ORFs	1	1;10239;2731342;2732091;2732412;2732413;2732414;10841;117574	1.00;1.00;1.00;0.85;0.85;0.85;0.85;0.85;0.85	Viruses	Phixviricota	Malgrandaviricetes	Petitvirales	Microviridae	no support	no support
freshwater_ERR414820.contig000024920	taxid assigned	based on 4/6 ORFs	0.666667	1;10239;2731341;2731360;2731618;2731619*;28883*	1.00;1.00;0.76;0.76;0.76;0.76;0.76	Viruses	Uroviricota	Caudoviricetes*	Caudovirales*	no support	no support	no support
freshwater_ERR414820.contig000024930	taxid assigned	based on 3/4 ORFs	0.75	1;10239;2731342;2732091;2732412;2732413;2732414;10841;117574	1.00;1.00;1.00;1.00;1.00;1.00;1.00;1.00;0.60	Viruses	Phixviricota	Malgrandaviricetes	Petitvirales	Microviridae	no support	no support
freshwater_ERR414820.contig000024933	taxid assigned	based on 6/6 ORFs	1	1;10239;2731342;2732091;2732412*;2732413*;2732414*;10841*	1.00;1.00;1.00;1.00;1.00;1.00;1.00;1.00	Viruses	Phixviricota*	Malgrandaviricetes*	Petitvirales*	Microviridae*	no support	no support
freshwater_ERR414820.contig000024990	taxid assigned	based on 5/8 ORFs	0.625	1;10239;2731342;2732091;2732412*;2732413*;2732414*;10841*	1.00;1.00;1.00;1.00;1.00;1.00;1.00;1.00	Viruses	Phixviricota*	Malgrandaviricetes*	Petitvirales*	Microviridae*	no support	no support
freshwater_ERR414820.contig000025031	taxid assigned	based on 5/7 ORFs	0.714286	1;10239	1.00;1.00	Viruses	no support	no support	no support	no support	no support	no support
freshwater_ERR414820.contig000025074	taxid assigned	based on 6/6 ORFs	1	1;10239;2731342;2732091;2732412;2732413;2732414;10841;117574	1.00;1.00;1.00;1.00;1.00;1.00;1.00;1.00;0.92	Viruses	Phixviricota	Malgrandaviricetes	Petitvirales	Microviridae	no support	no support
freshwater_ERR414820.contig000025123	taxid assigned	based on 6/7 ORFs	0.857143	1;10239	1.00;1.00	Viruses	no support	no support	no support	no support	no support	no support
freshwater_ERR414820.contig000025181	taxid assigned	based on 6/6 ORFs	1	1;10239;2731342;2732091;2732412;2732413;2732414;10841;117574	1.00;1.00;0.54;0.54;0.54;0.54;0.54;0.54;0.54	Viruses	Phixviricota	Malgrandaviricetes	Petitvirales	Microviridae	no support	no support
freshwater_ERR414820.contig000025200	taxid assigned	based on 4/6 ORFs	0.666667	1;10239;2731342;2732091;2732412;2732413;2732414;10841;117574;2202644	1.00;1.00;1.00;1.00;1.00;1.00;1.00;1.00;1.00;1.00	Viruses	Phixviricota	Malgrandaviricetes	Petitvirales	Microviridae	NA	Microviridae sp.
freshwater_ERR414820.contig000025203	taxid assigned	based on 6/7 ORFs	0.857143	1;10239;2731342;2732091;2732412*;2732413*;2732414*;10841*	1.00;1.00;1.00;1.00;1.00;1.00;1.00;1.00	Viruses	Phixviricota*	Malgrandaviricetes*	Petitvirales*	Microviridae*	no support	no support
freshwater_ERR414820.contig000025261	taxid assigned	based on 2/4 ORFs	0.5	1;10239;2731341;2731360;2731618;2731619;28883;2100420;2100421	1.00;1.00;0.57;0.57;0.57;0.57;0.57;0.57;0.57	Viruses	Uroviricota	Caudoviricetes	Caudovirales	NA	NA	uncultured Caudovirales phage
freshwater_ERR414820.contig000025298	taxid assigned	based on 3/5 ORFs	0.6	1;10239;12429	1.00;1.00;0.82	Viruses	no support	no support	no support	no support	no support	no support
freshwater_ERR414820.contig000025421	taxid assigned	based on 2/4 ORFs	0.5	1;10239	1.00;1.00	Viruses	no support	no support	no support	no support	no support	no support
freshwater_ERR414820.contig000025445	taxid assigned	based on 3/6 ORFs	0.5	1;10239;2731342;2732091;2732412;2732413;2732414;10841;117574;2202644	1.00;1.00;1.00;1.00;1.00;1.00;1.00;1.00;1.00;1.00	Viruses	Phixviricota	Malgrandaviricetes	Petitvirales	Microviridae	NA	Microviridae sp.
freshwater_ERR414820.contig000025485	taxid assigned	based on 7/8 ORFs	0.875	1;10239;2731342;2732091;2732412*;2732413*;2732414*;10841*	1.00;1.00;0.52;0.52;0.52;0.52;0.52;0.52	Viruses	Phixviricota*	Malgrandaviricetes*	Petitvirales*	Microviridae*	no support	no support
freshwater_ERR414820.contig000025488	taxid assigned	based on 3/4 ORFs	0.75	1;10239	1.00;1.00	Viruses	no support	no support	no support	no support	no support	no support
freshwater_ERR414820.contig000025501	taxid assigned	based on 4/7 ORFs	0.571429	1;10239;2731342;2732091;2732412;2732413;2732414;10841;117574;2202644	1.00;1.00;1.00;1.00;1.00;1.00;1.00;1.00;1.00;1.00	Viruses	Phixviricota	Malgrandaviricetes	Petitvirales	Microviridae	NA	Microviridae sp.
freshwater_ERR414820.contig000025513	taxid assigned	based on 4/5 ORFs	0.8	1;10239	1.00;1.00	Viruses	no support	no support	no support	no support	no support	no support
freshwater_ERR414820.contig000025558	taxid assigned	based on 5/10 ORFs	0.5	1;10239;2731342;2732091;2732412;2732413;2732414;10841;117574	1.00;1.00;1.00;1.00;1.00;1.00;1.00;1.00;0.95	Viruses	Phixviricota	Malgrandaviricetes	Petitvirales	Microviridae	no support	no support
freshwater_ERR414820.contig000025621	taxid assigned	based on 6/7 ORFs	0.857143	1;10239	1.00;1.00	Viruses	no support	no support	no support	no support	no support	no support
freshwater_ERR414820.contig000025661	taxid assigned	based on 6/6 ORFs	1	1;10239;2731342;2732091;2732412;2732413;2732414;10841;117574;2494764	1.00;1.00;1.00;1.00;1.00;1.00;1.00;1.00;1.00;1.00	Viruses	Phixviricota	Malgrandaviricetes	Petitvirales	Microviridae	NA	Apis mellifera associated microvirus 35
freshwater_ERR414820.contig000025706	taxid assigned	based on 5/6 ORFs	0.833333	1;10239;2731342;2732091;2732412;2732413;2732414;10841;117574;2202644	1.00;1.00;1.00;1.00;1.00;1.00;1.00;1.00;1.00;1.00	Viruses	Phixviricota	Malgrandaviricetes	Petitvirales	Microviridae	NA	Microviridae sp.
freshwater_ERR414820.contig000025747	taxid assigned	based on 6/7 ORFs	0.857143	1;10239;2731342;2732091;2732412*;2732413*;2732414*;10841*	1.00;1.00;1.00;1.00;1.00;1.00;1.00;1.00	Viruses	Phixviricota*	Malgrandaviricetes*	Petitvirales*	Microviridae*	no support	no support
freshwater_ERR414820.contig000025761	taxid assigned	based on 2/4 ORFs	0.5	1;10239;186616;340016	1.00;1.00;0.74;0.74	Viruses	NA	NA	NA	NA	NA	uncultured virus
freshwater_ERR414820.contig000025778	taxid assigned	based on 7/8 ORFs	0.875	1;10239;2731342;2732091;2732412*;2732413*;2732414*;10841*	1.00;1.00;0.51;0.51;0.51;0.51;0.51;0.51	Viruses	Phixviricota*	Malgrandaviricetes*	Petitvirales*	Microviridae*	no support	no support
freshwater_ERR414820.contig000025787	taxid assigned	based on 6/7 ORFs	0.857143	1;10239;2731342;2732091;2732412*;2732413*;2732414*;10841*	1.00;1.00;1.00;1.00;1.00;1.00;1.00;1.00	Viruses	Phixviricota*	Malgrandaviricetes*	Petitvirales*	Microviridae*	no support	no support
freshwater_ERR414820.contig000025813	taxid assigned	based on 7/8 ORFs	0.875	1;10239;2731342;2732091;2732412*;2732413*;2732414*;10841*	1.00;1.00;0.53;0.53;0.53;0.53;0.53;0.53	Viruses	Phixviricota*	Malgrandaviricetes*	Petitvirales*	Microviridae*	no support	no support
freshwater_ERR414820.contig000025853	taxid assigned	based on 4/4 ORFs	1	1;10239	1.00;1.00	Viruses	no support	no support	no support	no support	no support	no support
freshwater_ERR414820.contig000025913	taxid assigned	based on 5/5 ORFs	1	1;10239;2731342;2732091;2732412;2732413;2732414;10841;117574	1.00;1.00;1.00;1.00;1.00;1.00;1.00;1.00;0.60	Viruses	Phixviricota	Malgrandaviricetes	Petitvirales	Microviridae	no support	no support
freshwater_ERR414820.contig000026037	taxid assigned	based on 7/9 ORFs	0.777778	1;10239;2731342;2732091;2732412*;2732413*;2732414*;10841*	1.00;1.00;0.51;0.51;0.51;0.51;0.51;0.51	Viruses	Phixviricota*	Malgrandaviricetes*	Petitvirales*	Microviridae*	no support	no support
freshwater_ERR414820.contig000026097	taxid assigned	based on 5/6 ORFs	0.833333	1;10239;2731342;2732091;2732412*;2732413*;2732414*;10841*	1.00;1.00;1.00;1.00;1.00;1.00;1.00;1.00	Viruses	Phixviricota*	Malgrandaviricetes*	Petitvirales*	Microviridae*	no support	no support
freshwater_ERR414820.contig000026126	taxid assigned	based on 5/6 ORFs	0.833333	1;10239	1.00;1.00	Viruses	no support	no support	no support	no support	no support	no support
freshwater_ERR414820.contig000026131	taxid assigned	based on 4/6 ORFs	0.666667	1;10239	1.00;1.00	Viruses	no support	no support	no support	no support	no support	no support
freshwater_ERR414820.contig000026135	taxid assigned	based on 4/6 ORFs	0.666667	1;10239;2731342;2732091;2732412;2732413;2732414;10841;117574;2202644	1.00;1.00;1.00;1.00;1.00;1.00;1.00;1.00;1.00;1.00	Viruses	Phixviricota	Malgrandaviricetes	Petitvirales	Microviridae	NA	Microviridae sp.
freshwater_ERR414820.contig000026147	taxid assigned	based on 4/5 ORFs	0.8	1;10239;2731342;2732091;2732412;2732413;2732414;10841;117574	1.00;1.00;1.00;1.00;1.00;1.00;1.00;1.00;1.00	Viruses	Phixviricota	Malgrandaviricetes	Petitvirales	Microviridae	no support	no support
freshwater_ERR414820.contig000026148	taxid assigned	based on 6/8 ORFs	0.75	1;10239;2731342;2732091;2732412;2732413;2732414;10841;117574	1.00;1.00;1.00;1.00;1.00;1.00;1.00;1.00;1.00	Viruses	Phixviricota	Malgrandaviricetes	Petitvirales	Microviridae	no support	no support
freshwater_ERR414820.contig000026157	taxid assigned	based on 5/6 ORFs	0.833333	1;10239;2731342;2732091;2732412*;2732413*;2732414*;10841*	1.00;1.00;0.51;0.51;0.51;0.51;0.51;0.51	Viruses	Phixviricota*	Malgrandaviricetes*	Petitvirales*	Microviridae*	no support	no support
freshwater_ERR414820.contig000026176	taxid assigned	based on 5/9 ORFs	0.555556	1;10239	1.00;1.00	Viruses	no support	no support	no support	no support	no support	no support
freshwater_ERR414820.contig000026195	taxid assigned	based on 5/9 ORFs	0.555556	1;10239;2731342;2732091;2732412;2732413;2732414;10841;117574;2202644	1.00;1.00;1.00;1.00;1.00;1.00;1.00;1.00;1.00;1.00	Viruses	Phixviricota	Malgrandaviricetes	Petitvirales	Microviridae	NA	Microviridae sp.
freshwater_ERR414820.contig000026196	taxid assigned	based on 5/6 ORFs	0.833333	1;10239;2731342;2732091;2732412;2732413;2732414;10841;117574	1.00;1.00;1.00;1.00;1.00;1.00;1.00;1.00;1.00	Viruses	Phixviricota	Malgrandaviricetes	Petitvirales	Microviridae	no support	no support
freshwater_ERR414820.contig000026214	taxid assigned	based on 5/7 ORFs	0.714286	1;10239;2731342;2732091;2732412;2732413;2732414;10841;117574	1.00;1.00;1.00;1.00;1.00;1.00;1.00;1.00;1.00	Viruses	Phixviricota	Malgrandaviricetes	Petitvirales	Microviridae	no support	no support
freshwater_ERR414820.contig000026287	taxid assigned	based on 5/6 ORFs	0.833333	1;10239;2731342;2732091;2732412;2732413;2732414;10841;117574;2202644	1.00;1.00;1.00;1.00;1.00;1.00;1.00;1.00;1.00;0.68	Viruses	Phixviricota	Malgrandaviricetes	Petitvirales	Microviridae	NA	Microviridae sp.
freshwater_ERR414820.contig000026320	taxid assigned	based on 4/7 ORFs	0.571429	1;10239	1.00;1.00	Viruses	no support	no support	no support	no support	no support	no support
freshwater_ERR414820.contig000026341	taxid assigned	based on 4/5 ORFs	0.8	1;10239;2731342;2732091;2732412;2732413;2732414;10841;117574	1.00;1.00;1.00;1.00;1.00;1.00;1.00;1.00;1.00	Viruses	Phixviricota	Malgrandaviricetes	Petitvirales	Microviridae	no support	no support
freshwater_ERR414820.contig000026360	taxid assigned	based on 4/6 ORFs	0.666667	1;10239	1.00;1.00	Viruses	no support	no support	no support	no support	no support	no support
freshwater_ERR414820.contig000026394	taxid assigned	based on 4/5 ORFs	0.8	1;10239;2731342;2732091;2732412;2732413;2732414;10841;117574;2202644	1.00;1.00;0.80;0.80;0.80;0.80;0.80;0.80;0.80;0.71	Viruses	Phixviricota	Malgrandaviricetes	Petitvirales	Microviridae	NA	Microviridae sp.
freshwater_ERR414820.contig000026407	taxid assigned	based on 5/6 ORFs	0.833333	1;10239;2731342;2732091;2732412;2732413;2732414;10841;117574	1.00;1.00;1.00;1.00;1.00;1.00;1.00;1.00;1.00	Viruses	Phixviricota	Malgrandaviricetes	Petitvirales	Microviridae	no support	no support
freshwater_ERR414820.contig000026425	taxid assigned	based on 4/6 ORFs	0.666667	1;10239	1.00;1.00	Viruses	no support	no support	no support	no support	no support	no support
freshwater_ERR414820.contig000026455	taxid assigned	based on 4/5 ORFs	0.8	1;10239;2731342;2732091;2732412;2732413;2732414;10841;117574	1.00;1.00;1.00;1.00;1.00;1.00;1.00;1.00;1.00	Viruses	Phixviricota	Malgrandaviricetes	Petitvirales	Microviridae	no support	no support
freshwater_ERR414820.contig000026487	taxid assigned	based on 7/8 ORFs	0.875	1;10239;2731342;2732091;2732412*;2732413*;2732414*;10841*	1.00;1.00;0.75;0.75;0.75;0.75;0.75;0.75	Viruses	Phixviricota*	Malgrandaviricetes*	Petitvirales*	Microviridae*	no support	no support
freshwater_ERR414820.contig000026527	taxid assigned	based on 3/4 ORFs	0.75	1;10239;2731342;2732091;2732412;2732413;2732414;10841;117574;2202644	1.00;1.00;1.00;1.00;1.00;1.00;1.00;1.00;1.00;1.00	Viruses	Phixviricota	Malgrandaviricetes	Petitvirales	Microviridae	NA	Microviridae sp.
freshwater_ERR414820.contig000026534	taxid assigned	based on 4/4 ORFs	1	1;10239;2731342;2732092;2732416;2732424;2732539;1910928	1.00;1.00;1.00;1.00;1.00;1.00;1.00;1.00	Viruses	Cressdnaviricota	Repensiviricetes	Geplafuvirales	Genomoviridae	no support	no support
freshwater_ERR414820.contig000026544	taxid assigned	based on 4/5 ORFs	0.8	1;10239;2731342;2732091;2732412*;2732413*;2732414*;10841*	1.00;1.00;1.00;1.00;1.00;1.00;1.00;1.00	Viruses	Phixviricota*	Malgrandaviricetes*	Petitvirales*	Microviridae*	no support	no support
freshwater_ERR414820.contig000026596	taxid assigned	based on 6/8 ORFs	0.75	1;10239;2731342;2732091;2732412*;2732413*;2732414*;10841*	1.00;1.00;1.00;1.00;1.00;1.00;1.00;1.00	Viruses	Phixviricota*	Malgrandaviricetes*	Petitvirales*	Microviridae*	no support	no support
freshwater_ERR414820.contig000026613	taxid assigned	based on 7/7 ORFs	1	1;10239;2731342;2732091;2732412;2732413;2732414;10841;117574	1.00;1.00;1.00;1.00;1.00;1.00;1.00;1.00;0.52	Viruses	Phixviricota	Malgrandaviricetes	Petitvirales	Microviridae	no support	no support
freshwater_ERR414820.contig000026624	taxid assigned	based on 4/6 ORFs	0.666667	1;10239;2731342;2732091;2732412;2732413;2732414;10841;117574;2202644	1.00;1.00;1.00;1.00;1.00;1.00;1.00;1.00;1.00;1.00	Viruses	Phixviricota	Malgrandaviricetes	Petitvirales	Microviridae	NA	Microviridae sp.
freshwater_ERR414820.contig000026643	taxid assigned	based on 4/6 ORFs	0.666667	1;10239;2731342;2732091;2732412;2732413;2732414;10841;117574	1.00;1.00;1.00;1.00;1.00;1.00;1.00;1.00;1.00	Viruses	Phixviricota	Malgrandaviricetes	Petitvirales	Microviridae	no support	no support
freshwater_ERR414820.contig000026671	taxid assigned	based on 6/7 ORFs	0.857143	1;10239	1.00;1.00	Viruses	no support	no support	no support	no support	no support	no support
freshwater_ERR414820.contig000026695	taxid assigned	based on 6/8 ORFs	0.75	1;10239;2731342;2732091;2732412*;2732413*;2732414*;10841*	1.00;1.00;1.00;1.00;1.00;1.00;1.00;1.00	Viruses	Phixviricota*	Malgrandaviricetes*	Petitvirales*	Microviridae*	no support	no support
freshwater_ERR414820.contig000026716	taxid assigned	based on 6/6 ORFs	1	1;10239;2731342;2732091;2732412;2732413;2732414;10841;117574	1.00;1.00;1.00;1.00;1.00;1.00;1.00;1.00;0.73	Viruses	Phixviricota	Malgrandaviricetes	Petitvirales	Microviridae	no support	no support
freshwater_ERR414820.contig000026723	taxid assigned	based on 4/6 ORFs	0.666667	1;10239	1.00;1.00	Viruses	no support	no support	no support	no support	no support	no support
freshwater_ERR414820.contig000026787	taxid assigned	based on 4/7 ORFs	0.571429	1;10239;2731342;2732091;2732412;2732413;2732414;10841;117574;2494764	1.00;1.00;1.00;1.00;1.00;1.00;1.00;1.00;1.00;1.00	Viruses	Phixviricota	Malgrandaviricetes	Petitvirales	Microviridae	NA	Apis mellifera associated microvirus 35
freshwater_ERR414820.contig000026806	taxid assigned	based on 5/7 ORFs	0.714286	1;10239	1.00;0.93	Viruses	no support	no support	no support	no support	no support	no support
freshwater_ERR414820.contig000026809	taxid assigned	based on 4/6 ORFs	0.666667	1;10239	1.00;1.00	Viruses	no support	no support	no support	no support	no support	no support
freshwater_ERR414820.contig000026826	taxid assigned	based on 6/8 ORFs	0.75	1;10239;2731342;2732091;2732412;2732413;2732414;10841;117574;10842;2576452	1.00;1.00;1.00;1.00;1.00;1.00;1.00;1.00;0.86;0.86;0.86	Viruses	Phixviricota	Malgrandaviricetes	Petitvirales	Microviridae	Microvirus	Blackfly microvirus SF02
freshwater_ERR414820.contig000026840	taxid assigned	based on 6/9 ORFs	0.666667	1;10239;2731342;2732091;2732412*;2732413*;2732414*;10841*	1.00;1.00;1.00;1.00;1.00;1.00;1.00;1.00	Viruses	Phixviricota*	Malgrandaviricetes*	Petitvirales*	Microviridae*	no support	no support
freshwater_ERR414820.contig000026854	taxid assigned	based on 3/5 ORFs	0.6	1;10239;2731342;2732091;2732412;2732413;2732414;10841;117574	1.00;1.00;1.00;1.00;1.00;1.00;1.00;1.00;1.00	Viruses	Phixviricota	Malgrandaviricetes	Petitvirales	Microviridae	no support	no support
freshwater_ERR414820.contig000026858	taxid assigned	based on 3/5 ORFs	0.6	1;10239;2731342;2732091;2732412;2732413;2732414;10841;117574;2202644	1.00;1.00;1.00;1.00;1.00;1.00;1.00;1.00;1.00;1.00	Viruses	Phixviricota	Malgrandaviricetes	Petitvirales	Microviridae	NA	Microviridae sp.
freshwater_ERR414820.contig000026868	taxid assigned	based on 2/4 ORFs	0.5	1;10239;2731342;2732091;2732412;2732413;2732414;10841;117574	1.00;1.00;1.00;1.00;1.00;1.00;1.00;1.00;0.59	Viruses	Phixviricota	Malgrandaviricetes	Petitvirales	Microviridae	no support	no support
freshwater_ERR414820.contig000026876	taxid assigned	based on 5/7 ORFs	0.714286	1;10239;2731342;2732091;2732412;2732413;2732414;10841;117574	1.00;1.00;1.00;1.00;1.00;1.00;1.00;1.00;1.00	Viruses	Phixviricota	Malgrandaviricetes	Petitvirales	Microviridae	no support	no support
freshwater_ERR414820.contig000026909	taxid assigned	based on 2/4 ORFs	0.5	1;10239	1.00;1.00	Viruses	no support	no support	no support	no support	no support	no support
freshwater_ERR414820.contig000026927	taxid assigned	based on 4/7 ORFs	0.571429	1;10239;2731342;2732091;2732412*;2732413*;2732414*;10841*	1.00;1.00;1.00;1.00;1.00;1.00;1.00;1.00	Viruses	Phixviricota*	Malgrandaviricetes*	Petitvirales*	Microviridae*	no support	no support
freshwater_ERR414820.contig000026942	taxid assigned	based on 6/7 ORFs	0.857143	1;10239;2731342;2732091;2732412*;2732413*;2732414*;10841*	1.00;1.00;1.00;1.00;1.00;1.00;1.00;1.00	Viruses	Phixviricota*	Malgrandaviricetes*	Petitvirales*	Microviridae*	no support	no support
freshwater_ERR414820.contig000026951	taxid assigned	based on 5/7 ORFs	0.714286	1;10239;2731342;2732091;2732412*;2732413*;2732414*;10841*	1.00;1.00;1.00;1.00;1.00;1.00;1.00;1.00	Viruses	Phixviricota*	Malgrandaviricetes*	Petitvirales*	Microviridae*	no support	no support
freshwater_ERR414820.contig000027031	taxid assigned	based on 5/6 ORFs	0.833333	1;10239;2731342;2732091;2732412*;2732413*;2732414*;10841*	1.00;1.00;1.00;1.00;1.00;1.00;1.00;1.00	Viruses	Phixviricota*	Malgrandaviricetes*	Petitvirales*	Microviridae*	no support	no support
freshwater_ERR414820.contig000027098	taxid assigned	based on 5/5 ORFs	1	1;10239;2731342;2732091;2732412;2732413;2732414;10841;117574;2202644	1.00;1.00;1.00;1.00;1.00;1.00;1.00;1.00;1.00;1.00	Viruses	Phixviricota	Malgrandaviricetes	Petitvirales	Microviridae	NA	Microviridae sp.
freshwater_ERR414820.contig000027161	taxid assigned	based on 5/6 ORFs	0.833333	1;10239	1.00;1.00	Viruses	no support	no support	no support	no support	no support	no support
freshwater_ERR414820.contig000027181	taxid assigned	based on 5/6 ORFs	0.833333	1;10239;2731342;2732091;2732412;2732413;2732414;10841;117574;2202644	1.00;1.00;1.00;1.00;1.00;1.00;1.00;1.00;1.00;1.00	Viruses	Phixviricota	Malgrandaviricetes	Petitvirales	Microviridae	NA	Microviridae sp.
freshwater_ERR414820.contig000027186	taxid assigned	based on 4/5 ORFs	0.8	1;10239;2731342;2732091;2732412*;2732413*;2732414*;10841*	1.00;1.00;1.00;1.00;1.00;1.00;1.00;1.00	Viruses	Phixviricota*	Malgrandaviricetes*	Petitvirales*	Microviridae*	no support	no support
freshwater_ERR414820.contig000027213	taxid assigned	based on 4/5 ORFs	0.8	1;10239;2731342;2732091;2732412;2732413;2732414;10841;117574;2494764	1.00;1.00;1.00;1.00;1.00;1.00;1.00;1.00;1.00;1.00	Viruses	Phixviricota	Malgrandaviricetes	Petitvirales	Microviridae	NA	Apis mellifera associated microvirus 35
freshwater_ERR414820.contig000027242	taxid assigned	based on 7/8 ORFs	0.875	1;10239	1.00;1.00	Viruses	no support	no support	no support	no support	no support	no support
freshwater_ERR414820.contig000027270	taxid assigned	based on 3/5 ORFs	0.6	1;10239;2731342;2732091;2732412;2732413;2732414;10841;117574;2202644	1.00;1.00;1.00;1.00;1.00;1.00;1.00;1.00;1.00;0.94	Viruses	Phixviricota	Malgrandaviricetes	Petitvirales	Microviridae	NA	Microviridae sp.
freshwater_ERR414820.contig000027297	taxid assigned	based on 5/6 ORFs	0.833333	1;10239;2731342;2732091;2732412*;2732413*;2732414*;10841*	1.00;1.00;1.00;1.00;1.00;1.00;1.00;1.00	Viruses	Phixviricota*	Malgrandaviricetes*	Petitvirales*	Microviridae*	no support	no support
freshwater_ERR414820.contig000027336	taxid assigned	based on 5/6 ORFs	0.833333	1;10239;2731342;2732091;2732412*;2732413*;2732414*;10841*	1.00;1.00;1.00;1.00;1.00;1.00;1.00;1.00	Viruses	Phixviricota*	Malgrandaviricetes*	Petitvirales*	Microviridae*	no support	no support
freshwater_ERR414820.contig000027346	taxid assigned	based on 4/7 ORFs	0.571429	1;10239;2731342;2732091;2732412;2732413;2732414;10841;117574	1.00;1.00;1.00;1.00;1.00;1.00;1.00;1.00;1.00	Viruses	Phixviricota	Malgrandaviricetes	Petitvirales	Microviridae	no support	no support
freshwater_ERR414820.contig000027373	taxid assigned	based on 5/8 ORFs	0.625	1;10239	1.00;1.00	Viruses	no support	no support	no support	no support	no support	no support
freshwater_ERR414820.contig000027432	taxid assigned	based on 3/4 ORFs	0.75	1;10239;2731342;2732092;2732416;2732424;2732539;1910928	1.00;1.00;1.00;1.00;1.00;1.00;1.00;1.00	Viruses	Cressdnaviricota	Repensiviricetes	Geplafuvirales	Genomoviridae	no support	no support
freshwater_ERR414820.contig000027436	taxid assigned	based on 5/5 ORFs	1	1;10239	1.00;1.00	Viruses	no support	no support	no support	no support	no support	no support
freshwater_ERR414820.contig000027453	taxid assigned	based on 2/4 ORFs	0.5	1;10239;2731342;2732091;2732412;2732413;2732414;10841;117574	1.00;1.00;1.00;1.00;1.00;1.00;1.00;1.00;1.00	Viruses	Phixviricota	Malgrandaviricetes	Petitvirales	Microviridae	no support	no support
freshwater_ERR414820.contig000027478	taxid assigned	based on 7/9 ORFs	0.777778	1;10239;2731342;2732091;2732412*;2732413*;2732414*;10841*	1.00;1.00;1.00;1.00;1.00;1.00;1.00;1.00	Viruses	Phixviricota*	Malgrandaviricetes*	Petitvirales*	Microviridae*	no support	no support
freshwater_ERR414820.contig000027487	taxid assigned	based on 5/5 ORFs	1	1;10239;2731342;2732091;2732412;2732413;2732414;10841;117574	1.00;1.00;1.00;1.00;1.00;1.00;1.00;1.00;1.00	Viruses	Phixviricota	Malgrandaviricetes	Petitvirales	Microviridae	no support	no support
freshwater_ERR414820.contig000027502	taxid assigned	based on 2/4 ORFs	0.5	1;10239;2731342;2732091;2732412;2732413;2732414;10841;117574	1.00;0.81;0.81;0.81;0.81;0.81;0.81;0.81;0.81	Viruses	Phixviricota	Malgrandaviricetes	Petitvirales	Microviridae	no support	no support
freshwater_ERR414820.contig000027524	taxid assigned	based on 6/6 ORFs	1	1;10239	1.00;1.00	Viruses	no support	no support	no support	no support	no support	no support
freshwater_ERR414820.contig000027553	taxid assigned	based on 6/7 ORFs	0.857143	1;10239;2731342;2732091;2732412*;2732413*;2732414*;10841*	1.00;1.00;1.00;1.00;1.00;1.00;1.00;1.00	Viruses	Phixviricota*	Malgrandaviricetes*	Petitvirales*	Microviridae*	no support	no support
freshwater_ERR414820.contig000027615	taxid assigned	based on 5/5 ORFs	1	1;10239;2731342;2732091;2732412*;2732413*;2732414*;10841*	1.00;1.00;1.00;1.00;1.00;1.00;1.00;1.00	Viruses	Phixviricota*	Malgrandaviricetes*	Petitvirales*	Microviridae*	no support	no support
freshwater_ERR414820.contig000027668	taxid assigned	based on 7/9 ORFs	0.777778	1;10239;2731342;2732091;2732412*;2732413*;2732414*;10841*	1.00;1.00;0.58;0.58;0.58;0.58;0.58;0.58	Viruses	Phixviricota*	Malgrandaviricetes*	Petitvirales*	Microviridae*	no support	no support
freshwater_ERR414820.contig000027697	taxid assigned	based on 6/6 ORFs	1	1;10239	1.00;1.00	Viruses	no support	no support	no support	no support	no support	no support
freshwater_ERR414820.contig000027702	taxid assigned	based on 5/8 ORFs	0.625	1;10239;2731342;2732091;2732412;2732413;2732414;10841;117574	1.00;0.74;0.74;0.74;0.74;0.74;0.74;0.74;0.74	Viruses	Phixviricota	Malgrandaviricetes	Petitvirales	Microviridae	no support	no support
freshwater_ERR414820.contig000027752	taxid assigned	based on 5/6 ORFs	0.833333	1;10239	1.00;1.00	Viruses	no support	no support	no support	no support	no support	no support
freshwater_ERR414820.contig000027788	taxid assigned	based on 7/8 ORFs	0.875	1;10239;2731342;2732091;2732412*;2732413*;2732414*;10841*	1.00;1.00;0.51;0.51;0.51;0.51;0.51;0.51	Viruses	Phixviricota*	Malgrandaviricetes*	Petitvirales*	Microviridae*	no support	no support
freshwater_ERR414820.contig000027800	taxid assigned	based on 6/7 ORFs	0.857143	1;10239;2731342;2732091;2732412*;2732413*;2732414*;10841*	1.00;0.97;0.97;0.97;0.97;0.97;0.97;0.97	Viruses	Phixviricota*	Malgrandaviricetes*	Petitvirales*	Microviridae*	no support	no support
freshwater_ERR414820.contig000027802	taxid assigned	based on 4/6 ORFs	0.666667	1;10239;2731342;2732091;2732412;2732413;2732414;10841;117574;2202644	1.00;1.00;1.00;1.00;1.00;1.00;1.00;1.00;1.00;1.00	Viruses	Phixviricota	Malgrandaviricetes	Petitvirales	Microviridae	NA	Microviridae sp.
freshwater_ERR414820.contig000027803	taxid assigned	based on 5/6 ORFs	0.833333	1;10239;2731342;2732091;2732412;2732413;2732414;10841;117574	1.00;1.00;1.00;1.00;1.00;1.00;1.00;1.00;1.00	Viruses	Phixviricota	Malgrandaviricetes	Petitvirales	Microviridae	no support	no support
freshwater_ERR414820.contig000027814	taxid assigned	based on 6/7 ORFs	0.857143	1;10239;2731342;2732091;2732412*;2732413*;2732414*;10841*	1.00;1.00;0.88;0.88;0.88;0.88;0.88;0.88	Viruses	Phixviricota*	Malgrandaviricetes*	Petitvirales*	Microviridae*	no support	no support
freshwater_ERR414820.contig000027817	taxid assigned	based on 2/4 ORFs	0.5	1;10239;2731342;2732092;2732416;2732423;2732536;39724*	1.00;1.00;0.56;0.56;0.56;0.56;0.56;0.56	Viruses	Cressdnaviricota	Arfiviricetes	Cirlivirales	Circoviridae*	no support	no support
freshwater_ERR414820.contig000027847	taxid assigned	based on 5/6 ORFs	0.833333	1;10239	1.00;1.00	Viruses	no support	no support	no support	no support	no support	no support
freshwater_ERR414820.contig000027865	taxid assigned	based on 6/7 ORFs	0.857143	1;10239	1.00;1.00	Viruses	no support	no support	no support	no support	no support	no support
freshwater_ERR414820.contig000027890	taxid assigned	based on 3/4 ORFs	0.75	1;10239;2731342;2732091;2732412;2732413;2732414;10841;117574;2202644	1.00;1.00;1.00;1.00;1.00;1.00;1.00;1.00;1.00;1.00	Viruses	Phixviricota	Malgrandaviricetes	Petitvirales	Microviridae	NA	Microviridae sp.
freshwater_ERR414820.contig000027907	taxid assigned	based on 6/9 ORFs	0.666667	1;10239;2731342;2732091;2732412;2732413;2732414;10841;117574;2202644	1.00;1.00;1.00;1.00;1.00;1.00;1.00;1.00;1.00;0.96	Viruses	Phixviricota	Malgrandaviricetes	Petitvirales	Microviridae	NA	Microviridae sp.
freshwater_ERR414820.contig000027912	taxid assigned	based on 6/6 ORFs	1	1;10239;2731342;2732091;2732412;2732413;2732414;10841;117574;2202644	1.00;1.00;1.00;1.00;1.00;1.00;1.00;1.00;1.00;0.81	Viruses	Phixviricota	Malgrandaviricetes	Petitvirales	Microviridae	NA	Microviridae sp.
freshwater_ERR414820.contig000027937	taxid assigned	based on 4/5 ORFs	0.8	1;10239;2731342;2732091;2732412;2732413;2732414;10841;117574	1.00;1.00;1.00;1.00;1.00;1.00;1.00;1.00;1.00	Viruses	Phixviricota	Malgrandaviricetes	Petitvirales	Microviridae	no support	no support
freshwater_ERR414820.contig000028001	taxid assigned	based on 2/4 ORFs	0.5	1;10239;2731342;2732091;2732412;2732413;2732414;10841;117574;2202644	1.00;1.00;1.00;1.00;1.00;1.00;1.00;1.00;1.00;1.00	Viruses	Phixviricota	Malgrandaviricetes	Petitvirales	Microviridae	NA	Microviridae sp.
freshwater_ERR414820.contig000028068	taxid assigned	based on 4/5 ORFs	0.8	1;10239;2731342;2732091;2732412;2732413;2732414;10841;117574;2494764	1.00;1.00;1.00;1.00;1.00;1.00;1.00;1.00;1.00;1.00	Viruses	Phixviricota	Malgrandaviricetes	Petitvirales	Microviridae	NA	Apis mellifera associated microvirus 35
freshwater_ERR414820.contig000028074	taxid assigned	based on 4/5 ORFs	0.8	1;10239;2731342;2732091;2732412;2732413;2732414;10841;117574;2202644	1.00;1.00;1.00;1.00;1.00;1.00;1.00;1.00;1.00;1.00	Viruses	Phixviricota	Malgrandaviricetes	Petitvirales	Microviridae	NA	Microviridae sp.
freshwater_ERR414820.contig000028085	taxid assigned	based on 7/8 ORFs	0.875	1;10239;2731342;2732091;2732412*;2732413*;2732414*;10841*	1.00;1.00;1.00;1.00;1.00;1.00;1.00;1.00	Viruses	Phixviricota*	Malgrandaviricetes*	Petitvirales*	Microviridae*	no support	no support
freshwater_ERR414820.contig000028088	taxid assigned	based on 7/8 ORFs	0.875	1;10239;2731342;2732091;2732412*;2732413*;2732414*;10841*	1.00;1.00;0.51;0.51;0.51;0.51;0.51;0.51	Viruses	Phixviricota*	Malgrandaviricetes*	Petitvirales*	Microviridae*	no support	no support
freshwater_ERR414820.contig000028092	taxid assigned	based on 7/8 ORFs	0.875	1;10239;2731342;2732091;2732412*;2732413*;2732414*;10841*	1.00;1.00;1.00;1.00;1.00;1.00;1.00;1.00	Viruses	Phixviricota*	Malgrandaviricetes*	Petitvirales*	Microviridae*	no support	no support
freshwater_ERR414820.contig000028093	taxid assigned	based on 7/8 ORFs	0.875	1;10239;2731342;2732091;2732412*;2732413*;2732414*;10841*	1.00;1.00;1.00;1.00;1.00;1.00;1.00;1.00	Viruses	Phixviricota*	Malgrandaviricetes*	Petitvirales*	Microviridae*	no support	no support
freshwater_ERR414820.contig000028096	taxid assigned	based on 6/7 ORFs	0.857143	1;10239;2731342;2732091;2732412;2732413;2732414;10841;117574	1.00;1.00;0.84;0.84;0.84;0.84;0.84;0.84;0.84	Viruses	Phixviricota	Malgrandaviricetes	Petitvirales	Microviridae	no support	no support
freshwater_ERR414820.contig000028108	taxid assigned	based on 5/7 ORFs	0.714286	1;10239;2731342;2732091;2732412;2732413;2732414;10841;117574	1.00;1.00;1.00;1.00;1.00;1.00;1.00;1.00;1.00	Viruses	Phixviricota	Malgrandaviricetes	Petitvirales	Microviridae	no support	no support
freshwater_ERR414820.contig000028110	taxid assigned	based on 5/6 ORFs	0.833333	1;10239	1.00;1.00	Viruses	no support	no support	no support	no support	no support	no support
freshwater_ERR414820.contig000028121	taxid assigned	based on 5/6 ORFs	0.833333	1;10239;2731342;2732091;2732412;2732413;2732414;10841;117574;2494764	1.00;1.00;1.00;1.00;1.00;1.00;1.00;1.00;1.00;1.00	Viruses	Phixviricota	Malgrandaviricetes	Petitvirales	Microviridae	NA	Apis mellifera associated microvirus 35
freshwater_ERR414820.contig000028123	taxid assigned	based on 3/4 ORFs	0.75	1;10239;2731342;2732092;2732416	1.00;1.00;1.00;1.00;1.00	Viruses	Cressdnaviricota	no support	no support	no support	no support	no support
freshwater_ERR414820.contig000028124	taxid assigned	based on 7/7 ORFs	1	1;10239	1.00;0.88	Viruses	no support	no support	no support	no support	no support	no support
freshwater_ERR414820.contig000028125	taxid assigned	based on 5/7 ORFs	0.714286	1;10239	1.00;1.00	Viruses	no support	no support	no support	no support	no support	no support
freshwater_ERR414820.contig000028127	taxid assigned	based on 4/6 ORFs	0.666667	1;10239	1.00;1.00	Viruses	no support	no support	no support	no support	no support	no support
freshwater_ERR414820.contig000028159	taxid assigned	based on 2/4 ORFs	0.5	1;10239	1.00;1.00	Viruses	no support	no support	no support	no support	no support	no support
freshwater_ERR414820.contig000028161	taxid assigned	based on 6/8 ORFs	0.75	1;10239;2731342;2732091;2732412*;2732413*;2732414*;10841*	1.00;1.00;1.00;1.00;1.00;1.00;1.00;1.00	Viruses	Phixviricota*	Malgrandaviricetes*	Petitvirales*	Microviridae*	no support	no support
freshwater_ERR414820.contig000028163	taxid assigned	based on 4/6 ORFs	0.666667	1;10239;2731342;2732091;2732412;2732413;2732414;10841;117574;2202644	1.00;1.00;1.00;1.00;1.00;1.00;1.00;1.00;1.00;1.00	Viruses	Phixviricota	Malgrandaviricetes	Petitvirales	Microviridae	NA	Microviridae sp.
freshwater_ERR414820.contig000028178	taxid assigned	based on 4/6 ORFs	0.666667	1;10239;2731342;2732091;2732412;2732413;2732414;10841;117574	1.00;1.00;1.00;1.00;1.00;1.00;1.00;1.00;1.00	Viruses	Phixviricota	Malgrandaviricetes	Petitvirales	Microviridae	no support	no support
freshwater_ERR414820.contig000028180	taxid assigned	based on 6/6 ORFs	1	1;10239;2731342;2732091;2732412;2732413;2732414;10841;117574	1.00;1.00;1.00;1.00;1.00;1.00;1.00;1.00;1.00	Viruses	Phixviricota	Malgrandaviricetes	Petitvirales	Microviridae	no support	no support
freshwater_ERR414820.contig000028182	taxid assigned	based on 5/7 ORFs	0.714286	1;10239;2731342;2732091;2732412;2732413;2732414;10841;117574;2494764	1.00;1.00;1.00;1.00;1.00;1.00;1.00;1.00;1.00;1.00	Viruses	Phixviricota	Malgrandaviricetes	Petitvirales	Microviridae	NA	Apis mellifera associated microvirus 35
freshwater_ERR414820.contig000028187	taxid assigned	based on 7/8 ORFs	0.875	1;10239;2731342;2732091;2732412*;2732413*;2732414*;10841*	1.00;1.00;1.00;1.00;1.00;1.00;1.00;1.00	Viruses	Phixviricota*	Malgrandaviricetes*	Petitvirales*	Microviridae*	no support	no support
freshwater_ERR414820.contig000028198	taxid assigned	based on 4/4 ORFs	1	1;10239;2731342;2732092;2732416;2732424;2732539;1910928;1941235;2202565	1.00;1.00;1.00;1.00;1.00;1.00;1.00;1.00;0.95;0.60	Viruses	Cressdnaviricota	Repensiviricetes	Geplafuvirales	Genomoviridae	NA	Genomoviridae sp.
freshwater_ERR414820.contig000028207	taxid assigned	based on 6/8 ORFs	0.75	1;10239	1.00;1.00	Viruses	no support	no support	no support	no support	no support	no support
freshwater_ERR414820.contig000028210	taxid assigned	based on 6/7 ORFs	0.857143	1;10239;2731342;2732091;2732412*;2732413*;2732414*;10841*	1.00;1.00;1.00;1.00;1.00;1.00;1.00;1.00	Viruses	Phixviricota*	Malgrandaviricetes*	Petitvirales*	Microviridae*	no support	no support
freshwater_ERR414820.contig000028212	taxid assigned	based on 5/7 ORFs	0.714286	1;10239	1.00;1.00	Viruses	no support	no support	no support	no support	no support	no support
freshwater_ERR414820.contig000028253	taxid assigned	based on 4/5 ORFs	0.8	1;10239	1.00;1.00	Viruses	no support	no support	no support	no support	no support	no support
freshwater_ERR414820.contig000028259	taxid assigned	based on 2/4 ORFs	0.5	1;10239	1.00;1.00	Viruses	no support	no support	no support	no support	no support	no support
freshwater_ERR414820.contig000028262	taxid assigned	based on 6/8 ORFs	0.75	1;10239;2731342;2732091;2732412*;2732413*;2732414*;10841*	1.00;1.00;0.51;0.51;0.51;0.51;0.51;0.51	Viruses	Phixviricota*	Malgrandaviricetes*	Petitvirales*	Microviridae*	no support	no support
freshwater_ERR414820.contig000028264	taxid assigned	based on 5/7 ORFs	0.714286	1;10239	1.00;1.00	Viruses	no support	no support	no support	no support	no support	no support
freshwater_ERR414820.contig000028282	taxid assigned	based on 2/4 ORFs	0.5	1;10239;2731342;2732092;2732416	1.00;1.00;1.00;1.00;1.00	Viruses	Cressdnaviricota	no support	no support	no support	no support	no support
freshwater_ERR414820.contig000028295	taxid assigned	based on 3/4 ORFs	0.75	1;10239;2731342;2732092;2732416;2732424;2732539;1910928	1.00;1.00;1.00;1.00;1.00;1.00;1.00;1.00	Viruses	Cressdnaviricota	Repensiviricetes	Geplafuvirales	Genomoviridae	no support	no support
freshwater_ERR414820.contig000028301	taxid assigned	based on 6/6 ORFs	1	1;10239;2731342;2732091;2732412*;2732413*;2732414*;10841*	1.00;1.00;1.00;1.00;1.00;1.00;1.00;1.00	Viruses	Phixviricota*	Malgrandaviricetes*	Petitvirales*	Microviridae*	no support	no support
freshwater_ERR414820.contig000028305	taxid assigned	based on 6/6 ORFs	1	1;10239;2731342;2732091;2732412;2732413;2732414;10841;117574	1.00;1.00;1.00;1.00;1.00;1.00;1.00;1.00;1.00	Viruses	Phixviricota	Malgrandaviricetes	Petitvirales	Microviridae	no support	no support
freshwater_ERR414820.contig000028307	taxid assigned	based on 4/5 ORFs	0.8	1;10239;2731342;2732091;2732412;2732413;2732414;10841;117574;2202644	1.00;1.00;1.00;1.00;1.00;1.00;1.00;1.00;1.00;1.00	Viruses	Phixviricota	Malgrandaviricetes	Petitvirales	Microviridae	NA	Microviridae sp.
freshwater_ERR414820.contig000028317	taxid assigned	based on 7/8 ORFs	0.875	1;10239;2731342;2732091;2732412*;2732413*;2732414*;10841*	1.00;1.00;1.00;1.00;1.00;1.00;1.00;1.00	Viruses	Phixviricota*	Malgrandaviricetes*	Petitvirales*	Microviridae*	no support	no support
freshwater_ERR414820.contig000028324	taxid assigned	based on 5/7 ORFs	0.714286	1;10239	1.00;1.00	Viruses	no support	no support	no support	no support	no support	no support
freshwater_ERR414820.contig000028340	taxid assigned	based on 4/5 ORFs	0.8	1;10239;2731342;2732091;2732412;2732413;2732414;10841;117574;2494778	1.00;1.00;1.00;1.00;1.00;1.00;1.00;1.00;1.00;1.00	Viruses	Phixviricota	Malgrandaviricetes	Petitvirales	Microviridae	NA	Apis mellifera associated microvirus 48
freshwater_ERR414820.contig000028350	taxid assigned	based on 5/7 ORFs	0.714286	1;10239	1.00;1.00	Viruses	no support	no support	no support	no support	no support	no support
freshwater_ERR414820.contig000028352	taxid assigned	based on 6/7 ORFs	0.857143	1;10239	1.00;0.97	Viruses	no support	no support	no support	no support	no support	no support
freshwater_ERR414820.contig000028358	taxid assigned	based on 5/6 ORFs	0.833333	1;10239;2731342;2732091;2732412*;2732413*;2732414*;10841*	1.00;1.00;1.00;1.00;1.00;1.00;1.00;1.00	Viruses	Phixviricota*	Malgrandaviricetes*	Petitvirales*	Microviridae*	no support	no support
freshwater_ERR414820.contig000028367	taxid assigned	based on 4/8 ORFs	0.5	1;10239;2731342;2732090;2732410;2732411;2732094;10860;456491;2219103	1.00;0.84;0.84;0.84;0.84;0.84;0.84;0.84;0.84;0.84	Viruses	Hofneiviricota	Faserviricetes	Tubulavirales	Inoviridae	NA	Inoviridae sp.
freshwater_ERR414820.contig000028431	taxid assigned	based on 2/4 ORFs	0.5	1;10239	1.00;1.00	Viruses	no support	no support	no support	no support	no support	no support
freshwater_ERR414820.contig000028437	taxid assigned	based on 6/8 ORFs	0.75	1;10239;2731342;2732091;2732412*;2732413*;2732414*;10841*	1.00;1.00;0.53;0.53;0.53;0.53;0.53;0.53	Viruses	Phixviricota*	Malgrandaviricetes*	Petitvirales*	Microviridae*	no support	no support
freshwater_ERR414820.contig000028478	taxid assigned	based on 5/7 ORFs	0.714286	1;10239	1.00;1.00	Viruses	no support	no support	no support	no support	no support	no support
freshwater_ERR414820.contig000028508	taxid assigned	based on 6/8 ORFs	0.75	1;10239;2731342;2732091;2732412;2732413;2732414;10841;117574;10842;2576452	1.00;1.00;1.00;1.00;1.00;1.00;1.00;1.00;0.82;0.82;0.82	Viruses	Phixviricota	Malgrandaviricetes	Petitvirales	Microviridae	Microvirus	Blackfly microvirus SF02
freshwater_ERR414820.contig000028528	taxid assigned	based on 7/9 ORFs	0.777778	1;10239;2731342;2732091;2732412*;2732413*;2732414*;10841*	1.00;1.00;1.00;1.00;1.00;1.00;1.00;1.00	Viruses	Phixviricota*	Malgrandaviricetes*	Petitvirales*	Microviridae*	no support	no support
freshwater_ERR414820.contig000028542	taxid assigned	based on 4/6 ORFs	0.666667	1	1	no support	no support	no support	no support	no support	no support	no support
freshwater_ERR414820.contig000028556	taxid assigned	based on 6/7 ORFs	0.857143	1;10239;2731342;2732091;2732412;2732413;2732414;10841;117574;2494766	1.00;1.00;1.00;1.00;1.00;1.00;1.00;1.00;1.00;1.00	Viruses	Phixviricota	Malgrandaviricetes	Petitvirales	Microviridae	NA	Apis mellifera associated microvirus 37
freshwater_ERR414820.contig000028616	taxid assigned	based on 4/7 ORFs	0.571429	1;10239	1.00;1.00	Viruses	no support	no support	no support	no support	no support	no support
freshwater_ERR414820.contig000028652	taxid assigned	based on 7/8 ORFs	0.875	1;10239;2731342;2732091;2732412*;2732413*;2732414*;10841*	1.00;1.00;1.00;1.00;1.00;1.00;1.00;1.00	Viruses	Phixviricota*	Malgrandaviricetes*	Petitvirales*	Microviridae*	no support	no support
freshwater_ERR414820.contig000028656	taxid assigned	based on 2/4 ORFs	0.5	1;10239	1.00;1.00	Viruses	no support	no support	no support	no support	no support	no support
freshwater_ERR414820.contig000028693	taxid assigned	based on 2/4 ORFs	0.5	1;10239	1.00;1.00	Viruses	no support	no support	no support	no support	no support	no support
freshwater_ERR414820.contig000028700	taxid assigned	based on 4/4 ORFs	1	1;10239	1.00;1.00	Viruses	no support	no support	no support	no support	no support	no support
freshwater_ERR414820.contig000028710	taxid assigned	based on 4/4 ORFs	1	1;10239;12429;2204151;35342;2293310	1.00;1.00;1.00;1.00;0.83;0.83	Viruses	NA	NA	NA	NA	NA	Woodlouse hunter spider associated circular virus 1
freshwater_ERR414820.contig000028768	taxid assigned	based on 4/4 ORFs	1	1;10239	1.00;1.00	Viruses	no support	no support	no support	no support	no support	no support
freshwater_ERR414820.contig000028888	taxid assigned	based on 3/6 ORFs	0.5	1;10239;2731342;2732091;2732412;2732413;2732414;10841;117574	1.00;1.00;1.00;1.00;1.00;1.00;1.00;1.00;1.00	Viruses	Phixviricota	Malgrandaviricetes	Petitvirales	Microviridae	no support	no support
freshwater_ERR414820.contig000029035	taxid assigned	based on 6/7 ORFs	0.857143	1;10239;2731342;2732091;2732412;2732413;2732414;10841;117574	1.00;1.00;1.00;1.00;1.00;1.00;1.00;1.00;1.00	Viruses	Phixviricota	Malgrandaviricetes	Petitvirales	Microviridae	no support	no support
freshwater_ERR414820.contig000029125	taxid assigned	based on 3/4 ORFs	0.75	1;10239;2731342;2732092;2732416;2732424;2732539;1910928	1.00;1.00;1.00;1.00;1.00;1.00;1.00;1.00	Viruses	Cressdnaviricota	Repensiviricetes	Geplafuvirales	Genomoviridae	no support	no support
freshwater_ERR414820.contig000029158	taxid assigned	based on 5/7 ORFs	0.714286	1;10239	1.00;1.00	Viruses	no support	no support	no support	no support	no support	no support
freshwater_ERR414821.contig000000018	taxid assigned	based on 6/6 ORFs	1	1;10239	1.00;1.00	Viruses	no support	no support	no support	no support	no support	no support
freshwater_ERR414821.contig000000036	taxid assigned	based on 4/4 ORFs	1	1;10239;2731342;2732091;2732412;2732413;2732414;10841;117574	1.00;1.00;1.00;1.00;1.00;1.00;1.00;1.00;1.00	Viruses	Phixviricota	Malgrandaviricetes	Petitvirales	Microviridae	no support	no support
freshwater_ERR414821.contig000000086	taxid assigned	based on 3/5 ORFs	0.6	1;10239;12429;12333;2761370	1.00;1.00;0.62;0.62;0.62	Viruses	NA	NA	NA	NA	NA	Cryophage ML09
freshwater_ERR414821.contig000000438	taxid assigned	based on 6/6 ORFs	1	1;10239;2731342;2732091;2732412;2732413;2732414;10841;117574;2202644	1.00;1.00;1.00;1.00;1.00;1.00;1.00;1.00;1.00;1.00	Viruses	Phixviricota	Malgrandaviricetes	Petitvirales	Microviridae	NA	Microviridae sp.
freshwater_ERR414821.contig000000453	taxid assigned	based on 3/4 ORFs	0.75	1	1	no support	no support	no support	no support	no support	no support	no support
freshwater_ERR414821.contig000000463	taxid assigned	based on 4/7 ORFs	0.571429	1;10239;2731341;2731360;2731618;2731619;28883;2100420;2100421	1.00;1.00;0.87;0.87;0.87;0.87;0.87;0.87;0.87	Viruses	Uroviricota	Caudoviricetes	Caudovirales	NA	NA	uncultured Caudovirales phage
freshwater_ERR414821.contig000000523	taxid assigned	based on 5/7 ORFs	0.714286	1;10239;2731342;2732091;2732412*;2732413*;2732414*;10841*	1.00;1.00;1.00;1.00;1.00;1.00;1.00;1.00	Viruses	Phixviricota*	Malgrandaviricetes*	Petitvirales*	Microviridae*	no support	no support
freshwater_ERR414821.contig000000550	taxid assigned	based on 5/5 ORFs	1	1;10239	1.00;1.00	Viruses	no support	no support	no support	no support	no support	no support
freshwater_ERR414821.contig000000629	taxid assigned	based on 5/7 ORFs	0.714286	1;10239;2731342;2732091;2732412;2732413;2732414;10841;117574;2202644	1.00;1.00;1.00;1.00;1.00;1.00;1.00;1.00;1.00;1.00	Viruses	Phixviricota	Malgrandaviricetes	Petitvirales	Microviridae	NA	Microviridae sp.
freshwater_ERR414821.contig000000679	taxid assigned	based on 5/6 ORFs	0.833333	1;10239;2731342;2732091;2732412;2732413;2732414;10841;117574	1.00;1.00;0.51;0.51;0.51;0.51;0.51;0.51;0.51	Viruses	Phixviricota	Malgrandaviricetes	Petitvirales	Microviridae	no support	no support
freshwater_ERR414821.contig000000696	taxid assigned	based on 4/4 ORFs	1	1;10239;2731342;2732091;2732412;2732413;2732414;10841;117574	1.00;1.00;1.00;1.00;1.00;1.00;1.00;1.00;1.00	Viruses	Phixviricota	Malgrandaviricetes	Petitvirales	Microviridae	no support	no support
freshwater_ERR414821.contig000000801	taxid assigned	based on 4/4 ORFs	1	1;10239;2731341;2731360;2731618;2731619;28883;2100420;2100421	1.00;1.00;1.00;1.00;1.00;1.00;1.00;1.00;1.00	Viruses	Uroviricota	Caudoviricetes	Caudovirales	NA	NA	uncultured Caudovirales phage
freshwater_ERR414821.contig000000872	taxid assigned	based on 4/4 ORFs	1	1;10239;2731342;2732091;2732412;2732413;2732414;10841;117574	1.00;1.00;1.00;1.00;1.00;1.00;1.00;1.00;1.00	Viruses	Phixviricota	Malgrandaviricetes	Petitvirales	Microviridae	no support	no support
freshwater_ERR414821.contig000000897	taxid assigned	based on 6/6 ORFs	1	1;10239;2731341;2731360;2731618;2731619;28883;2100420;2100421	1.00;1.00;1.00;1.00;1.00;1.00;1.00;1.00;1.00	Viruses	Uroviricota	Caudoviricetes	Caudovirales	NA	NA	uncultured Caudovirales phage
freshwater_ERR414821.contig000000958	taxid assigned	based on 3/4 ORFs	0.75	1;10239;2731342;2732091;2732412;2732413;2732414;10841;117574;2202644	1.00;1.00;1.00;1.00;1.00;1.00;1.00;1.00;1.00;0.76	Viruses	Phixviricota	Malgrandaviricetes	Petitvirales	Microviridae	NA	Microviridae sp.
freshwater_ERR414821.contig000000959	taxid assigned	based on 4/6 ORFs	0.666667	1;10239	1.00;1.00	Viruses	no support	no support	no support	no support	no support	no support
freshwater_ERR414821.contig000001049	taxid assigned	based on 3/5 ORFs	0.6	1;10239;2731342;2732091;2732412;2732413;2732414;10841;117574;2494764	1.00;1.00;0.78;0.78;0.78;0.78;0.78;0.78;0.78;0.78	Viruses	Phixviricota	Malgrandaviricetes	Petitvirales	Microviridae	NA	Apis mellifera associated microvirus 35
freshwater_ERR414821.contig000001122	taxid assigned	based on 19/23 ORFs	0.826087	1;10239;2731341;2731360;2731618;2731619;28883;2100420;2100421	1.00;1.00;0.94;0.94;0.94;0.94;0.94;0.94;0.94	Viruses	Uroviricota	Caudoviricetes	Caudovirales	NA	NA	uncultured Caudovirales phage
freshwater_ERR414821.contig000001127	taxid assigned	based on 4/5 ORFs	0.8	1;10239;2731342;2732091;2732412;2732413;2732414;10841;117574	1.00;1.00;1.00;1.00;1.00;1.00;1.00;1.00;1.00	Viruses	Phixviricota	Malgrandaviricetes	Petitvirales	Microviridae	no support	no support
freshwater_ERR414821.contig000001161	taxid assigned	based on 6/6 ORFs	1	1;10239;2731342;2732091;2732412;2732413;2732414;10841;117574;2202644	1.00;1.00;1.00;1.00;1.00;1.00;1.00;1.00;1.00;0.96	Viruses	Phixviricota	Malgrandaviricetes	Petitvirales	Microviridae	NA	Microviridae sp.
freshwater_ERR414821.contig000001170	taxid assigned	based on 7/8 ORFs	0.875	1;10239	1.00;0.97	Viruses	no support	no support	no support	no support	no support	no support
freshwater_ERR414821.contig000001184	taxid assigned	based on 5/6 ORFs	0.833333	1;10239;2731342;2732091;2732412;2732413;2732414;10841;117574	1.00;1.00;1.00;1.00;1.00;1.00;1.00;1.00;1.00	Viruses	Phixviricota	Malgrandaviricetes	Petitvirales	Microviridae	no support	no support
freshwater_ERR414821.contig000001202	taxid assigned	based on 4/5 ORFs	0.8	1;10239;2731342;2732091;2732412;2732413;2732414;10841;117574	1.00;0.85;0.85;0.85;0.85;0.85;0.85;0.85;0.68	Viruses	Phixviricota	Malgrandaviricetes	Petitvirales	Microviridae	no support	no support
freshwater_ERR414821.contig000001209	taxid assigned	based on 7/7 ORFs	1	1;10239;2731342;2732091;2732412;2732413;2732414;10841;117574;2202644	1.00;1.00;1.00;1.00;1.00;1.00;1.00;1.00;0.93;0.93	Viruses	Phixviricota	Malgrandaviricetes	Petitvirales	Microviridae	NA	Microviridae sp.
freshwater_ERR414821.contig000001221	taxid assigned	based on 6/7 ORFs	0.857143	1;10239;2731341;2731360;2731618;2731619;28883;2100420;2100421	1.00;0.93;0.85;0.85;0.85;0.85;0.85;0.85;0.85	Viruses	Uroviricota	Caudoviricetes	Caudovirales	NA	NA	uncultured Caudovirales phage
freshwater_ERR414821.contig000001252	taxid assigned	based on 4/5 ORFs	0.8	1;10239;2731342;2732091;2732412;2732413;2732414;10841;117574	1.00;1.00;1.00;1.00;1.00;1.00;1.00;1.00;1.00	Viruses	Phixviricota	Malgrandaviricetes	Petitvirales	Microviridae	no support	no support
freshwater_ERR414821.contig000001255	taxid assigned	based on 6/7 ORFs	0.857143	1;10239;2731342;2732091;2732412;2732413;2732414;10841;117574	1.00;1.00;1.00;1.00;1.00;1.00;1.00;1.00;1.00	Viruses	Phixviricota	Malgrandaviricetes	Petitvirales	Microviridae	no support	no support
freshwater_ERR414821.contig000001258	taxid assigned	based on 5/7 ORFs	0.714286	1;10239;2731342;2732091;2732412*;2732413*;2732414*;10841*	1.00;1.00;1.00;1.00;1.00;1.00;1.00;1.00	Viruses	Phixviricota*	Malgrandaviricetes*	Petitvirales*	Microviridae*	no support	no support
freshwater_ERR414821.contig000001266	taxid assigned	based on 2/4 ORFs	0.5	1;10239;2731342;2732091;2732412*;2732413*;2732414*;10841*	1.00;1.00;1.00;1.00;1.00;1.00;1.00;1.00	Viruses	Phixviricota*	Malgrandaviricetes*	Petitvirales*	Microviridae*	no support	no support
freshwater_ERR414821.contig000001300	taxid assigned	based on 10/11 ORFs	0.909091	1;10239;2731341;2731360;2731618;2731619;28883;2100420;2100421	1.00;1.00;1.00;1.00;1.00;1.00;1.00;1.00;1.00	Viruses	Uroviricota	Caudoviricetes	Caudovirales	NA	NA	uncultured Caudovirales phage
freshwater_ERR414821.contig000001348	taxid assigned	based on 4/6 ORFs	0.666667	1;10239;2731342;2732091;2732412;2732413;2732414;10841;117574	1.00;1.00;1.00;1.00;1.00;1.00;1.00;1.00;1.00	Viruses	Phixviricota	Malgrandaviricetes	Petitvirales	Microviridae	no support	no support
freshwater_ERR414821.contig000001372	taxid assigned	based on 7/8 ORFs	0.875	1;10239;2731342;2732091;2732412;2732413;2732414;10841;117574	1.00;1.00;0.82;0.82;0.82;0.82;0.82;0.82;0.58	Viruses	Phixviricota	Malgrandaviricetes	Petitvirales	Microviridae	no support	no support
freshwater_ERR414821.contig000001378	taxid assigned	based on 3/4 ORFs	0.75	1;10239;2731342;2732091;2732412;2732413;2732414;10841;117574	1.00;1.00;1.00;1.00;1.00;1.00;1.00;1.00;1.00	Viruses	Phixviricota	Malgrandaviricetes	Petitvirales	Microviridae	no support	no support
freshwater_ERR414821.contig000001393	taxid assigned	based on 4/4 ORFs	1	1;10239;2731341;2731360;2731618;2731619;28883;2100420;2100421	1.00;1.00;1.00;1.00;1.00;1.00;1.00;0.79;0.79	Viruses	Uroviricota	Caudoviricetes	Caudovirales	NA	NA	uncultured Caudovirales phage
freshwater_ERR414821.contig000001428	taxid assigned	based on 6/7 ORFs	0.857143	1;10239	1.00;1.00	Viruses	no support	no support	no support	no support	no support	no support
freshwater_ERR414821.contig000001437	taxid assigned	based on 3/4 ORFs	0.75	1;10239;2731342;2732091;2732412;2732413;2732414;10841;117574	1.00;1.00;1.00;1.00;1.00;1.00;1.00;1.00;1.00	Viruses	Phixviricota	Malgrandaviricetes	Petitvirales	Microviridae	no support	no support
freshwater_ERR414821.contig000001509	taxid assigned	based on 10/12 ORFs	0.833333	1;10239;2731341;2731360;2731618;2731619;28883;2100420;2100421	1.00;1.00;1.00;1.00;1.00;1.00;1.00;1.00;1.00	Viruses	Uroviricota	Caudoviricetes	Caudovirales	NA	NA	uncultured Caudovirales phage
freshwater_ERR414821.contig000001610	taxid assigned	based on 4/6 ORFs	0.666667	1;10239;2731342;2732091;2732412;2732413;2732414;10841;117574	1.00;1.00;0.87;0.87;0.87;0.87;0.87;0.87;0.87	Viruses	Phixviricota	Malgrandaviricetes	Petitvirales	Microviridae	no support	no support
freshwater_ERR414821.contig000001679	taxid assigned	based on 5/7 ORFs	0.714286	1;10239;2731342;2732091;2732412;2732413;2732414;10841;117574	1.00;1.00;1.00;1.00;1.00;1.00;1.00;1.00;1.00	Viruses	Phixviricota	Malgrandaviricetes	Petitvirales	Microviridae	no support	no support
freshwater_ERR414821.contig000001714	taxid assigned	based on 5/6 ORFs	0.833333	1;10239;2731342;2732091;2732412;2732413;2732414;10841;117574	1.00;1.00;1.00;1.00;1.00;1.00;1.00;1.00;1.00	Viruses	Phixviricota	Malgrandaviricetes	Petitvirales	Microviridae	no support	no support
freshwater_ERR414821.contig000001810	taxid assigned	based on 2/4 ORFs	0.5	1;10239;2731341;2731360;2731618;2731619;28883;2100420;2100421	1.00;1.00;1.00;1.00;1.00;1.00;1.00;1.00;1.00	Viruses	Uroviricota	Caudoviricetes	Caudovirales	NA	NA	uncultured Caudovirales phage
freshwater_ERR414821.contig000001811	taxid assigned	based on 5/7 ORFs	0.714286	1;10239	1.00;1.00	Viruses	no support	no support	no support	no support	no support	no support
freshwater_ERR414821.contig000001834	taxid assigned	based on 4/5 ORFs	0.8	1;10239;2731342;2732091;2732412;2732413;2732414;10841;117574	1.00;1.00;1.00;1.00;1.00;1.00;1.00;1.00;1.00	Viruses	Phixviricota	Malgrandaviricetes	Petitvirales	Microviridae	no support	no support
freshwater_ERR414821.contig000001900	taxid assigned	based on 5/6 ORFs	0.833333	1;10239;2731341;2731360;2731618;2731619;28883;2100420;2100421	1.00;1.00;1.00;1.00;1.00;1.00;1.00;1.00;1.00	Viruses	Uroviricota	Caudoviricetes	Caudovirales	NA	NA	uncultured Caudovirales phage
freshwater_ERR414821.contig000001901	taxid assigned	based on 3/4 ORFs	0.75	1;10239	1.00;1.00	Viruses	no support	no support	no support	no support	no support	no support
freshwater_ERR414821.contig000001941	taxid assigned	based on 3/4 ORFs	0.75	1;10239	1.00;1.00	Viruses	no support	no support	no support	no support	no support	no support
freshwater_ERR414821.contig000001966	taxid assigned	based on 4/8 ORFs	0.5	1;10239;2731341;2731360;2731618;2731619;28883;2100420;2100421	1.00;1.00;1.00;1.00;1.00;1.00;1.00;0.91;0.91	Viruses	Uroviricota	Caudoviricetes	Caudovirales	NA	NA	uncultured Caudovirales phage
freshwater_ERR414821.contig000002008	taxid assigned	based on 4/5 ORFs	0.8	1;10239	1.00;1.00	Viruses	no support	no support	no support	no support	no support	no support
freshwater_ERR414821.contig000002040	taxid assigned	based on 3/4 ORFs	0.75	1;10239;2731342;2732091;2732412;2732413;2732414;10841;117574	1.00;1.00;1.00;1.00;1.00;1.00;1.00;1.00;1.00	Viruses	Phixviricota	Malgrandaviricetes	Petitvirales	Microviridae	no support	no support
freshwater_ERR414821.contig000002056	taxid assigned	based on 3/4 ORFs	0.75	1;10239	1.00;1.00	Viruses	no support	no support	no support	no support	no support	no support
freshwater_ERR414821.contig000002060	taxid assigned	based on 10/10 ORFs	1	1;10239;2731341;2731360;2731618;2731619;28883;2100420;2100421	1.00;1.00;0.92;0.92;0.92;0.92;0.92;0.92;0.92	Viruses	Uroviricota	Caudoviricetes	Caudovirales	NA	NA	uncultured Caudovirales phage
freshwater_ERR414821.contig000002081	taxid assigned	based on 3/4 ORFs	0.75	1;10239;2731342;2732091;2732412;2732413;2732414;10841;117574	1.00;1.00;1.00;0.74;0.74;0.74;0.74;0.74;0.74	Viruses	Phixviricota	Malgrandaviricetes	Petitvirales	Microviridae	no support	no support
freshwater_ERR414821.contig000002088	taxid assigned	based on 4/5 ORFs	0.8	1;10239;2731341;2731360;2731618;2731619;28883;2100420;2100421	1.00;1.00;0.84;0.84;0.84;0.84;0.84;0.84;0.84	Viruses	Uroviricota	Caudoviricetes	Caudovirales	NA	NA	uncultured Caudovirales phage
freshwater_ERR414821.contig000002103	taxid assigned	based on 3/5 ORFs	0.6	1;10239;2731341;2731360;2731618;2731619*;28883*	1.00;1.00;1.00;1.00;1.00;1.00;1.00	Viruses	Uroviricota	Caudoviricetes*	Caudovirales*	no support	no support	no support
freshwater_ERR414821.contig000002167	taxid assigned	based on 25/28 ORFs	0.892857	1;10239;2731341;2731360;2731618;2731619*;28883*	1.00;0.97;0.94;0.94;0.94;0.94;0.94	Viruses	Uroviricota	Caudoviricetes*	Caudovirales*	no support	no support	no support
freshwater_ERR414821.contig000002172	taxid assigned	based on 4/6 ORFs	0.666667	1;10239;2731342;2732091;2732412;2732413;2732414;10841;117574;2202644	1.00;1.00;1.00;1.00;1.00;1.00;1.00;1.00;1.00;0.78	Viruses	Phixviricota	Malgrandaviricetes	Petitvirales	Microviridae	NA	Microviridae sp.
freshwater_ERR414821.contig000002191	taxid assigned	based on 9/13 ORFs	0.692308	1;10239;2731341;2731360;2731618;2731619*;28883*	1.00;0.96;0.70;0.70;0.70;0.70;0.70	Viruses	Uroviricota	Caudoviricetes*	Caudovirales*	no support	no support	no support
freshwater_ERR414821.contig000002207	taxid assigned	based on 5/6 ORFs	0.833333	1;10239;2731342;2732091;2732412;2732413;2732414;10841;117574	1.00;1.00;1.00;1.00;1.00;1.00;1.00;1.00;1.00	Viruses	Phixviricota	Malgrandaviricetes	Petitvirales	Microviridae	no support	no support
freshwater_ERR414821.contig000002254	taxid assigned	based on 6/6 ORFs	1	1;10239;2731341;2731360;2731618;2731619;28883;2100420;2100421	1.00;1.00;1.00;1.00;1.00;1.00;1.00;1.00;1.00	Viruses	Uroviricota	Caudoviricetes	Caudovirales	NA	NA	uncultured Caudovirales phage
freshwater_ERR414821.contig000002264	taxid assigned	based on 4/4 ORFs	1	1;10239;2731342;2732091;2732412;2732413;2732414;10841;117574;2202644	1.00;1.00;1.00;1.00;1.00;1.00;1.00;1.00;1.00;1.00	Viruses	Phixviricota	Malgrandaviricetes	Petitvirales	Microviridae	NA	Microviridae sp.
freshwater_ERR414821.contig000002284	taxid assigned	based on 4/4 ORFs	1	1;10239	1.00;1.00	Viruses	no support	no support	no support	no support	no support	no support
freshwater_ERR414821.contig000002298	taxid assigned	based on 4/6 ORFs	0.666667	1;10239;2731342;2732091;2732412;2732413;2732414;10841;117574	1.00;1.00;1.00;1.00;1.00;1.00;1.00;1.00;1.00	Viruses	Phixviricota	Malgrandaviricetes	Petitvirales	Microviridae	no support	no support
freshwater_ERR414821.contig000002510	taxid assigned	based on 5/8 ORFs	0.625	1;10239;2731341;2731360;2731618;2731619;28883;2100420;2100421	1.00;1.00;1.00;1.00;1.00;1.00;1.00;1.00;1.00	Viruses	Uroviricota	Caudoviricetes	Caudovirales	NA	NA	uncultured Caudovirales phage
freshwater_ERR414821.contig000002511	taxid assigned	based on 2/4 ORFs	0.5	1;10239;2731341;2731360;2731618;2731619;28883;2100420;2100421	1.00;1.00;1.00;1.00;1.00;1.00;1.00;1.00;1.00	Viruses	Uroviricota	Caudoviricetes	Caudovirales	NA	NA	uncultured Caudovirales phage
freshwater_ERR414821.contig000002625	taxid assigned	based on 2/4 ORFs	0.5	1;10239;2731342;2732092;2732416;2732423;2732536;39724;642248;1954248	1.00;1.00;0.52;0.52;0.52;0.52;0.52;0.52;0.52;0.52	Viruses	Cressdnaviricota	Arfiviricetes	Cirlivirales	Circoviridae	NA	Circoviridae sp.
freshwater_ERR414821.contig000002754	taxid assigned	based on 2/4 ORFs	0.5	1;10239;2731342;2732091;2732412;2732413;2732414;10841;117574;2202644	1.00;1.00;1.00;1.00;1.00;1.00;1.00;1.00;1.00;0.77	Viruses	Phixviricota	Malgrandaviricetes	Petitvirales	Microviridae	NA	Microviridae sp.
freshwater_ERR414821.contig000002784	taxid assigned	based on 5/6 ORFs	0.833333	1;10239;2731342;2732091;2732412;2732413;2732414;10841;117574	1.00;1.00;1.00;1.00;1.00;1.00;1.00;1.00;1.00	Viruses	Phixviricota	Malgrandaviricetes	Petitvirales	Microviridae	no support	no support
freshwater_ERR414821.contig000002853	taxid assigned	based on 3/4 ORFs	0.75	1;10239;2731342;2732091;2732412*;2732413*;2732414*;10841*	1.00;1.00;1.00;1.00;1.00;1.00;1.00;1.00	Viruses	Phixviricota*	Malgrandaviricetes*	Petitvirales*	Microviridae*	no support	no support
freshwater_ERR414821.contig000002939	taxid assigned	based on 4/4 ORFs	1	1;10239;2731341;2731360;2731618;2731619;28883;2100420;2100421	1.00;1.00;1.00;1.00;1.00;1.00;1.00;1.00;1.00	Viruses	Uroviricota	Caudoviricetes	Caudovirales	NA	NA	uncultured Caudovirales phage
freshwater_ERR414821.contig000002953	taxid assigned	based on 5/6 ORFs	0.833333	1;10239;2731342;2732091;2732412;2732413;2732414;10841;117574	1.00;1.00;1.00;1.00;1.00;1.00;1.00;1.00;1.00	Viruses	Phixviricota	Malgrandaviricetes	Petitvirales	Microviridae	no support	no support
freshwater_ERR414821.contig000003141	taxid assigned	based on 7/7 ORFs	1	1;10239;2731341;2731360;2731618;2731619;28883;2100420;2100421	1.00;0.95;0.95;0.95;0.95;0.95;0.95;0.95;0.95	Viruses	Uroviricota	Caudoviricetes	Caudovirales	NA	NA	uncultured Caudovirales phage
freshwater_ERR414821.contig000003164	taxid assigned	based on 2/4 ORFs	0.5	1;10239;2731342;2732092;2732416;2732423;2732536;39724;39725;345249;1329650	1.00;1.00;0.72;0.72;0.72;0.72;0.72;0.72;0.72;0.72;0.72	Viruses	Cressdnaviricota	Arfiviricetes	Cirlivirales	Circoviridae	Circovirus	Bat circovirus
freshwater_ERR414821.contig000003219	taxid assigned	based on 6/7 ORFs	0.857143	1;10239	1.00;1.00	Viruses	no support	no support	no support	no support	no support	no support
freshwater_ERR414821.contig000003221	taxid assigned	based on 3/4 ORFs	0.75	1;10239;2731342;2732091;2732412*;2732413*;2732414*;10841*	1.00;0.51;0.51;0.51;0.51;0.51;0.51;0.51	Viruses	Phixviricota*	Malgrandaviricetes*	Petitvirales*	Microviridae*	no support	no support
freshwater_ERR414821.contig000003228	taxid assigned	based on 2/4 ORFs	0.5	1;10239	1.00;1.00	Viruses	no support	no support	no support	no support	no support	no support
freshwater_ERR414821.contig000003234	taxid assigned	based on 4/7 ORFs	0.571429	1;10239;2731341;2731360;2731618;2731619*;28883*	1.00;0.70;0.70;0.70;0.70;0.70;0.70	Viruses	Uroviricota	Caudoviricetes*	Caudovirales*	no support	no support	no support
freshwater_ERR414821.contig000003241	taxid assigned	based on 6/7 ORFs	0.857143	1;10239;2731342;2732091;2732412*;2732413*;2732414*;10841*	1.00;1.00;0.76;0.76;0.76;0.76;0.76;0.76	Viruses	Phixviricota*	Malgrandaviricetes*	Petitvirales*	Microviridae*	no support	no support
freshwater_ERR414821.contig000003244	taxid assigned	based on 4/4 ORFs	1	1;10239;2731342;2732091;2732412;2732413;2732414;10841;117574	1.00;1.00;1.00;0.88;0.88;0.88;0.88;0.88;0.88	Viruses	Phixviricota	Malgrandaviricetes	Petitvirales	Microviridae	no support	no support
freshwater_ERR414821.contig000003305	taxid assigned	based on 2/4 ORFs	0.5	1;10239	1.00;1.00	Viruses	no support	no support	no support	no support	no support	no support
freshwater_ERR414821.contig000003325	taxid assigned	based on 4/6 ORFs	0.666667	1;10239;2731341;2731360;2731618;2731619;28883;2100420;2100421	1.00;1.00;1.00;1.00;1.00;1.00;1.00;1.00;1.00	Viruses	Uroviricota	Caudoviricetes	Caudovirales	NA	NA	uncultured Caudovirales phage
freshwater_ERR414821.contig000003369	taxid assigned	based on 7/7 ORFs	1	1;10239;2731341;2731360;2731618;2731619;28883;2100420;2100421	1.00;1.00;0.84;0.84;0.84;0.84;0.84;0.84;0.84	Viruses	Uroviricota	Caudoviricetes	Caudovirales	NA	NA	uncultured Caudovirales phage
freshwater_ERR414821.contig000003392	taxid assigned	based on 4/4 ORFs	1	1;10239;12429;2763269	1.00;1.00;1.00;1.00	Viruses	NA	NA	NA	NA	NA	Virus NIOZ-UU157
freshwater_ERR414821.contig000003399	taxid assigned	based on 3/4 ORFs	0.75	1;10239	1.00;1.00	Viruses	no support	no support	no support	no support	no support	no support
freshwater_ERR414821.contig000003428	taxid assigned	based on 3/4 ORFs	0.75	1;10239;2731342;2732091;2732412*;2732413*;2732414*;10841*	1.00;1.00;0.61;0.61;0.61;0.61;0.61;0.61	Viruses	Phixviricota*	Malgrandaviricetes*	Petitvirales*	Microviridae*	no support	no support
freshwater_ERR414821.contig000003493	taxid assigned	based on 4/4 ORFs	1	1;10239;2731342;2732091;2732412;2732413;2732414;10841;117574	1.00;1.00;1.00;1.00;1.00;1.00;1.00;1.00;1.00	Viruses	Phixviricota	Malgrandaviricetes	Petitvirales	Microviridae	no support	no support
freshwater_ERR414821.contig000003519	taxid assigned	based on 2/4 ORFs	0.5	1;10239;2731342;2732091;2732412;2732413;2732414;10841;117574	1.00;1.00;1.00;1.00;1.00;1.00;1.00;1.00;0.50	Viruses	Phixviricota	Malgrandaviricetes	Petitvirales	Microviridae	no support	no support
freshwater_ERR414821.contig000003526	taxid assigned	based on 4/4 ORFs	1	1;10239;2731342;2732091;2732412;2732413;2732414;10841;117574	1.00;1.00;1.00;1.00;1.00;1.00;1.00;1.00;1.00	Viruses	Phixviricota	Malgrandaviricetes	Petitvirales	Microviridae	no support	no support
freshwater_ERR414821.contig000003609	taxid assigned	based on 4/5 ORFs	0.8	1;10239	1.00;1.00	Viruses	no support	no support	no support	no support	no support	no support
freshwater_ERR414821.contig000003617	taxid assigned	based on 4/4 ORFs	1	1;10239	1.00;1.00	Viruses	no support	no support	no support	no support	no support	no support
freshwater_ERR414821.contig000003668	taxid assigned	based on 5/7 ORFs	0.714286	1;10239;2731341;2731360;2731618;2731619;28883;2100420;2100421	1.00;1.00;1.00;1.00;1.00;1.00;1.00;1.00;1.00	Viruses	Uroviricota	Caudoviricetes	Caudovirales	NA	NA	uncultured Caudovirales phage
freshwater_ERR414821.contig000003727	taxid assigned	based on 5/7 ORFs	0.714286	1;10239;2731342;2732091;2732412*;2732413*;2732414*;10841*	1.00;1.00;1.00;1.00;1.00;1.00;1.00;1.00	Viruses	Phixviricota*	Malgrandaviricetes*	Petitvirales*	Microviridae*	no support	no support
freshwater_ERR414821.contig000003738	taxid assigned	based on 2/4 ORFs	0.5	1;10239;12429;2204151;35342;1862826	1.00;1.00;1.00;0.75;0.75;0.75	Viruses	NA	NA	NA	NA	NA	unidentified circular ssDNA virus
freshwater_ERR414821.contig000003834	taxid assigned	based on 4/6 ORFs	0.666667	1;10239;2731342;2732091;2732412;2732413;2732414;10841;117574;2202644	1.00;1.00;1.00;1.00;1.00;1.00;1.00;1.00;1.00;1.00	Viruses	Phixviricota	Malgrandaviricetes	Petitvirales	Microviridae	NA	Microviridae sp.
freshwater_ERR414821.contig000003896	taxid assigned	based on 2/4 ORFs	0.5	1;10239;2731342;2732091;2732412;2732413;2732414;10841;117574;2202644	1.00;1.00;1.00;1.00;1.00;1.00;1.00;1.00;1.00;0.58	Viruses	Phixviricota	Malgrandaviricetes	Petitvirales	Microviridae	NA	Microviridae sp.
freshwater_ERR414821.contig000003914	taxid assigned	based on 3/5 ORFs	0.6	1;10239	1.00;1.00	Viruses	no support	no support	no support	no support	no support	no support
freshwater_ERR414821.contig000003934	taxid assigned	based on 6/6 ORFs	1	1;10239	1.00;1.00	Viruses	no support	no support	no support	no support	no support	no support
freshwater_ERR414821.contig000003981	taxid assigned	based on 6/7 ORFs	0.857143	1;10239	1.00;1.00	Viruses	no support	no support	no support	no support	no support	no support
freshwater_ERR414821.contig000004000	taxid assigned	based on 13/13 ORFs	1	1;10239;2731341;2731360;2731618;2731619;28883;2100420;2100421	1.00;1.00;1.00;1.00;1.00;1.00;1.00;0.96;0.96	Viruses	Uroviricota	Caudoviricetes	Caudovirales	NA	NA	uncultured Caudovirales phage
freshwater_ERR414821.contig000004152	taxid assigned	based on 5/6 ORFs	0.833333	1;10239;12429;2763269	1.00;1.00;0.66;0.66	Viruses	NA	NA	NA	NA	NA	Virus NIOZ-UU157
freshwater_ERR414821.contig000004166	taxid assigned	based on 5/5 ORFs	1	1;10239;2731341;2731360;2731618;2731619;28883;2100420;2100421	1.00;1.00;1.00;1.00;1.00;1.00;1.00;1.00;1.00	Viruses	Uroviricota	Caudoviricetes	Caudovirales	NA	NA	uncultured Caudovirales phage
freshwater_ERR414821.contig000004205	taxid assigned	based on 4/5 ORFs	0.8	1;10239;2731342;2732091;2732412*;2732413*;2732414*;10841*	1.00;1.00;1.00;1.00;1.00;1.00;1.00;1.00	Viruses	Phixviricota*	Malgrandaviricetes*	Petitvirales*	Microviridae*	no support	no support
freshwater_ERR414821.contig000004269	taxid assigned	based on 5/5 ORFs	1	1;10239;2731342;2732091;2732412;2732413;2732414;10841;117574	1.00;1.00;0.74;0.74;0.74;0.74;0.74;0.74;0.60	Viruses	Phixviricota	Malgrandaviricetes	Petitvirales	Microviridae	no support	no support
freshwater_ERR414821.contig000004280	taxid assigned	based on 6/6 ORFs	1	1;10239;2731342;2732091;2732412;2732413;2732414;10841;117574;2202644	1.00;1.00;1.00;1.00;1.00;1.00;1.00;1.00;1.00;0.52	Viruses	Phixviricota	Malgrandaviricetes	Petitvirales	Microviridae	NA	Microviridae sp.
freshwater_ERR414821.contig000004339	taxid assigned	based on 6/6 ORFs	1	1;10239;2731342;2732091;2732412*;2732413*;2732414*;10841*	1.00;1.00;0.51;0.51;0.51;0.51;0.51;0.51	Viruses	Phixviricota*	Malgrandaviricetes*	Petitvirales*	Microviridae*	no support	no support
[truncated: 176,131 more rows]
